# Supplementary material for: Comparative genomics and metabolomics analysis of Riemerella anatipestifer strain CH-1 and CH-2
Source: Sci Rep. 2021 Jan 12;11:616. doi: 10.1038/s41598-020-79733-w (PMC7804117; doi:10.1038/s41598-020-79733-w)
Supplement: Supplementary file 4 — Supplementary Information 4. [file 41598_2020_79733_MOESM4_ESM.xlsx]

## Sheet: Sheet1
Table S2 New reactions added to the model of RA-CH-1 and RA-CH-2 during gap-filling progress
Reaction	Direction	Equation	Action
RA-CH-1
rxn00125_c0	<	(1) H2O_c0[c0] + (1) S-Adenosyl-L-methionine_c0[c0] <= (1) H+_c0[c0] + (1) 5-Methylthioadenosine_c0[c0] + (1) L-Homoserine_c0[c0]	added
rxn11703_c0	>	(1) 2-Succinyl-5-enolpyruvyl-6-hydroxy-3-cyclohexene-1-carboxylate_c0[c0] => (1) Pyruvate_c0[c0] + (1) SHCHC_c0[c0]	added
rxn01501_c0	<	(2) NADP_c0[c0] + (1) CoA_c0[c0] + (1) Mevalonic acid_c0[c0] <= (2) NADPH_c0[c0] + (2) H+_c0[c0] + (1) HMG-CoA_c0[c0]	added
rxn13477_c0	>	(3) Isopentenyldiphosphate_c0[c0] + (1) Farnesyldiphosphate_c0[c0] => (3) PPi_c0[c0] + (3) H+_c0[c0] + (1) all-trans-Hexaprenyl diphosphate_c0[c0]	added
rxn00101_c0	>	(1) H2O_c0[c0] + (2) H+_c0[c0] + (1) Urea_c0[c0] => (1) CO2_c0[c0] + (2) NH3_c0[c0]	added
rxn03891_c0	>	(1) Isopentenyldiphosphate_c0[c0] + (1) all-trans-Hexaprenyl diphosphate_c0[c0] => (1) PPi_c0[c0] + (1) H+_c0[c0] + (1) all-trans-Heptaprenyl diphosphate_c0[c0]	added
rxn09674_c0	>	(1) L-Lysine_e0[e0] + (1) H+_e0[e0] => (1) L-Lysine_c0[c0] + (1) H+_c0[c0]	added
rxn13085_c0	>	(1) S-Adenosyl-L-methionine_c0[c0] + (1) Putrescine_c0[c0] => (1) CO2_c0[c0] + (1) 5-Methylthioadenosine_c0[c0] + (1) Spermidine_c0[c0]	added
rxn05462_c0	>	(1) 3-Hydroxyoctodecanoyl-ACP_c0[c0] => (1) H2O_c0[c0] + (1) trans-Octodec-2-enoyl-ACP_c0[c0]	added
rxn05237_c0	>	(1) H2O_c0[c0] + (1) ATP_c0[c0] + (1) L-Cysteine_e0[e0] => (1) ADP_c0[c0] + (1) Phosphate_c0[c0] + (1) H+_c0[c0] + (1) L-Cysteine_c0[c0]	added
rxn01790_c0	<	(1) NADP_c0[c0] + (1) Pantoate_c0[c0] <= (1) NADPH_c0[c0] + (1) H+_c0[c0] + (1) 2-Dehydropantoate_c0[c0]	added
rxn00313_c0	<	(1) H+_c0[c0] + (1) meso-2,6-Diaminopimelate_c0[c0] <=> (1) CO2_c0[c0] + (1) L-Lysine_c0[c0]	reversed
rxn01513_c0	>	(1) ATP_c0[c0] + (1) H+_c0[c0] + (1) dTMP_c0[c0] => (1) ADP_c0[c0] + (1) dTDP_c0[c0]	added
rxn02322_c0	>	(1) ATP_c0[c0] + (1) H+_c0[c0] + (1) 5-phosphomevalonate_c0[c0] => (1) ADP_c0[c0] + (1) 5-diphosphomevalonate_c0[c0]	added
rxn05525_c0	>	(1) CMP_e0[e0] + (1) H+_e0[e0] => (1) CMP_c0[c0] + (1) H+_c0[c0]	added
rxn10204_c0	>	(1) Glycerol-3-phosphate_c0[c0] + (1) strcoa_c0[c0] => (1) CoA_c0[c0] + (1) 1-octadecanoyl-sn-glycerol 3-phosphate_c0[c0]	added
rxn05310_c0	>	(1) Niacin_e0[e0] => (1) Niacin_c0[c0]	added
RA-CH-2
rxn13085_c0	>	(1) S-Adenosyl-L-methionine_c0[c0] + (1) Putrescine_c0[c0] => (1) CO2_c0[c0] + (1) 5-Methylthioadenosine_c0[c0] + (1) Spermidine_c0[c0]	added
rxn00313_c0	<	(1) H+_c0[c0] + (1) meso-2,6-Diaminopimelate_c0[c0] <=> (1) CO2_c0[c0] + (1) L-Lysine_c0[c0]	reversed
rxn05722_c0	>	(1) H+_e0[e0] + (1) Thiamine phosphate_e0[e0] => (1) H+_c0[c0] + (1) Thiamine phosphate_c0[c0]	added
rxn05237_c0	>	(1) H2O_c0[c0] + (1) ATP_c0[c0] + (1) L-Cysteine_e0[e0] => (1) ADP_c0[c0] + (1) Phosphate_c0[c0] + (1) H+_c0[c0] + (1) L-Cysteine_c0[c0]	added
rxn01501_c0	<	(2) NADP_c0[c0] + (1) CoA_c0[c0] + (1) Mevalonic acid_c0[c0] <= (2) NADPH_c0[c0] + (2) H+_c0[c0] + (1) HMG-CoA_c0[c0]	added
rxn10204_c0	>	(1) Glycerol-3-phosphate_c0[c0] + (1) strcoa_c0[c0] => (1) CoA_c0[c0] + (1) 1-octadecanoyl-sn-glycerol 3-phosphate_c0[c0]	added
rxn03891_c0	>	(1) Isopentenyldiphosphate_c0[c0] + (1) all-trans-Hexaprenyl diphosphate_c0[c0] => (1) PPi_c0[c0] + (1) H+_c0[c0] + (1) all-trans-Heptaprenyl diphosphate_c0[c0]	added
rxn05462_c0	>	(1) 3-Hydroxyoctodecanoyl-ACP_c0[c0] => (1) H2O_c0[c0] + (1) trans-Octodec-2-enoyl-ACP_c0[c0]	added
rxn05310_c0	>	(1) Niacin_e0[e0] => (1) Niacin_c0[c0]	added
rxn11703_c0	>	(1) 2-Succinyl-5-enolpyruvyl-6-hydroxy-3-cyclohexene-1-carboxylate_c0[c0] => (1) Pyruvate_c0[c0] + (1) SHCHC_c0[c0]	added
rxn00493_c0	<	(1) 2-Oxoglutarate_c0[c0] + (1) L-Phenylalanine_c0[c0] <= (1) L-Glutamate_c0[c0] + (1) Phenylpyruvate_c0[c0]	added
rxn09674_c0	>	(1) L-Lysine_e0[e0] + (1) H+_e0[e0] => (1) L-Lysine_c0[c0] + (1) H+_c0[c0]	added
rxn02322_c0	>	(1) ATP_c0[c0] + (1) H+_c0[c0] + (1) 5-phosphomevalonate_c0[c0] => (1) ADP_c0[c0] + (1) 5-diphosphomevalonate_c0[c0]	added
rxn05525_c0	>	(1) CMP_e0[e0] + (1) H+_e0[e0] => (1) CMP_c0[c0] + (1) H+_c0[c0]	added
rxn01790_c0	<	(1) NADP_c0[c0] + (1) Pantoate_c0[c0] <= (1) NADPH_c0[c0] + (1) H+_c0[c0] + (1) 2-Dehydropantoate_c0[c0]	added
rxn00125_c0	<	(1) H2O_c0[c0] + (1) S-Adenosyl-L-methionine_c0[c0] <= (1) H+_c0[c0] + (1) 5-Methylthioadenosine_c0[c0] + (1) L-Homoserine_c0[c0]	added
rxn13477_c0	>	(3) Isopentenyldiphosphate_c0[c0] + (1) Farnesyldiphosphate_c0[c0] => (3) PPi_c0[c0] + (3) H+_c0[c0] + (1) all-trans-Hexaprenyl diphosphate_c0[c0]	added
