# Supplementary material for: Comparative genomics and metabolomics analysis of Riemerella anatipestifer strain CH-1 and CH-2
Source: Sci Rep. 2021 Jan 12;11:616. doi: 10.1038/s41598-020-79733-w (PMC7804117; doi:10.1038/s41598-020-79733-w)
Supplement: Supplementary file 5 — Supplementary Information 5. [file 41598_2020_79733_MOESM5_ESM.xls]

## Sheet:  iJL463 ModelCompounds
id	name	formula	charge	inchikey	smiles	deltag	kegg id	ms id
cpd00443_c0	ABEE_c0	C7H6NO2	-1	ALYNCZNDIQEVRV-UHFFFAOYSA-M	Nc1ccc(C(-O)[O-])cc1	-48.99	C00568	cpd00443
cpd02920_c0	2-Amino-4-hydroxy-6-hydroxymethyl-7-8-dihydropteridinediphosphate_c0	C7H9N5O8P2	-2	FCQGJGLSOWZZON-UHFFFAOYSA-L	N-c1nc([O-])c2c([nH]1)NCC(COP(-O)(O)OP(-O)([O-])O)-N2	-423.61	C04807	cpd02920
cpd00012_c0	PPi_c0	HO7P2	-3	XPPKVPWEQAFLFU-UHFFFAOYSA-L	O-P([O-])([O-])OP(-O)(O)O	-480.93	C00013	cpd00012
cpd00067_c0	H+_c0	H	1	GPRLSGONYQIRFK-UHFFFAOYSA-N	[H+]	-9.53	C00080	cpd00067
cpd00683_c0	Dihydropteroate_c0	C14H13N6O3	-1	WBFYVDCHGVNRBH-UHFFFAOYSA-M	N-c1nc([O-])c2c([nH]1)NCC(CNc1ccc(C(-O)O)cc1)-N2	12.16	C00921	cpd00683
cpd00213_c0	Lipoamide_c0	C8H15NOS2	0	FCCDDURTIIUXBY-SSDOTTSWSA-N	N-C(O)CCCCC1CCSS1	-21.54	C00248	cpd00213
cpd14700_c0	2-Methyl-1-hydroxypropyl-TPP_c0	C16H25N4O8P2S	-1	SSYCSHKTIOHFEZ-UHFFFAOYSA-M	Cc1ncc(C[n+]2c(C(O)C(C)C)sc(CCOP(-O)([O-])OP(-O)([O-])O)c2C)c(-N)[nH]1	-403.72	C15976	cpd14700
cpd00056_c0	TPP_c0	C12H17N4O7P2S	-1	AYEKOFBPNLCAJY-UHFFFAOYSA-M	Cc1ncc(C[n+]2csc(CCOP(-O)([O-])OP(-O)([O-])O)c2C)c(-N)[nH]1	-368.32	C00068	cpd00056
cpd02700_c0	S-(2-Methylpropionyl)-dihydrolipoamide_c0	C12H23NO2S2	0	XZUKURPVWDTXGE-UHFFFAOYSA-N	CC(C)C(-O)SC(CCS)CCCCC(-N)O	-59.754	C04424	cpd02700
cpd00114_c0	IMP_c0	C10H11N4O8P	-2	GRSZFWQUAKGDAV-KQYNXXCUSA-L	O-P([O-])(O)OCC1OC(n2cnc3c([O-])ncnc32)C(O)C1O	-313.58	C00130	cpd00114
cpd00103_c0	PRPP_c0	C5H9O14P3	-4	PQGCEDQWHSBAJP-TXICZTDVSA-J	O-P([O-])([O-])OCC1OC(OP(-O)(O)OP(-O)([O-])[O-])C(O)C1O	-814.62	C00119	cpd00103
cpd00226_c0	HYXN_c0	C5H4N4O	0	FDGQSTZJBFJUBT-UHFFFAOYSA-N	Oc1ncnc2[nH]cnc12	23.12	C00262	cpd00226
cpd00017_c0	S-Adenosyl-L-methionine_c0	C15H23N6O5S	1	MEFKEPWMEQBLKI-AIRLBKTGSA-O	C[S+](CCC(N)C(-O)O)CC1OC(n2cnc3c(N)ncnc32)C(O)C1O	-66.63	C00019	cpd00017
cpd00074_c0	S_c0	S	0	NINIDFKCEFEMDL-UHFFFAOYSA-N	[S]	-6.66	C00087	cpd00074
cpd01311_c0	Dethiobiotin_c0	C10H17N2O3	-1	AUTOLBMXDDTRRT-UHFFFAOYSA-M	CC1N-C(O)NC1CCCCCC(-O)[O-]	-115.31	C01909	cpd01311
cpd00060_c0	L-Methionine_c0	C5H11NO2S	0	FFEARJCKVFRZRR-BYPYZUCNSA-N	CSCCC(N)C(-O)O	-75.91	C00073	cpd00060
cpd00104_c0	BIOT_c0	C10H15N2O3S	-1	YBJHBAHKTGYVGT-ZKWXMUAHSA-M	O-C([O-])CCCCC1SCC2N-C(O)NC21	-109.02	C00120	cpd00104
cpd03091_c0	5'-Deoxyadenosine_c0	C10H13N5O3	0	XGYIMTFOTBMPFP-KQYNXXCUSA-N	CC1OC(n2cnc3c(N)ncnc32)C(O)C1O	-9.12	C05198	cpd03091
cpd00067_e0	H+_e0	H	1	GPRLSGONYQIRFK-UHFFFAOYSA-N	[H+]	-9.53	C00080	cpd00067
cpd00182_e0	Adenosine_e0	C10H13N5O4	0	OIRDTQYFTABQOQ-KQYNXXCUSA-N	Nc1ncnc2c1ncn2C1OC(CO)C(O)C1O	-45.35	C00212	cpd00182
cpd00182_c0	Adenosine_c0	C10H13N5O4	0	OIRDTQYFTABQOQ-KQYNXXCUSA-N	Nc1ncnc2c1ncn2C1OC(CO)C(O)C1O	-45.35	C00212	cpd00182
cpd00022_c0	Acetyl-CoA_c0	C23H34N7O17P3S	-4	ZSLZBFCDCINBPY-ZSJPKINUSA-J	CC(-O)SCCN-C([O-])CCN-C([O-])C(O)C(C)(C)COP(-O)(O)OP(-O)(O)OCC1OC(n2cnc3c(N)ncnc32)C(O)C1OP(-O)([O-])[O-]	-785.83	C00024	cpd00022
cpd00054_c0	L-Serine_c0	C3H7NO3	0	MTCFGRXMJLQNBG-REOHCLBHSA-N	NC(CO)C(-O)O	-124.15	C00065	cpd00054
cpd00010_c0	CoA_c0	C21H32N7O16P3S	-4	RGJOEKWQDUBAIZ-IBOSZNHHSA-J	CC(C)(COP(-O)(O)OP(-O)(O)OCC1OC(n2cnc3c(N)ncnc32)C(O)C1OP(-O)([O-])[O-])C(O)C([O-])-NCCC([O-])-NCCS	-751.994	C00010	cpd00010
cpd00722_c0	O-Acetyl-L-serine_c0	C5H9NO4	0	VZXPDPZARILFQX-BYPYZUCNSA-N	CC(-O)OCC(N)C(-O)O	-161.6	C00979	cpd00722
cpd00002_c0	ATP_c0	C10H13N5O13P3	-3	ZKHQWZAMYRWXGA-KQYNXXCUSA-K	Nc1ncnc2c1ncn2C1OC(COP(-O)([O-])OP(-O)(O)OP(-O)([O-])[O-])C(O)C1O	-673.85	C00002	cpd00002
cpd00046_c0	CMP_c0	C9H12N3O8P	-2	IERHLVCPSMICTF-XVFCMESISA-L	N-c1ccn(C2OC(COP(-O)([O-])O)C(O)C2O)c([O-])n1	-345.38	C00055	cpd00046
cpd00008_c0	ADP_c0	C10H13N5O10P2	-2	XTWYTFMLZFPYCI-KQYNXXCUSA-L	Nc1ncnc2c1ncn2C1OC(COP(-O)(O)OP(-O)([O-])[O-])C(O)C1O	-465.85	C00008	cpd00008
cpd00096_c0	CDP_c0	C9H13N3O11P2	-2	ZWIADYZPOWUWEW-XVFCMESISA-L	N-c1ccn(C2OC(COP(-O)(O)OP(-O)([O-])O)C(O)C2O)c([O-])n1	-553.38	C00112	cpd00096
cpd00037_c0	UDP-N-acetylglucosamine_c0	C17H25N3O17P2	-2	LFTYTUAZOPRMMI-CFRASDGPSA-L	CC([O-])-NC1C(OP(-O)(O)OP(-O)(O)OCC2OC(n3ccc([O-])nc3-O)C(O)C2O)OC(CO)C(O)C1O	-756.9	C00043	cpd00037
cpd03494_c0	Undecaprenyl-diphospho-N-acetylmuramoyl-L-alanyl-D-glutamyl-meso-2-6-diaminopimeloyl-D-alanyl-D-alanine_c0	C87H139N7O23P2	-4	PNWZQTONLRRPST-KLDRQJOASA-J	CC(C)-CCCC(C)-CCCC(C)-CCCC(C)-CCCC(C)-CCCC(C)-CCCC(C)-CCCC(C)-CCCC(C)-CCCC(C)-CCCC(C)-CCOP(-O)(O)OP(-O)(O)OC1OC(CO)C(O)C(OC(C)C(O)-NC(C)C([O-])-NC(CCC([O-])-NC(CCCC(N)C(-O)O)C(O)-NC(C)C([O-])-NC(C)C(-O)O)C(-O)O)C1N-C(C)[O-]	-678.6	C05897	cpd03494
cpd00014_c0	UDP_c0	C9H12N2O12P2	-2	XCCTYIAWTASOJW-XVFCMESISA-L	O-c1nc([O-])ccn1C1OC(COP(-O)(O)OP(-O)([O-])O)C(O)C1O	-605.77	C00015	cpd00014
cpd03495_c0	Undecaprenyl-diphospho-N-acetylmuramoyl--N-acetylglucosamine-L-ala-D-glu-meso-2-6-diaminopimeloyl-D-ala-D-ala_c0	C95H152N8O28P2	-4	OXJNZXDFVLDLEI-MBCYCBSHSA-J	CC(C)-CCCC(C)-CCCC(C)-CCCC(C)-CCCC(C)-CCCC(C)-CCCC(C)-CCCC(C)-CCCC(C)-CCCC(C)-CCCC(C)-CCOP(-O)(O)OP(-O)(O)OC1OC(CO)C(OC2OC(CO)C(O)C(O)C2N-C(C)[O-])C(OC(C)C(O)-NC(C)C(O)-NC(CCC([O-])-NC(CCCC(N)C(-O)O)C(O)-NC(C)C([O-])-NC(C)C(-O)O)C(-O)O)C1N-C(C)[O-]	-831.43	C05898	cpd03495
cpd00001_c0	H2O_c0	H2O	0	XLYOFNOQVPJJNP-UHFFFAOYSA-N	O	-56.687	C00001	cpd00001
cpd00658_c0	Isochorismate_c0	C10H8O6	-2	NTGWPRCCOQCMGE-YUMQZZPRSA-L	C-C(OC1C-CC-C(C(-O)[O-])C1O)C(-O)[O-]	-169.49	C00885	cpd00658
cpd00020_c0	Pyruvate_c0	C3H3O3	-1	LCTONWCANYUPML-UHFFFAOYSA-M	CC(-O)C(-O)[O-]	-112.69	C00022	cpd00020
cpd02566_c0	2,3-Dihydroxy-2,3-dihydrobenzoate_c0	C7H7O4	-1	INCSWYKICIYAHB-WDSKDSINSA-M	O-C([O-])C1-CC-CC(O)C1O	-125.71	C04171	cpd02566
cpd11440_c0	fa6_c0	C16H31O2	-1			-64.07		cpd11440
cpd00018_c0	AMP_c0	C10H12N5O7P	-2	UDMBCSSLTHHNCD-KQYNXXCUSA-L	Nc1ncnc2c1ncn2C1OC(COP(-O)([O-])[O-])C(O)C1O	-257.85	C00020	cpd00018
cpd11441_c0	fa6coa_c0	C37H63N7O17P3S	-3			-764.96		cpd11441
cpd00004_c0	NADH_c0	C21H27N7O14P2	-2	BOPGDPNILDQYTO-NNYOXOHSSA-L	N-C([O-])C1-CN(C2OC(COP(-O)([O-])OP(-O)(O)OCC3OC(n4cnc5c(N)ncnc54)C(O)C3O)C(O)C2O)C-CC1	-524.32	C00004	cpd00004
cpd11527_c0	7-methyl-trans-oct-2-enoyl-ACP_c0	C20H35N2O8PRS	-1					cpd11527
cpd00003_c0	NAD_c0	C21H26N7O14P2	-1	BAWFJGJZGIEFAR-NNYOXOHSSA-M	N-C([O-])c1ccc[n+](C2OC(COP(-O)(O)OP(-O)([O-])OCC3OC(n4cnc5c(N)ncnc54)C(O)C3O)C(O)C2O)c1	-529.59	C00003	cpd00003
cpd11528_c0	7-methyl-octanoyl-ACP_c0	C20H37N2O8PRS	-1					cpd11528
cpd00533_c0	dCDP_c0	C9H13N3O10P2	-2	FTDHDKPUHBLBTL-SHYZEUOFSA-L	N-c1ccn(C2CC(O)C(COP(-O)(O)OP(-O)([O-])O)O2)c([O-])n1	-513.54	C00705	cpd00533
cpd00356_c0	dCTP_c0	C9H13N3O13P3	-3	RGWHQCVHVJXOKC-SHYZEUOFSA-K	N-c1ccn(C2CC(O)C(COP(-O)(O)OP(-O)(O)OP(-O)([O-])[O-])O2)c([O-])n1	-721.54	C00458	cpd00356
cpd00032_c0	Oxaloacetate_c0	C4H2O5	-2	KHPXUQMNIQBQEV-UHFFFAOYSA-L	O-C([O-])CC(-O)C(-O)[O-]	-190.52	C00036	cpd00032
cpd00011_c0	CO2_c0	CO2	0	CURLTUGMZLYLDI-UHFFFAOYSA-N	O-C-O	-92.26	C00011	cpd00011
cpd00061_c0	Phosphoenolpyruvate_c0	C3H2O6P	-3	DTBNBXWJWCWCIK-UHFFFAOYSA-K	C-C(OP(-O)([O-])[O-])C(-O)[O-]	-316.08	C00074	cpd00061
cpd03049_c0	2-Hydroxyethyl-ThPP_c0	C14H21N4O8P2S	-1	RRUVJGASJONMDY-UHFFFAOYSA-M	Cc1ncc(C[n+]2c(C(C)O)sc(CCOP(-O)([O-])OP(-O)([O-])O)c2C)c(-N)[nH]1	-405.15	C05125	cpd03049
cpd00836_c0	S-Acetyldihydrolipoamide_c0	C10H19NO2S2	0	ARGXEXVCHMNAQU-UHFFFAOYSA-N	CC(-O)SC(CCS)CCCCC(-N)O	-61.184	C01136	cpd00836
cpd15750_c0	Anteisoheptadecanoyllipoteichoic acid (n-24), linked, unsubstituted_c0	C121H236O135P24	-24			-6875.38		cpd15750
cpd15768_c0	Anteisoheptadecanoyllipoteichoic acid (n-24), linked, N-acetyl-D-glucosamine_c0	C313H548N24O255P24	-24			-10543.3		cpd15768
cpd00006_c0	NADP_c0	C21H25N7O17P3	-3	XJLXINKUBYWONI-NNYOXOHSSA-K	N-C([O-])c1ccc[n+](C2OC(COP(-O)(O)OP(-O)([O-])OCC3OC(n4cnc5c(N)ncnc54)C(OP(-O)([O-])[O-])C3O)C(O)C2O)c1	-742.09	C00006	cpd00006
cpd00842_c0	(S)-3-Hydroxybutyryl-CoA_c0	C25H38N7O18P3S	-4	QHHKKMYHDBRONY-BEVJUKKNSA-J	CC(O)CC(-O)SCCN-C([O-])CCN-C([O-])C(O)C(C)(C)COP(-O)(O)OP(-O)(O)OCC1OC(n2cnc3c(N)ncnc32)C(O)C1OP(-O)([O-])[O-]	-820.63	C01144	cpd00842
cpd00005_c0	NADPH_c0	C21H26N7O17P3	-4	ACFIXJIJDZMPPO-NNYOXOHSSA-J	N-C([O-])C1-CN(C2OC(COP(-O)([O-])OP(-O)(O)OCC3OC(n4cnc5c(N)ncnc54)C(OP(-O)([O-])[O-])C3O)C(O)C2O)C-CC1	-736.82	C00005	cpd00005
cpd00279_c0	Acetoacetyl-CoA_c0	C25H36N7O18P3S	-4	OJFDKHTZOUZBOS-CITAKDKDSA-J	CC(-O)CC(-O)SCCN-C([O-])CCN-C([O-])C(O)C(C)(C)COP(-O)(O)OP(-O)(O)OCC1OC(n2cnc3c(N)ncnc32)C(O)C1OP(-O)([O-])[O-]	-812.61	C00332	cpd00279
cpd00137_c0	Citrate_c0	C6H5O7	-3	KRKNYBCHXYNGOX-UHFFFAOYSA-K	O-C([O-])CC(O)(CC(-O)[O-])C(-O)[O-]	-280.44	C00158	cpd00137
cpd00260_c0	Isocitrate_c0	C6H5O7	-3	ODBLHEXUDAPZAU-UHFFFAOYSA-K	O-C([O-])CC(C(-O)[O-])C(O)C(-O)[O-]	-279.02	C00311	cpd00260
cpd00521_c0	dTDP-4-oxo-6-deoxy-D-glucose_c0	C16H22N2O15P2	-2	PSXWNITXWWECNY-UCBTUHGZSA-L	Cc1cn(C2CC(O)C(COP(-O)([O-])OP(-O)(O)OC3OC(C)C(-O)C(O)C3O)O2)c(-O)nc1[O-]	-680.33	C11907	cpd00521
cpd00522_c0	dTDP-4-oxo-L-rhamnose_c0	C16H22N2O15P2	-2	PSXWNITXWWECNY-LPVGZGSHSA-L	Cc1cn(C2CC(O)C(COP(-O)([O-])OP(-O)(O)OC3OC(C)C(-O)C(O)C3O)O2)c(-O)nc1[O-]	-680.33	C00688	cpd00522
cpd03113_c0	(S)-3-Hydroxyhexadecanoyl-CoA_c0	C37H62N7O18P3S	-4	DEHLMTDDPWDRDR-QQOJFMBSSA-J	CCCCCCCCCCCCCC(O)CC(-O)SCCN-C([O-])CCN-C([O-])C(O)C(C)(C)COP(-O)(O)OP(-O)(O)OCC1OC(n2cnc3c(N)ncnc32)C(O)C1OP(-O)([O-])[O-]	-801.19	C05258	cpd03113
cpd03114_c0	3-Oxopalmitoyl-CoA_c0	C37H60N7O18P3S	-4	NQMPLXPCRJOSHL-BBECNAHFSA-J	CCCCCCCCCCCCCC(-O)CC(-O)SCCN-C([O-])CCN-C([O-])C(O)C(C)(C)COP(-O)(O)OP(-O)(O)OCC1OC(n2cnc3c(N)ncnc32)C(O)C1OP(-O)([O-])[O-]	-793.17	C05259	cpd03114
cpd11466_c0	Myristoyl-ACP_c0	C25H48N2O8PRS	-2				C05761	cpd11466
cpd01695_c0	Myristoyl-CoA_c0	C35H58N7O17P3S	-4	DUAFKXOFBZQTQE-QSGBVPJFSA-J	CCCCCCCCCCCCCC(-O)SCCN-C([O-])CCN-C([O-])C(O)C(C)(C)COP(-O)(O)OP(-O)(O)OCC1OC(n2cnc3c(N)ncnc32)C(O)C1OP(-O)([O-])[O-]	-766.39	C02593	cpd01695
cpd11493_c0	ACP_c0	C11H22N2O7PRS	-2				C00229	cpd11493
cpd17042_c0	DNA replication_c0	null	0					cpd17042
cpd11492_c0	Malonyl-acyl-carrierprotein-_c0	C14H24N2O10PRS	-2				C01209	cpd11492
cpd11529_c0	9-methyl-3-oxo-decanoyl-ACP_c0	C22H39N2O9PRS	-1					cpd11529
cpd08289_c0	1-deoxy-D-xylulose5-phosphate_c0	C5H9O7P	-2	AJPADPZSRRUGHI-RFZPGFLSSA-L	CC(-O)C(O)C(O)COP(-O)([O-])[O-]	-357.27	C11437	cpd08289
cpd08449_c0	3-Amino-2-oxopropyl phosphate_c0	C3H7NO5P	-1	HIQNVODXENYOFK-UHFFFAOYSA-M	NCC(-O)COP(-O)([O-])O	-285.41	C11638	cpd08449
cpd00009_c0	Phosphate_c0	HO4P	-2	NBIIXXVUZAFLBC-UHFFFAOYSA-L	O-P([O-])([O-])O	-261.974	C00009	cpd00009
cpd00478_c0	Pyridoxine phosphate_c0	C8H10NO6P	-2	WHOMFKWHIQZTHY-UHFFFAOYSA-L	Cc1ncc(COP(-O)([O-])O)c(CO)c1[O-]	-279.93	C00627	cpd00478
cpd03187_c0	Oxalosuccinate_c0	C6H3O7	-3	UFSCUAXLTRFIDC-UHFFFAOYSA-K	O-C([O-])CC(C(-O)[O-])C(-O)C(-O)[O-]	-268.54	C05379	cpd03187
cpd00024_c0	2-Oxoglutarate_c0	C5H4O5	-2	KPGXRSRHYNQIFN-UHFFFAOYSA-L	O-C([O-])CCC(-O)C(-O)[O-]	-188.9	C00026	cpd00024
cpd00246_c0	Inosine_c0	C10H12N4O5	0	UGQMRVRMYYASKQ-KQYNXXCUSA-N	OCC1OC(n2cnc3c(O)ncnc32)C(O)C1O	-101.08	C00294	cpd00246
cpd00475_c0	Ribose 1-phosphate_c0	C5H9O8P	-2	YXJDFQJKERBOBM-TXICZTDVSA-L	O-P([O-])([O-])OC1OC(CO)C(O)C1O	-394.12	C00620	cpd00475
cpd15688_c0	CDP-1,2-diisohexadecanoylglycerol_c0	C44H79N3O15P2	-2			-641.22		cpd15688
cpd15694_c0	Diisohexadecanoylphosphatidylserine_c0	C38H72NO10P	-2			-425.5		cpd15694
cpd11589_c0	gly-asp-L_c0	C6H9N2O5	-1	SCCPDJAQCXWPTF-VKHMYHEASA-M	NCC([O-])-NC(CC(-O)O)C(-O)O	-196.33		cpd11589
cpd00033_c0	Glycine_c0	C2H5NO2	0	DHMQDGOQFOQNFH-UHFFFAOYSA-N	NCC(-O)O	-87.73	C00037	cpd00033
cpd00041_c0	L-Aspartate_c0	C4H6NO4	-1	CKLJMWTZIZZHCS-REOHCLBHSA-M	NC(CC(-O)[O-])C(-O)O	-165.75	C00049	cpd00041
cpd00206_c0	dCMP_c0	C9H12N3O7P	-2	NCMVOABPESMRCP-SHYZEUOFSA-L	N-c1ccn(C2CC(O)C(COP(-O)([O-])O)O2)c([O-])n1	-305.54	C00239	cpd00206
cpd02375_c0	Adenylosuccinate_c0	C14H14N5O11P	-4	OFBHPPMPBOJXRT-DPXQIYNJSA-J	O-C([O-])CC(Nc1ncnc2c1ncn2C1OC(COP(-O)([O-])[O-])C(O)C1O)C(-O)[O-]	-408.89	C03794	cpd02375
cpd00106_c0	Fumarate_c0	C4H2O4	-2	VZCYOOQTPOCHFL-OWOJBTEDSA-L	O-C([O-])C-CC(-O)[O-]	-143.7	C00122	cpd00106
cpd00052_c0	CTP_c0	C9H13N3O14P3	-3	PCDQPRRSZKQHHS-XVFCMESISA-K	N-c1ccn(C2OC(COP(-O)(O)OP(-O)(O)OP(-O)([O-])[O-])C(O)C2O)c([O-])n1	-761.38	C00063	cpd00052
cpd00084_c0	L-Cysteine_c0	C3H7NO2S	0	XUJNEKJLAYXESH-REOHCLBHSA-N	NC(CS)C(-O)O	-83.394	C00097	cpd00084
cpd02201_c0	4-phosphopantothenate_c0	C9H15NO8P	-3	XHFVGHPGDLDEQO-ZETCQYMHSA-K	CC(C)(COP(-O)([O-])O)C(O)C([O-])-NCCC(-O)[O-]	-401.04	C03492	cpd02201
cpd02666_c0	(R)-4'-Phosphopantothenoyl-L-cysteine_c0	C12H20N2O9PS	-3	XQYALQVLCNHCFT-CBAPKCEASA-K	CC(C)(COP(-O)(O)O)C(O)C([O-])-NCCC([O-])-NC(CS)C(-O)[O-]	-427.284	C04352	cpd02666
cpd00023_c0	L-Glutamate_c0	C5H8NO4	-1	WHUUTDBJXJRKMK-VKHMYHEASA-M	NC(CCC(-O)[O-])C(-O)O	-164.13	C00025	cpd00023
cpd00201_c0	10-Formyltetrahydrofolate_c0	C20H21N7O7	-2	AUFGTPPARQZWDO-YUZLPWPTSA-L	N-c1nc([O-])c2c([nH]1)NCC(CN(C-O)c1ccc(C(-O)NC(CCC(-O)[O-])C(-O)O)cc1)N2	-144.77	C00234	cpd00201
cpd03524_c0	10-Formyl-THF-L-glutamate_c0	C25H27N8O10	-3	BHBZPCBOCZGPTF-KBMXLJTQSA-K	N-c1nc([O-])c2c([nH]1)NCC(CN(C-O)c1ccc(C(-O)NC(CCC([O-])-NC(CCC(-O)[O-])C(-O)O)C(-O)O)cc1)N2	-251.75	C05928	cpd03524
cpd00654_c0	Deoxycytidine_c0	C9H13N3O4	0	CKTSBUTUHBMZGZ-SHYZEUOFSA-N	N-c1ccn(C2CC(O)C(CO)O2)c(O)n1	-93.04	C00881	cpd00654
cpd11503_c0	6-methyl-octanoyl-ACP_c0	C20H37N2O8PRS	-1					cpd11503
cpd11504_c0	8-methyl-3-oxo-decanoyl-ACP_c0	C22H39N2O9PRS	-1					cpd11504
cpd02021_c0	Succinylbenzoyl-CoA_c0	C32H39N7O20P3S	-5	KVAQAPQXOXTRAE-UHFFFAOYSA-I	CC(C)(COP(-O)(O)OP(-O)(O)OCC1OC(n2cnc3c(N)ncnc32)C(O)C1OP(-O)([O-])[O-])C(O)C([O-])-NCCC([O-])-NCCSC(-O)CCC(-O)c1ccccc1C(-O)[O-]	-859.92	C03160	cpd02021
cpd02295_c0	1-4-Dihydroxy-2-naphthoate_c0	C11H7O4	-1	VOJUXHHACRXLTD-UHFFFAOYSA-M	O-C(O)c1cc([O-])c2ccccc2c1O	-122.199	C03657	cpd02295
cpd00072_c0	D-fructose-6-phosphate_c0	C6H11O9P	-2	BGWGXPAPYGQALX-ARQDHWQXSA-L	O-P([O-])([O-])OCC1OC(O)(CO)C(O)C1O	-431.67	C00085	cpd00072
cpd00290_c0	D-fructose-1,6-bisphosphate_c0	C6H10O12P2	-4	RNBGYGVWRKECFJ-ARQDHWQXSA-J	O-P([O-])([O-])OCC1OC(O)(COP(-O)([O-])[O-])C(O)C1O	-644.17	C00354	cpd00290
cpd03414_c0	UroporphyrinogenI_c0	C40H36N4O16	-8	QTTNOSKSLATGQB-UHFFFAOYSA-F	O-C([O-])CCc1c2[nH]c(c1CC(-O)[O-])Cc1[nH]c(c(CC(-O)[O-])c1CCC(-O)[O-])Cc1[nH]c(c(CC(-O)[O-])c1CCC(-O)[O-])Cc1[nH]c(c(CC(-O)[O-])c1CCC(-O)[O-])C2		C05766	cpd03414
cpd03416_c0	CoproporphyrinogenI_c0	C36H40N4O8	-4	WIUGGJKHYQIGNH-UHFFFAOYSA-J	Cc1c2[nH]c(c1CCC(-O)[O-])Cc1[nH]c(c(CCC(-O)[O-])c1C)Cc1[nH]c(c(CCC(-O)[O-])c1C)Cc1[nH]c(c(CCC(-O)[O-])c1C)C2		C05768	cpd03416
cpd02961_c0	Dihydroneopterin_c0	C9H13N5O4	0	YQIFAMYNGGOTFB-XINAWCOVSA-N	N-c1nc(O)c2c([nH]1)NCC(C(O)C(O)CO)-N2	-75.95	C04874	cpd02961
cpd00229_c0	Glycolaldehyde_c0	C2H4O2	0	WGCNASOHLSPBMP-UHFFFAOYSA-N	O-CCO	-70.28	C00266	cpd00229
cpd00954_c0	6-hydroxymethyl dihydropterin_c0	C7H9N5O2	0	CQQNNQTXUGLUEV-UHFFFAOYSA-N	N-c1nc(O)c2c([nH]1)NCC(CO)-N2	-3.11	C01300	cpd00954
cpd11540_c0	13-methyl-tetra-decanoyl-ACP_c0	C26H49N2O8PRS	-2					cpd11540
cpd11541_c0	15-methyl-3-oxo-hexa-decanoyl-ACP_c0	C28H51N2O9PRS	-1					cpd11541
cpd00982_c0	FADH2_c0	C27H33N9O15P2	-2	YPZRHBJKEMOYQH-UYBVJOGSSA-L	Cc1cc2c(cc1C)N(CC(O)C(O)C(O)COP(-O)(O)OP(-O)(O)OCC1OC(n3cnc4c(N)ncnc43)C(O)C1O)c1nc([O-])nc([O-])c1N2	-538.18	C01352	cpd00982
cpd15560_c0	Ubiquinone-8_c0	C49H74O4	0	ICFIZJQGJAJRSU-SGHXUWJISA-N	COC1-C(OC)C(-O)C(CC-C(C)CCC-C(C)CCC-C(C)CCC-C(C)CCC-C(C)CCC-C(C)CCC-C(C)CCC-C(C)C)-C(C)C1-O	142.5	C17569	cpd15560
cpd00015_c0	FAD_c0	C27H30N9O15P2	-3	IMGVNJNCCGXBHD-UYBVJOGSSA-K	Cc1cc2nc3c([O-])nc(-O)nc-3n(CC(O)C(O)C(O)COP(-O)([O-])OP(-O)([O-])OCC3OC([n+]4c[nH]c5c(N)ncnc54)C(O)C3O)c2cc1C	-515.07	C00016	cpd00015
cpd15561_c0	Ubiquinol-8_c0	C49H76O4	0	LOJUQFSPYHMHEO-SGHXUWJISA-N	COc1c(O)c(C)c(CC-C(C)CCC-C(C)CCC-C(C)CCC-C(C)CCC-C(C)CCC-C(C)CCC-C(C)CCC-C(C)C)c(O)c1OC	120.8		cpd15561
cpd15331_c0	1-tetradecanoyl-sn-glycerol 3-phosphate_c0	C17H33O7P	-2	FAZBDRGXCKPVJU-UHFFFAOYSA-L	CCCCCCCCCCCCCC(-O)OCC(O)COP(-O)([O-])[O-]	-346.69		cpd15331
cpd15522_c0	1,2-ditetradecanoyl-sn-glycerol 3-phosphate_c0	C31H60O8P	-1			-364.7		cpd15522
cpd15682_c0	1,2-diisohexadecanoyl-sn-glycerol 3-phosphate_c0	C35H68O8P	-1			-361.84		cpd15682
cpd00113_c0	Isopentenyldiphosphate_c0	C5H10O7P2	-2	NUHSROFQTUXZQQ-UHFFFAOYSA-L	C-C(C)CCOP(-O)(O)OP(-O)([O-])[O-]	-439.84	C00129	cpd00113
cpd00350_c0	Farnesyldiphosphate_c0	C15H26O7P2	-2	VWFJDQUYCIWHTN-YFVJMOTDSA-L	CC(C)-CCCC(C)-CCCC(C)-CCOP(-O)(O)OP(-O)([O-])[O-]	-383	C00448	cpd00350
cpd00289_c0	Geranylgeranyl diphosphate_c0	C20H34O7P2	-2	OINNEUNVOZHBOX-QIRCYJPOSA-L	CC(C)-CCCC(C)-CCCC(C)-CCCC(C)-CCOP(-O)(O)OP(-O)([O-])[O-]	-354.91	C00353	cpd00289
cpd11543_c0	15-methyl-trans-hexa-dec-2-enoyl-ACP_c0	C28H51N2O8PRS	-1					cpd11543
cpd11544_c0	15-methyl-hexa-decanoyl-ACP_c0	C28H53N2O8PRS	-2					cpd11544
cpd00171_c0	D-Ribulose5-phosphate_c0	C5H9O8P	-2	FNZLKVNUWIIPSJ-UHNVWZDZSA-L	O-C(CO)C(O)C(O)COP(-O)([O-])[O-]	-393.5	C00199	cpd00171
cpd00047_c0	Formate_c0	CHO2	-1	BDAGIHXWWSANSR-UHFFFAOYSA-M	O-C[O-]	-83.9	C00058	cpd00047
cpd11225_c0	3-4-dihydroxy-2-butanone4-phosphate_c0	C4H7O6P	-2	OKYHYXLCTGGOLM-SCSAIBSYSA-L	CC(-O)C(O)COP(-O)([O-])[O-]	-320.85	C15556	cpd11225
cpd11536_c0	11-methyl-dodecanoyl-ACP_c0	C24H45N2O8PRS	-1					cpd11536
cpd11537_c0	13-methyl-3-oxo-tetra-decanoyl-ACP_c0	C26H47N2O9PRS	-1					cpd11537
cpd00208_c0	LACT_c0	C12H22O11	0	GUBGYTABKSRVRQ-QKKXKWKRSA-N	OCC1OC(OC2C(CO)OC(O)C(O)C2O)C(O)C(O)C1O	-376.76	C00243	cpd00208
cpd00027_c0	D-Glucose_c0	C6H12O6	0	WQZGKKKJIJFFOK-DVKNGEFBSA-N	OCC1OC(O)C(O)C(O)C1O	-218.28	C00031	cpd00027
cpd00108_c0	Galactose_c0	C6H12O6	0	WQZGKKKJIJFFOK-SVZMEOIVSA-N	OCC1OC(O)C(O)C(O)C1O	-218.28	C00124	cpd00108
cpd00147_c0	5-Methylthioadenosine_c0	C11H15N5O3S	0	WUUGFSXJNOTRMR-IOSLPCCCSA-N	CSCC1OC(n2cnc3c(N)ncnc32)C(O)C1O	1.27	C00170	cpd00147
cpd00128_c0	Adenine_c0	C5H5N5	0	GFFGJBXGBJISGV-UHFFFAOYSA-N	Nc1nc[nH]c2ncnc1-2	78.85	C00147	cpd00128
cpd01981_c0	5-Methylthio-D-ribose_c0	C6H12O4S	0	OLVVOVIFTBSBBH-JDJSBBGDSA-N	CSCC1OC(O)C(O)C1O	-135	C03089	cpd01981
cpd00013_c0	NH3_c0	H4N	1	QGZKDVFQNNGYKY-UHFFFAOYSA-O	[NH4+]	-18.97	C00014	cpd00013
cpd15685_c0	CDP-1,2-diisotetradecanoylglycerol_c0	C40H71N3O15P2	-2			-647.7		cpd15685
cpd15691_c0	Diisotetradecanoylphosphatidylserine_c0	C34H64NO10P	-2			-431.98		cpd15691
cpd00817_c0	D-Arabinose5-phosphate_c0	C5H9O8P	-2	PPQRONHOSHZGFQ-WDCZJNDASA-L	O-CC(O)C(O)C(O)COP(-O)([O-])[O-]	-392.04	C01112	cpd00817
cpd00412_e0	Deoxyuridine_e0	C9H12N2O5	0	MXHRCPNRJAMMIM-SHYZEUOFSA-N	O-c1nc(O)ccn1C1CC(O)C(CO)O1	-145.43	C00526	cpd00412
cpd00412_c0	Deoxyuridine_c0	C9H12N2O5	0	MXHRCPNRJAMMIM-SHYZEUOFSA-N	O-c1nc(O)ccn1C1CC(O)C(CO)O1	-145.43	C00526	cpd00412
cpd00236_c0	D-Erythrose4-phosphate_c0	C4H7O7P	-2	NGHMDNPXVRFFGS-IUYQGCFVSA-L	O-CC(O)C(O)COP(-O)([O-])[O-]	-355.62	C00279	cpd00236
cpd02147_c0	4-Phosphoerythronate_c0	C4H6O8P	-3	ZCZXOHUILRHRQJ-UHFFFAOYSA-K	O-C([O-])C(O)C(O)COP(-O)([O-])[O-]	-408.32	C03393	cpd02147
cpd00012_e0	PPi_e0	HO7P2	-3	XPPKVPWEQAFLFU-UHFFFAOYSA-L	O-P([O-])([O-])OP(-O)(O)O	-480.93	C00013	cpd00012
cpd02654_c0	4-Methyl-5--2-phosphoethyl-thiazole_c0	C6H8NO4PS	-2	OCYMERZCMYJQQO-UHFFFAOYSA-L	Cc1ncsc1CCOP(-O)([O-])[O-]	-219.61	C04327	cpd02654
cpd02894_c0	4-Amino-2-methyl-5-diphosphomethylpyrimidine_c0	C6H9N3O7P2	-2	AGQJQCFEPUVXNK-UHFFFAOYSA-L	Cc1ncc(COP(-O)(O)OP(-O)([O-])[O-])c(-N)[nH]1	-412.04	C04752	cpd02894
cpd00793_c0	Thiamine phosphate_c0	C12H16N4O4PS	-1	HZSAJDVWZRBGIF-UHFFFAOYSA-M	Cc1ncc(C[n+]2csc(CCOP(-O)([O-])[O-])c2C)c(-N)[nH]1	-160.32	C01081	cpd00793
cpd00345_c0	5-Methyltetrahydrofolate_c0	C20H23N7O6	-2	ZNOVTXRBGFNYRX-UHFFFAOYSA-L	CN1c2c([O-])nc(-N)[nH]c2NCC1CNc1ccc(C(-O)NC(CCC(-O)[O-])C(-O)O)cc1	-101.7	C00440	cpd00345
cpd00125_c0	5-10-Methylenetetrahydrofolate_c0	C20H21N7O6	-2	QYNUQALWYRSVHF-OLZOCXBDSA-L	N-c1nc([O-])c2c([nH]1)NCC1CN(c3ccc(C(-O)NC(CCC(-O)[O-])C(-O)O)cc3)CN21	-93.65	C00143	cpd00125
cpd00135_c0	Homocysteine_c0	C4H9NO2S	0	FFFHZYDWPBMWHY-VKHMYHEASA-N	NC(CCS)C(-O)O	-81.774	C00155	cpd00135
cpd00424_c0	Cystathionine_c0	C7H14N2O4S	0	ILRYLPWNYFXEMH-RFZPGFLSSA-N	NC(CCSCC(N)C(-O)O)C(-O)O	-154.91	C00542	cpd00424
cpd00019_c0	S-Adenosyl-homocysteine_c0	C14H20N6O5S	0	ZJUKTBDSGOFHSH-WFMPWKQPSA-N	Nc1ncnc2c1ncn2C1OC(CSCCC(N)C(-O)O)C(O)C1O	-76.11	C00021	cpd00019
cpd02738_c0	5-Methyltetrahydropteroyltri-L-glutamate_c0	C30H35N9O12	-4	HVRNKDVLFAVCJF-VJANTYMQSA-J	CN1c2c([O-])nc(-N)[nH]c2NCC1CNc1ccc(C(-O)NC(CCC([O-])-NC(CCC([O-])-NC(CCC(-O)[O-])C(-O)O)C(-O)O)C(-O)O)cc1	-315.66	C04489	cpd02738
cpd02555_c0	Tetrahydropteroyltri-L-glutamate_c0	C29H33N9O12	-4	RXWVHRYZTWZATH-UHFFFAOYSA-J	N-c1nc([O-])c2c([nH]1)NCC(CNc1ccc(C(-O)NC(CCC([O-])-NC(CCC([O-])-NC(CCC(-O)[O-])C(-O)O)C(-O)O)C(-O)O)cc1)N2	-313.63	C04144	cpd02555
cpd11573_c0	Octodecanoyl-ACP_c0	C29H55N2O8PRS	-2					cpd11573
cpd00327_c0	strcoa_c0	C39H66N7O17P3S	-4	SIARJEKBADXQJG-LFZQUHGESA-J	CCCCCCCCCCCCCCCCCC(-O)SCCN-C([O-])CCN-C([O-])C(O)C(C)(C)COP(-O)(O)OP(-O)(O)OCC1OC(n2cnc3c(N)ncnc32)C(O)C1OP(-O)([O-])[O-]	-759.91	C00412	cpd00327
cpd11437_c0	fa3coa_c0	C36H61N7O17P3S	-3			-766.58		cpd11437
cpd02210_c0	Indoleglycerol phosphate_c0	C11H12NO6P	-2	NQEQTYPJSIEPHW-MNOVXSKESA-L	O-P([O-])([O-])OCC(O)C(O)c1c[nH]c2ccccc12	-267.57	C03506	cpd02210
cpd00102_c0	Glyceraldehyde3-phosphate_c0	C3H5O6P	-2	LXJXRIRHZLFYRP-VKHMYHEASA-L	O-CC(O)COP(-O)([O-])[O-]	-319.2	C00118	cpd00102
cpd00359_c0	indol_c0	C8H7N	0	SIKJAQJRHWYJAI-UHFFFAOYSA-N	c1ccc2[nH]ccc2c1	54.41	C00463	cpd00359
cpd03002_c0	Lipid A disaccharide_c0	C68H127N2O20P	-2	HLDJGHAAKRKPAV-QDORLFPLSA-L	CCCCCCCCCCCC(O)CC(-O)OC1C(O)C(CO)OC(OCC2OC(OP(-O)(O)O)C(N-C([O-])CC(O)CCCCCCCCCCC)C(OC(-O)CC(O)CCCCCCCCCCC)C2O)C1N-C([O-])CC(O)CCCCCCCCCCC	-727.26	C04932	cpd03002
cpd02993_c0	Lipid IV(A)_c0	C68H126N2O23P2	-4	KVJWZTLXIROHIL-QDORLFPLSA-J	CCCCCCCCCCCC(O)CC(-O)OC1C(O)C(COC2OC(CO)C(OP(-O)([O-])[O-])C(OC(-O)CC(O)CCCCCCCCCCC)C2N-C([O-])CC(O)CCCCCCCCCCC)OC(OP(-O)(O)O)C1N-C([O-])CC(O)CCCCCCCCCCC	-939.76	C04919	cpd02993
cpd02730_c0	3-Deoxy-D-manno-octulosonate8-phosphate_c0	C8H12O11P	-3	RTNBXJBOAIDPME-SHUUEZRQSA-K	O-C([O-])C(-O)CC(O)C(O)C(O)C(O)COP(-O)([O-])[O-]	-505.48	C04478	cpd02730
cpd12225_c0	Dihydrolipolprotein_c0	CH3RS2	0				C02972	cpd12225
cpd12005_c0	Lipoylprotein_c0	CHRS2	0				C02051	cpd12005
cpd11432_c0	fa11coa_c0	C38H65N7O17P3S	-3			-763.34		cpd11432
cpd15671_c0	1-isoheptadecanoyl-sn-glycerol 3-phosphate_c0	C20H40O7P	-1			-343.64		cpd15671
cpd15677_c0	1,2-diisoheptadecanoyl-sn-glycerol 3-phosphate_c0	C37H72O8P	-1			-358.6		cpd15677
cpd15605_c0	Gly-Phe_c0	C11H14N2O3	0					cpd15605
cpd00066_c0	L-Phenylalanine_c0	C9H11NO2	0	COLNVLDHVKWLRT-QMMMGPOBSA-N	NC(Cc1ccccc1)C(-O)O	-51.05	C00079	cpd00066
cpd01977_c0	4-Phospho-L-aspartate_c0	C4H6NO7P	-2	IXZNKTPIYKDIGG-REOHCLBHSA-L	NC(CC(-O)OP(-O)([O-])O)C(-O)[O-]	-380.65	C03082	cpd01977
cpd15523_c0	1,2-ditetradec-7-enoyl-sn-glycerol 3-phosphate_c0	C31H56O8P	-1			-319.98		cpd15523
cpd15422_c0	CDP-1,2-ditetradec-7-enoylglycerol_c0	C40H67N3O15P2	-2			-599.36		cpd15422
cpd00007_c0	O2_c0	O2	0	MYMOFIZGZYHOMD-UHFFFAOYSA-N	O-O	3.9197	C00007	cpd00007
cpd00493_c0	Pyridoxamine phosphate_c0	C8H12N2O5P	-1	ZMJGSOSNSPKHNH-UHFFFAOYSA-M	Cc1ncc(COP(-O)(O)O)c(CN)c1[O-]	-244.68	C00647	cpd00493
cpd00016_c0	Pyridoxal phosphate_c0	C8H8NO6P	-2	NGVDGCNFYWLIFO-UHFFFAOYSA-L	Cc1ncc(COP(-O)([O-])O)c(C-O)c1[O-]	-272	C00018	cpd00016
cpd00025_c0	H2O2_c0	H2O2	0	MHAJPDPJQMAIIY-UHFFFAOYSA-N	OO	-32.05	C00027	cpd00025
cpd11502_c0	6-methyl-trans-oct-2-enoyl-ACP_c0	C20H35N2O8PRS	-1					cpd11502
cpd11464_c0	Butyryl-ACP_c0	C15H28N2O8PRS	-2				C05745	cpd11464
cpd11486_c0	3-Oxohexanoyl-[acp]_c0	C17H30N2O9PRS	-2				C05746	cpd11486
cpd03124_c0	Hexanoyl-CoA_c0	C27H42N7O17P3S	-4	OEXFMSFODMQEPE-UHFFFAOYSA-J	CCCCCC(-O)SCCN-C([O-])CCN-C([O-])C(O)C(C)(C)COP(-O)(O)OP(-O)(O)OCC1OC(n2cnc3c(N)ncnc32)C(O)C1OP(-O)([O-])[O-]	-779.35	C05270	cpd03124
cpd03121_c0	3-Oxooctanoyl-CoA_c0	C29H44N7O18P3S	-4	WPIVBCGRGVNDDT-CECATXLMSA-J	CCCCCC(-O)CC(-O)SCCN-C([O-])CCN-C([O-])C(O)C(C)(C)COP(-O)(O)OP(-O)(O)OCC1OC(n2cnc3c(N)ncnc32)C(O)C1OP(-O)([O-])[O-]	-806.13	C05267	cpd03121
cpd00268_c0	H2S2O3_c0	HO3S2	-1	DHCDFWKWKRSZHF-UHFFFAOYSA-M	O-S([O-])(O)-S	-122.7	C00320	cpd00268
cpd11421_c0	trdrd_c0	C6H9NO2R2S2	0				C00342	cpd11421
cpd00029_c0	Acetate_c0	C2H3O2	-1	QTBSBXVTEAMEQO-UHFFFAOYSA-M	CC(-O)[O-]	-88.29	C00033	cpd00029
cpd00081_c0	Sulfite_c0	HO3S	-1	LSNNMFCWUKXFEE-UHFFFAOYSA-M	O-S([O-])O	-126.15	C00094	cpd00081
cpd11420_c0	trdox_c0	C6H7NO2R2S2	0				C00343	cpd11420
cpd00053_c0	L-Glutamine_c0	C5H10N2O3	0	ZDXPYRJPNDTMRX-VKHMYHEASA-N	N-C(O)CCC(N)C(-O)O	-121.69	C00064	cpd00053
cpd00132_c0	L-Asparagine_c0	C4H8N2O3	0	DCXYFEDJOCDNAF-REOHCLBHSA-N	N-C(O)CC(N)C(-O)O	-123.31	C00152	cpd00132
cpd15423_c0	CDP-1,2-ditetradecanoylglycerol_c0	C40H71N3O15P2	-2			-644.08		cpd15423
cpd15553_c0	phosphatidylserine ditetradecanoyl_c0	C34H64NO10P	-2			-428.36		cpd15553
cpd03189_c0	3-Carboxy-1-hydroxypropyl-ThPP_c0	C16H22N4O10P2S	-2	ZWUKRGPVMMTMAF-UHFFFAOYSA-L	Cc1ncc(C[n+]2c(C(O)CCC(-O)[O-])sc(CCOP(-O)([O-])OP(-O)([O-])O)c2C)c(-N)[nH]1	-481.36	C05381	cpd03189
cpd00860_c0	S-Succinyldihydrolipoamide_c0	C12H20NO4S2	-1	RJCJWONCSKSHES-VIFPVBQESA-M	N-C([O-])CCCCC(CCS)SC(-O)CCC(-O)O	-137.394	C01169	cpd00860
cpd15418_c0	CDP-1,2-dihexadec-9-enoylglycerol_c0	C44H75N3O15P2	-2			-592.88		cpd15418
cpd15556_c0	phosphatidylserine dihexadec-9-enoyl_c0	C38H68NO10P	-2			-377.16		cpd15556
cpd00242_c0	H2CO3_c0	CHO3	-1	BVKZGUZCCUSVTD-UHFFFAOYSA-M	O-C([O-])O	-140.26	C00288	cpd00242
cpd12848_c0	Holo-[carboxylase]_c0	C17H27N5O4R2S	0				C06250	cpd12848
cpd12543_c0	Carboxybiotin-carboxyl-carrier protein_c0	C18H26N5O6R2S	-1				C04419	cpd12543
cpd00239_c0	H2S_c0	HS	-1	RWSOTUBLDIXVET-UHFFFAOYSA-M	[SH-]	-6.66	C00283	cpd00239
cpd00383_c0	Shikimate_c0	C7H9O5	-1	JXOHGGNKMLTUBP-HSUXUTPPSA-M	O-C([O-])C1-CC(O)C(O)C(O)C1	-171.29	C00493	cpd00383
cpd02030_c0	3-phosphoshikimate_c0	C7H8O8P	-3	QYOJSKGCWNAKGW-PBXRRBTRSA-K	O-C([O-])C1-CC(OP(-O)([O-])[O-])C(O)C(O)C1	-383.79	C03175	cpd02030
cpd00873_c0	Nicotinate ribonucleotide_c0	C11H12NO9P	-2	JOUIQRNQJGXQDC-ZYUZMQFOSA-L	O-C([O-])c1ccc[n+](C2OC(COP(-O)([O-])[O-])C(O)C2O)c1	-380.18	C01185	cpd00873
cpd03471_c0	Nicotinate D-ribonucleoside_c0	C11H13NO6	0	PUEDDPCUCPRQNY-ZYUZMQFOSA-N	O-C([O-])c1ccc[n+](C2OC(CO)C(O)C2O)c1	-167.68	C05841	cpd03471
cpd00219_c0	Prephenate_c0	C10H8O6	-2	FPWMCUPFBRFMLH-XGAOUMNUSA-L	O-C([O-])C(-O)CC1(C(-O)[O-])C-CC(O)C-C1	-186.17	C00254	cpd00219
cpd00868_c0	p-hydroxyphenylpyruvate_c0	C9H7O4	-1	KKADPXVIOXHVKN-UHFFFAOYSA-M	O-C(O)C(-O)Cc1ccc([O-])cc1	-115.3	C01179	cpd00868
cpd00508_c0	3MOP_c0	C6H9O3	-1	JVQYSWDUAOAHFM-BYPYZUCNSA-M	CCC(C)C(-O)C(-O)[O-]	-109.64	C00671	cpd00508
cpd14702_c0	2-Methyl-1-hydroxybutyl-TPP_c0	C17H27N4O8P2S	-1	CUBSXOWPMAOFDG-MYHCZTBNSA-M	CCC(C)C(O)c1sc(CCOP(-O)([O-])OP(-O)([O-])O)c(C)[n+]1Cc1cnc(C)[nH]c1-N	-402.1	C15978	cpd14702
cpd00504_c0	LL-2,6-Diaminopimelate_c0	C7H14N2O4	0	GMKMEZVLHJARHF-WHFBIAKZSA-N	NC(CCCC(N)C(-O)O)C(-O)O	-163.68	C00666	cpd00504
cpd00516_c0	meso-2,6-Diaminopimelate_c0	C7H14N2O4	0	GMKMEZVLHJARHF-SYDPRGILSA-N	NC(CCCC(N)C(-O)O)C(-O)O	-163.68	C00680	cpd00516
cpd00905_c0	Guanosine 3',5'-bis(diphosphate)_c0	C10H12N5O17P4	-5	BUFLLCUFNHESEH-UUOKFMHZSA-I	N-c1nc([O-])c2ncn(C3OC(COP(-O)(O)OP(-O)([O-])[O-])C(OP(-O)(O)OP(-O)([O-])[O-])C3O)c2[nH]1	-936.8	C01228	cpd00905
cpd00031_c0	GDP_c0	C10H13N5O11P2	-2	QGWNDRXFNXRZMB-UUOKFMHZSA-L	N-c1nc([O-])c2ncn(C3OC(COP(-O)(O)OP(-O)([O-])O)C(O)C3O)c2[nH]1	-516.3	C00035	cpd00031
cpd11585_c0	L-alanylglycine_c0	C5H10N2O3	0	CXISPYVYMQWFLE-VKHMYHEASA-N	CC(N)C(O)-NCC(-O)O	-118.5		cpd11585
cpd00035_c0	L-Alanine_c0	C3H7NO2	0	QNAYBMKLOCPYGJ-REOHCLBHSA-N	CC(N)C(-O)O	-87.92	C00041	cpd00035
cpd15500_c0	Menaquinone 8_c0	C51H72O2	0	PTWSIIUEOFZCHW-NTCAYCPXSA-N	CC(C)-CCCC(C)-CCC1-C(C)C(-O)c2ccccc2C1-O	206.06		cpd15500
cpd15499_c0	Menaquinol 8_c0	C51H74O2	0	OIEZRVBFVPGODT-WQWYCSGDSA-N	CC(C)-CCCC(C)-CCCC(C)-CCCC(C)-CCCC(C)-CCCC(C)-CCCC(C)-CCCC(C)-CCc1c(C)c(O)c2ccccc2c1O	180.271		cpd15499
cpd00246_e0	Inosine_e0	C10H12N4O5	0	UGQMRVRMYYASKQ-KQYNXXCUSA-N	OCC1OC(n2cnc3c(O)ncnc32)C(O)C1O	-101.08	C00294	cpd00246
cpd00689_c0	Porphobilinogen_c0	C10H13N2O4	-1	QSHWIQZFGQKFMA-UHFFFAOYSA-M	NCc1[nH]cc(CCC(-O)[O-])c1CC(-O)O	-118.18	C00931	cpd00689
cpd00755_c0	Hydroxymethylbilane_c0	C40H38N4O17	-8	WDFJYRZCZIUBPR-UHFFFAOYSA-F	O-C([O-])CCc1c[nH]c(Cc2[nH]c(Cc3[nH]c(Cc4[nH]c(CO)c(CC(-O)[O-])c4CCC(-O)[O-])c(CC(-O)[O-])c3CCC(-O)[O-])c(CC(-O)[O-])c2CCC(-O)[O-])c1CC(-O)[O-]	-479.5	C01024	cpd00755
cpd11472_c0	Hexanoyl-ACP_c0	C17H31N2O8PRS	-2				C05749	cpd11472
cpd11490_c0	3-oxooctanoyl-acp_c0	C19H34N2O9PRS	-2				C05750	cpd11490
cpd15529_c0	phosphatidylethanolamine ditetradecanoyl_c0	C33H66NO8P	0			-347.71		cpd15529
cpd00760_c0	2-Methylbutyryl-CoA_c0	C26H40N7O17P3S	-4	LYNVNYDEQMMNMZ-UHFFFAOYSA-J	CCC(C)C(-O)SCCN-C([O-])CCN-C([O-])C(O)C(C)(C)COP(-O)(O)OP(-O)(O)OCC1OC(n2cnc3c(N)ncnc32)C(O)C1OP(-O)([O-])[O-]	-782.78	C01033	cpd00760
cpd11495_c0	2-methylbutyryl-ACP_c0	C16H29N2O8PRS	-2					cpd11495
cpd00655_c0	Dephospho-CoA_c0	C21H33N7O13P2S	-2	KDTSHFARGAKYJN-IBOSZNHHSA-L	CC(C)(COP(-O)(O)OP(-O)(O)OCC1OC(n2cnc3c(N)ncnc32)C(O)C1O)C(O)C([O-])-NCCC([O-])-NCCS	-539.494	C00882	cpd00655
cpd00858_c0	L-Glutamate5-semialdehyde_c0	C5H9NO3	0	KABXUUFDPUOJMW-BYPYZUCNSA-N	NC(CCC-O)C(-O)O	-111.43	C01165	cpd00858
cpd02431_c0	1-Pyrroline-5-carboxylate_c0	C5H6NO2	-1	DWAKNKKXGALPNW-BYPYZUCNSA-M	O-C([O-])C1CCC-N1	-59.27	C03912	cpd02431
cpd11514_c0	12-methyl-trans-tetra-dec-2-enoyl-ACP_c0	C26H47N2O8PRS	-1					cpd11514
cpd11515_c0	12-methyl-tetra-decanoyl-ACP_c0	C26H49N2O8PRS	-2					cpd11515
cpd15352_c0	2-Demethylmenaquinone 8_c0	C50H70O2	0	GDUBPWSFXUAETN-AENDIINCSA-N	CC(C)-CCCC(C)-CCCC(C)-CCCC(C)-CCCC(C)-CCCC(C)-CCCC(C)-CCCC(C)-CCC1-CC(-O)c2ccccc2C1-O	206.47		cpd15352
cpd15353_c0	2-Demethylmenaquinol 8_c0	C50H72O2	0	RGINGPZIMPREDO-AENDIINCSA-N	CC(C)-CCCC(C)-CCCC(C)-CCCC(C)-CCCC(C)-CCCC(C)-CCCC(C)-CCCC(C)-CCC1-CC(O)c2ccccc2C1O	199.55		cpd15353
cpd00203_c0	1,3-Bisphospho-D-glycerate_c0	C3H4O10P2	-4	LJQLQCAXBUHEAZ-UWTATZPHSA-J	O-C(OP(-O)([O-])[O-])C(O)COP(-O)([O-])[O-]	-586.8	C00236	cpd00203
cpd00001_e0	H2O_e0	H2O	0	XLYOFNOQVPJJNP-UHFFFAOYSA-N	O	-56.687	C00001	cpd00001
cpd00023_e0	L-Glutamate_e0	C5H8NO4	-1	WHUUTDBJXJRKMK-VKHMYHEASA-M	NC(CCC(-O)[O-])C(-O)O	-164.13	C00025	cpd00023
cpd00971_e0	Na+_e0	Na	1	FKNQFGJONOIPTF-UHFFFAOYSA-N	[Na+]		C01330	cpd00971
cpd00971_c0	Na+_c0	Na	1	FKNQFGJONOIPTF-UHFFFAOYSA-N	[Na+]		C01330	cpd00971
cpd00481_c0	Isobutyryl-CoA_c0	C25H38N7O17P3S	-4	AEWHYWSPVRZHCT-NDZSKPAWSA-J	CC(C)C(-O)SCCN-C([O-])CCN-C([O-])C(O)C(C)(C)COP(-O)(O)OP(-O)(O)OCC1OC(n2cnc3c(N)ncnc32)C(O)C1OP(-O)([O-])[O-]	-784.4	C00630	cpd00481
cpd11545_c0	isobutyryl-ACP_c0	C15H27N2O8PRS	-2					cpd11545
cpd00282_c0	S-Dihydroorotate_c0	C5H5N2O4	-1	UFIVEPVSAGBUSI-REOHCLBHSA-M	O-C(O)C1CC([O-])-NC(O)-N1	-151.52	C00337	cpd00282
cpd00247_c0	Orotate_c0	C5H3N2O4	-1	PXQPEWDEAKTCGB-UHFFFAOYSA-M	O-C(O)c1cc([O-])nc(O)n1	-142.48	C00295	cpd00247
cpd11538_c0	13-methyl-3-hydroxy-tetra-decanoyl-ACP_c0	C26H49N2O9PRS	-1					cpd11538
cpd00367_e0	Cytidine_e0	C9H13N3O5	0	UHDGCWIWMRVCDJ-XVFCMESISA-N	N-c1ccn(C2OC(CO)C(O)C2O)c(O)n1	-132.88	C00475	cpd00367
cpd00367_c0	Cytidine_c0	C9H13N3O5	0	UHDGCWIWMRVCDJ-XVFCMESISA-N	N-c1ccn(C2OC(CO)C(O)C2O)c(O)n1	-132.88	C00475	cpd00367
cpd15557_c0	phosphatidylserine dioctadecanoyl_c0	C42H80NO10P	-2			-415.4		cpd15557
cpd15533_c0	phosphatidylethanolamine dioctadecanoyl_c0	C41H82NO8P	0			-334.75		cpd15533
cpd00286_c0	Undecaprenylphosphate_c0	C55H89O4P	-2	UFPHFKCTOZIAFY-RDQGWRCRSA-L	CC(C)-CCCC(C)-CCCC(C)-CCCC(C)-CCCC(C)-CCCC(C)-CCCC(C)-CCCC(C)-CCCC(C)-CCCC(C)-CCCC(C)-CCOP(-O)([O-])[O-]	49.72	C00348	cpd00286
cpd02862_c0	UDPMurAc(oyl-L-Ala-D-gamma-Glu-L-Lys-D-Ala-D-Ala)_c0	C40H62N9O26P2	-3	PFMVORMCVGOQKR-XNCOKRRHSA-K	CC([O-])-NC1C(OP(-O)(O)OP(-O)(O)OCC2OC(n3ccc([O-])nc3-O)C(O)C2O)OC(CO)C(O)C1OC(C)C(O)-NC(C)C(O)-NC(CCC([O-])-NC(CCCCN)C(O)-NC(C)C(O)-NC(C)C(-O)O)C(-O)O	-1046.45	C04702	cpd02862
cpd00091_c0	UMP_c0	C9H11N2O9P	-2	DJJCXFVJDGTHFX-XVFCMESISA-L	O-c1nc([O-])ccn1C1OC(COP(-O)([O-])O)C(O)C1O	-397.77	C00105	cpd00091
cpd02948_c0	MurAc(oyl-L-Ala-D-gamma-Glu-L-Lys-D-Ala-D-Ala)-diphospho- undecaprenol_c0	C86H140N7O21P2	-3	SULOOAFLXMQJSF-OGDYFQGPSA-K	CC(C)-CCCC(C)-CCCC(C)-CCCC(C)-CCCC(C)-CCCC(C)-CCCC(C)-CCCC(C)-CCCC(C)-CCCC(C)-CCCC(C)-CCOP(-O)(O)OP(-O)(O)OC1OC(CO)C(O)C(OC(C)C(O)-NC(C)C(O)-NC(CCC([O-])-NC(CCCCN)C(O)-NC(C)C([O-])-NC(C)C(-O)O)C(-O)O)C1N-C(C)[O-]	-598.96	C04851	cpd02948
cpd00299_c0	dUMP_c0	C9H11N2O8P	-2	JSRLJPSBLDHEIO-SHYZEUOFSA-L	O-c1nc([O-])ccn1C1CC(O)C(COP(-O)([O-])O)O1	-357.93	C00365	cpd00299
cpd02857_c0	DAHP_c0	C7H10O10P	-3	PJWIPEXIFFQAQZ-PUFIMZNGSA-K	O-C([O-])C(-O)CC(O)C(O)C(O)COP(-O)([O-])[O-]	-469.06	C04691	cpd02857
cpd00699_c0	5-Dehydroquinate_c0	C7H9O6	-1	WVMWZWGZRAXUBK-SYTVJDICSA-M	O-C1CC(O)(C(-O)[O-])CC(O)C1O	-214.49	C00944	cpd00699
cpd11468_c0	Dodecanoyl-ACP_c0	C23H44N2O8PRS	-2				C05223	cpd11468
cpd11469_c0	(2E)-Dodecenoyl-[acp]_c0	C23H41N2O8PRS	-2				C05758	cpd11469
cpd00058_e0	Cu2+_e0	Cu	2	JPVYNHNXODAKFH-UHFFFAOYSA-N	[Cu+2]		C00070	cpd00058
cpd00058_c0	Cu2+_c0	Cu	2	JPVYNHNXODAKFH-UHFFFAOYSA-N	[Cu+2]		C00070	cpd00058
cpd00087_c0	Tetrahydrofolate_c0	C19H21N7O6	-2	MSTNYGQPCMXVAQ-KIYNQFGBSA-L	N-c1nc([O-])c2c([nH]1)NCC(CNc1ccc(C(-O)NC(CCC(-O)[O-])C(-O)O)cc1)N2	-113.97	C00101	cpd00087
cpd15687_c0	CDP-1,2-dianteisopentadecanoylglycerol_c0	C42H75N3O15P2	-2			-644.46		cpd15687
cpd15693_c0	Dianteisopentadecanoylphosphatidylserine_c0	C36H68NO10P	-2			-428.74		cpd15693
cpd11549_c0	4-methyl-pentanoyl-ACP_c0	C17H31N2O8PRS	-1					cpd11549
cpd11550_c0	6-methyl-3-oxo-heptanoyl-ACP_c0	C19H33N2O9PRS	-1					cpd11550
cpd00126_c0	GMP_c0	C10H12N5O8P	-2	RQFCJASXJCIDSX-UUOKFMHZSA-L	N-c1nc([O-])c2ncn(C3OC(COP(-O)([O-])O)C(O)C3O)c2[nH]1	-308.3	C00144	cpd00126
cpd00311_c0	Guanosine_c0	C10H13N5O5	0	NYHBQMYGNKIUIF-UUOKFMHZSA-N	N-c1nc(O)c2ncn(C3OC(CO)C(O)C3O)c2[nH]1	-95.8	C00387	cpd00311
cpd00626_c0	dTDPglucose_c0	C16H24N2O16P2	-2	YSYKRGRSMLTJNL-URARBOGNSA-L	Cc1cn(C2CC(O)C(COP(-O)([O-])OP(-O)(O)OC3OC(CO)C(O)C(O)C3O)O2)c(-O)nc1[O-]	-723.12	C00842	cpd00626
cpd00810_c0	Orotidylic acid_c0	C10H10N2O11P	-3	KYOBSHFOBAOFBF-XVFCMESISA-K	O-C([O-])c1cc([O-])nc(-O)n1C1OC(COP(-O)([O-])O)C(O)C1O	-479.18	C01103	cpd00810
cpd02978_c0	7,8-Dihydroneopterin 3'-triphosphate_c0	C9H13N5O13P3	-3	DGGUVLXVLHAAGT-XINAWCOVSA-K	N-c1nc([O-])c2c([nH]1)NCC(C(O)C(O)COP(-O)(O)OP(-O)(O)OP(-O)([O-])[O-])-N2	-704.45	C04895	cpd02978
cpd03666_c0	2,5-Diamino-6-(5'-triphosphoryl-3',4'-trihydroxy-2'-oxopentyl)- amino-4-oxopyrimidine_c0	C9H15N5O14P3	-3	ZJYBJXKSWQPKFW-UHFFFAOYSA-K	N-c1nc([O-])c(N)c(NCC(-O)C(O)C(O)COP(-O)(O)OP(-O)(O)OP(-O)([O-])[O-])[nH]1	-753.92	C06148	cpd03666
cpd03607_c0	4-(Phosphonooxy)-threonine_c0	C4H8NO7P	-2	FKHAKIJOKDGEII-UHFFFAOYSA-L	NC(C(-O)[O-])C(O)COP(-O)([O-])O	-373.07	C06055	cpd03607
cpd04539_c0	2-Amino-3-oxo-4-phosphonooxybutyrate_c0	C4H6NO7P	-2	LMKSRFWSQAKTOE-VKHMYHEASA-L	NC(C(-O)[O-])C(-O)COP(-O)([O-])O	-365.05	C07335	cpd04539
cpd02893_c0	5'-Phosphoribosyl-4-carboxy-5-aminoimidazole_c0	C9H12N3O9P	-2	XFVULMDJZXYMSG-ZIYNGMLESA-L	Nc1c(C(-O)[O-])ncn1C1OC(COP(-O)([O-])O)C(O)C1O	-378.85	C04751	cpd02893
cpd02140_c0	AIR_c0	C8H13N3O7P	-1	PDACUKOKVHBVHJ-XVFCMESISA-M	Nc1cncn1C1OC(COP(-O)([O-])O)C(O)C1O	-297.44	C03373	cpd02140
cpd11554_c0	8-methyl-3-oxo-nonanoyl-ACP_c0	C21H37N2O9PRS	-1					cpd11554
cpd11555_c0	8-methyl-3-hydroxy-nonanoyl-ACP_c0	C21H39N2O9PRS	-1					cpd11555
cpd00184_e0	Thymidine_e0	C10H14N2O5	0	IQFYYKKMVGJFEH-XLPZGREQSA-N	Cc1cn(C2CC(O)C(CO)O2)c(-O)nc1O	-145.84	C00214	cpd00184
cpd00184_c0	Thymidine_c0	C10H14N2O5	0	IQFYYKKMVGJFEH-XLPZGREQSA-N	Cc1cn(C2CC(O)C(CO)O2)c(-O)nc1O	-145.84	C00214	cpd00184
cpd00071_c0	Acetaldehyde_c0	C2H4O	0	IKHGUXGNUITLKF-UHFFFAOYSA-N	CC-O	-33.4	C00084	cpd00071
cpd00357_c0	TTP_c0	C10H14N2O14P3	-3	NHVNXKFIZYSCEB-XLPZGREQSA-K	Cc1cn(C2CC(O)C(COP(-O)(O)OP(-O)(O)OP(-O)([O-])[O-])O2)c(-O)nc1[O-]	-774.34	C00459	cpd00357
cpd00297_c0	dTDP_c0	C10H14N2O11P2	-2	UJLXYODCHAELLY-XLPZGREQSA-L	Cc1cn(C2CC(O)C(COP(-O)(O)OP(-O)([O-])O)O2)c(-O)nc1[O-]	-566.34	C00363	cpd00297
cpd02691_c0	2-methyl-3-hydroxy-butyryl-CoA_c0	C26H40N7O18P3S	-4	PEKYNTFSOBAABV-LQUDNSJZSA-J	CC(O)C(C)C(-O)SCCN-C([O-])CCN-C([O-])C(O)C(C)(C)COP(-O)(O)OP(-O)(O)OCC1OC(n2cnc3c(N)ncnc32)C(O)C1OP(-O)([O-])[O-]	-820.82	C04405	cpd02691
cpd02124_c0	2-Methylacetoacetyl-CoA_c0	C26H38N7O18P3S	-4	NHNODHRSCRALBF-UHFFFAOYSA-J	CC(-O)C(C)C(-O)SCCN-C([O-])CCN-C([O-])C(O)C(C)(C)COP(-O)(O)OP(-O)(O)OCC1OC(n2cnc3c(N)ncnc32)C(O)C1OP(-O)([O-])[O-]	-812.8	C03344	cpd02124
cpd00216_c0	Chorismate_c0	C10H8O6	-2	WTFXTQVDAKGDEY-HTQZYQBOSA-L	C-C(OC1C-C(C(-O)[O-])C-CC1O)C(-O)[O-]	-169.49	C00251	cpd00216
cpd00093_c0	Anthranilate_c0	C7H6NO2	-1	RWZYAGGXGHYGMB-UHFFFAOYSA-M	Nc1ccccc1C(-O)[O-]	-48.99	C00108	cpd00093
cpd15746_c0	Palmitoyllipoteichoic acid (n-24), linked, unsubstituted_c0	C119H232O135P24	-24			-6875		cpd15746
cpd15764_c0	Palmitoyllipoteichoic acid (n-24), linked, N-acetyl-D-glucosamine_c0	C311H544N24O255P24	-24			-10542.9		cpd15764
cpd11588_c0	gly-pro-L_c0	C7H12N2O3	0			-93.95		cpd11588
cpd00129_c0	L-Proline_c0	C5H9NO2	0	ONIBWKKTOPOVIA-BYPYZUCNSA-N	O-C(O)C1CCCN1	-62.54	C00148	cpd00129
cpd02125_c0	Tiglyl-CoA_c0	C26H38N7O17P3S	-4	PMWATMXOQQZNBX-DKBZLLMOSA-J	CC-C(C)C(-O)SCCN-C([O-])CCN-C([O-])C(O)C(C)(C)COP(-O)(O)OP(-O)(O)OCC1OC(n2cnc3c(N)ncnc32)C(O)C1OP(-O)([O-])[O-]	-762.53	C03345	cpd02125
cpd00296_c0	dGMP_c0	C10H12N5O7P	-2	LTFMZDNNPPEQNG-KVQBGUIXSA-L	N-c1nc([O-])c2ncn(C3CC(O)C(COP(-O)([O-])O)O3)c2[nH]1	-268.46	C00362	cpd00296
cpd00277_c0	Deoxyguanosine_c0	C10H13N5O4	0	YKBGVTZYEHREMT-KVQBGUIXSA-N	N-c1nc(O)c2ncn(C3CC(O)C(CO)O3)c2[nH]1	-55.96	C00330	cpd00277
cpd11438_c0	fa4_c0	C15H29O2	-1			-67.5		cpd11438
cpd11439_c0	fa4coa_c0	C36H61N7O17P3S	-3			-766.58		cpd11439
cpd00080_c0	Glycerol-3-phosphate_c0	C3H7O6P	-2	AWUCVROLDVIAJX-GSVOUGTGSA-L	O-P([O-])([O-])OCC(O)CO	-328.68	C00093	cpd00080
cpd00095_c0	Glycerone-phosphate_c0	C3H5O6P	-2	GNGACRATGGDKBX-UHFFFAOYSA-L	O-C(CO)COP(-O)([O-])[O-]	-320.66	C00111	cpd00095
cpd11570_c0	3-Oxooctodecanoyl-ACP_c0	C29H53N2O9PRS	-1					cpd11570
cpd11571_c0	3-Hydroxyoctodecanoyl-ACP_c0	C29H55N2O9PRS	-1					cpd11571
cpd15325_c0	1-dodecanoyl-sn-glycerol 3-phosphate_c0	C15H29O7P	-2	STTKJLVEXMKLNA-UHFFFAOYSA-L	CCCCCCCCCCCC(-O)OCC(O)COP(-O)([O-])[O-]	-349.93		cpd15325
cpd15521_c0	1,2-didodecanoyl-sn-glycerol 3-phosphate_c0	C27H52O8P	-1			-371.18		cpd15521
cpd15679_c0	1,2-diisotetradecanoyl-sn-glycerol 3-phosphate_c0	C31H60O8P	-1			-368.32		cpd15679
cpd01651_c0	L-3-Cyanoalanine_c0	C4H6N2O2	0	BXRLWGXPSRYJDZ-VKHMYHEASA-N	N#CCC(N)C(-O)O	-73.15	C02512	cpd01651
cpd03407_c0	gamma-Glutamyl-beta-cyanoalanine_c0	C9H12N3O5	-1	QUAADUAOVLZBJM-WDSKDSINSA-M	N#CCC(N-C([O-])CCC(N)C(-O)O)C(-O)O	-180.13	C05711	cpd03407
cpd00497_c0	XMP_c0	C10H11N4O9P	-2	DCTLYFZHFGENCW-UUOKFMHZSA-L	O-P(O)(O)OCC1OC(n2cnc3c([O-])nc([O-])nc32)C(O)C1O	-364.43	C00655	cpd00497
cpd00038_c0	GTP_c0	C10H13N5O14P3	-3	XKMLYUALXHKNFT-UUOKFMHZSA-K	N-c1nc([O-])c2ncn(C3OC(COP(-O)(O)OP(-O)(O)OP(-O)([O-])[O-])C(O)C3O)c2[nH]1	-724.3	C00044	cpd00038
cpd00957_c0	2,5-Diamino-6-(5'-phosphoribosylamino)-4-pyrimidineone_c0	C9H14N5O8P	-2	OCLCLRXKNJCOJD-UMMCILCDSA-L	N-c1nc([O-])c(N)c(NC2OC(COP(-O)([O-])O)C(O)C2O)[nH]1	-338.54	C01304	cpd00957
cpd00449_c0	Dihydrolipoamide_c0	C8H17NOS2	0	VLYUGYAKYZETRF-SSDOTTSWSA-N	N-C(O)CCCCC(S)CCS	-27.348	C00579	cpd00449
cpd00863_c0	beta-D-Glucose 6-phosphate_c0	C6H11O9P	-2	NBSCHQHZLSJFNQ-VFUOTHLCSA-L	O-P([O-])([O-])OCC1OC(O)C(O)C(O)C1O	-430.78	C01172	cpd00863
cpd00143_c0	Phenylpyruvate_c0	C9H7O3	-1	BTNMPGBKDVTSJY-UHFFFAOYSA-M	O-C([O-])C(-O)Cc1ccccc1	-75.82	C00166	cpd00143
cpd03480_c0	2-Hydroxyphenylacetate_c0	C8H7O3	-1	CCVYRRGZDBSHFU-UHFFFAOYSA-M	O-C(O)Cc1ccccc1[O-]	-89.36	C05852	cpd03480
cpd11553_c0	6-methyl-heptanoyl-ACP_c0	C19H35N2O8PRS	-1					cpd11553
cpd00822_c0	O-Succinyl-L-homoserine_c0	C8H12NO6	-1	GNISQJGXJIDKDJ-YFKPBYRVSA-M	NC(CCOC(-O)CCC(-O)[O-])C(-O)O	-236.19	C01118	cpd00822
cpd00036_c0	Succinate_c0	C4H4O4	-2	KDYFGRWQOYBRFD-UHFFFAOYSA-L	O-C([O-])CCC(-O)[O-]	-162.96	C00042	cpd00036
cpd03518_c0	Formamidopyrimidine nucleoside triphosphate_c0	C10H15N5O15P3	-3	NDXMRXXKCCKQQV-UUOKFMHZSA-K	N-c1nc([O-])c(N-C[O-])c(NC2OC(COP(-O)(O)OP(-O)(O)OP(-O)([O-])O)C(O)C2O)[nH]1	-790.78	C05922	cpd03518
cpd03519_c0	2,5-Diaminopyrimidine nucleoside triphosphate_c0	C9H15N5O14P3	-3	CRXOALRUOMUPMC-UMMCILCDSA-K	N-c1nc([O-])c(N)c(NC2OC(COP(-O)(O)OP(-O)(O)OP(-O)([O-])[O-])C(O)C2O)[nH]1	-754.54	C05923	cpd03519
cpd10515_e0	Fe2+_e0	Fe	2	CWYNVVGOOAEACU-UHFFFAOYSA-N	[Fe+2]	-18.85	C14818	cpd10515
cpd10515_c0	Fe2+_c0	Fe	2	CWYNVVGOOAEACU-UHFFFAOYSA-N	[Fe+2]	-18.85	C14818	cpd10515
cpd15753_c0	Anteisopentadecanoyllipoteichoic acid (n-24), linked, unsubstituted_c0	C117H228O135P24	-24			-6881.86		cpd15753
cpd15771_c0	Anteisopentadecanoyllipoteichoic acid (n-24), linked, N-acetyl-D-glucosamine_c0	C309H540N24O255P24	-24			-10549.8		cpd15771
cpd00790_c0	O-Acetyl-L-homoserine_c0	C6H11NO4	0	FCXZBWSIAGGPCB-YFKPBYRVSA-N	CC(-O)OCCC(N)C(-O)O	-159.98	C01077	cpd00790
cpd11474_c0	Decanoyl-ACP_c0	C21H40N2O8PRS	-2				C05755	cpd11474
cpd11489_c0	3-oxododecanoyl-acp_c0	C23H42N2O9PRS	-2				C05756	cpd11489
cpd00355_e0	Nicotinamide ribonucleotide_e0	C11H14N2O8P	-1	DAYLJWODMCOQEW-TURQNECASA-M	N-C([O-])c1ccc[n+](C2OC(COP(-O)([O-])O)C(O)C2O)c1	-337.74	C00455	cpd00355
cpd00355_c0	Nicotinamide ribonucleotide_c0	C11H14N2O8P	-1	DAYLJWODMCOQEW-TURQNECASA-M	N-C([O-])c1ccc[n+](C2OC(COP(-O)([O-])O)C(O)C2O)c1	-337.74	C00455	cpd00355
cpd11506_c0	8-methyl-trans-dec-2-enoyl-ACP_c0	C22H39N2O8PRS	-1					cpd11506
cpd11507_c0	8-methyl-decanoyl-ACP_c0	C22H41N2O8PRS	-1					cpd11507
cpd03118_c0	(S)-Hydroxydecanoyl-CoA_c0	C31H50N7O18P3S	-4	HIVSMYZAMUNFKZ-PNPVFPMQSA-J	CCCCCCCC(O)CC(-O)SCCN-C([O-])CCN-C([O-])C(O)C(C)(C)COP(-O)(O)OP(-O)(O)OCC1OC(n2cnc3c(N)ncnc32)C(O)C1OP(-O)([O-])[O-]	-810.91	C05264	cpd03118
cpd03129_c0	(2E)-Decenoyl-CoA_c0	C31H48N7O17P3S	-4	MGNBGCRQQFMNBM-YJHHLLFWSA-J	CCCCCCCC-CC(-O)SCCN-C([O-])CCN-C([O-])C(O)C(C)(C)COP(-O)(O)OP(-O)(O)OCC1OC(n2cnc3c(N)ncnc32)C(O)C1OP(-O)([O-])[O-]	-752.06	C05275	cpd03129
cpd00292_c0	HMG-CoA_c0	C27H39N7O20P3S	-5	CABVTRNMFUVUDM-VRHQGPGLSA-I	CC(O)(CC(-O)[O-])CC(-O)SCCN-C([O-])CCN-C([O-])C(O)C(C)(C)COP(-O)(O)OP(-O)(O)OCC1OC(n2cnc3c(N)ncnc32)C(O)C1OP(-O)([O-])[O-]	-900.07	C00356	cpd00292
cpd02068_c0	3-Methylglutaconyl-CoA_c0	C27H37N7O19P3S	-5	GXKSHRDAHFLWPN-RKYLSHMCSA-I	CC(-CC(-O)SCCN-C([O-])CCN-C([O-])C(O)C(C)(C)COP(-O)(O)OP(-O)(O)OCC1OC(n2cnc3c(N)ncnc32)C(O)C1OP(-O)([O-])[O-])CC(-O)[O-]	-840.36	C03231	cpd02068
cpd00347_c0	5-10-Methenyltetrahydrofolate_c0	C20H20N7O6	-1	MEANFMOQMXYMCT-OLZOCXBDSA-M	N-c1nc(O)c2c([nH]1)NCC1C[N+](c3ccc(C(O)-NC(CCC(-O)[O-])C(-O)[O-])cc3)-CN21	-97	C00445	cpd00347
cpd11476_c0	hexadecanoyl-acp_c0	C27H51N2O8PRS	-2				C05764	cpd11476
cpd00134_c0	Palmitoyl-CoA_c0	C37H62N7O17P3S	-4	MNBKLUUYKPBKDU-BBECNAHFSA-J	CCCCCCCCCCCCCCCC(-O)SCCN-C([O-])CCN-C([O-])C(O)C(C)(C)COP(-O)(O)OP(-O)(O)OCC1OC(n2cnc3c(N)ncnc32)C(O)C1OP(-O)([O-])[O-]	-763.15	C00154	cpd00134
cpd15329_c0	1-octadecanoyl-sn-glycerol 3-phosphate_c0	C21H41O7P	-2	LAYXSTYJRSVXIH-HXUWFJFHSA-L	CCCCCCCCCCCCCCCCCC(-O)OCC(O)COP(-O)([O-])[O-]	-340.21		cpd15329
cpd15526_c0	1,2-dioctadecanoyl-sn-glycerol 3-phosphate_c0	C39H76O8P	-1			-351.74		cpd15526
cpd00875_c0	KDO_c0	C8H13O8	-1	KYQCXUMVJGMDNG-SHUUEZRQSA-M	O-C([O-])C(-O)CC(O)C(O)C(O)C(O)CO	-292.98	C01187	cpd00875
cpd03116_c0	(S)-3-Hydroxydodecanoyl-CoA_c0	C33H54N7O18P3S	-4	IJFLXRCJWPKGKJ-LXIXEQKWSA-J	CCCCCCCCCC(O)CC(-O)SCCN-C([O-])CCN-C([O-])C(O)C(C)(C)COP(-O)(O)OP(-O)(O)OCC1OC(n2cnc3c(N)ncnc32)C(O)C1OP(-O)([O-])[O-]	-807.67	C05262	cpd03116
cpd02060_c0	(2E)-Dodecenoyl-CoA_c0	C33H52N7O17P3S	-4	IRFYVBULXZMEDE-XCFIPPSPSA-J	CCCCCCCCCC-CC(-O)SCCN-C([O-])CCN-C([O-])C(O)C(C)(C)COP(-O)(O)OP(-O)(O)OCC1OC(n2cnc3c(N)ncnc32)C(O)C1OP(-O)([O-])[O-]	-748.82	C03221	cpd02060
cpd11568_c0	14-methyl-trans-pentadec-2-enoyl-ACP_c0	C27H49N2O8PRS	-1					cpd11568
cpd11569_c0	14-methyl-pentadecanoyl-ACP_c0	C27H51N2O8PRS	-2					cpd11569
cpd15606_c0	Gly-Tyr_c0	C11H14N2O4	0					cpd15606
cpd00069_c0	L-Tyrosine_c0	C9H11NO3	0	OUYCCCASQSFEME-QMMMGPOBSA-N	NC(Cc1ccc(O)cc1)C(-O)O	-90.53	C00082	cpd00069
cpd11546_c0	4-methyl-3-oxo-pentanoyl-ACP_c0	C17H29N2O9PRS	-1					cpd11546
cpd11547_c0	4-methyl-3-hydroxy-pentanoyl-ACP_c0	C17H31N2O9PRS	-1					cpd11547
cpd11539_c0	13-methyl-trans-tetra-dec-2-enoyl-ACP_c0	C26H47N2O8PRS	-1					cpd11539
cpd11491_c0	3-oxotetradecanoyl-acp_c0	C25H46N2O9PRS	-2				C05759	cpd11491
cpd11558_c0	10-methyl-3-oxo-undecanoyl-ACP_c0	C23H41N2O9PRS	-1					cpd11558
cpd11559_c0	10-methyl-3-hydroxy-undecanoyl-ACP_c0	C23H43N2O9PRS	-1					cpd11559
cpd00343_c0	N-Carbamoyl-L-aspartate_c0	C5H6N2O5	-2	HLKXYZVTANABHZ-REOHCLBHSA-L	N-C(O)NC(CC(-O)[O-])C(-O)[O-]	-203.96	C00438	cpd00343
cpd00939_c0	Toxopyrimidine_c0	C6H9N3O	0	VUTBELPREDJDDH-UHFFFAOYSA-N	Cc1ncc(CO)c(-N)[nH]1	8.46	C01279	cpd00939
cpd00078_c0	Succinyl-CoA_c0	C25H35N7O19P3S	-5	VNOYUJKHFWYWIR-ITIYDSSPSA-I	CC(C)(COP(-O)(O)OP(-O)(O)OCC1OC(n2cnc3c(N)ncnc32)C(O)C1OP(-O)([O-])[O-])C(O)C([O-])-NCCC([O-])-NCCSC(-O)CCC(-O)[O-]	-862.04	C00091	cpd00078
cpd00227_c0	L-Homoserine_c0	C4H9NO3	0	UKAUYVFTDYCKQA-VKHMYHEASA-N	NC(CCO)C(-O)O	-122.53	C00263	cpd00227
cpd00346_c0	L-Aspartate4-semialdehyde_c0	C4H7NO3	0	HOSWPDPVFBCLSY-VKHMYHEASA-N	NC(CC-O)C(-O)O	-113.05	C00441	cpd00346
cpd09027_c0	5-Hydroxy-2-oxo-4-ureido-2,5-dihydro-1H-imidazole-5-carboxylate_c0	C5H5N4O5	-1	WHKYNCPIXMNTRQ-UHFFFAOYSA-M	N-C(O)N-C1N-C(O)NC1(O)C(-O)[O-]	-184.24	C12248	cpd09027
cpd01567_c0	(R)-Allantoin_c0	C4H5N4O3	-1	POJWUDADGALRAB-PVQJCKRUSA-N	N-C(O)NC1N-C(O)N-C1O	-116.06	C02348	cpd01567
cpd00130_c0	L-Malate_c0	C4H4O5	-2	BJEPYKJPYRNKOW-REOHCLBHSA-L	O-C([O-])CC(O)C(-O)[O-]	-201	C00149	cpd00130
cpd00175_c0	UDP-N-acetyl-D-galactosamine_c0	C17H25N3O17P2	-2	LFTYTUAZOPRMMI-LDDHHVEYSA-L	CC([O-])-NC1C(OP(-O)(O)OP(-O)(O)OCC2OC(n3ccc([O-])nc3-O)C(O)C2O)OC(CO)C(O)C1O	-756.9	C00203	cpd00175
cpd11521_c0	5-methyl-3-oxo-hexanoyl-ACP_c0	C18H31N2O9PRS	-1					cpd11521
cpd11522_c0	5-methyl-3-hydroxy-hexanoyl-ACP_c0	C18H33N2O9PRS	-1					cpd11522
cpd00068_c0	ITP_c0	C10H12N4O14P3	-3	HAEJPQIATWHALX-KQYNXXCUSA-K	O-P([O-])([O-])OP(-O)(O)OP(-O)(O)OCC1OC(n2cnc3c([O-])ncnc32)C(O)C1O	-729.58	C00081	cpd00068
cpd00090_c0	IDP_c0	C10H12N4O11P2	-2	JPXZQMKKFWMMGK-KQYNXXCUSA-L	O-P([O-])(O)OP(-O)(O)OCC1OC(n2cnc3c([O-])ncnc32)C(O)C1O	-521.58	C00104	cpd00090
cpd11912_c0	tRNA-Glu_c0	C10H12N5O3R	0				C01641	cpd11912
cpd12227_c0	L-Glutamyl-tRNA-Glu_c0	C15H19N6O6R	0				C02987	cpd12227
cpd00249_c0	Uridine_c0	C9H12N2O6	0	DRTQHJPVMGBUCF-XVFCMESISA-N	O-c1nc(O)ccn1C1OC(CO)C(O)C1O	-185.27	C00299	cpd00249
cpd14698_c0	3-Methyl-1-hydroxybutyl-TPP_c0	C17H27N4O8P2S	-1	OZAWOYZVNPQFFO-UHFFFAOYSA-M	Cc1ncc(C[n+]2c(C(O)CC(C)C)sc(CCOP(-O)([O-])OP(-O)([O-])O)c2C)c(-N)[nH]1	-402.1	C15974	cpd14698
cpd14699_c0	S-(3-Methylbutanoyl)-dihydrolipoamide-E_c0	C13H25NO2S2	0				C15975	cpd14699
cpd00220_c0	Riboflavin_c0	C17H19N4O6	-1	AUNGANRZJHBGPY-SCRDCRAPSA-M	Cc1cc2nc3c([O-])nc(-O)nc-3n(CC(O)C(O)C(O)CO)c2cc1C	-110.72	C00255	cpd00220
cpd00050_c0	FMN_c0	C17H18N4O9P	-3	ANKZYBDXHMZBDK-SCRDCRAPSA-K	Cc1cc2nc3c([O-])nc(-O)[nH]c3[n+](CC(O)C(O)C(O)COP(-O)([O-])[O-])c2cc1C	-323.22	C00061	cpd00050
cpd00349_c0	Sedoheptulose 1,7-bisphosphate_c0	C7H12O13P2	-4	OKHXOUGRECCASI-SHUUEZRQSA-J	O-C(COP(-O)([O-])[O-])C(O)C(O)C(O)C(O)COP(-O)([O-])[O-]	-678.84	C00447	cpd00349
cpd00202_c0	DMAPP_c0	C5H10O7P2	-2	CBIDRCWHNCKSTO-UHFFFAOYSA-L	CC(C)-CCOP(-O)(O)OP(-O)([O-])[O-]	-439.18	C00235	cpd00202
cpd00338_c0	5-Aminolevulinate_c0	C5H9NO3	0	ZGXJTSGNIOSYLO-UHFFFAOYSA-N	NCC(-O)CCC(-O)O	-112.89	C00430	cpd00338
cpd00070_c0	Malonyl-CoA_c0	C24H33N7O19P3S	-5	LTYOQGRJFJAKNA-DVVLENMVSA-I	CC(C)(COP(-O)(O)OP(-O)(O)OCC1OC(n2cnc3c(N)ncnc32)C(O)C1OP(-O)([O-])[O-])C(O)C([O-])-NCCC([O-])-NCCSC(-O)CC(-O)[O-]	-863.66	C00083	cpd00070
cpd11580_c0	Gly-Gln_c0	C7H13N3O4	0	PNMUAGGSDZXTHX-BYPYZUCNSA-N	N-C(O)CCC(N-C(O)CN)C(-O)O	-152.27		cpd11580
cpd03115_c0	(S)-3-Hydroxytetradecanoyl-CoA_c0	C35H58N7O18P3S	-4	OXBHKMHNDGRDCZ-UHFFFAOYSA-J	CCCCCCCCCCCC(O)CC(-O)SCCN-C([O-])CCN-C([O-])C(O)C(C)(C)COP(-O)(O)OP(-O)(O)OCC1OC(n2cnc3c(N)ncnc32)C(O)C1OP(-O)([O-])[O-]	-804.43	C05260	cpd03115
cpd12689_c0	3-Oxotetradecanoyl-CoA_c0	C35H56N7O18P3S	-4	IQNFBGHLIVBNOU-QSGBVPJFSA-J	CCCCCCCCCCCC(-O)CC(-O)SCCN-C([O-])CCN-C([O-])C(O)C(C)(C)COP(-O)(O)OP(-O)(O)OCC1OC(n2cnc3c(N)ncnc32)C(O)C1OP(-O)([O-])[O-]	-796.41	C05261	cpd12689
cpd11560_c0	10-methyl-trans-undec-2-enoyl-ACP_c0	C23H41N2O8PRS	-1					cpd11560
cpd11561_c0	10-methyl-undecanoyl-ACP_c0	C23H43N2O8PRS	-1					cpd11561
cpd11552_c0	6-methyl-trans-hept-2-enoyl-ACP_c0	C19H33N2O8PRS	-1					cpd11552
cpd00834_c0	Phosphopantetheine_c0	C11H21N2O7PS	-2	JDMUPRLRUUMCTL-VIFPVBQESA-L	CC(C)(COP(-O)(O)O)C(O)C([O-])-NCCC([O-])-NCCS	-347.644	C01134	cpd00834
cpd00438_e0	Deoxyadenosine_e0	C10H13N5O3	0	OLXZPDWKRNYJJZ-RRKCRQDMSA-N	Nc1ncnc2c1ncn2C1CC(O)C(CO)O1	-5.51	C00559	cpd00438
cpd00438_c0	Deoxyadenosine_c0	C10H13N5O3	0	OLXZPDWKRNYJJZ-RRKCRQDMSA-N	Nc1ncnc2c1ncn2C1CC(O)C(CO)O1	-5.51	C00559	cpd00438
cpd00089_c0	Glucose-1-phosphate_c0	C6H11O9P	-2	HXXFSFRBOHSIMQ-VFUOTHLCSA-L	O-P([O-])([O-])OC1OC(CO)C(O)C(O)C1O	-430.78	C00103	cpd00089
cpd00322_c0	L-Isoleucine_c0	C6H13NO2	0	AGPKZVBTJJNPAG-WHFBIAKZSA-N	CCC(C)C(N)C(-O)O	-84.87	C00407	cpd00322
cpd03126_c0	(2E)-Hexadecenoyl-CoA_c0	C37H60N7O17P3S	-4	JUPAQFRKPHPXLD-MSHHSVQMSA-J	CCCCCCCCCCCCCC-CC(-O)SCCN-C([O-])CCN-C([O-])C(O)C(C)(C)COP(-O)(O)OP(-O)(O)OCC1OC(n2cnc3c(N)ncnc32)C(O)C1OP(-O)([O-])[O-]	-742.34	C05272	cpd03126
cpd00115_c0	dATP_c0	C10H13N5O12P3	-3	SUYVUBYJARFZHO-RRKCRQDMSA-K	Nc1ncnc2c1ncn2C1CC(O)C(COP(-O)([O-])OP(-O)(O)OP(-O)([O-])[O-])O1	-634.01	C00131	cpd00115
cpd00177_c0	dADP_c0	C10H13N5O9P2	-2	DAEAPNUQQAICNR-RRKCRQDMSA-L	Nc1ncnc2c1ncn2C1CC(O)C(COP(-O)(O)OP(-O)([O-])[O-])O1	-426.01	C00206	cpd00177
cpd11496_c0	4-methyl-3-oxo-hexanoyl-ACP_c0	C18H31N2O9PRS	-1					cpd11496
cpd00288_c0	D-Glucosamine phosphate_c0	C6H13NO8P	-1	XHMJOUIAFHJHBW-IVMDWMLBSA-M	NC1C(O)OC(COP(-O)([O-])O)C(O)C1O	-395.53	C00352	cpd00288
cpd02882_c0	4--1-D-Ribitylamino-5-aminouracil_c0	C9H16N4O6	0	XKQZIXVJVUPORE-RPDRRWSUSA-N	Nc1c(O)nc(O)nc1NCC(O)C(O)C(O)CO	-189.57	C04732	cpd02882
cpd02656_c0	6-7-Dimethyl-8--1-D-ribityllumazine_c0	C13H17N4O6	-1	SXDXRJZUAJBNFL-XKSSXDPKSA-M	Cc1nc2c([O-])nc(-O)nc-2n(CC(O)C(O)C(O)CO)c1C	-124.62	C04332	cpd02656
cpd15700_c0	Diisohexadecanoylphosphatidylethanolamine_c0	C37H74NO8P	0			-344.85		cpd15700
cpd01335_c0	Octanoyl-CoA_c0	C29H46N7O17P3S	-4	KQMZYOXOBSXMII-CECATXLMSA-J	CCCCCCCC(-O)SCCN-C([O-])CCN-C([O-])C(O)C(C)(C)COP(-O)(O)OP(-O)(O)OCC1OC(n2cnc3c(N)ncnc32)C(O)C1OP(-O)([O-])[O-]	-776.11	C01944	cpd01335
cpd03130_c0	(2E)-Octenoyl-CoA_c0	C29H44N7O17P3S	-4	CPSDNAXXKWVYIY-NTLMCJQISA-J	CCCCCC-CC(-O)SCCN-C([O-])CCN-C([O-])C(O)C(C)(C)COP(-O)(O)OP(-O)(O)OCC1OC(n2cnc3c(N)ncnc32)C(O)C1OP(-O)([O-])[O-]	-755.3	C05276	cpd03130
cpd02227_c0	S-Ribosylhomocysteine_c0	C9H17NO6S	0	IQFWYNFDWRYSRA-OEQWSMLSSA-N	NC(CCSCC1OC(O)C(O)C1O)C(-O)O	-212.38	C03539	cpd02227
cpd11582_c0	ala-L-Thr-L_c0	C7H14N2O4	0			-155.11		cpd11582
cpd00161_c0	L-Threonine_c0	C4H9NO3	0	AYFVYJQAPQTCCC-GBXIJSLDSA-N	CC(O)C(N)C(-O)O	-124.34	C00188	cpd00161
cpd00249_e0	Uridine_e0	C9H12N2O6	0	DRTQHJPVMGBUCF-XVFCMESISA-N	O-c1nc(O)ccn1C1OC(CO)C(O)C1O	-185.27	C00299	cpd00249
cpd02345_c0	L-Glutamate1-semialdehyde_c0	C5H9NO3	0	MPUUQNGXJSEWTF-BYPYZUCNSA-N	NC(C-O)CCC(-O)O	-111.43	C03741	cpd02345
cpd00101_c0	ribose-5-phosphate_c0	C5H9O8P	-2	PPQRONHOSHZGFQ-LMVFSUKVSA-L	O-CC(O)C(O)C(O)COP(-O)([O-])[O-]	-392.04	C00117	cpd00101
cpd17043_c0	RNA transcription_c0	null	0					cpd17043
cpd01716_c0	3-Dehydroshikimate_c0	C7H7O5	-1	SLWWJZMPHJJOPH-PHDIDXHHSA-M	O-C([O-])C1-CC(-O)C(O)C(O)C1	-166.28	C02637	cpd01716
cpd11475_c0	(2E)-Decenoyl-[acp]_c0	C21H37N2O8PRS	-2				C05754	cpd11475
cpd00654_e0	Deoxycytidine_e0	C9H13N3O4	0	CKTSBUTUHBMZGZ-SHYZEUOFSA-N	N-c1ccn(C2CC(O)C(CO)O2)c(O)n1	-93.04	C00881	cpd00654
cpd00805_c0	D-Tagatose 6-phosphate_c0	C6H11O9P	-2	BGWGXPAPYGQALX-OEXCPVAWSA-L	O-P([O-])([O-])OCC1OC(O)(CO)C(O)C1O	-431.67	C01097	cpd00805
cpd02371_c0	D-Tagatose 1,6-biphosphate_c0	C6H10O12P2	-4	RNBGYGVWRKECFJ-OEXCPVAWSA-J	O-P([O-])([O-])OCC1OC(O)(COP(-O)([O-])[O-])C(O)C1O	-644.17	C03785	cpd02371
cpd01982_c0	5-Phosphoribosylamine_c0	C5H11NO7P	-1	SKCBPEVYGOQGJN-TXICZTDVSA-M	NC1OC(COP(-O)([O-])O)C(O)C1O	-358.87	C03090	cpd01982
cpd15277_c0	Palmitoyl-ACP_c0	C27H51N2O8PRS	-2					cpd15277
cpd15327_c0	1-hexadecanoyl-sn-glycerol 3-phosphate_c0	C19H38O7P	-1			-343.45		cpd15327
cpd15524_c0	1,2-dihexadecanoyl-sn-glycerol 3-phosphate_c0	C35H68O8P	-1			-358.22		cpd15524
cpd15421_c0	CDP-1,2-dioctadecanoylglycerol_c0	C48H87N3O15P2	-2	PDCWLWQTNQCGRI-IGIWICMZSA-L	CCCCCCCCCCCCCCCCCC(-O)OCC(COP(-O)([O-])OP(-O)(O)OCC1OC(n2ccc(-N)nc2[O-])C(O)C1O)OC(-O)CCCCCCCCCCCCCCCCC	-631.12		cpd15421
cpd15684_c0	CDP-1,2-dianteisoheptadecanoylglycerol_c0	C46H83N3O15P2	-2			-637.98		cpd15684
cpd15690_c0	Dianteisoheptadecanoylphosphatidylserine_c0	C40H76NO10P	-2			-422.26		cpd15690
cpd11481_c0	R-3-hydroxypalmitoyl-acyl-carrierprotein-_c0	C27H51N2O9PRS	-1				C04633	cpd11481
cpd11485_c0	3-oxohexadecanoyl-acp_c0	C27H50N2O9PRS	-2				C05762	cpd11485
cpd11508_c0	10-methyl-3-oxo-dodecanoyl-ACP_c0	C24H43N2O9PRS	-1					cpd11508
cpd03375_c0	3-Hydroxypropanoyl-CoA_c0	C24H37N7O18P3S	-3	BERBFZCUSMQABM-IEXPHMLFSA-J	CC(C)(COP(-O)(O)OP(-O)(O)OCC1OC(n2cnc3c(N)ncnc32)C(O)C1OP(-O)([O-])[O-])C(O)C([O-])-NCCC([O-])-NCCSC(-O)CCO	-820.44	C05668	cpd03375
cpd00663_c0	Acrylyl-CoA_c0	C24H35N7O17P3S	-3	POODSGUMUCVRTR-IEXPHMLFSA-J	C-CC(-O)SCCN-C([O-])CCN-C([O-])C(O)C(C)(C)COP(-O)(O)OP(-O)(O)OCC1OC(n2cnc3c(N)ncnc32)C(O)C1OP(-O)([O-])[O-]	-764.06	C00894	cpd00663
cpd15603_c0	Gly-Cys_c0	C5H10N2O3S	0					cpd15603
cpd11435_c0	fa1coa_c0	C35H59N7O17P3S	-3			-768.2		cpd11435
cpd15673_c0	1-isotetradecanoyl-sn-glycerol 3-phosphate_c0	C17H34O7P	-1			-348.5		cpd15673
cpd00110_c0	Cytochrome c2+_c0	C42H52FeN8O6S2	4				C00126	cpd00110
cpd00109_c0	Cytochrome c3+_c0	C42H52FeN8O6S2	5				C00125	cpd00109
cpd15417_c0	CDP-1,2-didodecanoylglycerol_c0	C36H63N3O15P2	-2			-650.56		cpd15417
cpd00532_c0	O2-_c0	O2	-1	OUUQCZGPVNCOIJ-UHFFFAOYSA-M	[O][O-]	6.9	C00704	cpd00532
cpd11480_c0	D-3-Hydroxydodecanoyl-[acp]_c0	C23H43N2O9PRS	-2				C05757	cpd11480
cpd00051_c0	L-Arginine_c0	C6H15N4O2	1	ODKSFYDXXFIFQN-BYPYZUCNSA-O	N-C(N)NCCCC([NH3+])C(-O)O	-73.77	C00062	cpd00051
cpd00152_c0	Agmatine_c0	C5H16N4	2	QYPPJABKJHAVHS-UHFFFAOYSA-P	NC(-[NH2+])NCCCC[NH3+]	5.87	C00179	cpd00152
cpd02083_c0	CoproporphyrinogenIII_c0	C36H40N4O8	-4	NIUVHXTXUXOFEB-UHFFFAOYSA-J	Cc1c2[nH]c(c1CCC(-O)[O-])Cc1[nH]c(c(CCC(-O)[O-])c1C)Cc1[nH]c(c(CCC(-O)[O-])c1C)Cc1[nH]c(c(C)c1CCC(-O)[O-])C2		C03263	cpd02083
cpd00791_c0	ProtoporphyrinogenIX_c0	C34H38N4O4	-2	UHSGPDMIQQYNAX-UHFFFAOYSA-L	C-Cc1c2[nH]c(c1C)Cc1[nH]c(c(CCC(-O)[O-])c1C)Cc1[nH]c(c(C)c1CCC(-O)[O-])Cc1[nH]c(c(C)c1C-C)C2		C01079	cpd00791
cpd00190_c0	beta-D-Glucose_c0	C6H12O6	0	WQZGKKKJIJFFOK-VFUOTHLCSA-N	OCC1OC(O)C(O)C(O)C1O	-218.28	C00221	cpd00190
cpd11525_c0	7-methyl-3-oxo-octanoyl-ACP_c0	C20H35N2O9PRS	-1					cpd11525
cpd11526_c0	7-methyl-3-hydroxy-octanoyl-ACP_c0	C20H37N2O9PRS	-1					cpd11526
cpd04122_c0	Aminoacetaldehyde_c0	C2H6NO	1	LYIIBVSRGJSHAV-UHFFFAOYSA-O	[NH3+]CC-O	-35.03	C06735	cpd04122
cpd02775_c0	4-Amino-5-phosphomethyl-2-methylpyrimidine_c0	C6H8N3O4P	-2	PKYFHKIYHBRTPI-UHFFFAOYSA-L	Cc1ncc(COP(-O)([O-])[O-])c(-N)[nH]1	-204.04	C04556	cpd02775
cpd02074_c0	2-Oxo-6-aminocaproate_c0	C6H11NO3	0	GWENQMVPLJAMAE-UHFFFAOYSA-N	NCCCCC(-O)C(-O)O	-108.81	C03239	cpd02074
cpd00922_c0	delta1-Piperideine-2-carboxylate_c0	C6H8NO2	-1	GEJXSVNGWOSZPC-UHFFFAOYSA-M	O-C([O-])C1-NCCCC1	-57.53	C04092	cpd00922
cpd00179_c0	Maltose_c0	C12H22O11	0	VQHSOMBJVWLPSR-WUJBLJFYSA-N	OCC(O)C(O)C(OC1OC(CO)C(O)C(O)C1O)C(O)CO	-383.92	C00208	cpd00179
cpd01441_c0	Acetyl-maltose_c0	C14H24O12	0	QBQSGZSHVKFNMZ-SASNSOKNSA-N	CC(-O)OC1OC(CO)C(OC2OC(CO)C(O)C(O)C2O)C(O)C1O	-414.21	C02130	cpd01441
cpd11587_c0	Ala-Gln_c0	C8H15N3O4	0	HJCMDXDYPOUFDY-WHFBIAKZSA-N	CC(N)C(O)-NC(CCC(-N)O)C(-O)O	-152.46		cpd11587
cpd02835_c0	UDP-2,3-bis(3-hydroxytetradecanoyl)glucosamine_c0	C43H75N3O20P2	-2	KOJCFMYSTWNMQW-RUAJDYCTSA-L	CCCCCCCCCCCC(O)CC(-O)OC1C(O)C(CO)OC(OP(-O)(O)OP(-O)(O)OCC2OC(n3ccc([O-])nc3-O)C(O)C2O)C1N-C([O-])CC(O)CCCCCCCCCCC	-831.55	C04652	cpd02835
cpd02930_c0	Lipid X_c0	C34H64NO12P	-2	HEHQDWUWJVPREQ-XQJZMFRCSA-L	CCCCCCCCCCCC(O)CC(-O)OC1C(O)C(CO)OC(OP(-O)([O-])O)C1N-C([O-])CC(O)CCCCCCCCCCC	-499.78	C04824	cpd02930
cpd02016_c0	N-Ribosylnicotinamide_c0	C11H15N2O5	1	JLEBZPBDRKPWTD-TURQNECASA-O	N-C(O)c1ccc[n+](C2OC(CO)C(O)C2O)c1	-125.24	C03150	cpd02016
cpd11583_c0	Ala-Leu_c0	C9H18N2O3	0	RDIKFPRVLJLMER-BQBZGAKWSA-N	CC(C)CC(N-C(O)C(C)N)C(-O)O	-115.64		cpd11583
cpd00107_c0	L-Leucine_c0	C6H13NO2	0	ROHFNLRQFUQHCH-YFKPBYRVSA-N	CC(C)CC(N)C(-O)O	-84.87	C00123	cpd00107
cpd02414_c0	L-2-Amino-6-oxopimelate_c0	C7H10NO5	-1	UKCSFKLWNHUBDY-BYPYZUCNSA-M	NC(CCCC(-O)C(-O)O)C(-O)[O-]	-188.45	C03871	cpd02414
cpd02465_c0	tetrahydrodipicolinate_c0	C7H7NO4	-2	CXMBCXQHOXUCEO-BYPYZUCNSA-L	O-C([O-])C1-NC(C(-O)[O-])CCC1	-138.97	C03972	cpd02465
cpd15552_c0	phosphatidylserine didodecanoyl_c0	C30H56NO10P	-2			-434.84		cpd15552
cpd15528_c0	phosphatidylethanolamine didodecanoyl_c0	C29H58NO8P	0			-354.19		cpd15528
cpd00169_c0	3-Phosphoglycerate_c0	C3H4O7P	-3	OSJPPGNTCRNQQC-UWTATZPHSA-K	O-C([O-])C(O)COP(-O)([O-])[O-]	-371.9	C00197	cpd00169
cpd11532_c0	9-methyl-decanoyl-ACP_c0	C22H41N2O8PRS	-1					cpd11532
cpd11533_c0	11-methyl-3-oxo-dodecanoyl-ACP_c0	C24H43N2O9PRS	-1					cpd11533
cpd00241_c0	dGTP_c0	C10H13N5O13P3	-3	HAAZLUGHYHWQIW-KVQBGUIXSA-K	N-c1nc([O-])c2ncn(C3CC(O)C(COP(-O)(O)OP(-O)(O)OP(-O)([O-])[O-])O3)c2[nH]1	-684.46	C00286	cpd00241
cpd00421_c0	Triphosphate_c0	H2O10P3	-3	UNXRWKVEANCORM-UHFFFAOYSA-K	O-P([O-])([O-])OP(-O)(O)OP(-O)([O-])O		C00536	cpd00421
cpd11592_c0	gly-glu-L_c0	C7H11N2O5	-1			-194.71		cpd11592
cpd00932_c0	5-O--1-Carboxyvinyl-3-phosphoshikimate_c0	C10H9O10P	-4	QUTYKIXIUDQOLK-PRJMDXOYSA-J	C-C(OC1CC(C(-O)[O-])-CC(OP(-O)([O-])[O-])C1O)C(-O)[O-]	-427.57	C01269	cpd00932
cpd03127_c0	(2E)-Tetradecenoyl-CoA_c0	C35H56N7O17P3S	-4	MBCVYCOKMMMWLX-YYMFEJJQSA-J	CCCCCCCCCCCC-CC(-O)SCCN-C([O-])CCN-C([O-])C(O)C(C)(C)COP(-O)(O)OP(-O)(O)OCC1OC(n2cnc3c(N)ncnc32)C(O)C1OP(-O)([O-])[O-]	-745.58	C05273	cpd03127
cpd00092_c0	Uracil_c0	C4H4N2O2	0	ISAKRJDGNUQOIC-UHFFFAOYSA-N	Oc1ccnc(O)n1	-61.07	C00106	cpd00092
cpd00859_c0	Pseudouridine 5'-phosphate_c0	C9H11N2O9P	-2	MOBMOJGXNHLLIR-GBNDHIKLSA-L	O-P(O)(O)OCC1OC(c2cnc([O-])nc2[O-])C(O)C1O	-410.45	C01168	cpd00859
cpd11433_c0	fa12_c0	C17H33O2	-1			-64.26		cpd11433
cpd11434_c0	fa12coa_c0	C38H65N7O17P3S	-3			-763.34		cpd11434
cpd00026_c0	UDP-glucose_c0	C15H22N2O17P2	-2	HSCJRCZFDFQWRP-JZMIEXBBSA-L	O-c1nc([O-])ccn1C1OC(COP(-O)([O-])OP(-O)(O)OC2OC(CO)C(O)C(O)C2O)C(O)C1O	-762.55	C00029	cpd00026
cpd00043_c0	UDP-galactose_c0	C15H22N2O17P2	-2	HSCJRCZFDFQWRP-LNYDKVEPSA-L	O-c1nc([O-])ccn1C1OC(COP(-O)([O-])OP(-O)(O)OC2OC(CO)C(O)C(O)C2O)C(O)C1O	-762.55	C00052	cpd00043
cpd11465_c0	But-2-enoyl-[acyl-carrier protein]_c0	C15H25N2O8PRS	-1				C04246	cpd11465
cpd17041_c0	Protein biosynthesis_c0	null	0					cpd17041
cpd11566_c0	14-methyl-3-oxo-pentadecanoyl-ACP_c0	C27H49N2O9PRS	-1					cpd11566
cpd11567_c0	14-methyl-3-hydroxy-pentadecanoyl-ACP_c0	C27H51N2O9PRS	-1					cpd11567
cpd15699_c0	Dianteisopentadecanoylphosphatidylethanolamine_c0	C35H70NO8P	0			-348.09		cpd15699
cpd00295_c0	dGDP_c0	C10H13N5O10P2	-2	CIKGWCTVFSRMJU-KVQBGUIXSA-L	N-c1nc([O-])c2ncn(C3CC(O)C(COP(-O)(O)OP(-O)([O-])O)O3)c2[nH]1	-476.46	C00361	cpd00295
cpd00525_c0	UDP-N-acetylmuramoyl-L-alanyl-D-glutamate_c0	C28H39N5O23P2	-4	OJZCATPXPWFLHF-HPUCEMLMSA-J	CC([O-])-NC1C(OP(-O)(O)OP(-O)(O)OCC2OC(n3ccc([O-])nc3-O)C(O)C2O)OC(CO)C(O)C1OC(C)C(O)-NC(C)C([O-])-NC(CCC(-O)[O-])C(-O)O	-958.02	C00692	cpd00525
cpd02964_c0	UDP-N-acetylmuramoyl-L-alanyl-D-gamma-glutamyl-meso-2-6-diaminopimelate_c0	C35H51N7O26P2	-4	QUHLBZKCGUXHGP-BHBBPGSKSA-J	CC([O-])-NC1C(OP(-O)(O)OP(-O)(O)OCC2OC(n3ccc([O-])nc3-O)C(O)C2O)OC(CO)C(O)C1OC(C)C(O)-NC(C)C([O-])-NC(CCC([O-])-NC(CCCC(N)C(-O)O)C(-O)O)C(-O)O	-1064.55	C04877	cpd02964
cpd00207_c0	Guanine_c0	C5H5N5O	0	UYTPUPDQBNUYGX-UHFFFAOYSA-N	N-c1nc(O)c2nc[nH]c2[nH]1	28.4	C00242	cpd00207
cpd00298_c0	dTMP_c0	C10H13N2O8P	-2	GYOZYWVXFNDGLU-XLPZGREQSA-L	Cc1cn(C2CC(O)C(COP(-O)([O-])O)O2)c(-O)nc1[O-]	-358.34	C00364	cpd00298
cpd00277_e0	Deoxyguanosine_e0	C10H13N5O4	0	YKBGVTZYEHREMT-KVQBGUIXSA-N	N-c1nc(O)c2ncn(C3CC(O)C(CO)O3)c2[nH]1	-55.96	C00330	cpd00277
cpd11500_c0	6-methyl-3-oxo-octanoyl-ACP_c0	C20H35N2O9PRS	-1					cpd11500
cpd11501_c0	6-methyl-3-hydroxy-octanoyl-ACP_c0	C20H37N2O9PRS	-1					cpd11501
cpd15532_c0	phosphatidylethanolamine dihexadec-9enoyl_c0	C37H70NO8P	0			-296.51		cpd15532
cpd00199_c0	4-Oxobutanoate_c0	C4H5O3	-1	UIUJIQZEACWQSV-UHFFFAOYSA-M	O-CCCC(-O)[O-]	-110.26	C00232	cpd00199
cpd00040_c0	Glyoxalate_c0	C2HO3	-1	HHLFWLYXYJOTON-UHFFFAOYSA-M	O-CC(-O)[O-]	-111.04	C00048	cpd00040
cpd00180_c0	Oxalate_c0	C2O4	-2	MUBZPKHOEPUJKR-UHFFFAOYSA-L	O-C([O-])C(-O)[O-]	-161	C00209	cpd00180
cpd00105_c0	D-Ribose_c0	C5H10O5	0	HMFHBZSHGGEWLO-AIHAYLRMSA-N	OCC1OC(O)C(O)C1O	-181.62	C00121	cpd00105
cpd11482_c0	(R)-3-Hydroxydecanoyl-[acyl-carrier protein]_c0	C21H40N2O9PRS	-2				C04619	cpd11482
cpd11487_c0	3-oxodecanoyl-acp_c0	C21H38N2O9PRS	-2				C05753	cpd11487
cpd15294_c0	Tetradecenoyl-ACP_c0	C25H45N2O8PRS	-1					cpd15294
cpd15330_c0	1-tetradec-7-enoyl-sn-glycerol 3-phosphate_c0	C17H32O7P	-1			-324.33		cpd15330
cpd11565_c0	12-methyl-tridecanoyl-ACP_c0	C25H47N2O8PRS	-2					cpd11565
cpd15525_c0	1,2-dihexadec-9-enoyl-sn-glycerol 3-phosphate_c0	C35H64O8P	-1			-313.5		cpd15525
cpd03052_c0	Imidazole acetaldehyde_c0	C5H6N2O	0	MQSRGWNVEZRLDK-UHFFFAOYSA-N	O-CCc1cnc[nH]1	8.24	C05130	cpd03052
cpd01831_c0	4-Imidazoleacetate_c0	C5H5N2O2	-1	PRJKNHOMHKJCEJ-UHFFFAOYSA-M	O-C([O-])Cc1cnc[nH]1	-44.46	C02835	cpd01831
cpd15681_c0	1,2-dianteisopentadecanoyl-sn-glycerol 3-phosphate_c0	C33H64O8P	-1			-365.08		cpd15681
cpd11479_c0	D-3-Hydroxyhexanoyl-[acp]_c0	C17H31N2O9PRS	-2				C05747	cpd11479
cpd02197_c0	5-Formyltetrahydrofolate_c0	C20H21N7O7	-2	VVIAGPKUTFNRDU-STQMWFEESA-L	N-c1nc([O-])c2c([nH]1)NCC(CNc1ccc(C(-O)NC(CCC(-O)[O-])C(-O)O)cc1)N2C-O	-142.75	C03479	cpd02197
cpd00065_c0	L-Tryptophan_c0	C11H12N2O2	0	QIVBCDIJIAJPQS-VIFPVBQESA-N	NC(Cc1c[nH]c2ccccc12)C(-O)O	-25	C00078	cpd00065
cpd02921_c0	SAICAR_c0	C13H16N4O12P	-3	NAQGHJTUZRHGAC-LBGUGVGYSA-J	Nc1c(C([O-])-NC(CC(-O)[O-])C(-O)[O-])ncn1C1OC(COP(-O)([O-])O)C(O)C1O	-487.65	C04811	cpd02921
cpd08211_c0	trans,trans,cis-Geranylgeranyl diphosphate_c0	C20H34O7P2	-2	OINNEUNVOZHBOX-KWBDAJKESA-L	CC(C)-CCCC(C)-CCCC(C)-CCCC(C)-CCOP(-O)(O)OP(-O)([O-])[O-]	-354.91	C11356	cpd08211
cpd11512_c0	12-methyl-3-oxo-tetra-decanoyl-ACP_c0	C26H47N2O9PRS	-1					cpd11512
cpd11513_c0	12-methyl-3-hydroxy-tetra-decanoyl-ACP_c0	C26H49N2O9PRS	-1					cpd11513
cpd03279_e0	Deoxyinosine_e0	C10H12N4O4	0	VGONTNSXDCQUGY-RRKCRQDMSA-N	OCC1OC(n2cnc3c(O)ncnc32)CC1O	-49.05	C05512	cpd03279
cpd03279_c0	Deoxyinosine_c0	C10H12N4O4	0	VGONTNSXDCQUGY-RRKCRQDMSA-N	OCC1OC(n2cnc3c(O)ncnc32)CC1O	-49.05	C05512	cpd03279
cpd00198_c0	D-Xylulose5-phosphate_c0	C5H9O8P	-2	FNZLKVNUWIIPSJ-RFZPGFLSSA-L	O-C(CO)C(O)C(O)COP(-O)([O-])[O-]	-393.5	C00231	cpd00198
cpd00841_c0	5-diphosphomevalonate_c0	C6H11O10P2	-3	SIGQQUBJQXSAMW-ZCFIWIBFSA-K	CC(O)(CCOP(-O)(O)OP(-O)([O-])[O-])CC(-O)[O-]	-578.27	C01143	cpd00841
cpd00120_c0	Butyryl-CoA_c0	C25H38N7O17P3S	-4	CRFNGMNYKDXRTN-HDRJHVAISA-J	CCCC(-O)SCCN-C([O-])CCN-C([O-])C(O)C(C)(C)COP(-O)(O)OP(-O)(O)OCC1OC(n2cnc3c(N)ncnc32)C(O)C1OP(-O)([O-])[O-]	-782.59	C00136	cpd00120
cpd00650_c0	Crotonyl-CoA_c0	C25H36N7O17P3S	-4	KFWWCMJSYSSPSK-PAXLJYGASA-J	CC-CC(-O)SCCN-C([O-])CCN-C([O-])C(O)C(C)(C)COP(-O)(O)OP(-O)(O)OCC1OC(n2cnc3c(N)ncnc32)C(O)C1OP(-O)([O-])[O-]	-761.78	C00877	cpd00650
cpd00309_c0	XAN_c0	C5H4N4O2	0	LRFVTYWOQMYALW-UHFFFAOYSA-N	Oc1nc(O)c2nc[nH]c2n1	-27.73	C00385	cpd00309
cpd00141_c0	Propionate_c0	C3H5O2	-1	XBDQKXXYIPTUBI-UHFFFAOYSA-M	CCC(-O)[O-]	-85.13	C00163	cpd00141
cpd03560_c0	Propionyladenylate_c0	C13H17N5O8P	-1	ZGNGGJLVZZHLQM-ZRFIDHNTSA-M	CCC(-O)OP(-O)([O-])OCC1OC(n2cnc3c(N)ncnc32)C(O)C1O	-265.48	C05983	cpd03560
cpd15672_c0	1-anteisoheptadecanoyl-sn-glycerol 3-phosphate_c0	C20H40O7P	-1			-343.64		cpd15672
cpd15678_c0	1,2-dianteisoheptadecanoyl-sn-glycerol 3-phosphate_c0	C37H72O8P	-1			-358.6		cpd15678
cpd11519_c0	14-methyl-hexa-decanoyl-ACP_c0	C28H53N2O8PRS	-2					cpd11519
cpd00332_c0	Mevalonic acid_c0	C6H11O4	-1	KJTLQQUUPVSXIM-ZCFIWIBFSA-M	CC(O)(CCO)CC(-O)[O-]	-157.77	C00418	cpd00332
cpd00812_c0	5-phosphomevalonate_c0	C6H10O7P	-3	OKZYCXHTTZZYSK-ZCFIWIBFSA-K	CC(O)(CCOP(-O)([O-])[O-])CC(-O)[O-]	-370.27	C01107	cpd00812
cpd15604_c0	Gly-Leu_c0	C8H16N2O3	0					cpd15604
cpd11516_c0	14-methyl-3-oxo-hexa-decanoyl-ACP_c0	C28H51N2O9PRS	-1					cpd11516
cpd11517_c0	14-methyl-3-hydroxy-hexa-decanoyl-ACP_c0	C28H53N2O9PRS	-1					cpd11517
cpd11494_c0	Acetyl-ACP_c0	C13H24N2O8PRS	-2				C03939	cpd11494
cpd11488_c0	Acetoacetyl-ACP_c0	C15H26N2O9PRS	-2				C05744	cpd11488
cpd01914_c0	L-Methionine S-oxide_c0	C5H11NO3S	0	QEFRNWWLZKMPFJ-UHFFFAOYSA-N	CS(-O)CCC(N)C(-O)O		C02989	cpd01914
cpd11524_c0	5-methyl-hexanoyl-ACP_c0	C18H33N2O8PRS	-1					cpd11524
cpd01011_c0	Butanal_c0	C4H8O	0	ZTQSAGDEMFDKMZ-UHFFFAOYSA-N	CCCC-O	-30.81	C01412	cpd01011
cpd03662_c0	n-Butanol_c0	C4H10O	0	LRHPLDYGYMQRHN-UHFFFAOYSA-N	CCCCO	-40.29	C06142	cpd03662
cpd00802_c0	D-fructose-1-phosphate_c0	C6H11O9P	-2	RHKKZBWRNHGJEZ-ARQDHWQXSA-L	O-P([O-])([O-])OCC1(O)OC(CO)C(O)C1O	-431.67	C01094	cpd00802
cpd00448_c0	D-Glyceraldehyde_c0	C3H6O3	0	MNQZXJOMYWMBOU-VKHMYHEASA-N	O-CC(O)CO	-106.7	C00577	cpd00448
cpd14940_c0	(2E)-Octadecenoyl-[acp]_c0	C29H54N2O8PRS	-2				C16221	cpd14940
cpd12458_c0	Stearoyl-[acyl-carrier protein]_c0	C29H56N2O8PRS	-2				C04088	cpd12458
cpd14703_c0	S-(2-Methylbutanoyl)-dihydrolipoamide-E_c0	C13H25NO2S2	0				C15979	cpd14703
cpd00978_c0	dUDP_c0	C9H12N2O11P2	-2	QHWZTVCCBMIIKE-SHYZEUOFSA-L	O-c1nc([O-])ccn1C1CC(O)C(COP(-O)(O)OP(-O)([O-])O)O1	-565.93	C01346	cpd00978
cpd00358_c0	dUTP_c0	C9H12N2O14P3	-3	AHCYMLUZIRLXAA-SHYZEUOFSA-K	O-c1nc([O-])ccn1C1CC(O)C(COP(-O)(O)OP(-O)(O)OP(-O)([O-])[O-])O1	-773.93	C00460	cpd00358
cpd00773_c0	UDP-MurNAc_c0	C20H28N3O19P2	-3	NQBRVZNDBBMBLJ-MQTLHLSBSA-K	CC([O-])-NC1C(OP(-O)(O)OP(-O)(O)OCC2OC(n3ccc([O-])nc3-O)C(O)C2O)OC(CO)C(O)C1OC(C)C(-O)[O-]	-820.27	C01050	cpd00773
cpd00890_c0	UDP-N-acetylmuramoyl-L-alanine_c0	C23H33N4O20P2	-3	NTMMCWJNQNKACG-KBKUWGQMSA-K	CC([O-])-NC1C(OP(-O)(O)OP(-O)(O)OCC2OC(n3ccc([O-])nc3-O)C(O)C2O)OC(CO)C(O)C1OC(C)C([O-])-NC(C)C(-O)O	-851.04	C01212	cpd00890
cpd02884_c0	FAICAR_c0	C10H13N4O9P	-2	ABCOOORLYAOBOZ-KQYNXXCUSA-L	NC(-O)c1ncn(C2OC(COP(-O)([O-])O)C(O)C2O)c1N-C[O-]	-372.85	C04734	cpd02884
cpd00482_c0	2-Phospho-D-glycerate_c0	C3H4O7P	-3	GXIURPTVHJPJLF-UWTATZPHSA-K	O-C([O-])C(CO)OP(-O)([O-])[O-]	-371.9	C00631	cpd00482
cpd11586_c0	ala-L-glu-L_c0	C8H13N2O5	-1			-194.9		cpd11586
cpd03128_c0	Decanoyl-CoA_c0	C31H50N7O17P3S	-4	CNKJPHSEFDPYDB-HSJNEKGZSA-J	CCCCCCCCCC(-O)SCCN-C([O-])CCN-C([O-])C(O)C(C)(C)COP(-O)(O)OP(-O)(O)OCC1OC(n2cnc3c(N)ncnc32)C(O)C1OP(-O)([O-])[O-]	-772.87	C05274	cpd03128
cpd15237_c0	hexadecenoate_c0	C16H29O2	-1			-41.71		cpd15237
cpd15238_c0	Hexadecenoyl-CoA_c0	C37H61N7O17P3S	-3			-740.79		cpd15238
cpd00133_c0	Nicotinamide_c0	C6H6N2O	0	DFPAKSUCGFBDDF-UHFFFAOYSA-N	N-C(O)c1cccnc1	5.55	C00153	cpd00133
cpd00218_c0	Niacin_c0	C6H4NO2	-1	PVNIIMVLHYAWGP-UHFFFAOYSA-M	O-C([O-])c1cccnc1	-36.89	C00253	cpd00218
cpd00062_c0	UTP_c0	C9H12N2O15P3	-3	PGAVKCOVUIYSFO-XVFCMESISA-K	O-c1nc([O-])ccn1C1OC(COP(-O)(O)OP(-O)(O)OP(-O)([O-])[O-])C(O)C1O	-813.77	C00075	cpd00062
cpd01974_c0	4-Hydroxy-L-glutamate_c0	C5H8NO5	-1	HBDWQSHEVMSFGY-STHAYSLISA-M	NC(CC(O)C(-O)O)C(-O)[O-]	-202.17	C03079	cpd01974
cpd00830_c0	4-Hydroxy-2-oxoglutarate_c0	C5H4O6	-2	WXSKVKPSMAHCSG-UWTATZPHSA-L	O-C([O-])C(-O)CC(O)C(-O)[O-]	-226.94	C01127	cpd00830
cpd01017_c0	Cys-Gly_c0	C5H10N2O3S	0	ZUKPVRWZDMRIEO-VKHMYHEASA-N	NC(CS)C(O)-NCC(-O)O	-113.974	C01419	cpd01017
cpd00485_c0	D-Mannose1-phosphate_c0	C6H11O9P	-2	HXXFSFRBOHSIMQ-RWOPYEJCSA-L	O-P([O-])([O-])OC1OC(CO)C(O)C(O)C1O	-430.78	C00636	cpd00485
cpd00083_c0	GDP-mannose_c0	C16H23N5O16P2	-2	MVMSCBBUIHUTGJ-GDJBGNAASA-L	N-c1nc([O-])c2ncn(C3OC(COP(-O)([O-])OP(-O)(O)OC4OC(CO)C(O)C(O)C4O)C(O)C3O)c2[nH]1	-673.08	C00096	cpd00083
cpd00231_c0	Dihydrobiopterin_c0	C9H13N5O3	0	ZHQJVZLJDXWFFX-RPDRRWSUSA-N	CC(O)C(O)C1CN-c2[nH]c(-N)nc(O)c2-N1	-35.76	C00268	cpd00231
cpd00233_c0	Tetrahydrobiopterin_c0	C9H15N5O3	0	FNKQXYHWGSIFBK-RPDRRWSUSA-N	CC(O)C(O)C1CNc2[nH]c(-N)nc(O)c2N1	-44.57	C00272	cpd00233
cpd11534_c0	11-methyl-3-hydroxy-dodecanoyl-ACP_c0	C24H45N2O9PRS	-1					cpd11534
cpd15692_c0	Diisopentadecanoylphosphatidylserine_c0	C36H68NO10P	-2			-428.74		cpd15692
cpd15698_c0	Diisopentadecanoylphosphatidylethanolamine_c0	C35H70NO8P	0			-348.09		cpd15698
cpd11593_c0	ala-L-asp-L_c0	C7H11N2O5	-1	XAEWTDMGFGHWFK-IMJSIDKUSA-M	CC(N)C(O)-NC(CC(-O)[O-])C(-O)O	-196.52		cpd11593
cpd03119_c0	3-Oxodecanoyl-CoA_c0	C31H48N7O18P3S	-4	AZCVXMAPLHSIKY-UHFFFAOYSA-J	CCCCCCCC(-O)CC(-O)SCCN-C([O-])CCN-C([O-])C(O)C(C)(C)COP(-O)(O)OP(-O)(O)OCC1OC(n2cnc3c(N)ncnc32)C(O)C1OP(-O)([O-])[O-]	-802.89	C05265	cpd03119
cpd03584_c0	UDP-3-O-(beta-hydroxymyristoyl)-D-glucosamine_c0	C29H50N3O18P2	-1	ZFPNNOXCEDQJQS-SSVOXRMNSA-M	CCCCCCCCCCCC(O)CC(-O)OC1C(N)C(OP(-O)(O)OP(-O)(O)OCC2OC(n3ccc([O-])nc3-O)C(O)C2O)OC(CO)C1O	-783.35	C06022	cpd03584
cpd11484_c0	HMA_c0	C25H47N2O9PRS	-1				C04688	cpd11484
cpd00039_c0	L-Lysine_c0	C6H15N2O2	1	KDXKERNSBIXSRK-YFKPBYRVSA-O	NC(CCCC[NH3+])C(-O)O	-84.04	C00047	cpd00039
cpd02187_c0	Methacrylyl-CoA_c0	C25H36N7O17P3S	-4	NPALUEYCDZWBOV-NDZSKPAWSA-J	C-C(C)C(-O)SCCN-C([O-])CCN-C([O-])C(O)C(C)(C)COP(-O)(O)OP(-O)(O)OCC1OC(n2cnc3c(N)ncnc32)C(O)C1OP(-O)([O-])[O-]	-764.81	C03460	cpd02187
cpd03572_c0	(S)-3-Hydroxyisobutyryl-CoA_c0	C25H38N7O18P3S	-4	WWEOGFZEFHPUAM-UQCJFRAESA-J	CC(CO)C(-O)SCCN-C([O-])CCN-C([O-])C(O)C(C)(C)COP(-O)(O)OP(-O)(O)OCC1OC(n2cnc3c(N)ncnc32)C(O)C1OP(-O)([O-])[O-]	-820.63	C06000	cpd03572
cpd11542_c0	15-methyl-3-hydroxy-hexa-decanoyl-ACP_c0	C28H53N2O9PRS	-1					cpd11542
cpd00254_e0	Mg_e0	Mg	2	JLVVSXFLKOJNIY-UHFFFAOYSA-N	[Mg+2]		C00305	cpd00254
cpd00254_c0	Mg_c0	Mg	2	JLVVSXFLKOJNIY-UHFFFAOYSA-N	[Mg+2]		C00305	cpd00254
cpd11499_c0	4-methyl-hexanoyl-ACP_c0	C18H33N2O8PRS	-1					cpd11499
cpd09844_c0	(3S)-3-Hydroxyadipyl-CoA_c0	C27H39N7O20P3S	-5	OTEACGAEDCIMBS-UHFFFAOYSA-I	CC(C)(COP(-O)(O)OP(-O)(O)OCC1OC(n2cnc3c(N)ncnc32)C(O)C1OP(-O)([O-])[O-])C(O)C([O-])-NCCC([O-])-NCCSC(-O)CC(O)CCC(-O)[O-]	-896.84	C14145	cpd09844
cpd01507_c0	3-Oxoadipyl-CoA_c0	C27H42N7O20P3S	-4	VKKKAAPGXHWXOO-BIEWRJSYSA-I	CC(C)(COP(-O)(O)OP(-O)(O)OCC1OC(n2cnc3c(N)ncnc32)C(O)C1OP(-O)([O-])[O-])C(O)C([O-])-NCCC([O-])-NCCSC(-O)CC(-O)CCC(-O)[O-]	-888.82	C02232	cpd01507
cpd11470_c0	Octanoyl-ACP_c0	C19H36N2O8PRS	-2				C05752	cpd11470
cpd11471_c0	(2E)-Octenoyl-[acp]_c0	C19H34N2O8PRS	-2				C05751	cpd11471
cpd00800_c0	8-Amino-7-oxononanoate_c0	C9H17NO3	0	GUAHPAJOXVYFON-UHFFFAOYSA-N	CC(N)C(-O)CCCCCC(-O)O	-108.22	C01092	cpd00800
cpd00764_c0	7-8-Diaminononanoate_c0	C9H21N2O2	1	KCEGBPIYGIWCDH-UHFFFAOYSA-O	CC([NH3+])C(N)CCCCCC(-O)O	-80.99	C01037	cpd00764
cpd02701_c0	S-Adenosyl-4-methylthio-2-oxobutanoate_c0	C15H19N5O6S	0	UOKVQQMBGVMXPU-CJPDYEHRSA-N	C[S+](CCC(-O)C(-O)[O-])CC1OC(n2cnc3c(N)ncnc32)C(O)C1O	-91.4	C04425	cpd02701
cpd02394_c0	GAR_c0	C7H14N2O8P	-1	OBQMLSFOUZUIOB-SHUUEZRQSA-M	NCC([O-])-NC1OC(COP(-O)(O)O)C(O)C1O	-389.45	C03838	cpd02394
cpd11825_c0	Octadecenoyl-ACP_c0	C29H53N2O8PRS	-1				C01203	cpd11825
cpd15328_c0	1-octadec-11-enoyl-sn-glycerol 3-phosphate_c0	C21H40O7P	-1			-317.85		cpd15328
cpd15527_c0	1,2-dioctadec-11-enoyl-sn-glycerol 3-phosphate_c0	C39H72O8P	-1			-307.02		cpd15527
cpd00294_c0	dAMP_c0	C10H12N5O6P	-2	KHWCHTKSEGGWEX-RRKCRQDMSA-L	Nc1ncnc2c1ncn2C1CC(O)C(COP(-O)([O-])[O-])O1	-218.01	C00360	cpd00294
cpd02642_c0	N-5-phosphoribosyl-anthranilate_c0	C12H13NO9P	-3	PMFMJXPRNJUYMB-GWOFURMSSA-K	O-C([O-])c1ccccc1NC1OC(COP(-O)([O-])[O-])C(O)C1O	-393.15	C04302	cpd02642
cpd00956_c0	1-(2-carboxyphenylamino)-1-deoxyribulose 5-phosphate_c0	C12H13NO9P	-3	QKMBYNRMPRKVTO-MNOVXSKESA-K	O-C([O-])c1ccccc1NCC(-O)C(O)C(O)COP(-O)([O-])[O-]	-392.53	C01302	cpd00956
cpd11535_c0	11-methyl-trans-dodec-2-enoyl-ACP_c0	C24H43N2O8PRS	-1					cpd11535
cpd00738_c0	phosphoserine_c0	C3H6NO6P	-2	BZQFBWGGLXLEPQ-REOHCLBHSA-L	NC(COP(-O)([O-])O)C(-O)[O-]	-336.65	C01005	cpd00738
cpd03646_c0	gamma-Glutamyl-3-aminopropiononitrile_c0	C8H13N3O3	0	VQPVVWAFTIFKDD-LURJTMIESA-N	N#CCCN-C(O)CCC(N)C(-O)O	-100.49	C06114	cpd03646
cpd00144_c0	UDPglucuronate_c0	C15H19N2O18P2	-3	HDYANYHVCAPMJV-LXQIFKJMSA-K	O-C([O-])C1OC(OP(-O)(O)OP(-O)([O-])OCC2OC(n3ccc([O-])nc3-O)C(O)C2O)C(O)C(O)C1O	-805.77	C00167	cpd00144
cpd15634_c0	teichuronic acid (GlcA+GalNac, 45 repeating unit)_c0	C630H945N45O630P45	-45					cpd15634
cpd15555_c0	phosphatidylserine dihexadecanoyl_c0	C38H72NO10P	-2			-421.88		cpd15555
cpd15531_c0	phosphatidylethanolamine dihexadecanoyl_c0	C37H74NO8P	0			-341.23		cpd15531
cpd00117_c0	D-Alanine_c0	C3H7NO2	0	QNAYBMKLOCPYGJ-UWTATZPHSA-N	CC(N)C(-O)O	-87.92	C00133	cpd00117
cpd00638_c0	Deamido-NAD_c0	C21H24N6O15P2	-2	SENPVEZBRZQVST-HISDBWNOSA-L	Nc1ncnc2c1ncn2C1OC(COP(-O)([O-])OP(-O)([O-])OCC2OC([n+]3cccc(C(-O)[O-])c3)C(O)C2O)C(O)C1O	-572.03	C00857	cpd00638
cpd00931_c0	5-Amino-6--5-phosphoribosylaminouracil_c0	C9H13N4O9P	-2	LZEXYCAGPMYXLX-UMMCILCDSA-L	Nc1c([O-])nc([O-])nc1NC1OC(COP(-O)(O)O)C(O)C1O	-394.67	C01268	cpd00931
cpd11478_c0	(R)-3-Hydroxybutanoyl-[acyl-carrier protein]_c0	C15H27N2O9PRS	-1				C04618	cpd11478
cpd15752_c0	Isopentadecanoyllipoteichoic acid (n-24), linked, unsubstituted_c0	C117H228O135P24	-24			-6881.86		cpd15752
cpd15770_c0	Isopentadecanoyllipoteichoic acid (n-24), linked, N-acetyl-D-glucosamine_c0	C309H540N24O255P24	-24			-10549.8		cpd15770
cpd00086_c0	Propionyl-CoA_c0	C24H36N7O17P3S	-4	QAQREVBBADEHPA-IEXPHMLFSA-J	CCC(-O)SCCN-C([O-])CCN-C([O-])C(O)C(C)(C)COP(-O)(O)OP(-O)(O)OCC1OC(n2cnc3c(N)ncnc32)C(O)C1OP(-O)([O-])[O-]	-784.21	C00100	cpd00086
cpd00146_c0	Carbamoylphosphate_c0	CH2NO5P	-2	FFQKYPRQEYGKAF-UHFFFAOYSA-L	N-C([O-])OP(-O)([O-])O	-310.26	C00169	cpd00146
cpd08625_c0	5-Hydroxyisourate_c0	C5H4N4O4	0	LTQYPAVLAYVKTK-UHFFFAOYSA-N	O-C1N-C(O)C2(O)NC(O)-NC2-N1	-139.18	C11821	cpd08625
cpd15676_c0	1-isohexadecanoyl-sn-glycerol 3-phosphate_c0	C19H38O7P	-1			-345.26		cpd15676
cpd00214_c0	Palmitate_c0	C16H31O2	-1	IPCSVZSSVZVIGE-UHFFFAOYSA-M	CCCCCCCCCCCCCCCC(-O)[O-]	-64.07	C00249	cpd00214
cpd03120_c0	(S)-Hydroxyoctanoyl-CoA_c0	C29H46N7O18P3S	-4	ATVGTMKWKDUCMS-OTOYJEMWSA-J	CCCCCC(O)CC(-O)SCCN-C([O-])CCN-C([O-])C(O)C(C)(C)COP(-O)(O)OP(-O)(O)OCC1OC(n2cnc3c(N)ncnc32)C(O)C1OP(-O)([O-])[O-]	-814.15	C05266	cpd03120
cpd00042_c0	GSH_c0	C10H16N3O6S	-1	RWSXRVCMGQZWBV-WDSKDSINSA-M	NC(CCC([O-])-NC(CS)C(O)-NCC(-O)O)C(-O)O	-220.954	C00051	cpd00042
cpd00111_c0	Oxidized glutathione_c0	C20H30N6O12S2	-2	YPZRWBKMTBYPTK-BJDJZHNGSA-L	NC(CCC([O-])-NC(CSSCC(N-C([O-])CCC(N)C(-O)O)C(O)-NCC(-O)O)C(O)-NCC(-O)O)C(-O)O	-434.73	C00127	cpd00111
cpd00305_c0	Thiamin_c0	C12H17N4OS	1	JZRWCGZRTZMZEH-UHFFFAOYSA-N	Cc1ncc(C[n+]2csc(CCO)c2C)c(-N)[nH]1	52.18	C00378	cpd00305
cpd00142_c0	Acetoacetate_c0	C4H5O3	-1	WDJHALXBUFZDSR-UHFFFAOYSA-M	CC(-O)CC(-O)[O-]	-113.53	C00164	cpd00142
cpd00238_c0	Sedoheptulose7-phosphate_c0	C7H13O10P	-2	JDTUMPKOJBQPKX-GBNDHIKLSA-L	O-C(CO)C(O)C(O)C(O)C(O)COP(-O)([O-])[O-]	-466.34	C05382	cpd00238
cpd01882_c0	Isovaleryl-CoA_c0	C26H40N7O17P3S	-4	UYVZIWWBJMYRCD-ZMHDXICWSA-J	CC(C)CC(-O)SCCN-C([O-])CCN-C([O-])C(O)C(C)(C)COP(-O)(O)OP(-O)(O)OCC1OC(n2cnc3c(N)ncnc32)C(O)C1OP(-O)([O-])[O-]	-782.78	C02939	cpd01882
cpd00644_c0	PAN_c0	C9H16NO5	-1	GHOKWGTUZJEAQD-ZETCQYMHSA-M	CC(C)(CO)C(O)C(O)-NCCC(-O)[O-]	-188.54	C00864	cpd00644
cpd03491_c0	Undecaprenyl-diphospho-N-acetylmuramoyl-(N-acetylglucosamine)-L-alanyl-gamma-D-glutamyl-L-lysyl-D-alanyl-D-alanine_c0	C94H153N8O26P2	-3	ULXTYUPMJXVUHQ-OVTFQNCVSA-K	CC(C)-CCCC(C)-CCCC(C)-CCCC(C)-CCCC(C)-CCCC(C)-CCCC(C)-CCCC(C)-CCCC(C)-CCCC(C)-CCCC(C)-CCOP(-O)(O)OP(-O)(O)OC1OC(CO)C(OC2OC(CO)C(O)C(O)C2N-C(C)[O-])C(OC(C)C(O)-NC(C)C(O)-NC(CCC([O-])-NC(CCCCN)C(O)-NC(C)C(O)-NC(C)C(-O)O)C(-O)O)C1N-C(C)[O-]	-751.79	C05893	cpd03491
cpd00075_c0	Nitrite_c0	NO2	-1	IOVCWXUNBOPUCH-UHFFFAOYSA-M	O-N[O-]	-8.9	C00088	cpd00075
cpd02740_c0	Guanosine 5'-triphosphate,3'-diphosphate_c0	C10H12N5O20P5	-6	KCPMACXZAITQAX-UUOKFMHZSA-H	N-c1nc([O-])c2ncn(C3OC(COP(-O)([O-])OP(-O)(O)OP(-O)([O-])[O-])C(OP(-O)(O)OP(-O)([O-])[O-])C3O)c2[nH]1	-1144.8	C04494	cpd02740
cpd00079_c0	D-glucose-6-phosphate_c0	C6H11O9P	-2	NBSCHQHZLSJFNQ-DVKNGEFBSA-L	O-P([O-])([O-])OCC1OC(O)C(O)C(O)C1O	-430.78	C00092	cpd00079
cpd02546_c0	CMP-KDO_c0	C17H24N3O15P	-2	YWWJKULNWGRYAS-FBQOMBIUSA-L	N-c1ccn(C2OC(COP(-O)(O)OC3(C(-O)[O-])CC(O)C(O)C(C(O)CO)O3)C(O)C2O)c([O-])n1	-579.51	C04121	cpd02546
cpd00123_c0	3-Methyl-2-oxobutanoate_c0	C5H7O3	-1	QHKABHOOEWYVLI-UHFFFAOYSA-M	CC(C)C(-O)C(-O)[O-]	-111.26	C00141	cpd00123
cpd00426_c0	Homogentisate_c0	C8H7O4	-1	IGMNYECMUMZDDF-UHFFFAOYSA-M	O-C(O)Cc1cc([O-])ccc1O	-128.84	C00544	cpd00426
cpd00009_e0	Phosphate_e0	HO4P	-2	NBIIXXVUZAFLBC-UHFFFAOYSA-L	O-P([O-])([O-])O	-261.974	C00009	cpd00009
cpd03117_c0	3-Oxododecanoyl-CoA_c0	C33H52N7O18P3S	-4	HQANBZHVWIDNQZ-GMHMEAMDSA-J	CCCCCCCCCC(-O)CC(-O)SCCN-C([O-])CCN-C([O-])C(O)C(C)(C)COP(-O)(O)OP(-O)(O)OCC1OC(n2cnc3c(N)ncnc32)C(O)C1OP(-O)([O-])[O-]	-799.65	C05263	cpd03117
cpd00510_c0	deoxyribose-5-phosphate_c0	C5H9O7P	-2	KKZFLSZAWCYPOC-PYHARJCCSA-L	O-P([O-])([O-])OCC1OC(O)CC1O	-354.28	C00673	cpd00510
cpd11530_c0	9-methyl-3-hydroxy-decanoyl-ACP_c0	C22H41N2O9PRS	-1					cpd11530
cpd02820_c0	UDP-N-acetylglucosamine enolpyruvate_c0	C20H26N3O19P2	-3	BEGZZYPUNCJHKP-DBYWSUQTSA-K	C-C(OC1C(O)C(CO)OC(OP(-O)(O)OP(-O)(O)OCC2OC(n3ccc([O-])nc3-O)C(O)C2O)C1N-C(C)[O-])C(-O)[O-]	-800.68	C04631	cpd02820
cpd00034_c0	Zn2+_c0	Zn	2	PTFCDOFLOPIGGS-UHFFFAOYSA-N	[Zn+2]		C00038	cpd00034
cpd00205_e0	K+_e0	K	1	NPYPAHLBTDXSSS-UHFFFAOYSA-N	[K+]		C00238	cpd00205
cpd00034_e0	Zn2+_e0	Zn	2	PTFCDOFLOPIGGS-UHFFFAOYSA-N	[Zn+2]		C00038	cpd00034
cpd00205_c0	K+_c0	K	1	NPYPAHLBTDXSSS-UHFFFAOYSA-N	[K+]		C00238	cpd00205
cpd01966_c0	Dimethylacryloyl-CoA_c0	C26H38N7O17P3S	-4	BXIPALATIYNHJN-ZMHDXICWSA-J	CC(C)-CC(-O)SCCN-C([O-])CCN-C([O-])C(O)C(C)(C)COP(-O)(O)OP(-O)(O)OCC1OC(n2cnc3c(N)ncnc32)C(O)C1OP(-O)([O-])[O-]	-762.53	C03069	cpd01966
cpd01242_c0	Thyminose_c0	C5H10O4	0	ASJSAQIRZKANQN-UHFFFAOYSA-N	O-CCC(O)C(O)CO	-141.5	C01801	cpd01242
cpd15378_c0	4-Hydroxy-benzylalcohol_c0	C7H8O2	0	BVJSUAQZOZWCKN-UHFFFAOYSA-N	OCc1ccc(O)cc1	-47.76		cpd15378
cpd00283_c0	Geranyldiphosphate_c0	C10H18O7P2	-2	GVVPGTZRZFNKDS-JXMROGBWSA-L	CC(C)-CCCC(C)-CCOP(-O)(O)OP(-O)([O-])[O-]	-411.09	C00341	cpd00283
cpd11510_c0	10-methyl-trans-dodec-2-enoyl-ACP_c0	C24H43N2O8PRS	-1					cpd11510
cpd11511_c0	10-methyl-dodecanoyl-ACP_c0	C24H45N2O8PRS	-1					cpd11511
cpd10516_e0	fe3_e0	Fe	3	VTLYFUHAOXGGBS-UHFFFAOYSA-N	[Fe+3]	-1.1	C14819	cpd10516
cpd10516_c0	fe3_c0	Fe	3	VTLYFUHAOXGGBS-UHFFFAOYSA-N	[Fe+3]	-1.1	C14819	cpd10516
cpd11830_c0	S-Aminomethyldihydrolipoylprotein_c0	C2H7NRS2	1				C01242	cpd11830
cpd15697_c0	Diisotetradecanoylphosphatidylethanolamine_c0	C33H66NO8P	0			-351.33		cpd15697
cpd15749_c0	Isoheptadecanoyllipoteichoic acid (n-24), linked, unsubstituted_c0	C121H236O135P24	-24			-6875.38		cpd15749
cpd15767_c0	Isoheptadecanoyllipoteichoic acid (n-24), linked, N-acetyl-D-glucosamine_c0	C313H548N24O255P24	-24			-10543.3		cpd15767
cpd00030_e0	Mn2+_e0	Mn	2	PWHULOQIROXLJO-UHFFFAOYSA-N	[Mn]		C00034	cpd00030
cpd00030_c0	Mn2+_c0	Mn	2	PWHULOQIROXLJO-UHFFFAOYSA-N	[Mn]		C00034	cpd00030
cpd00149_c0	Co2+_c0	Co	2	XLJKHNWPARRRJB-UHFFFAOYSA-N	[Co+2]		C00175	cpd00149
cpd00149_e0	Co2+_e0	Co	2	XLJKHNWPARRRJB-UHFFFAOYSA-N	[Co+2]		C00175	cpd00149
cpd00311_e0	Guanosine_e0	C10H13N5O5	0	NYHBQMYGNKIUIF-UUOKFMHZSA-N	N-c1nc(O)c2ncn(C3OC(CO)C(O)C3O)c2[nH]1	-95.8	C00387	cpd00311
cpd00099_c0	Cl-_c0	Cl	-1	VEXZGXHMUGYJMC-UHFFFAOYSA-M	[Cl-]		C00698	cpd00099
cpd00099_e0	Cl-_e0	Cl	-1	VEXZGXHMUGYJMC-UHFFFAOYSA-M	[Cl-]		C00698	cpd00099
cpd11430_c0	fa1_c0	C14H27O2	-1			-67.31		cpd11430
cpd00073_c0	Urea_c0	CH4N2O	0	XSQUKJJJFZCRTK-UHFFFAOYSA-N	N-C(N)O	-48.7	C00086	cpd00073
cpd00118_c0	Putrescine_c0	C4H14N2	2	KIDHWZJUCRJVML-UHFFFAOYSA-P	[NH3+]CCCC[NH3+]	-6.02	C00134	cpd00118
cpd02851_c0	AICAR_c0	C9H13N4O8P	-2	NOTGFIUVDGNKRI-UUOKFMHZSA-L	N-C([O-])c1ncn(C2OC(COP(-O)([O-])O)C(O)C2O)c1N	-336.61	C04677	cpd02851
cpd15686_c0	CDP-1,2-diisopentadecanoylglycerol_c0	C42H75N3O15P2	-2			-644.46		cpd15686
cpd02826_c0	5'-Phosphoribosylformylglycinamidine_c0	C8H15N3O8P	-1	PMCOGCVKOAOZQM-XVFCMESISA-M	N-C(CN-C[O-])NC1OC(COP(-O)(O)O)C(O)C1O	-381.6	C04640	cpd02826
cpd15268_c0	Octadecanoyl-ACP_c0	C29H55N2O8PRS	-2					cpd15268
cpd15239_c0	Hexadecenoyl-ACP_c0	C27H49N2O8PRS	-1					cpd15239
cpd15326_c0	1-hexadec-9-enoyl-sn-glycerol 3-phosphate_c0	C19H36O7P	-1			-321.09		cpd15326
cpd15420_c0	CDP-1,2-dioctadec-11-enoylglycerol_c0	C48H83N3O15P2	-2			-586.4		cpd15420
cpd01217_c0	Xanthosine_c0	C10H12N4O6	0	UBORTCNDUKBEOP-UUOKFMHZSA-N	OCC1OC(n2cnc3c(O)nc(O)nc32)C(O)C1O	-151.93	C01762	cpd01217
cpd15683_c0	CDP-1,2-diisoheptadecanoylglycerol_c0	C46H83N3O15P2	-2			-637.98		cpd15683
cpd15689_c0	Diisoheptadecanoylphosphatidylserine_c0	C40H76NO10P	-2			-422.26		cpd15689
cpd00946_c0	Undecaprenyl diphospho N-acetyl-glucosamine_c0	C63H103NO12P2	-2	NEVJGTXBHJNFAZ-JXCMATCVSA-L	CC(C)-CCCC(C)-CCCC(C)-CCCC(C)-CCCC(C)-CCCC(C)-CCCC(C)-CCCC(C)-CCCC(C)-CCCC(C)-CCCC(C)-CCOP(-O)([O-])OP(-O)(O)OC1OC(CO)C(O)C(O)C1N-C(C)[O-]	-309.41	C01289	cpd00946
cpd15558_c0	phosphatidylserine dioctadec-11-enoyl_c0	C42H76NO10P	-2			-370.68		cpd15558
cpd15419_c0	CDP-1,2-dihexadecanoylglycerol_c0	C44H79N3O15P2	-2			-637.6		cpd15419
cpd08210_c0	ADC_c0	C10H10NO5	-1	OIUJHGOLFKDBSU-HTQZYQBOSA-M	C-C(OC1C-C(C(-O)O)C-CC1N)C(-O)[O-]	-134.24	C11355	cpd08210
cpd03736_c0	Lauroyl-KDO2-lipid IV(A)_c0	C96H170N2O38P2	-6	JVUUYJGQIVCMIU-ZODGSCPMSA-H	CCCCCCCCCCCC(-O)OC(CCCCCCCCCCC)CC([O-])-NC1C(OCC2OC(OP(-O)(O)O)C(N-C([O-])CC(O)CCCCCCCCCCC)C(OC(-O)CC(O)CCCCCCCCCCC)C2O)OC(COC2(C(-O)[O-])CC(OC3(C(-O)[O-])CC(O)C(O)C(C(O)CO)O3)C(O)C(C(O)CO)O2)C(OP(-O)([O-])[O-])C1OC(-O)CC(O)CCCCCCCCCCC	-1432.67	C06251	cpd03736
cpd03586_c0	kdo2-lipid iva_c0	C84H148N2O37P2	-6	XAOLJGCZESYRFT-VHSKNIDJSA-H	CCCCCCCCCCCC(O)CC(-O)OC1C(O)C(COC2OC(COC3(C(-O)[O-])CC(OC4(C(-O)[O-])CC(O)C(O)C(C(O)CO)O4)C(O)C(C(O)CO)O3)C(OP(-O)([O-])[O-])C(OC(-O)CC(O)CCCCCCCCCCC)C2N-C([O-])CC(O)CCCCCCCCCCC)OC(OP(-O)(O)O)C1N-C([O-])CC(O)CCCCCCCCCCC	-1411.42	C06025	cpd03586
cpd01012_c0	Cd2+_c0	Cd	2	WLZRMCYVCSSEQC-UHFFFAOYSA-N	[Cd+2]		C01413	cpd01012
cpd01012_e0	Cd2+_e0	Cd	2	WLZRMCYVCSSEQC-UHFFFAOYSA-N	[Cd+2]		C01413	cpd01012
cpd03122_c0	(S)-Hydroxyhexanoyl-CoA_c0	C27H42N7O18P3S	-4	VAAHKRMGOFIORX-DWUFXMDISA-J	CCCC(O)CC(-O)SCCN-C([O-])CCN-C([O-])C(O)C(C)(C)COP(-O)(O)OP(-O)(O)OCC1OC(n2cnc3c(N)ncnc32)C(O)C1OP(-O)([O-])[O-]	-817.39	C05268	cpd03122
cpd03123_c0	3-Oxohexanoyl-CoA_c0	C27H40N7O18P3S	-4	NFOYYXQAVVYWKV-UHFFFAOYSA-J	CCCC(-O)CC(-O)SCCN-C([O-])CCN-C([O-])C(O)C(C)(C)COP(-O)(O)OP(-O)(O)OCC1OC(n2cnc3c(N)ncnc32)C(O)C1OP(-O)([O-])[O-]	-809.37	C05269	cpd03123
cpd15675_c0	1-anteisopentadecanoyl-sn-glycerol 3-phosphate_c0	C18H36O7P	-1			-346.88		cpd15675
cpd00156_c0	L-Valine_c0	C5H11NO2	0	KZSNJWFQEVHDMF-BYPYZUCNSA-N	CC(C)C(N)C(-O)O	-86.49	C00183	cpd00156
cpd01157_c0	Chitobiose_c0	C16H28N2O11	0	CDOJPCSDOXYJJF-CBTAGEKQSA-N	CC(O)-NC1C(O)OC(CO)C(OC2OC(CO)C(O)C(O)C2N-C(C)O)C1O	-365.46	C01674	cpd01157
cpd00122_c0	N-Acetyl-D-glucosamine_c0	C8H15NO6	0	OVRNDRQMDRJTHS-RTRLPJTCSA-N	CC(O)-NC1C(O)OC(CO)C(O)C1O	-212.63	C00140	cpd00122
cpd11531_c0	9-methyl-trans-dec-2-enoyl-ACP_c0	C22H39N2O8PRS	-1					cpd11531
cpd11548_c0	4-methyl-trans-pent-2-enoyl-ACP_c0	C17H29N2O8PRS	-1					cpd11548
cpd11483_c0	(R)-3-Hydroxyoctanoyl-[acyl-carrier protein]_c0	C19H36N2O9PRS	-2				C04620	cpd11483
cpd11564_c0	12-methyl-trans-tridec-2-enoyl-ACP_c0	C25H45N2O8PRS	-1					cpd11564
cpd12237_c0	Peptide-L-methionine_c0	C6H10N2O2R2S	0				C03023	cpd12237
cpd14507_c0	Peptide-L-methionine (R)-S-oxide_c0	C6H10N2O3R2S	0				C15653	cpd14507
cpd00157_c0	Glycerone_c0	C3H6O3	0	RXKJFZQQPQGTFL-UHFFFAOYSA-N	O-C(CO)CO	-108.16	C00184	cpd00157
cpd00434_c0	4-Aminobutanal_c0	C4H10NO	1	DZQLQEYLEYWJIB-UHFFFAOYSA-O	[NH3+]CCCC-O	-31.79	C00555	cpd00434
cpd00281_c0	GABA_c0	C4H9NO2	0	BTCSSZJGUNDROE-UHFFFAOYSA-N	NCCCC(-O)O	-84.49	C00334	cpd00281
cpd11431_c0	fa11_c0	C17H33O2	-1			-62.45		cpd11431
cpd11584_c0	Ala-His_c0	C9H14N4O3	0	XZWXFWBHYRFLEF-FSPLSTOPSA-N	CC(N)C(O)-NC(Cc1cnc[nH]1)C(-O)O	-76.4		cpd11584
cpd00119_c0	L-Histidine_c0	C6H9N3O2	0	HNDVDQJCIGZPNO-YFKPBYRVSA-N	NC(Cc1cnc[nH]1)C(-O)O	-45.63	C00135	cpd00119
cpd03125_c0	(2E)-Hexenoyl-CoA_c0	C27H40N7O17P3S	-4	OINXHIBNZUUIMR-HSRXZYSASA-J	CCCC-CC(-O)SCCN-C([O-])CCN-C([O-])C(O)C(C)(C)COP(-O)(O)OP(-O)(O)OCC1OC(n2cnc3c(N)ncnc32)C(O)C1OP(-O)([O-])[O-]	-758.54	C05271	cpd03125
cpd16335_c0	2-Succinyl-5-enolpyruvyl-6-hydroxy-3-cyclohexene-1-carboxylate_c0	C14H13O9	-3	JKJGLRGLOMRXFN-MVWJERBFSA-K	C-C(OC1CC-C(C(-O)CCC(-O)[O-])C(C(-O)[O-])C1O)C(-O)[O-]	-281.83	C16519	cpd16335
cpd02069_c0	3-Phosphonooxypyruvate_c0	C3H2O7P	-3	LFLUCDOSQPJJBE-UHFFFAOYSA-K	O-C([O-])C(-O)COP(-O)([O-])[O-]	-361.42	C03232	cpd02069
cpd02678_c0	N-Formyl-GAR_c0	C8H13N2O9P	-2	VDXLUNDMVKSKHO-XVFCMESISA-L	O-P(O)(O)OCC1OC(N-C([O-])CN-C[O-])C(O)C1O	-417.4	C04376	cpd02678
cpd15696_c0	Dianteisoheptadecanoylphosphatidylethanolamine_c0	C39H78NO8P	0			-341.61		cpd15696
cpd03585_c0	KDO-lipid IV(A)_c0	C76H137N2O30P2	-5	GPNCBCJEDRRCDW-ACUQGRCXSA-I	CCCCCCCCCCCC(O)CC(-O)OC1C(O)C(COC2OC(COC3(C(-O)[O-])CC(O)C(O)C(C(O)CO)O3)C(OP(-O)([O-])[O-])C(OC(-O)CC(O)CCCCCCCCCCC)C2N-C([O-])CC(O)CCCCCCCCCCC)OC(OP(-O)(O)O)C1N-C([O-])CC(O)CCCCCCCCCCC	-1175.59	C06024	cpd03585
cpd11591_c0	Gly-Met_c0	C7H14N2O3S	0	PFMUCCYYAAFKTH-YFKPBYRVSA-N	CSCCC(N-C(O)CN)C(-O)O	-106.49		cpd11591
cpd00085_c0	beta-Alanine_c0	C3H7NO2	0	UCMIRNVEIXFBKS-UHFFFAOYSA-N	NCCC(-O)O	-86.11	C00099	cpd00085
cpd00509_c0	deoxyribose-1-phosphate_c0	C5H9O7P	-2	KBDKAJNTYKVSEK-VPENINKCSA-L	O-P([O-])([O-])OC1CC(O)C(CO)O1	-354.28	C00672	cpd00509
cpd00200_c0	4MOP_c0	C6H9O3	-1	BKAJNAXTPSGJCU-UHFFFAOYSA-M	CC(C)CC(-O)C(-O)[O-]	-109.64	C00233	cpd00200
cpd11477_c0	(2E)-Hexadecenoyl-[acp]_c0	C27H49N2O8PRS	-2				C05763	cpd11477
cpd11217_c0	1,4-Dihydroxy-2-naphthoyl-CoA_c0	C32H38N7O19P3S	-4	PYTINLGPKDJURZ-HSJNEKGZSA-J	CC(C)(COP(-O)(O)OP(-O)(O)OCC1OC(n2cnc3c(N)ncnc32)C(O)C1OP(-O)(O)O)C(O)C([O-])-NCCC([O-])-NCCSC(-O)c1cc([O-])c2ccccc2c1[O-]	-821.279	C15547	cpd11217
cpd01080_c0	ocdca_c0	C18H35O2	-1	QIQXTHQIDYTFRH-UHFFFAOYSA-M	CCCCCCCCCCCCCCCCCC(-O)[O-]	-60.83	C01530	cpd01080
cpd11467_c0	(2E)-Tetradecenoyl-[acp]_c0	C25H45N2O8PRS	-2				C05760	cpd11467
cpd00331_c0	cis-Aconitate_c0	C6H3O6	-3	GTZCVFVGUGFEME-IWQZZHSRSA-K	O-C([O-])C-C(CC(-O)[O-])C(-O)[O-]	-222.28	C00417	cpd00331
cpd11518_c0	14-methyl-trans-hexa-dec-2-enoyl-ACP_c0	C28H51N2O8PRS	-1					cpd11518
cpd15674_c0	1-isopentadecanoyl-sn-glycerol 3-phosphate_c0	C18H36O7P	-1			-346.88		cpd15674
cpd15680_c0	1,2-diisopentadecanoyl-sn-glycerol 3-phosphate_c0	C33H64O8P	-1			-365.08		cpd15680
cpd15748_c0	Stearoyllipoteichoic acid (n-24), linked, unsubstituted_c0	C123H240O135P24	-24			-6868.52		cpd15748
cpd15766_c0	Stearoyllipoteichoic acid (n-24), linked, N-acetyl-D-glucosamine_c0	C315H552N24O255P24	-24			-10536.4		cpd15766
cpd11436_c0	fa3_c0	C15H29O2	-1			-65.69		cpd11436
cpd02211_c0	L-2-Amino-acetoacetate_c0	C4H7NO3	0	SAUCHDKDCUROAO-VKHMYHEASA-N	CC(-O)C(N)C(-O)O	-116.32	C03508	cpd02211
cpd00876_c0	3-Hydroxyisobutyrate_c0	C4H7O3	-1	DBXBTMSZEOQQDU-VKHMYHEASA-M	CC(CO)C(-O)[O-]	-121.55	C01188	cpd00876
cpd00287_c0	3-Oxo-2-methylpropanoate_c0	C4H5O3	-1	VOKUMXABRRXHAR-VKHMYHEASA-M	CC(C-O)C(-O)[O-]	-112.07	C00349	cpd00287
cpd15554_c0	phosphatidylserine ditetradec-7-enoyl_c0	C34H60NO10P	-2			-383.64		cpd15554
cpd15530_c0	phosphatidylethanolamine ditetradec-7-enoyl_c0	C33H62NO8P	0			-302.99		cpd15530
cpd02113_c0	dTDP-rhamnose_c0	C16H24N2O15P2	-2	ZOSQFDVXNQFKBY-CGAXJHMRSA-L	Cc1cn(C2CC(O)C(COP(-O)([O-])OP(-O)(O)OC3OC(C)C(O)C(O)C3O)O2)c(-O)nc1[O-]	-686.89	C03319	cpd02113
cpd15754_c0	Isohexadecanoyllipoteichoic acid (n-24), linked, unsubstituted_c0	C119H232O135P24	-24			-6878.62		cpd15754
cpd15772_c0	Isohexadecanoyllipoteichoic acid (n-24), linked, N-acetyl-D-glucosamine_c0	C311H544N24O255P24	-24			-10546.5		cpd15772
cpd00712_c0	2-Dehydropantoate_c0	C6H9O4	-1	PKVVTUWHANFMQC-UHFFFAOYSA-M	CC(C)(CO)C(-O)C(-O)[O-]	-149.1	C00966	cpd00712
cpd00330_c0	Dihydrofolate_c0	C19H19N7O6	-2	OZRNSSUDZOLUSN-LBPRGKRZSA-L	N-c1nc([O-])c2c([nH]1)NCC(CNc1ccc(C(-O)NC(CCC(-O)[O-])C(-O)O)cc1)-N2	-109.12	C00415	cpd00330
cpd00393_c0	Folate_c0	C19H17N7O6	-2	OVBPIULPVIDEAO-LBPRGKRZSA-L	N-c1nc([O-])c2nc(CNc3ccc(C(-O)NC(CCC(-O)[O-])C(-O)O)cc3)cnc2[nH]1	-107.8	C00504	cpd00393
cpd11498_c0	4-methyl-trans-hex-2-enoyl-ACP_c0	C18H31N2O8PRS	-1					cpd11498
cpd11590_c0	met-L-ala-L_c0	C8H15N2O3S	-1			-98.39		cpd11590
cpd11551_c0	6-methyl-3-hydroxy-heptanoyl-ACP_c0	C19H35N2O9PRS	-1					cpd11551
cpd11520_c0	isovaleryl-ACP_c0	C16H29N2O8PRS	-2					cpd11520
cpd00007_e0	O2_e0	O2	0	MYMOFIZGZYHOMD-UHFFFAOYSA-N	O-O	3.9197	C00007	cpd00007
cpd02229_c0	Bactoprenyl diphosphate_c0	C55H90O7P2	-2	NTXGVHCCXVHYCL-NTDVEAECSA-L	CC(C)-CCCC(C)-CCCC(C)-CCCC(C)-CCCC(C)-CCCC(C)-CCCC(C)-CCCC(C)-CCCC(C)-CCCC(C)-CCCC(C)-CCOP(-O)(O)OP(-O)([O-])[O-]	-158.28	C04574	cpd02229
cpd11556_c0	8-methyl-trans-non-2-enoyl-ACP_c0	C21H37N2O8PRS	-1					cpd11556
cpd11557_c0	8-methyl-nonanoyl-ACP_c0	C21H39N2O8PRS	-1					cpd11557
cpd00186_c0	D-Glutamate_c0	C5H8NO4	-1	WHUUTDBJXJRKMK-GSVOUGTGSA-M	NC(CCC(-O)[O-])C(-O)O	-164.13	C00217	cpd00186
cpd15534_c0	phosphatidylethanolamine dioctadec-11-enoyl_c0	C41H78NO8P	0			-290.03		cpd15534
cpd02968_c0	UDP-N-acetylmuramoyl-L-alanyl-D-glutamyl-6-carboxy-L-lysyl-D-alanyl- D-alanine_c0	C41H61N9O28P2	-4	IMWOXEZVYQDRDF-MCZXNMLPSA-J	CC([O-])-NC1C(OP(-O)(O)OP(-O)(O)OCC2OC(n3ccc([O-])nc3-O)C(O)C2O)OC(CO)C(O)C1OC(C)C(O)-NC(C)C(O)-NC(CCC([O-])-NC(CCCC(N)C(-O)O)C(O)-NC(C)C([O-])-NC(C)C(-O)O)C(-O)O	-1126.09	C04882	cpd02968
cpd00774_c0	UroporphyrinogenIII_c0	C40H36N4O16	-8	HUHWZXWWOFSFKF-UHFFFAOYSA-F	O-C([O-])CCc1c2[nH]c(c1CC(-O)[O-])Cc1[nH]c(c(CC(-O)[O-])c1CCC(-O)[O-])Cc1[nH]c(c(CC(-O)[O-])c1CCC(-O)[O-])Cc1[nH]c(c(CCC(-O)[O-])c1CC(-O)[O-])C2		C01051	cpd00774
cpd15666_c0	Peptidoglycan polymer (n-1 subunits)_c0	C40H63N8O21R	-2					cpd15666
cpd15665_c0	Peptidoglycan polymer (n subunits)_c0	C80H125N16O42R	-4					cpd15665
cpd01772_c0	Succinylbenzoate_c0	C11H8O5	-2	YIVWQNVQRXFZJB-UHFFFAOYSA-L	O-C([O-])CCC(-O)c1ccccc1C(-O)[O-]	-160.84	C02730	cpd01772
cpd01260_c0	Lauroyl-CoA_c0	C33H54N7O17P3S	-4	YMCXGHLSVALICC-GMHMEAMDSA-J	CCCCCCCCCCCC(-O)SCCN-C([O-])CCN-C([O-])C(O)C(C)(C)COP(-O)(O)OP(-O)(O)OCC1OC(n2cnc3c(N)ncnc32)C(O)C1OP(-O)([O-])[O-]	-769.63	C01832	cpd01260
cpd03451_c0	SHCHC_c0	C11H10O6	-2	QJYRAJSESKVEAE-PSASIEDQSA-L	O-C([O-])CCC(-O)C1-CC-CC(O)C1C(-O)[O-]	-192.47	C05817	cpd03451
cpd01092_c0	Allantoin_c0	C4H5N4O3	-1	POJWUDADGALRAB-UHFFFAOYSA-N	N-C(O)NC1N-C(O)N-C1O	-116.06	C01551	cpd01092
cpd11473_c0	(2E)-Hexenoyl-[acp]_c0	C17H29N2O8PRS	-1				C05748	cpd11473
cpd01504_c0	3-Aminopropanal_c0	C3H8NO	1	PCXDJQZLDDHMGX-UHFFFAOYSA-O	[NH3+]CCC-O	-33.41	C05665	cpd01504
cpd02135_c0	4-Nitrophenyl phosphate_c0	C6H4NO6P	-2	XZKIHKMTEMTJQX-UHFFFAOYSA-L	O-[N+]([O-])c1ccc(OP(-O)([O-])[O-])cc1		C03360	cpd02135
cpd00646_c0	PNP_c0	C6H5NO3	0	BTJIUGUIPKRLHP-UHFFFAOYSA-N	O-[N+]([O-])c1ccc(O)cc1		C00870	cpd00646
cpd00528_c0	N2_c0	N2	0	IJGRMHOSHXDMSA-UHFFFAOYSA-N	N#N	4.4694	C00697	cpd00528
cpd00659_c0	Nitrous oxide_c0	N2O	0	GQPLMRYTRLFLPF-UHFFFAOYSA-N	[N-]-[N+]-O		C00887	cpd00659
cpd15695_c0	Diisoheptadecanoylphosphatidylethanolamine_c0	C39H78NO8P	0			-341.61		cpd15695
cpd02886_c0	UDP-3-O-(beta-hydroxymyristoyl)-N-acetylglucosamine_c0	C31H51N3O19P2	-2	TZSJGZGYQDNRRX-MPLCHSTDSA-L	CCCCCCCCCCCC(O)CC(-O)OC1C(O)C(CO)OC(OP(-O)(O)OP(-O)(O)OCC2OC(n3ccc([O-])nc3-O)C(O)C2O)C1N-C(C)[O-]	-812.95	C04738	cpd02886
cpd11505_c0	8-methyl-3-hydroxy-decanoyl-ACP_c0	C22H41N2O9PRS	-1					cpd11505
cpd02279_c0	NG,NG-Dimethyl-L-arginine_c0	C8H19N4O2	1	YDGMGEXADBMOMJ-LURJTMIESA-O	CN(C)C(-N)NCCCC([NH3+])C(-O)O	-58.71	C03626	cpd02279
cpd00274_c0	Citrulline_c0	C6H13N3O3	0	RHGKLRLOHDJJDR-BYPYZUCNSA-N	N-C(O)NCCCC(N)C(-O)O	-123.87	C00327	cpd00274
cpd00425_c0	(CH3)2NH_c0	C2H8N	1	ROSDSFDQCJNGOL-UHFFFAOYSA-O	C[NH2+]C	-1.35	C00543	cpd00425
cpd11497_c0	4-methyl-3-hydroxy-hexanoyl-ACP_c0	C18H33N2O9PRS	-1					cpd11497
cpd00782_c0	Pimeloyl-CoA_c0	C28H41N7O19P3S	-5	LYCRXMTYUZDUGA-AMIBDLERSA-I	CC(C)(COP(-O)(O)OP(-O)(O)OCC1OC(n2cnc3c(N)ncnc32)C(O)C1OP(-O)([O-])[O-])C(O)C([O-])-NCCC([O-])-NCCSC(-O)CCCCCC(-O)[O-]	-857.18	C01063	cpd00782
cpd03671_c0	D-Glucosamine1-phosphate_c0	C6H13NO8P	-1	YMJBYRVFGYXULK-QZABAPFNSA-M	NC1C(OP(-O)([O-])O)OC(CO)C(O)C1O	-395.53	C06156	cpd03671
cpd02724_c0	N-Succinyl-L-2-amino-6-oxopimelate_c0	C11H12NO8	-3	SDVXSCSNVVZWDD-LURJTMIESA-K	O-C([O-])CCC([O-])-NC(CCCC(-O)C(-O)O)C(-O)[O-]	-294.26	C04462	cpd02724
cpd00064_c0	Ornithine_c0	C5H13N2O2	1	AHLPHDHHMVZTML-BYPYZUCNSA-O	NC(CCC[NH3+])C(-O)O	-85.66	C00077	cpd00064
cpd00408_c0	Pantoate_c0	C6H11O4	-1	OTOIIPJYVQJATP-BYPYZUCNSA-M	CC(C)(CO)C(O)C(-O)[O-]	-159.58	C00522	cpd00408
cpd15747_c0	Myristoyllipoteichoic acid (n-24), linked, unsubstituted_c0	C115H224O135P24	-24			-6881.48		cpd15747
cpd15765_c0	Myristoyllipoteichoic acid (n-24), linked, N-acetyl-D-glucosamine_c0	C307H536N24O255P24	-24			-10549.4		cpd15765
cpd12072_c0	Protein dithiol_c0	C7H11N3O3R2S2	0				C02315	cpd12072
cpd12139_c0	Protein disulfide_c0	C7H9N3O3R2S2	0				C02582	cpd12139
cpd00235_c0	D-mannose-6-phosphate_c0	C6H11O9P	-2	NBSCHQHZLSJFNQ-PQMKYFCFSA-L	O-P([O-])([O-])OCC1OC(O)C(O)C(O)C1O	-430.78	C00275	cpd00235
cpd11572_c0	trans-Octodec-2-enoyl-ACP_c0	C29H53N2O8PRS	-1					cpd11572
cpd01476_c0	Protoporphyrin_c0	C34H32N4O4	-2	KSFOVUSSGSKXFI-UJJXFSCMSA-L	C-Cc1c(C)c2cc3[nH]c(cc4nc(cc5[nH]c(cc1n2)c(C)c5CCC(-O)[O-])c(CCC(-O)[O-])c4C)c(C)c3C-C		C02191	cpd01476
cpd00028_c0	Heme_c0	C34H30FeN4O4	-2	KABFMIBPWCXCRK-RGGAHWMASA-J	C-Cc1c(C)c2cc3[n-]c(cc4nc(cc5nc(cc1[n-]2)c(C)c5CCC(-O)[O-])c(CCC(-O)[O-])c4C)c(C)c3C-C.[Fe+2]		C00032	cpd00028
cpd11509_c0	10-methyl-3-hydroxy-dodecanoyl-ACP_c0	C24H45N2O9PRS	-1					cpd11509
cpd11562_c0	12-methyl-3-oxo-tridecanoyl-ACP_c0	C25H45N2O9PRS	-1					cpd11562
cpd11563_c0	12-methyl-3-hydroxy-tridecanoyl-ACP_c0	C25H47N2O9PRS	-1					cpd11563
cpd02720_c0	5-Amino-6--5-phosphoribitylaminouracil_c0	C9H15N4O9P	-2	RQRINYISXYAZKL-RPDRRWSUSA-L	Nc1c([O-])nc([O-])nc1NCC(O)C(O)C(O)COP(-O)(O)O	-402.07	C04454	cpd02720
cpd11581_c0	gly-asn-L_c0	C6H11N3O4	0			-153.89		cpd11581
cpd15751_c0	Isotetradecanoyllipoteichoic acid (n-24), linked, unsubstituted_c0	C115H224O135P24	-24			-6885.1		cpd15751
cpd15769_c0	Isotetradecanoyllipoteichoic acid (n-24), linked, N-acetyl-D-glucosamine_c0	C307H536N24O255P24	-24			-10553		cpd15769
cpd15269_c0	octadecenoate_c0	C18H33O2	-1			-38.47		cpd15269
cpd15274_c0	Octadecenoyl-CoA_c0	C39H65N7O17P3S	-3			-739.1		cpd15274
cpd11523_c0	5-methyl-trans-hex-2-enoyl-ACP_c0	C18H31N2O8PRS	-1					cpd11523
cpd06227_c0	THF-L-glutamate_c0	C24H27N8O9	-3	ZAOGJXDWOQXFBW-KKUMJFAQSA-K	N-c1nc([O-])c2c([nH]1)NCC(CNc1ccc(C(-O)NC(CCC([O-])-NC(CCC(-O)[O-])C(-O)O)C(-O)O)cc1)N2	-220.95	C03541	cpd06227
cpd00223_c0	Glycerate_c0	C3H5O4	-1	RBNPOMFGQQGHHO-UWTATZPHSA-M	O-C([O-])C(O)CO	-159.4	C00258	cpd00223
cpd00011_e0	CO2_e0	CO2	0	CURLTUGMZLYLDI-UHFFFAOYSA-N	O-C-O	-92.26	C00011	cpd00011
cpd03847_c0	Myristic acid_c0	C14H27O2	-1	TUNFSRHWOTWDNC-UHFFFAOYSA-M	CCCCCCCCCCCCCC(-O)[O-]	-67.31	C06424	cpd03847
cpd03606_c0	2-Oxo-3-hydroxy-4-phosphobutanoate_c0	C4H4O8P	-3	MZJFVXDTNBHTKZ-UHFFFAOYSA-K	O-C([O-])C(-O)C(O)COP(-O)([O-])[O-]	-397.84	C06054	cpd03606
cpd15432_c0	core oligosaccharide lipid A_c0	C176H303N2O100P4	-11	SFVRSCGTAWOHDB-JMYCZVSXSA-C	CCCCCCCCCCCCCC(-O)OC(CCCCCCCCCCC)CC(-O)OC1C(N-C([O-])CC(CCCCCCCCCCC)OC(-O)CCCCCCCCCCC)C(OCC2OC(OP(-O)(O)O)C(N-C([O-])CC(O)CCCCCCCCCCC)C(OC(-O)CC(O)CCCCCCCCCCC)C2O)OC(COC2(C(-O)[O-])CC(OC3(C(-O)[O-])CC(OC4(C(-O)[O-])CC(O)C(O)C(C(O)CO)O4)C(OC4OC(C)C(O)C(O)C4O)C(C(O)CO)O3)C(OC3OC(C(O)CO)C(OP(-O)([O-])[O-])C(OC4OC(C(O)COC5OC(C(O)CO)C(O)C(O)C5O)C(OP(-O)([O-])[O-])C(OC5OC(COC6OC(CO)C(O)C(O)C6O)C(O)C(OC…	-3647.28		cpd15432
cpd15722_c0	Diisoheptadecanoylphosphatidylglycerol_c0	C40H78O10P	-1			-413.28		cpd15722
cpd15540_c0	Phosphatidylglycerol dioctadecanoyl_c0	C42H82O10P	-1			-406.42		cpd15540
cpd00264_c0	Spermidine_c0	C7H22N3	3	ATHGHQPFGPMSJY-UHFFFAOYSA-Q	[NH3+]CCCC[NH2+]CCC[NH3+]	4.79	C00315	cpd00264
cpd00063_c0	Ca2+_c0	Ca	2	BHPQYMZQTOCNFJ-UHFFFAOYSA-N	[Ca+2]		C00076	cpd00063
cpd15795_c0	Anteisoheptadecanoylcardiolipin (B. subtilis)_c0	C77H148O17P2	-2			-710.38		cpd15795
cpd12370_c0	apo-ACP_c0	HOR	0				C03688	cpd12370
cpd00048_c0	Sulfate_c0	O4S	-2	QAOWNCQODCNURD-UHFFFAOYSA-L	O-S(-O)([O-])[O-]	-177.97	C00059	cpd00048
cpd15793_c0	Stearoylcardiolipin (B. subtilis)_c0	C81H156O17P2	-2			-696.66		cpd15793
cpd01997_c0	Dimethylbenzimidazole_c0	C9H10N2	0	LJUQGASMPRMWIW-UHFFFAOYSA-N	Cc1cc2nc[nH]c2cc1C	46.86	C03114	cpd01997
cpd11416_c0	Biomass_c0	null	0					cpd11416
cpd00557_c0	Siroheme_c0	C42H36FeN4O16	-8	DLKSSIHHLYNIKN-QIISWYHFSA-D	CC1(CC(-O)[O-])c2cc3nc(cc4[n-]c(cc5[n-]c(cc(n2)C1CCC(-O)[O-])c(CC(-O)[O-])c5CCC(-O)[O-])c(CCC(-O)[O-])c4CC(-O)[O-])C(C)(CC(-O)[O-])C3CCC(-O)[O-].[Fe+2]		C00748	cpd00557
cpd00166_c0	Calomide_c0	C72H102CoN18O17P	2	IHEDCYSDKCCEPU-YGHJOQEPSA-L	CC1-C2N-C(C-C3N-C(C(C)-C4NC(C)(C5N-C1C(C)(CCC(O)-NCC(C)OP(-O)(O)OC1C(CO)OC([n+]6c[nH]c7cc(C)c(C)cc76)C1O)C5CC(-N)O)C(C)(CC(-N)O)C4CCC(-N)[O-])C(C)(CC(-N)O)C3CCC(-N)[O-])C(C)(C)C2CCC(-N)[O-].[CH2]C1OC(n2cnc3c(N)ncnc32)C(O)C1O.[Co+5]		C00194	cpd00166
cpd15794_c0	Isoheptadecanoylcardiolipin (B. subtilis)_c0	C77H148O17P2	-2			-710.38		cpd15794
cpd15723_c0	Dianteisoheptadecanoylphosphatidylglycerol_c0	C40H78O10P	-1			-413.28		cpd15723
cpd03422_c0	Cobinamide_c0	C48H75CoN11O8	3	VIUBHLZJYZPAMU-JFYQDRLCSA-M	CC1-C2N-C(C-C3N-C(C(C)-C4NC(C)(C5N-C1C(C)(CCC(O)-NCC(C)O)C5CC(-N)O)C(C)(CC(-N)O)C4CCC(-N)O)C(C)(CC(-N)O)C3CCC([NH-])-O)C(C)(C)C2CCC(-N)O.[Co+6]		C05774	cpd03422
cpd15484_c0	heptosyl-heptosyl-kdo2-lipidA_c0	C124H223N2O51P2	-5	HHPCMWTVGVTYIC-JOVNRQDYSA-H	CCCCCCCCCCCCCC(-O)OC(CCCCCCCCCCC)CC(-O)OC1C(N-C([O-])CC(CCCCCCCCCCC)OC(-O)CCCCCCCCCCC)C(OCC2OC(OP(-O)(O)O)C(N-C([O-])CC(O)CCCCCCCCCCC)C(OC(-O)CC(O)CCCCCCCCCCC)C2O)OC(COC2(C(-O)[O-])CC(OC3(C(-O)[O-])CC(O)C(O)C(C(O)CO)O3)C(OC3OC(C(O)CO)C(O)C(OC4OC(C(O)CO)C(O)C(O)C4O)C3O)C(C(O)CO)O2)C1OP(-O)([O-])[O-]	-1840.48		cpd15484
cpd15549_c0	phospho-heptosyl-heptosyl-kdo2-lipidA_c0	C124H219N2O54P3	-8	XNYUHCDJIRFEJF-LIOVHSHWSA-F	CCCCCCCCCCCCCC(-O)OC(CCCCCCCCCCC)CC(-O)OC1C(N-C([O-])CC(CCCCCCCCCCC)OC(-O)CCCCCCCCCCC)C(OCC2OC(OP(-O)(O)O)C(N-C([O-])CC(O)CCCCCCCCCCC)C(OC(-O)CC(O)CCCCCCCCCCC)C2O)OC(COC2(C(-O)[O-])CC(OC3(C(-O)[O-])CC(O)C(O)C(C(O)CO)O3)C(OC3OC(C(O)CO)C(O)C(OC4OC(C(O)CO)C(OP(-O)([O-])[O-])C(O)C4O)C3O)C(C(O)CO)O2)C1OP(-O)([O-])[O-]	-2052.98		cpd15549
cpd15717_c0	Dianteisoheptadecanoylphosphatidylglycerophosphate_c0	C40H78O13P2	-2			-625.78		cpd15717
cpd00100_c0	Glycerol_c0	C3H8O3	0	PEDCQBHIVMGVHV-UHFFFAOYSA-N	OCC(O)CO	-116.18	C00116	cpd00100
cpd03444_c0	2-Octaprenylphenol_c0	C46H70O	0	VUNQJPPPTJIREN-CMAXTTDKSA-N	CC(C)-CCCC(C)-CCCC(C)-CCCC(C)-CCCC(C)-CCCC(C)-CCCC(C)-CCCC(C)-CCc1ccccc1O	211.57	C05810	cpd03444
cpd03445_c0	2-Octaprenyl-6-hydroxyphenol_c0	C46H70O2	0	YNPGYMZVNLIZLD-BQFKTQOQSA-N	CC(C)-CCCC(C)-CCCC(C)-CCCC(C)-CCCC(C)-CCCC(C)-CCCC(C)-CCCC(C)-CCc1cccc(O)c1O	172.09	C05811	cpd03445
cpd02904_c0	alpha-Ribazole 5'-phosphate_c0	C14H17N2O7P	-2	ZMRGXEJKZPRBPJ-SYQHCUMBSA-L	Cc1cc2ncn(C3OC(COP(-O)([O-])[O-])C(O)C3O)c2cc1C	-289.84	C04778	cpd02904
cpd03423_c0	alpha-Ribazole_c0	C14H18N2O4	0	HLRUKOJSWOKCPP-SYQHCUMBSA-N	Cc1cc2ncn(C3OC(CO)C(O)C3O)c2cc1C	-77.34	C05775	cpd03423
cpd11425_c0	2dmmq7_c0	C45H62O2	0	WALCBDVYDNDULV-RVDMUPIBSA-N	CC(C)-CCCC(C)-CCC1-CC(-O)c2ccccc2C1-O	37.93	C05818	cpd11425
cpd11606_c0	Menaquinone 7_c0	C46H64O2	0	RAKQPZMEYJZGPI-LJWNYQGCSA-N	CC(C)-CCCC(C)-CCCC(C)-CCCC(C)-CCCC(C)-CCCC(C)-CCCC(C)-CCC1-C(C)C(-O)c2ccccc2C1-O	177.97		cpd11606
cpd03830_c0	ADP-D-glycero-D-manno-heptose_c0	C17H25N5O16P2	-2	KMSFWBYFWSKGGR-FQBROAFUSA-L	Nc1ncnc2c1ncn2C1OC(COP(-O)([O-])OP(-O)([O-])OC2OC(C(O)CO)C(O)C(O)C2O)C(O)C1O	-659.05	C06397	cpd03830
cpd03831_c0	ADP-L-glycero-D-manno-heptose_c0	C17H25N5O16P2	-2	KMSFWBYFWSKGGR-DTBZDYEHSA-L	Nc1ncnc2c1ncn2C1OC(COP(-O)([O-])OP(-O)([O-])OC2OC(C(O)CO)C(O)C(O)C2O)C(O)C1O	-659.05	C06398	cpd03831
cpd03918_c0	Adenosyl cobinamide_c0	C58H87CoN16O11	4	SCNFBFINHCZGOV-VUCSARQQSA-M	CC1-C2N-C(C-C3N-C(C(C)-C4NC(C)(C5N-C1C(C)(CCC(O)-NCC(C)O)C5CC(-N)O)C(C)(CC(-N)O)C4CCC(-N)O)C(C)(CC(-N)O)C3CCC([NH-])-O)C(C)(C)C2CCC(-N)O.[CH2]C1OC(n2cnc3c(N)ncnc32)C(O)C1O.[Co+5]		C06508	cpd03918
cpd00559_c0	Supraene_c0	C30H50	0	YYGNTYWPHWGJRM-FZSSMNSJSA-N	CC(C)-CCCC(C)-CCCC(C)-CCCC-C(C)CCC-C(C)CCC-C(C)C	161.68	C00751	cpd00559
cpd00776_c0	Squalene 2,3-oxide_c0	C30H50O	0	QYIMSPSDBYKPPY-RSKUXYSASA-N	CC(C)-CCCC(C)-CCCC(C)-CCCC-C(C)CCC-C(C)CCC1OC1(C)C	119.31	C01054	cpd00776
cpd00322_e0	L-Isoleucine_e0	C6H13NO2	0	AGPKZVBTJJNPAG-WHFBIAKZSA-N	CCC(C)C(N)C(-O)O	-84.87	C00407	cpd00322
cpd15485_c0	heptosyl-kdo2-lipidA_c0	C117H211N2O45P2	-5	HPDZKCJEWNZSML-YPJVYCBMSA-H	CCCCCCCCCCCCCC(-O)OC(CCCCCCCCCCC)CC(-O)OC1C(N-C([O-])CC(CCCCCCCCCCC)OC(-O)CCCCCCCCCCC)C(OCC2OC(OP(-O)(O)O)C(N-C([O-])CC(O)CCCCCCCCCCC)C(OC(-O)CC(O)CCCCCCCCCCC)C2O)OC(COC2(C(-O)[O-])CC(OC3(C(-O)[O-])CC(O)C(O)C(C(O)CO)O3)C(OC3OC(C(O)CO)C(O)C(O)C3O)C(C(O)CO)O2)C1OP(-O)([O-])[O-]	-1645.58		cpd15485
cpd15430_c0	cardiolipin tetraoctadecanoyl_c0	C81H156O17P2	-2			-696.66		cpd15430
cpd03447_c0	2-Octaprenyl-6-methoxy-1,4-benzoquinone_c0	C47H70O3	0	AFTBILPWMUSGIN-MYCGWMCTSA-N	COC1-CC(-O)C-C(CC-C(C)CCC-C(C)CCC-C(C)CCC-C(C)CCC-C(C)CCC-C(C)CCC-C(C)CCC-C(C)C)C1-O	166.52	C05813	cpd03447
cpd03448_c0	2-Octaprenyl-3-methyl-6-methoxy-1,4-benzoquinone_c0	C48H72O3	0	FLYBTLROCQBHMR-KFSSTAEESA-N	COC1-CC(-O)C(C)-C(CC-C(C)CCC-C(C)CCC-C(C)CCC-C(C)CCC-C(C)CCC-C(C)CCC-C(C)CCC-C(C)C)C1-O	166.11	C05814	cpd03448
cpd11606_e0	Menaquinone 7_e0	C46H64O2	0	RAKQPZMEYJZGPI-LJWNYQGCSA-N	CC(C)-CCCC(C)-CCCC(C)-CCCC(C)-CCCC(C)-CCCC(C)-CCCC(C)-CCC1-C(C)C(-O)c2ccccc2C1-O	177.97		cpd11606
cpd03449_c0	2-Octaprenyl-3-methyl-5-hydroxy-6-methoxy-1,4-benzoquinone_c0	C48H72O4	0	JCTZZCUQMAEFJG-WDXILIIOSA-N	COC1-C(O)C(-O)C(C)-C(CC-C(C)CCC-C(C)CCC-C(C)CCC-C(C)CCC-C(C)CCC-C(C)CCC-C(C)CCC-C(C)C)C1-O	127.85	C05815	cpd03449
cpd00051_e0	L-Arginine_e0	C6H15N4O2	1	ODKSFYDXXFIFQN-BYPYZUCNSA-O	N-C(N)NCCCC([NH3+])C(-O)O	-73.77	C00062	cpd00051
cpd15488_c0	heptosyl-phospho-heptosyl-heptosyl-kdo2-lipidA_c0	C131H231N2O60P3	-8	OCKKDDJUVZAABC-XSAOWLIJSA-F	CCCCCCCCCCCCCC(-O)OC(CCCCCCCCCCC)CC(-O)OC1C(N-C([O-])CC(CCCCCCCCCCC)OC(-O)CCCCCCCCCCC)C(OCC2OC(OP(-O)(O)O)C(N-C([O-])CC(O)CCCCCCCCCCC)C(OC(-O)CC(O)CCCCCCCCCCC)C2O)OC(COC2(C(-O)[O-])CC(OC3(C(-O)[O-])CC(O)C(O)C(C(O)CO)O3)C(OC3OC(C(O)CO)C(O)C(OC4OC(C(O)COC5OC(C(O)CO)C(O)C(O)C5O)C(OP(-O)([O-])[O-])C(O)C4O)C3O)C(C(O)CO)O2)C1OP(-O)([O-])[O-]	-2247.88		cpd15488
cpd15550_c0	phospho-heptosyl-phospho-heptosyl-heptosyl-kdo2-lipidA_c0	C131H230N2O63P4	-10	MVYTXVAKEAWEGM-WMKPBWIYSA-D	CCCCCCCCCCCCCC(-O)OC(CCCCCCCCCCC)CC(-O)OC1C(N-C([O-])CC(CCCCCCCCCCC)OC(-O)CCCCCCCCCCC)C(OCC2OC(OP(-O)(O)O)C(N-C([O-])CC(O)CCCCCCCCCCC)C(OC(-O)CC(O)CCCCCCCCCCC)C2O)OC(COC2(C(-O)[O-])CC(OC3(C(-O)[O-])CC(O)C(O)C(C(O)CO)O3)C(OC3OC(C(O)CO)C(OP(-O)([O-])[O-])C(OC4OC(C(O)COC5OC(C(O)CO)C(O)C(O)C5O)C(OP(-O)([O-])[O-])C(O)C4O)C3O)C(C(O)CO)O2)C1OP(-O)([O-])[O-]	-2460.38		cpd15550
cpd01188_c0	Lanosterol_c0	C30H50O	0	CAHGCLMLTWQZNJ-BMJQUABISA-N	CC(C)-CCCC(C)C1CCC2(C)C3-C(CCC12C)C1(C)CCC(O)C(C)(C)C1CC3	32.74	C01724	cpd01188
cpd00516_e0	meso-2,6-Diaminopimelate_e0	C7H14N2O4	0	GMKMEZVLHJARHF-SYDPRGILSA-N	NC(CCCC(N)C(-O)O)C(-O)O	-163.68	C00680	cpd00516
cpd00136_c0	4-Hydroxybenzoate_c0	C7H5O3	-1	FJKROLUGYXJWQN-UHFFFAOYSA-M	O-C(O)c1ccc([O-])cc1	-92.53	C00156	cpd00136
cpd02557_c0	Farnesylfarnesylgeraniol_c0	C40H66O7P2	-2	BZORESSIXXHLNB-DJMILUHSSA-N	CC(C)-CCCC(C)-CCCC(C)-CCCC(C)-CCCC(C)-CCCC(C)-CCCC(C)-CCCC(C)-CCO	177.95	C04146	cpd02557
cpd03443_c0	3-Octaprenyl-4-hydroxybenzoate_c0	C47H69O3	-1	UTIBHEBNILDQKX-LQOKPSQISA-M	CC(C)-CCCC(C)-CCCC(C)-CCCC(C)-CCCC(C)-CCCC(C)-CCCC(C)-CCCC(C)-CCc1cc(C(-O)O)ccc1[O-]	128.94	C05809	cpd03443
cpd00118_e0	Putrescine_e0	C4H14N2	2	KIDHWZJUCRJVML-UHFFFAOYSA-P	[NH3+]CCCC[NH3+]	-6.02	C00134	cpd00118
cpd03426_c0	Sirohydrochlorin_c0	C42H38N4O16	-8	KWIZRXMMFRBUML-AHGFGAHVSA-F	CC1(CC(-O)[O-])c2cc3[nH]c(cc4nc(cc5[nH]c(cc(n2)C1CCC(-O)[O-])C(C)(CC(-O)[O-])C5CCC(-O)[O-])c(CC(-O)[O-])c4CCC(-O)[O-])c(CCC(-O)[O-])c3CC(-O)[O-]		C05778	cpd03426
cpd01620_c0	Precorrin 2_c0	C42H41N4O16	-7	OQIIYZQTTMKFAU-ZNLOQLQNSA-G	CC1(CC(-O)O)C2-Cc3[nH]c(c(CCC(-O)[O-])c3CC(-O)[O-])Cc3[nH]c(c(CC(-O)[O-])c3CCC(-O)[O-])C-C3NC(-CC(-N2)C1CCC(-O)[O-])C(C)(CC(-O)[O-])C3CCC(-O)[O-]		C02463	cpd01620
cpd01080_e0	ocdca_e0	C18H35O2	-1	QIQXTHQIDYTFRH-UHFFFAOYSA-M	CCCCCCCCCCCCCCCCCC(-O)[O-]	-60.83	C01530	cpd01080
cpd15716_c0	Diisoheptadecanoylphosphatidylglycerophosphate_c0	C40H78O13P2	-2			-625.78		cpd15716
cpd04918_c0	D-Glycero-D-manno-heptose7-phosphate_c0	C7H13O10P	-2	SDADNVAZGVDAIM-KLJZZCKASA-L	O-P([O-])([O-])OCC(O)C1OC(O)C(O)C(O)C1O	-467.2	C07836	cpd04918
cpd04920_c0	D-Glycero-D-manno-heptose1-phosphate_c0	C7H13O10P	-2	KMEJCSKJXSBBAN-QTNLNCNHSA-L	O-P([O-])([O-])OC1OC(C(O)CO)C(O)C(O)C1O	-467.2	C07838	cpd04920
cpd02611_c0	N-Acetyl-D-glucosamine1-phosphate_c0	C8H14NO9P	-2	FZLJPEPAYPUMMR-UOLFYFMNSA-L	CC([O-])-NC1C(OP(-O)([O-])O)OC(CO)C(O)C1O	-425.13	C04256	cpd02611
cpd00060_e0	L-Methionine_e0	C5H11NO2S	0	FFEARJCKVFRZRR-BYPYZUCNSA-N	CSCCC(N)C(-O)O	-75.91	C00073	cpd00060
cpd00731_c0	Ala-Ala_c0	C6H12N2O3	0	DEFJQIDDEAULHB-QWWZWVQMSA-N	CC(N)C(O)-NC(C)C(-O)O	-118.69	C00993	cpd00731
cpd08316_c0	D-Glycero-D-manno-heptose1-7-bisphosphate_c0	C7H12O13P2	-4	LMTGTTLGDUACSJ-QQABCQGCSA-J	O-P([O-])([O-])OCC(O)C1OC(OP(-O)([O-])[O-])C(O)C(O)C1O	-679.7	C11472	cpd08316
cpd15477_c0	glucosyl-glucosyl-galactosyl-glucosyl-inner core oligosaccharide lipid A_c0	C169H291N2O94P4	-11	DJHBKVISRABJNG-HEIPHTFDSA-C	CCCCCCCCCCCCCC(-O)OC(CCCCCCCCCCC)CC(-O)OC1C(N-C([O-])CC(CCCCCCCCCCC)OC(-O)CCCCCCCCCCC)C(OCC2OC(OP(-O)(O)O)C(N-C([O-])CC(O)CCCCCCCCCCC)C(OC(-O)CC(O)CCCCCCCCCCC)C2O)OC(COC2(C(-O)[O-])CC(OC3(C(-O)[O-])CC(OC4(C(-O)[O-])CC(O)C(O)C(C(O)CO)O4)C(OC4OC(C)C(O)C(O)C4O)C(C(O)CO)O3)C(OC3OC(C(O)CO)C(OP(-O)([O-])[O-])C(OC4OC(C(O)COC5OC(C(O)CO)C(O)C(O)C5O)C(OP(-O)([O-])[O-])C(OC5OC(COC6OC(CO)C(O)C(O)C6O)C(O)C(OC…	-3452.38		cpd15477
cpd03446_c0	2-Octaprenyl-6-methoxyphenol_c0	C47H72O2	0	MARGKPIMNMASKJ-CMAXTTDKSA-N	COc1cccc(CC-C(C)CCC-C(C)CCC-C(C)CCC-C(C)CCC-C(C)CCC-C(C)CCC-C(C)CCC-C(C)C)c1O	186.74	C05812	cpd03446
cpd15489_c0	inner core oligosaccharide lipid A_c0	C145H255N2O74P4	-7			-2818.46		cpd15489
cpd15479_c0	glucosyl-inner core oligosaccharide lipid A_c0	C151H261N2O79P4	-11	JIYBFSMTJJSDHN-XHEUBBKESA-C	CCCCCCCCCCCCCC(-O)OC(CCCCCCCCCCC)CC(-O)OC1C(N-C([O-])CC(CCCCCCCCCCC)OC(-O)CCCCCCCCCCC)C(OCC2OC(OP(-O)(O)O)C(N-C([O-])CC(O)CCCCCCCCCCC)C(OC(-O)CC(O)CCCCCCCCCCC)C2O)OC(COC2(C(-O)[O-])CC(OC3(C(-O)[O-])CC(OC4(C(-O)[O-])CC(O)C(O)C(C(O)CO)O4)C(OC4OC(C)C(O)C(O)C4O)C(C(O)CO)O3)C(OC3OC(C(O)CO)C(OP(-O)([O-])[O-])C(OC4OC(C(O)COC5OC(C(O)CO)C(O)C(O)C5O)C(OP(-O)([O-])[O-])C(OC5OC(CO)C(O)C(O)C5O)C4O)C3O)C(C(O)C…	-2976.94		cpd15479
cpd03587_c0	kdo2-lipid a_c0	C110H196N2O39P2	-6	DIXUKJUHGLIZGU-NPKHCFROSA-H	CCCCCCCCCCCCCC(-O)OC(CCCCCCCCCCC)CC(-O)OC1C(N-C([O-])CC(CCCCCCCCCCC)OC(-O)CCCCCCCCCCC)C(OCC2OC(OP(-O)(O)O)C(N-C([O-])CC(O)CCCCCCCCCCC)C(OC(-O)CC(O)CCCCCCCCCCC)C2O)OC(COC2(C(-O)[O-])CC(OC3(C(-O)[O-])CC(O)C(O)C(C(O)CO)O3)C(O)C(C(O)CO)O2)C1OP(-O)([O-])[O-]	-1450.68	C06026	cpd03587
cpd03920_c0	Adenosylcobinamide-GDP_c0	C68H97CoN21O21P2	1	OQFXEDFRAHLOFK-RRMAJTJESA-K	CC1-C2N-C(C-C3N-C(C(C)-C4NC(C)(C5N-C1C(C)(CCC(O)-NCC(C)OP(-O)(O)OP(-O)(O)OCC1OC([n+]6c[nH]c7c(O)nc(-N)[nH]c76)C(O)C1O)C5CC(-N)[O-])C(C)(CC(-N)O)C4CCC(-N)[O-])C(C)(CC(-N)O)C3CCC(-N)[O-])C(C)(C)C2CCC(-N)[O-].[CH2]C1OC(n2cnc3c(N)ncnc32)C(O)C1O.[Co+5]		C06510	cpd03920
cpd15492_c0	kdo-phospho-heptosyl-phospho-heptosyl-heptosyl-kdo2-lipidA_c0	C139H241N2O70P4	-11	HKWVBDGTKAFRJF-UHFFFAOYSA-C	CCCCCCCCCCCCCC(-O)OC(CCCCCCCCCCC)CC(-O)OC1C(N-C([O-])CC(CCCCCCCCCCC)OC(-O)CCCCCCCCCCC)C(OCC2OC(OP(-O)(O)O)C(N-C([O-])CC(O)CCCCCCCCCCC)C(OC(-O)CC(O)CCCCCCCCCCC)C2O)OC(COC2(C(-O)[O-])CC(OC3(C(-O)[O-])CC(OC4(C(-O)[O-])CC(O)C(O)C(C(O)CO)O4)C(O)C(C(O)CO)O3)C(OC3OC(C(O)CO)C(OP(-O)([O-])[O-])C(OC4OC(C(O)COC5OC(C(O)CO)C(O)C(O)C5O)C(OP(-O)([O-])[O-])C(O)C4O)C3O)C(C(O)CO)O2)C1OP(-O)([O-])[O-]	-2696.21		cpd15492
cpd00268_e0	H2S2O3_e0	HO3S2	-1	DHCDFWKWKRSZHF-UHFFFAOYSA-M	O-S([O-])(O)-S	-122.7	C00320	cpd00268
cpd00010_e0	CoA_e0	C21H32N7O16P3S	-4	RGJOEKWQDUBAIZ-IBOSZNHHSA-J	CC(C)(COP(-O)(O)OP(-O)(O)OCC1OC(n2cnc3c(N)ncnc32)C(O)C1OP(-O)([O-])[O-])C(O)C([O-])-NCCC([O-])-NCCS	-751.994	C00010	cpd00010
cpd02590_c0	all-trans-Heptaprenyl diphosphate_c0	C35H58O7P2	-2	LSJLEXWXRKTZAJ-YUIIPXGZSA-L	CC(C)-CCCC(C)-CCCC(C)-CCCC(C)-CCCC(C)-CCCC(C)-CCCC(C)-CCOP(-O)(O)OP(-O)([O-])[O-]	-270.64	C04216	cpd02590
cpd03919_c0	Adenosyl cobinamide phosphate_c0	C58H86CoN16O14P	2	MQCMBMUJJHSGIF-QMUWONGRSA-K	CC1-C2N-C(C-C3N-C(C(C)-C4NC(C)(C5N-C1C(C)(CCC(O)-NCC(C)OP(-O)(O)O)C5CC(-N)O)C(C)(CC(-N)O)C4CCC(-N)[O-])C(C)(CC(-N)O)C3CCC([NH-])-O)C(C)(C)C2CCC(-N)[O-].[CH2]C1OC(n2cnc3c(N)ncnc32)C(O)C1O.[Co+2]		C06509	cpd03919
cpd00107_e0	L-Leucine_e0	C6H13NO2	0	ROHFNLRQFUQHCH-YFKPBYRVSA-N	CC(C)CC(N)C(-O)O	-84.87	C00123	cpd00107
cpd01188_e0	Lanosterol_e0	C30H50O	0	CAHGCLMLTWQZNJ-BMJQUABISA-N	CC(C)-CCCC(C)C1CCC2(C)C3-C(CCC12C)C1(C)CCC(O)C(C)(C)C1CC3	32.74	C01724	cpd01188
cpd15475_c0	glucosyl-galactosyl-glucosyl-inner core oligosaccharide lipid A_c0	C163H281N2O89P4	-11	WLEFLXRCTUWFSD-CCRRCLIHSA-C	CCCCCCCCCCCCCC(-O)OC(CCCCCCCCCCC)CC(-O)OC1C(N-C([O-])CC(CCCCCCCCCCC)OC(-O)CCCCCCCCCCC)C(OCC2OC(OP(-O)(O)O)C(N-C([O-])CC(O)CCCCCCCCCCC)C(OC(-O)CC(O)CCCCCCCCCCC)C2O)OC(COC2(C(-O)[O-])CC(OC3(C(-O)[O-])CC(OC4(C(-O)[O-])CC(O)C(O)C(C(O)CO)O4)C(OC4OC(C)C(O)C(O)C4O)C(C(O)CO)O3)C(OC3OC(C(O)CO)C(OP(-O)([O-])[O-])C(OC4OC(C(O)COC5OC(C(O)CO)C(O)C(O)C5O)C(OP(-O)([O-])[O-])C(OC5OC(COC6OC(CO)C(O)C(O)C6O)C(O)C(OC…	-3293.9		cpd15475
cpd00063_e0	Ca2+_e0	Ca	2	BHPQYMZQTOCNFJ-UHFFFAOYSA-N	[Ca+2]		C00076	cpd00063
cpd15469_c0	galactosyl-glucosyl-inner core oligosaccharide lipid A_c0	C157H271N2O84P4	-11	XCYFJKYUDKZCQY-RQZVRRRJSA-C	CCCCCCCCCCCCCC(-O)OC(CCCCCCCCCCC)CC(-O)OC1C(N-C([O-])CC(CCCCCCCCCCC)OC(-O)CCCCCCCCCCC)C(OCC2OC(OP(-O)(O)O)C(N-C([O-])CC(O)CCCCCCCCCCC)C(OC(-O)CC(O)CCCCCCCCCCC)C2O)OC(COC2(C(-O)[O-])CC(OC3(C(-O)[O-])CC(OC4(C(-O)[O-])CC(O)C(O)C(C(O)CO)O4)C(OC4OC(C)C(O)C(O)C4O)C(C(O)CO)O3)C(OC3OC(C(O)CO)C(OP(-O)([O-])[O-])C(OC4OC(C(O)COC5OC(C(O)CO)C(O)C(O)C5O)C(OP(-O)([O-])[O-])C(OC5OC(COC6OC(CO)C(O)C(O)C6O)C(O)C(O)…	-3135.42		cpd15469
cpd00119_e0	L-Histidine_e0	C6H9N3O2	0	HNDVDQJCIGZPNO-YFKPBYRVSA-N	NC(Cc1cnc[nH]1)C(-O)O	-45.63	C00135	cpd00119
cpd00045_c0	Adenosine 3-5-bisphosphate_c0	C10H11N5O10P2	-4	WHTCPDAXWFLDIH-KQYNXXCUSA-J	Nc1ncnc2c1ncn2C1OC(COP(-O)([O-])[O-])C(OP(-O)([O-])[O-])C1O	-470.35	C00054	cpd00045
cpd00357_e0	TTP_e0	C10H14N2O14P3	-3	NHVNXKFIZYSCEB-XLPZGREQSA-K	Cc1cn(C2CC(O)C(COP(-O)(O)OP(-O)(O)OP(-O)([O-])[O-])O2)c(-O)nc1[O-]	-774.34	C00459	cpd00357
cpd00793_e0	Thiamine phosphate_e0	C12H16N4O4PS	-1	HZSAJDVWZRBGIF-UHFFFAOYSA-M	Cc1ncc(C[n+]2csc(CCOP(-O)([O-])[O-])c2C)c(-N)[nH]1	-160.32	C01081	cpd00793
cpd00156_e0	L-Valine_e0	C5H11NO2	0	KZSNJWFQEVHDMF-BYPYZUCNSA-N	CC(C)C(N)C(-O)O	-86.49	C00183	cpd00156
cpd00028_e0	Heme_e0	C34H30FeN4O4	-2	KABFMIBPWCXCRK-RGGAHWMASA-J	C-Cc1c(C)c2cc3[n-]c(cc4nc(cc5nc(cc1[n-]2)c(C)c5CCC(-O)[O-])c(CCC(-O)[O-])c4C)c(C)c3C-C.[Fe+2]		C00032	cpd00028
cpd00066_e0	L-Phenylalanine_e0	C9H11NO2	0	COLNVLDHVKWLRT-QMMMGPOBSA-N	NC(Cc1ccccc1)C(-O)O	-51.05	C00079	cpd00066
cpd00264_e0	Spermidine_e0	C7H22N3	3	ATHGHQPFGPMSJY-UHFFFAOYSA-Q	[NH3+]CCCC[NH2+]CCC[NH3+]	4.79	C00315	cpd00264
cpd00523_c0	Trehalose 6-phosphate_c0	C12H21O14P	-2	LABSPYBHMPDTEL-LIZSDCNHSA-L	O-P([O-])([O-])OCC1OC(OC2OC(CO)C(O)C(O)C2O)C(O)C(O)C1O	-589.26	C00689	cpd00523
cpd00048_e0	Sulfate_e0	O4S	-2	QAOWNCQODCNURD-UHFFFAOYSA-L	O-S(-O)([O-])[O-]	-177.97	C00059	cpd00048
cpd00906_c0	all-trans-Hexaprenyl diphosphate_c0	C30H50O7P2	-2	NGFSMHKFTZROKJ-MMSZMYIBSA-L	CC(C)-CCCC(C)-CCCC(C)-CCCC(C)-CCCC(C)-CCCC(C)-CCOP(-O)(O)OP(-O)([O-])[O-]	-298.73	C01230	cpd00906
cpd00039_e0	L-Lysine_e0	C6H15N2O2	1	KDXKERNSBIXSRK-YFKPBYRVSA-O	NC(CCCC[NH3+])C(-O)O	-84.04	C00047	cpd00039
cpd00084_e0	L-Cysteine_e0	C3H7NO2S	0	XUJNEKJLAYXESH-REOHCLBHSA-N	NC(CS)C(-O)O	-83.394	C00097	cpd00084
cpd00046_e0	CMP_e0	C9H12N3O8P	-2	IERHLVCPSMICTF-XVFCMESISA-L	N-c1ccn(C2OC(COP(-O)([O-])O)C(O)C2O)c([O-])n1	-345.38	C00055	cpd00046
cpd00218_e0	Niacin_e0	C6H4NO2	-1	PVNIIMVLHYAWGP-UHFFFAOYSA-M	O-C([O-])c1cccnc1	-36.89	C00253	cpd00218

## Sheet:  iJL463 ModelReactions
id	direction	compartment	gpr	name	enzyme	deltag	reference	equation	definition	ms id	bigg id	kegg id	kegg pathways	metacyc pathways
rxn02201_c0	>	Cytosol_0	GCF_000295655.1.CDS.1498	2-amino-4-hydroxy-6-hydroxymethyl-7,8-dihydropteridine-diphosphate:4-aminobenzoate 2-amino-4-hydroxydihydropteridine-6-methenyltransferase_c0		-32.19		(1) cpd00443[c0] + (1) cpd02920[c0] -> (1) cpd00012[c0] + (1) cpd00067[c0] + (1) cpd00683[c0]	(1) ABEE_c0[c0] + (1) 2-Amino-4-hydroxy-6-hydroxymethyl-7-8-dihydropteridinediphosphate_c0[c0] -> (1) PPi_c0[c0] + (1) H+_c0[c0] + (1) Dihydropteroate_c0[c0]	rxn02201	DHPS2	R03067	Folate biosynthesis	ALL-CHORISMATE-PWY|Biosynthesis|Cofactor-Biosynthesis|FOLSYN-PWY|Folate-Biosynthesis|Vitamin-Biosynthesis
rxn07431_c0	-	Cytosol_0	(GCF_000295655.1.CDS.1702 and GCF_000295655.1.CDS.1702)	R07600_c0		-2.81		(1) cpd00213[c0] + (1) cpd14700[c0] <-> (1) cpd00056[c0] + (1) cpd02700[c0]	(1) Lipoamide_c0[c0] + (1) 2-Methyl-1-hydroxypropyl-TPP_c0[c0] <-> (1) TPP_c0[c0] + (1) S-(2-Methylpropionyl) -dihydrolipoamide_c0[c0]	rxn07431		R07600	Valine, leucine and isoleucine degradation
rxn00836_c0	<	Cytosol_0	GCF_000295655.1.CDS.2072	IMP:diphosphate phospho-D-ribosyltransferase_c0		12.54		(1) cpd00012[c0] + (1) cpd00067[c0] + (1) cpd00114[c0] <- (1) cpd00103[c0] + (1) cpd00226[c0]	(1) PPi_c0[c0] + (1) H+_c0[c0] + (1) IMP_c0[c0] <- (1) PRPP_c0[c0] + (1) HYXN_c0[c0]	rxn00836	HPT1_1	R01132	Purine metabolism	Adenine-Adenosine-Salvage|Biosynthesis|Nucleotide-Biosynthesis|PUR-NUC-SYN|Purine-Nucleotides-Salvage
rxn08180_c0	>	Cytosol_0	GCF_000295655.1.CDS.567	Biotin synthase_c0		-14.98		(1) cpd00017[c0] + (1) cpd00074[c0] + (1) cpd01311[c0] -> (1) cpd00060[c0] + (1) cpd00067[c0] + (1) cpd00104[c0] + (1) cpd03091[c0]	(1) S-Adenosyl-L-methionine_c0[c0] + (1) S_c0[c0] + (1) Dethiobiotin_c0[c0] -> (1) L-Methionine_c0[c0] + (1) H+_c0[c0] + (1) BIOT_c0[c0] + (1) 5'-Deoxyadenosine_c0[c0]	rxn08180	BTS4
rxn05318_c0	-	Cytosol_0	GCF_000295655.1.CDS.2176	TRANS-RXN-203.ce_c0		0		(1) cpd00067[e0] + (1) cpd00182[e0] <-> (1) cpd00067[c0] + (1) cpd00182[c0]	(1) H+_e0[e0] + (1) Adenosine_e0[e0] <-> (1) H+_c0[c0] + (1) Adenosine_c0[c0]	rxn05318	ADNt2
rxn00423_c0	>	Cytosol_0	GCF_000295655.1.CDS.239	acetyl-CoA:L-serine O-acetyltransferase_c0		-3.61		(1) cpd00022[c0] + (1) cpd00054[c0] -> (1) cpd00010[c0] + (1) cpd00722[c0]	(1) Acetyl-CoA_c0[c0] + (1) L-Serine_c0[c0] -> (1) CoA_c0[c0] + (1) O-Acetyl-L-serine_c0[c0]	rxn00423	SERAT	R00586	Cysteine and methionine metabolism|Sulfur metabolism	Amino-Acid-Biosynthesis|Biosynthesis|CYSTEINE-SYN|CYSTSYN-PWY|Detoxification|IND-AMINO-ACID-SYN|Other-Amino-Acid-Biosynthesis|Other-biosynthesis|SULFATE-CYS-PWY
rxn00364_c0	-	Cytosol_0	GCF_000295655.1.CDS.1497	ATP:CMP phosphotransferase_c0		9.53		(1) cpd00002[c0] + (1) cpd00046[c0] + (1) cpd00067[c0] <-> (1) cpd00008[c0] + (1) cpd00096[c0]	(1) ATP_c0[c0] + (1) CMP_c0[c0] + (1) H+_c0[c0] <-> (1) ADP_c0[c0] + (1) CDP_c0[c0]	rxn00364	CYTK1	R00512	Pyrimidine metabolism	Biosynthesis|Metabolic-Clusters|Nucleotide-Biosynthesis|P1-PWY|PRPP-PWY|PUR-NUC-SYN|PWY0-162|PWY0-163|PYR-NUC-SYN|Purine-Nucleotides-Salvage|Pyrimidine-De-Novo-Biosyn|Pyrimidine-Nucleotide-Salvage
rxn03408_c0	-	Cytosol_0	GCF_000295655.1.CDS.855	UDP-N-acetyl-D-glucosamine:undecaprenyl-diphospho-N-acetylmuramoyl-L-alanyl-gamma-D-glutamyl-meso-2,6-diaminopimeloyl-D-alanyl-D-alanine 4-beta-N-acetylglucosaminlytransferase_c0		-1.7		(1) cpd00037[c0] + (1) cpd03494[c0] <-> (1) cpd00014[c0] + (1) cpd03495[c0]	(1) UDP-N-acetylglucosamine_c0[c0] + (1) Undecaprenyl-diphospho-N-acetylmuramoyl-L-alanyl-D-glutamyl-meso-2-6-diaminopimeloyl-D-alanyl-D-alanine_c0[c0] <-> (1) UDP_c0[c0] + (1) Undecaprenyl-diphospho-N-acetylmuramoyl--N-acetylglucosamine-L-ala-D-glu-meso-2-6-diaminopimeloyl-D-ala-D-ala_c0[c0]	rxn03408		R05032	Peptidoglycan biosynthesis
rxn02177_c0	>	Cytosol_0	GCF_000295655.1.CDS.2121	Isochorismate pyruvate-hydrolase_c0		-12.22		(1) cpd00001[c0] + (1) cpd00658[c0] -> (1) cpd00020[c0] + (1) cpd02566[c0]	(1) H2O_c0[c0] + (1) Isochorismate_c0[c0] -> (1) Pyruvate_c0[c0] + (1) 2,3-Dihydroxy-2,3-dihydrobenzoate_c0[c0]	rxn02177		R03037	Biosynthesis of siderophore group nonribosomal peptides	ALL-CHORISMATE-PWY|AROMATIC-COMPOUNDS-BIOSYN|Biosynthesis|ENTBACSYN-PWY|Siderophores-Biosynthesis
rxn05250_c0	>	Cytosol_0	(GCF_000295655.1.CDS.1636 or GCF_000295655.1.CDS.1246)	FACOAL160(ISO)_c0		-4.296		(1) cpd00002[c0] + (1) cpd00010[c0] + (1) cpd11440[c0] -> (1) cpd00012[c0] + (1) cpd00018[c0] + (1) cpd11441[c0]	(1) ATP_c0[c0] + (1) CoA_c0[c0] + (1) fa6_c0[c0] -> (1) PPi_c0[c0] + (1) AMP_c0[c0] + (1) fa6coa_c0[c0]	rxn05250
rxn05440_c0	>	Cytosol_0	GCF_000295655.1.CDS.2089	7-methyl-trans-oct-2-enoyl-ACP:NAD+ oxidoreductase (A-specific)_c0		-16.55		(1) cpd00004[c0] + (1) cpd00067[c0] + (1) cpd11527[c0] -> (1) cpd00003[c0] + (1) cpd11528[c0]	(1) NADH_c0[c0] + (1) H+_c0[c0] + (1) 7-methyl-trans-oct-2-enoyl-ACP_c0[c0] -> (1) NAD_c0[c0] + (1) 7-methyl-octanoyl-ACP_c0[c0]	rxn05440
rxn01673_c0	-	Cytosol_0	GCF_000295655.1.CDS.156	ATP:dCDP phosphotransferase_c0		0		(1) cpd00002[c0] + (1) cpd00533[c0] <-> (1) cpd00008[c0] + (1) cpd00356[c0]	(1) ATP_c0[c0] + (1) dCDP_c0[c0] <-> (1) ADP_c0[c0] + (1) dCTP_c0[c0]	rxn01673	NDPK7	R02326	Pyrimidine metabolism	Biosynthesis|Nucleotide-Biosynthesis|PWY0-166|PYR-NUC-SYN|Pyrimid-Deoxyribonucleot-De-Novo-Biosyn
rxn00247_c0	>	Cytosol_0	GCF_000295655.1.CDS.790	ATP:oxaloacetate carboxy-lyase (transphosphorylating;phosphoenolpyruvate-forming)_c0	4.1.1.49	-9.82		(1) cpd00002[c0] + (1) cpd00032[c0] -> (1) cpd00008[c0] + (1) cpd00011[c0] + (1) cpd00061[c0]	(1) ATP_c0[c0] + (1) Oxaloacetate_c0[c0] -> (1) ADP_c0[c0] + (1) CO2_c0[c0] + (1) Phosphoenolpyruvate_c0[c0]	rxn00247	PCK1	R00341	Glycolysis / Gluconeogenesis|Citrate cycle (TCA cycle)|Pyruvate metabolism|Carbon fixation in photosynthetic organisms	Biosynthesis|CARBO-BIOSYNTHESIS|Carbohydrates-Biosynthesis|Energy-Metabolism|GLUCONEO-PWY|Gluconeogenesis
rxn02342_c0	-	Cytosol_0	(GCF_000295655.1.CDS.112 and GCF_000295655.1.CDS.1360)	R03270_c0		-2.81		(1) cpd00213[c0] + (1) cpd03049[c0] <-> (1) cpd00056[c0] + (1) cpd00836[c0]	(1) Lipoamide_c0[c0] + (1) 2-Hydroxyethyl-ThPP_c0[c0] <-> (1) TPP_c0[c0] + (1) S-Acetyldihydrolipoamide_c0[c0]	rxn02342		R03270	Glycolysis / Gluconeogenesis|Citrate cycle (TCA cycle)|Pyruvate metabolism
rxn10311_c0	-	Cytosol_0	GCF_000295655.1.CDS.662	anteisoheptadecanoyl-lipoteichoic acid synthesis (n-24), linked, N-acetylglucosamine substituted_c0		-40.8		(24) cpd00037[c0] + (1) cpd15750[c0] <-> (24) cpd00014[c0] + (1) cpd15768[c0]	(24) UDP-N-acetylglucosamine_c0[c0] + (1) Anteisoheptadecanoyllipoteichoic acid (n-24) , linked, unsubstituted_c0[c0] <-> (24) UDP_c0[c0] + (1) Anteisoheptadecanoyllipoteichoic acid (n-24) , linked, N-acetyl-D-glucosamine_c0[c0]	rxn10311
rxn01452_c0	-	Cytosol_0	(GCF_000295655.1.CDS.1862 or GCF_000295655.1.CDS.1863)	(S)-3-Hydroxybutanoyl-CoA:NADP+ oxidoreductase_c0		3.76		(1) cpd00006[c0] + (1) cpd00842[c0] <-> (1) cpd00005[c0] + (1) cpd00067[c0] + (1) cpd00279[c0]	(1) NADP_c0[c0] + (1) (S) -3-Hydroxybutyryl-CoA_c0[c0] <-> (1) NADPH_c0[c0] + (1) H+_c0[c0] + (1) Acetoacetyl-CoA_c0[c0]	rxn01452		R01976	Benzoate degradation|Butanoate metabolism
rxn00973_c0	-	Cytosol_0	(GCF_000295655.1.CDS.41 and Unknown and Unknown and Unknown and Unknown)	citrate hydroxymutase_c0		1.42		(1) cpd00137[c0] <-> (1) cpd00260[c0]	(1) Citrate_c0[c0] <-> (1) Isocitrate_c0[c0]	rxn00973	ACONT	R01324
rxn02000_c0	-	Cytosol_0	GCF_000295655.1.CDS.1147	dTDP-4-dehydro-6-deoxy-D-glucose 3,5-epimerase_c0		0		(1) cpd00521[c0] <-> (1) cpd00522[c0]	(1) dTDP-4-oxo-6-deoxy-D-glucose_c0[c0] <-> (1) dTDP-4-oxo-L-rhamnose_c0[c0]	rxn02000	TDPDRE	R06514	Streptomycin biosynthesis|Polyketide sugar unit biosynthesis
rxn03239_c0	-	Cytosol_0	(GCF_000295655.1.CDS.2086 and GCF_000295655.1.CDS.2086)	(S)-3-Hydroxyhexadecanoyl-CoA:NAD+ oxidoreductase_c0		3.76		(1) cpd00003[c0] + (1) cpd03113[c0] <-> (1) cpd00004[c0] + (1) cpd00067[c0] + (1) cpd03114[c0]	(1) NAD_c0[c0] + (1) (S) -3-Hydroxyhexadecanoyl-CoA_c0[c0] <-> (1) NADH_c0[c0] + (1) H+_c0[c0] + (1) 3-Oxopalmitoyl-CoA_c0[c0]	rxn03239	HACD7	R04737	Fatty acid elongation|Fatty acid degradation
rxn05457_c0	-	Cytosol_0	GCF_000295655.1.CDS.580	[Acyl-carrier-protein] acetyltransferase_c0		0		(1) cpd00010[c0] + (1) cpd11466[c0] <-> (1) cpd01695[c0] + (1) cpd11493[c0]	(1) CoA_c0[c0] + (1) Myristoyl-ACP_c0[c0] <-> (1) Myristoyl-CoA_c0[c0] + (1) ACP_c0[c0]	rxn05457	FAS1_6_c
rxn13783_c0	>	Cytosol_0	(Unknown and GCF_000295655.1.CDS.1886 and Unknown and GCF_000295655.1.CDS.1558 and GCF_000295655.1.CDS.1773 and GCF_000295655.1.CDS.1774 and (GCF_000295655.1.CDS.1509 or GCF_000295655.1.CDS.1508) and Unknown and Unknown and (GCF_000295655.1.CDS.1302 or GCF_000295655.1.CDS.1266) and GCF_000295655.1.CDS.2061 and (GCF_000295655.1.CDS.1902 or GCF_000295655.1.CDS.308) and (GCF_000295655.1.CDS.2215 or …	DNA replication_c0				-> (1) cpd17042[c0]	-> (1) DNA replication_c0[c0]	rxn13783
rxn05392_c0	>	Cytosol_0	((GCF_000295655.1.CDS.917 or GCF_000295655.1.CDS.61) and (GCF_000295655.1.CDS.1922 or GCF_000295655.1.CDS.2095))	7-methyl-octanoyl-ACP:malonyl-[acyl-carrier-protein] C-acyltransferase (decarboxylating)_c0		2.156		(1) cpd11492[c0] + (1) cpd11528[c0] -> (1) cpd00011[c0] + (1) cpd11493[c0] + (1) cpd11529[c0]	(1) Malonyl-acyl-carrierprotein-_c0[c0] + (1) 7-methyl-octanoyl-ACP_c0[c0] -> (1) CO2_c0[c0] + (1) ACP_c0[c0] + (1) 9-methyl-3-oxo-decanoyl-ACP_c0[c0]	rxn05392
rxn04070_c0	>	Cytosol_0	GCF_000295655.1.CDS.1411	pyridoxine 5'-phosphate synthase_c0	2.6.99.2	-22.13		(1) cpd08289[c0] + (1) cpd08449[c0] -> (2) cpd00001[c0] + (1) cpd00009[c0] + (1) cpd00067[c0] + (1) cpd00478[c0]	(1) 1-deoxy-D-xylulose5-phosphate_c0[c0] + (1) 3-Amino-2-oxopropyl phosphate_c0[c0] -> (2) H2O_c0[c0] + (1) Phosphate_c0[c0] + (1) H+_c0[c0] + (1) Pyridoxine phosphate_c0[c0]	rxn04070	PDX5PS2	R05838	Vitamin B6 metabolism	Biosynthesis|Cofactor-Biosynthesis|PWY0-845|PYRIDOXSYN-PWY|Vitamin-B6-Biosynthesis|Vitamin-Biosynthesis
rxn00199_c0	>	Cytosol_0	GCF_000295655.1.CDS.1912	oxalosuccinate carboxy-lyase (2-oxoglutarate-forming)_c0		-3.09		(1) cpd00067[c0] + (1) cpd03187[c0] -> (1) cpd00011[c0] + (1) cpd00024[c0]	(1) H+_c0[c0] + (1) Oxalosuccinate_c0[c0] -> (1) CO2_c0[c0] + (1) 2-Oxoglutarate_c0[c0]	rxn00199	IDP2_2	R00268	Citrate cycle (TCA cycle)
rxn01358_c0	-	Cytosol_0	(GCF_000295655.1.CDS.1229 or GCF_000295655.1.CDS.1891)	inosine:phosphate alpha-D-ribosyltransferase_c0		-7.95		(1) cpd00009[c0] + (1) cpd00246[c0] <-> (1) cpd00226[c0] + (1) cpd00475[c0]	(1) Phosphate_c0[c0] + (1) Inosine_c0[c0] <-> (1) HYXN_c0[c0] + (1) Ribose 1-phosphate_c0[c0]	rxn01358	PNP1_6	R01863	Purine metabolism	Adenine-Adenosine-Salvage|Adenosine-Nucleotides-Degradation|Biosynthesis|Degradation|NUCLEO-DEG|Nucleotide-Biosynthesis|PUR-NUC-SYN|PWY0-1296|Purine-Degradation|Purine-Nucleotides-Salvage|SALVADEHYPOX-PWY
rxn10231_c0	>	Cytosol_0	GCF_000295655.1.CDS.1437	isohexadecanoyl-CDPdiacylglycerol-serine O-phosphatidyltransferase_c0		-15.04		(1) cpd00054[c0] + (1) cpd15688[c0] -> (1) cpd00046[c0] + (2) cpd00067[c0] + (1) cpd15694[c0]	(1) L-Serine_c0[c0] + (1) CDP-1,2-diisohexadecanoylglycerol_c0[c0] -> (1) CMP_c0[c0] + (2) H+_c0[c0] + (1) Diisohexadecanoylphosphatidylserine_c0[c0]	rxn10231
rxn12637_c0	-	Cytosol_0	(GCF_000295655.1.CDS.1740 or GCF_000295655.1.CDS.1488)	RXN0-6987.c_c0		-0.46		(1) cpd00001[c0] + (1) cpd11589[c0] <-> (1) cpd00033[c0] + (1) cpd00041[c0]	(1) H2O_c0[c0] + (1) gly-asp-L_c0[c0] <-> (1) Glycine_c0[c0] + (1) L-Aspartate_c0[c0]	rxn12637	AMPEP13
rxn01219_c0	-	Cytosol_0	GCF_000295655.1.CDS.1497	ATP:dCMP phosphotransferase_c0		9.53		(1) cpd00002[c0] + (1) cpd00067[c0] + (1) cpd00206[c0] <-> (1) cpd00008[c0] + (1) cpd00533[c0]	(1) ATP_c0[c0] + (1) H+_c0[c0] + (1) dCMP_c0[c0] <-> (1) ADP_c0[c0] + (1) dCDP_c0[c0]	rxn01219	CYTK2	R01665	Pyrimidine metabolism
rxn00800_c0	-	Cytosol_0	GCF_000295655.1.CDS.1644	N6-(1,2-dicarboxyethyl)AMP AMP-lyase (fumarate-forming)_c0		7.34		(1) cpd02375[c0] <-> (1) cpd00018[c0] + (1) cpd00106[c0]	(1) Adenylosuccinate_c0[c0] <-> (1) AMP_c0[c0] + (1) Fumarate_c0[c0]	rxn00800	ADE13_2	R01083	Purine metabolism|Alanine, aspartate and glutamate metabolism	Biosynthesis|DENOVOPURINE2-PWY|Nucleotide-Biosynthesis|PRPP-PWY|PUR-NUC-SYN|Purine-Nucleotide-De-Novo-Biosynthesis
rxn09177_c0	>	Cytosol_0	GCF_000295655.1.CDS.549	(R)-4'-Phosphopantothenate:L-cysteine ligase_c0		-26.84		(1) cpd00052[c0] + (1) cpd00084[c0] + (1) cpd02201[c0] -> (1) cpd00012[c0] + (1) cpd00046[c0] + (2) cpd00067[c0] + (1) cpd02666[c0]	(1) CTP_c0[c0] + (1) L-Cysteine_c0[c0] + (1) 4-phosphopantothenate_c0[c0] -> (1) PPi_c0[c0] + (1) CMP_c0[c0] + (2) H+_c0[c0] + (1) (R) -4'-Phosphopantothenoyl-L-cysteine_c0[c0]	rxn09177	PPNCL2	R04231	Pantothenate and CoA biosynthesis	Biosynthesis|COA-PWY|CoA-Biosynthesis|Cofactor-Biosynthesis|PANTOSYN-PWY|Vitamin-Biosynthesis
rxn01210_c0	>	Cytosol_0	(GCF_000295655.1.CDS.590 and GCF_000295655.1.CDS.590)	10-Formyltetrahydrofolate:L-glutamate ligase (ADP-forming)_c0		-20.65		(1) cpd00002[c0] + (1) cpd00023[c0] + (1) cpd00201[c0] -> (1) cpd00008[c0] + (1) cpd00009[c0] + (1) cpd00067[c0] + (1) cpd03524[c0]	(1) ATP_c0[c0] + (1) L-Glutamate_c0[c0] + (1) 10-Formyltetrahydrofolate_c0[c0] -> (1) ADP_c0[c0] + (1) Phosphate_c0[c0] + (1) H+_c0[c0] + (1) 10-Formyl-THF-L-glutamate_c0[c0]	rxn01210		R01654
rxn01218_c0	>	Cytosol_0	(GCF_000295655.1.CDS.1606 or GCF_000295655.1.CDS.1605)	2'-Deoxycytidine 5'-monophosphate phosphohydrolase_c0		7.21		(1) cpd00001[c0] + (1) cpd00206[c0] -> (1) cpd00009[c0] + (1) cpd00654[c0]	(1) H2O_c0[c0] + (1) dCMP_c0[c0] -> (1) Phosphate_c0[c0] + (1) Deoxycytidine_c0[c0]	rxn01218	NTD3	R01664	Pyrimidine metabolism
rxn05367_c0	>	Cytosol_0	((GCF_000295655.1.CDS.2095 or GCF_000295655.1.CDS.1922) and (GCF_000295655.1.CDS.61 or GCF_000295655.1.CDS.917))	6-methyl-octanoyl-ACP:malonyl-[acyl-carrier-protein] C-acyltransferase (decarboxylating)_c0		2.156		(1) cpd11492[c0] + (1) cpd11503[c0] -> (1) cpd00011[c0] + (1) cpd11493[c0] + (1) cpd11504[c0]	(1) Malonyl-acyl-carrierprotein-_c0[c0] + (1) 6-methyl-octanoyl-ACP_c0[c0] -> (1) CO2_c0[c0] + (1) ACP_c0[c0] + (1) 8-methyl-3-oxo-decanoyl-ACP_c0[c0]	rxn05367
rxn02898_c0	-	Cytosol_0	GCF_000295655.1.CDS.1797	O-Succinylbenzoyl-CoA 1,4-dihydroxy-2-naphthoate-lyase_c0		-14.27		(1) cpd02021[c0] <-> (1) cpd00010[c0] + (1) cpd02295[c0]	(1) Succinylbenzoyl-CoA_c0[c0] <-> (1) CoA_c0[c0] + (1) 1-4-Dihydroxy-2-naphthoate_c0[c0]	rxn02898	NPHS	R04150
rxn00545_c0	-	Cytosol_0	GCF_000295655.1.CDS.1354	ATP:D-fructose-6-phosphate 1-phosphotransferase_c0		-14.03		(1) cpd00002[c0] + (1) cpd00072[c0] <-> (1) cpd00008[c0] + (1) cpd00067[c0] + (1) cpd00290[c0]	(1) ATP_c0[c0] + (1) D-fructose-6-phosphate_c0[c0] <-> (1) ADP_c0[c0] + (1) H+_c0[c0] + (1) D-fructose-1,6-bisphosphate_c0[c0]	rxn00545	PFK	R00756
rxn03384_c0	-	Cytosol_0	GCF_000295655.1.CDS.515	Uroporphyrinogen I carboxy-lyase_c0		-19.6		(4) cpd00067[c0] + (1) cpd03414[c0] <-> (4) cpd00011[c0] + (1) cpd03416[c0]	(4) H+_c0[c0] + (1) UroporphyrinogenI_c0[c0] <-> (4) CO2_c0[c0] + (1) CoproporphyrinogenI_c0[c0]	rxn03384	UPPDC2	R04972	Porphyrin and chlorophyll metabolism
rxn02504_c0	-	Cytosol_0	GCF_000295655.1.CDS.342	2-amino-4-hydroxy-6-(D-erythro-1,2,3-trihydroxypropyl)-7,8-dihydropteridine glycolaldehyde-lyase_c0		14.75		(1) cpd02961[c0] <-> (1) cpd00229[c0] + (1) cpd00954[c0]	(1) Dihydroneopterin_c0[c0] <-> (1) Glycolaldehyde_c0[c0] + (1) 6-hydroxymethyl dihydropterin_c0[c0]	rxn02504	DHNPA	R03504	Folate biosynthesis	6-HM-Dihydropterin-PP-Biosynthesis|ALL-CHORISMATE-PWY|Biosynthesis|Cofactor-Biosynthesis|FOLSYN-PWY|Folate-Biosynthesis|Vitamin-Biosynthesis
rxn05404_c0	>	Cytosol_0	((GCF_000295655.1.CDS.2095 or GCF_000295655.1.CDS.1922) and (GCF_000295655.1.CDS.61 or GCF_000295655.1.CDS.917))	13-methyl-tetra-decanoyl-ACP:malonyl-[acyl-carrier-protein] C-acyltransferase (decarboxylating)_c0		2.156		(1) cpd11492[c0] + (1) cpd11540[c0] -> (1) cpd00011[c0] + (1) cpd11493[c0] + (1) cpd11541[c0]	(1) Malonyl-acyl-carrierprotein-_c0[c0] + (1) 13-methyl-tetra-decanoyl-ACP_c0[c0] -> (1) CO2_c0[c0] + (1) ACP_c0[c0] + (1) 15-methyl-3-oxo-hexa-decanoyl-ACP_c0[c0]	rxn05404
rxn10126_c0	>	Cytosol_0	(GCF_000295655.1.CDS.1106 and GCF_000295655.1.CDS.1105)	succinate dehyrdogenase_c0		-8.12		(1) cpd00982[c0] + (1) cpd15560[c0] -> (1) cpd00015[c0] + (1) cpd00067[c0] + (1) cpd15561[c0]	(1) FADH2_c0[c0] + (1) Ubiquinone-8_c0[c0] -> (1) FAD_c0[c0] + (1) H+_c0[c0] + (1) Ubiquinol-8_c0[c0]	rxn10126	SUCD4
rxn08084_c0	>	Cytosol_0	GCF_000295655.1.CDS.409	1-tetradecanoyl-sn-glycerol 3-phosphate O-acyltransferase (n-C14:0)_c0				(1) cpd00067[c0] + (1) cpd11466[c0] + (1) cpd15331[c0] -> (1) cpd11493[c0] + (1) cpd15522[c0]	(1) H+_c0[c0] + (1) Myristoyl-ACP_c0[c0] + (1) 1-tetradecanoyl-sn-glycerol 3-phosphate_c0[c0] -> (1) ACP_c0[c0] + (1) 1,2-ditetradecanoyl-sn-glycerol 3-phosphate_c0[c0]	rxn08084	AGPAT140
rxn10225_c0	-	Cytosol_0	GCF_000295655.1.CDS.832	isohexadecanoyl-phosphatidate cytidylyltransferase_c0		1.07		(1) cpd00052[c0] + (1) cpd15682[c0] <-> (1) cpd00012[c0] + (1) cpd00067[c0] + (1) cpd15688[c0]	(1) CTP_c0[c0] + (1) 1,2-diisohexadecanoyl-sn-glycerol 3-phosphate_c0[c0] <-> (1) PPi_c0[c0] + (1) H+_c0[c0] + (1) CDP-1,2-diisohexadecanoylglycerol_c0[c0]	rxn10225
rxn01486_c0	>	Cytosol_0	GCF_000295655.1.CDS.1542	trans,trans-Farnesyl-diphosphate:isopentenyl-diphosphate farnesyltranstransferase_c0		-22.53		(1) cpd00113[c0] + (1) cpd00350[c0] -> (1) cpd00012[c0] + (1) cpd00067[c0] + (1) cpd00289[c0]	(1) Isopentenyldiphosphate_c0[c0] + (1) Farnesyldiphosphate_c0[c0] -> (1) PPi_c0[c0] + (1) H+_c0[c0] + (1) Geranylgeranyl diphosphate_c0[c0]	rxn01486	FRTT	R02061	Terpenoid backbone biosynthesis	Biosynthesis|Cofactor-Biosynthesis|DITERPENOID-SYN|GGPP-Biosynthesis|Phylloquinone-Biosynthesis|Polyprenyl-Biosynthesis|Quinone-Biosynthesis|SECONDARY-METABOLITE-BIOSYNTHESIS|Terpenoid-Biosynthesis
rxn05444_c0	>	Cytosol_0	GCF_000295655.1.CDS.2089	15-methyl-trans-hexa-dec-2-enoyl-ACP:NAD+ oxidoreductase (A-specific)_c0		-16.55		(1) cpd00004[c0] + (1) cpd00067[c0] + (1) cpd11543[c0] -> (1) cpd00003[c0] + (1) cpd11544[c0]	(1) NADH_c0[c0] + (1) H+_c0[c0] + (1) 15-methyl-trans-hexa-dec-2-enoyl-ACP_c0[c0] -> (1) NAD_c0[c0] + (1) 15-methyl-hexa-decanoyl-ACP_c0[c0]	rxn05444
rxn05040_c0	>	Cytosol_0	((GCF_000295655.1.CDS.306 or GCF_000295655.1.CDS.418) and GCF_000295655.1.CDS.306)	D-ribulose 5-phosphate formate-lyase (L-3,4-dihydroxybutan-2-one 4-phosphate-forming)_c0	4.1.99.12	-20.78		(1) cpd00171[c0] -> (1) cpd00047[c0] + (1) cpd00067[c0] + (1) cpd11225[c0]	(1) D-Ribulose5-phosphate_c0[c0] -> (1) Formate_c0[c0] + (1) H+_c0[c0] + (1) 3-4-dihydroxy-2-butanone4-phosphate_c0[c0]	rxn05040	DB4PS	R07281	Riboflavin metabolism	Biosynthesis|Cofactor-Biosynthesis|Flavin-Biosynthesis|RIBOSYN2-PWY|Vitamin-Biosynthesis
rxn05400_c0	>	Cytosol_0	((GCF_000295655.1.CDS.2095 or GCF_000295655.1.CDS.1922) and (GCF_000295655.1.CDS.61 or GCF_000295655.1.CDS.917))	11-methyl-dodecanoyl-ACP:malonyl-[acyl-carrier-protein] C-acyltransferase (decarboxylating)_c0		2.156		(1) cpd11492[c0] + (1) cpd11536[c0] -> (1) cpd00011[c0] + (1) cpd11493[c0] + (1) cpd11537[c0]	(1) Malonyl-acyl-carrierprotein-_c0[c0] + (1) 11-methyl-dodecanoyl-ACP_c0[c0] -> (1) CO2_c0[c0] + (1) ACP_c0[c0] + (1) 13-methyl-3-oxo-tetra-decanoyl-ACP_c0[c0]	rxn05400
rxn00816_c0	-	Cytosol_0	GCF_000295655.1.CDS.52	Lactose galactohydrolase_c0		-3.11		(1) cpd00001[c0] + (1) cpd00208[c0] <-> (1) cpd00027[c0] + (1) cpd00108[c0]	(1) H2O_c0[c0] + (1) LACT_c0[c0] <-> (1) D-Glucose_c0[c0] + (1) Galactose_c0[c0]	rxn00816	LACZ	R01100
rxn01021_c0	-	Cytosol_0	(GCF_000295655.1.CDS.196 and GCF_000295655.1.CDS.196)	Methylthioadenosine methylthioribohydrolase_c0	3.2.2.16	-0.73		(1) cpd00001[c0] + (1) cpd00147[c0] <-> (1) cpd00128[c0] + (1) cpd01981[c0]	(1) H2O_c0[c0] + (1) 5-Methylthioadenosine_c0[c0] <-> (1) Adenine_c0[c0] + (1) 5-Methylthio-D-ribose_c0[c0]	rxn01021	MTAN	R01401	Cysteine and methionine metabolism	Amino-Acid-Biosynthesis|Biosynthesis|Degradation|IND-AMINO-ACID-SYN|METHIONINE-SYN|Methylthioadenosine-Degradation|NUCLEO-DEG|PWY0-1391
rxn00165_c0	>	Cytosol_0	GCF_000295655.1.CDS.173	L-serine ammonia-lyase_c0	4.2.1.13	-7.51		(1) cpd00054[c0] -> (1) cpd00013[c0] + (1) cpd00020[c0]	(1) L-Serine_c0[c0] -> (1) NH3_c0[c0] + (1) Pyruvate_c0[c0]	rxn00165	CHA1_2	R00220	Glycine, serine and threonine metabolism	AMINE-DEG|Amino-Acid-Degradation|Degradation|NUCLEO-DEG|Purine-Degradation|SERDEG-PWY|SERINE-DEG
rxn10228_c0	>	Cytosol_0	GCF_000295655.1.CDS.1437	isotetradecanoyl-CDPdiacylglycerol-serine O-phosphatidyltransferase_c0		-15.04		(1) cpd00054[c0] + (1) cpd15685[c0] -> (1) cpd00046[c0] + (2) cpd00067[c0] + (1) cpd15691[c0]	(1) L-Serine_c0[c0] + (1) CDP-1,2-diisotetradecanoylglycerol_c0[c0] -> (1) CMP_c0[c0] + (2) H+_c0[c0] + (1) Diisotetradecanoylphosphatidylserine_c0[c0]	rxn10228
rxn01117_c0	-	Cytosol_0	GCF_000295655.1.CDS.2046	D-arabinose-5-phosphate aldose-ketose-isomerase_c0		-1.46		(1) cpd00817[c0] <-> (1) cpd00171[c0]	(1) D-Arabinose5-phosphate_c0[c0] <-> (1) D-Ribulose5-phosphate_c0[c0]	rxn01117	A5PISO	R01530		Biosynthesis|CARBO-BIOSYNTHESIS|CMP-KDO-Biosynthesis|Carbohydrates-Biosynthesis|Cell-Structure-Biosynthesis|KDO-NAGLIPASYN-PWY|LPSSYN-PWY|Lipid-Biosynthesis|Lipopolysaccharide-Biosynthesis|Polysaccharides-Biosynthesis|SUGAR-NUCLEOTIDES
rxn00001_c0	>	Cytosol_0	GCF_000295655.1.CDS.1507	diphosphate phosphohydrolase_c0		4.14		(1) cpd00001[c0] + (1) cpd00012[c0] -> (2) cpd00009[c0] + (1) cpd00067[c0]	(1) H2O_c0[c0] + (1) PPi_c0[c0] -> (2) Phosphate_c0[c0] + (1) H+_c0[c0]	rxn00001	IPP1	R00004
rxn09685_c0	-	Cytosol_0	GCF_000295655.1.CDS.2176	TRANS-RXN-108F.cp_c0		0		(1) cpd00067[e0] + (1) cpd00412[e0] <-> (1) cpd00067[c0] + (1) cpd00412[c0]	(1) H+_e0[e0] + (1) Deoxyuridine_e0[e0] <-> (1) H+_c0[c0] + (1) Deoxyuridine_c0[c0]	rxn09685	DURIt2
rxn01331_c0	>	Cytosol_0	GCF_000295655.1.CDS.1355	D-erythrose 4-phosphate:NAD+ oxidoreductase_c0	1.2.1.72	-9.8		(1) cpd00001[c0] + (1) cpd00003[c0] + (1) cpd00236[c0] -> (1) cpd00004[c0] + (2) cpd00067[c0] + (1) cpd02147[c0]	(1) H2O_c0[c0] + (1) NAD_c0[c0] + (1) D-Erythrose4-phosphate_c0[c0] -> (1) NADH_c0[c0] + (2) H+_c0[c0] + (1) 4-Phosphoerythronate_c0[c0]	rxn01331	E4PD	R01825	Vitamin B6 metabolism	Biosynthesis|Cofactor-Biosynthesis|PWY0-845|PYRIDOXSYN-PWY|Vitamin-B6-Biosynthesis|Vitamin-Biosynthesis
rxn11268_c0	-	Cytosol_0	(GCF_000295655.1.CDS.506 or GCF_000295655.1.CDS.1517)	phosphate ABC transporter permease protein_c0		0		(1) cpd00012[e0] + (1) cpd00067[e0] <-> (1) cpd00012[c0] + (1) cpd00067[c0]	(1) PPi_e0[e0] + (1) H+_e0[e0] <-> (1) PPi_c0[c0] + (1) H+_c0[c0]	rxn11268
rxn02305_c0	-	Cytosol_0	GCF_000295655.1.CDS.1595	2-methyl-4-amino-5-hydroxymethylpyrimidine-diphosphate:4-methyl-5-(2-phosphoethyl)-thiazole 2-methyl-4-aminopyridine-5-methenyltransferase_c0		-9.6		(1) cpd02654[c0] + (1) cpd02894[c0] <-> (1) cpd00012[c0] + (1) cpd00793[c0]	(1) 4-Methyl-5--2-phosphoethyl-thiazole_c0[c0] + (1) 4-Amino-2-methyl-5-diphosphomethylpyrimidine_c0[c0] <-> (1) PPi_c0[c0] + (1) Thiamine phosphate_c0[c0]	rxn02305	THI6_2	R03223	Thiamine metabolism	Biosynthesis|Cofactor-Biosynthesis|THISYNARA-PWY|Thiamin-Salvage|Thiamine-Biosynthesis|Vitamin-Biosynthesis
rxn00910_c0	-	Cytosol_0	GCF_000295655.1.CDS.62	5-methyltetrahydrofolate:NADP+ oxidoreductase_c0		3.79		(1) cpd00006[c0] + (1) cpd00345[c0] <-> (1) cpd00005[c0] + (1) cpd00067[c0] + (1) cpd00125[c0]	(1) NADP_c0[c0] + (1) 5-Methyltetrahydrofolate_c0[c0] <-> (1) NADPH_c0[c0] + (1) H+_c0[c0] + (1) 5-10-Methylenetetrahydrofolate_c0[c0]	rxn00910	MTHFR1	R01224	One carbon pool by folate|Methane metabolism
rxn00953_c0	-	Cytosol_0	GCF_000295655.1.CDS.1554	L-Serine hydro-lyase (adding homocysteine)_c0		-5.67		(1) cpd00054[c0] + (1) cpd00135[c0] <-> (1) cpd00001[c0] + (1) cpd00424[c0]	(1) L-Serine_c0[c0] + (1) Homocysteine_c0[c0] <-> (1) H2O_c0[c0] + (1) Cystathionine_c0[c0]	rxn00953	CYSTS	R01289
rxn11944_c0	<	Cytosol_0	GCF_000295655.1.CDS.1514	Methyltransferase_c0		6.74		(1) cpd00019[c0] + (1) cpd00067[c0] + (1) cpd02738[c0] <- (1) cpd00017[c0] + (1) cpd02555[c0]	(1) S-Adenosyl-homocysteine_c0[c0] + (1) H+_c0[c0] + (1) 5-Methyltetrahydropteroyltri-L-glutamate_c0[c0] <- (1) S-Adenosyl-L-methionine_c0[c0] + (1) Tetrahydropteroyltri-L-glutamate_c0[c0]	rxn11944
rxn05459_c0	-	Cytosol_0	GCF_000295655.1.CDS.580	stearyl-ACP:[acyl-carrier-protein] transferase_c0		0		(1) cpd00010[c0] + (1) cpd00067[c0] + (1) cpd11573[c0] <-> (1) cpd00327[c0] + (1) cpd11493[c0]	(1) CoA_c0[c0] + (1) H+_c0[c0] + (1) Octodecanoyl-ACP_c0[c0] <-> (1) strcoa_c0[c0] + (1) ACP_c0[c0]	rxn05459
rxn05453_c0	-	Cytosol_0	GCF_000295655.1.CDS.580	13-methyl-tetra-decanoyl-ACP:[acyl-carrier-protein] transferase_c0		0		(1) cpd00010[c0] + (2) cpd00067[c0] + (1) cpd11540[c0] <-> (1) cpd11437[c0] + (1) cpd11493[c0]	(1) CoA_c0[c0] + (2) H+_c0[c0] + (1) 13-methyl-tetra-decanoyl-ACP_c0[c0] <-> (1) fa3coa_c0[c0] + (1) ACP_c0[c0]	rxn05453
rxn01682_c0	-	Cytosol_0	(GCF_000295655.1.CDS.1875 and (GCF_000295655.1.CDS.1877 or GCF_000295655.1.CDS.1878))	(1S,2R)-1-C-(indol-3-yl)glycerol 3-phosphate D-glyceraldehyde-3-phosphate-lyase_c0		2.78		(1) cpd02210[c0] <-> (1) cpd00102[c0] + (1) cpd00359[c0]	(1) Indoleglycerol phosphate_c0[c0] <-> (1) Glyceraldehyde3-phosphate_c0[c0] + (1) indol_c0[c0]	rxn01682	TRPS3r	R02340	Phenylalanine, tyrosine and tryptophan biosynthesis|Benzoxazinoid biosynthesis	ALL-CHORISMATE-PWY|Amino-Acid-Biosynthesis|Auxin-Biosynthesis|Biosynthesis|COMPLETE-ARO-PWY|HORMONE-SYN|IND-AMINO-ACID-SYN|Plant-Hormone-Biosynthesis|SECONDARY-METABOLITE-BIOSYNTHESIS|TRPSYN-PWY|TRYPTOPHAN-BIOSYNTHESIS
rxn03181_c0	-	Cytosol_0	GCF_000295655.1.CDS.1228	ATP:2,3,2',3'-tetrakis(3-hydroxytetradecanoyl)-D-glucosaminyl-beta-D-1,6-glucosaminyl-alpha-phosphate 4-O'-phosphotransferase_c0		-14.03		(1) cpd00002[c0] + (1) cpd03002[c0] <-> (1) cpd00008[c0] + (1) cpd00067[c0] + (1) cpd02993[c0]	(1) ATP_c0[c0] + (1) Lipid A disaccharide_c0[c0] <-> (1) ADP_c0[c0] + (1) H+_c0[c0] + (1) Lipid IV(A) _c0[c0]	rxn03181	TDSK	R04657	Lipopolysaccharide biosynthesis	Biosynthesis|Cell-Structure-Biosynthesis|KDO-NAGLIPASYN-PWY|LPSSYN-PWY|Lipid-Biosynthesis|Lipopolysaccharide-Biosynthesis|NAGLIPASYN-PWY
rxn02331_c0	<	Cytosol_0	GCF_000295655.1.CDS.2183	phosphoenolpyruvate:D-arabinose-5-phosphate C-(1-carboxyvinyl)transferase (phosphate-hydrolysing, 2-carboxy-2-oxoethyl-forming)_c0	2.5.1.55|4.1.2.16	2.65		(1) cpd00009[c0] + (1) cpd02730[c0] <- (1) cpd00001[c0] + (1) cpd00061[c0] + (1) cpd00817[c0]	(1) Phosphate_c0[c0] + (1) 3-Deoxy-D-manno-octulosonate8-phosphate_c0[c0] <- (1) H2O_c0[c0] + (1) Phosphoenolpyruvate_c0[c0] + (1) D-Arabinose5-phosphate_c0[c0]	rxn02331	KDOPS	R03254	Lipopolysaccharide biosynthesis	Biosynthesis|CARBO-BIOSYNTHESIS|CMP-KDO-Biosynthesis|Carbohydrates-Biosynthesis|Cell-Structure-Biosynthesis|KDO-NAGLIPASYN-PWY|LPSSYN-PWY|Lipid-Biosynthesis|Lipopolysaccharide-Biosynthesis|Polysaccharides-Biosynthesis|SUGAR-NUCLEOTIDES
rxn06493_c0	-	Cytosol_0	(GCF_000295655.1.CDS.1223 or (GCF_000295655.1.CDS.1178 and GCF_000295655.1.CDS.341) or (Unknown and GCF_000295655.1.CDS.341 and Unknown))	dihydrolipoylprotein:NAD+ oxidoreductase_c0		1.55		(1) cpd00003[c0] + (1) cpd12225[c0] <-> (1) cpd00004[c0] + (1) cpd00067[c0] + (1) cpd12005[c0]	(1) NAD_c0[c0] + (1) Dihydrolipolprotein_c0[c0] <-> (1) NADH_c0[c0] + (1) H+_c0[c0] + (1) Lipoylprotein_c0[c0]	rxn06493	GCCc	R03815	Glycine, serine and threonine metabolism
rxn10214_c0	>	Cytosol_0	GCF_000295655.1.CDS.409	isoheptadecanoyl-1-acylglycerol-3-phosphate O-acyltransferase_c0		-3.614		(1) cpd11432[c0] + (1) cpd15671[c0] -> (1) cpd00010[c0] + (1) cpd00067[c0] + (1) cpd15677[c0]	(1) fa11coa_c0[c0] + (1) 1-isoheptadecanoyl-sn-glycerol 3-phosphate_c0[c0] -> (1) CoA_c0[c0] + (1) H+_c0[c0] + (1) 1,2-diisoheptadecanoyl-sn-glycerol 3-phosphate_c0[c0]	rxn10214
rxn12846_c0	-	Cytosol_0	(GCF_000295655.1.CDS.1740 or GCF_000295655.1.CDS.1488)	Gly-Phe aminopeptidase_c0				(1) cpd00001[c0] + (1) cpd15605[c0] <-> (1) cpd00033[c0] + (1) cpd00066[c0]	(1) H2O_c0[c0] + (1) Gly-Phe_c0[c0] <-> (1) Glycine_c0[c0] + (1) L-Phenylalanine_c0[c0]	rxn12846
rxn00337_c0	-	Cytosol_0	(GCF_000295655.1.CDS.297 or GCF_000295655.1.CDS.1326 or GCF_000295655.1.CDS.296)	ATP:L-aspartate 4-phosphotransferase_c0		-6.9		(1) cpd00002[c0] + (1) cpd00041[c0] <-> (1) cpd00008[c0] + (1) cpd01977[c0]	(1) ATP_c0[c0] + (1) L-Aspartate_c0[c0] <-> (1) ADP_c0[c0] + (1) 4-Phospho-L-aspartate_c0[c0]	rxn00337	ASPK	R00480	Glycine, serine and threonine metabolism|Cysteine and methionine metabolism|Lysine biosynthesis	Amino-Acid-Biosynthesis|Biosynthesis|DAPLYSINESYN-PWY|HOMOSERSYN-PWY|IND-AMINO-ACID-SYN|ISOLEUCINE-SYN|LYSINE-SYN|MET-SAM-PWY|METHIONINE-SYN|METSYN-PWY|Other-Amino-Acid-Biosynthesis|P101-PWY|P4-PWY|PWY0-781|Polyamine-Biosynthesis|Spermidine-Biosynthesis|THREONINE-BIOSYNTHESIS|THRESYN-PWY
rxn08308_c0	-	Cytosol_0	GCF_000295655.1.CDS.832	CDP-diacylglycerol synthetase (n-C14:1)_c0		270.92		(1) cpd00052[c0] + (1) cpd15523[c0] <-> (1) cpd00012[c0] + (1) cpd00067[c0] + (1) cpd15422[c0]	(1) CTP_c0[c0] + (1) 1,2-ditetradec-7-enoyl-sn-glycerol 3-phosphate_c0[c0] <-> (1) PPi_c0[c0] + (1) H+_c0[c0] + (1) CDP-1,2-ditetradec-7-enoylglycerol_c0[c0]	rxn08308	DASYN141
rxn00208_c0	>	Cytosol_0	GCF_000295655.1.CDS.1490	Pyridoxamine-5'-phosphate:oxygen oxidoreductase (deaminating)_c0		-25.57		(1) cpd00001[c0] + (1) cpd00007[c0] + (1) cpd00493[c0] -> (1) cpd00013[c0] + (1) cpd00016[c0] + (1) cpd00025[c0]	(1) H2O_c0[c0] + (1) O2_c0[c0] + (1) Pyridoxamine phosphate_c0[c0] -> (1) NH3_c0[c0] + (1) Pyridoxal phosphate_c0[c0] + (1) H2O2_c0[c0]	rxn00208	PDX3_1	R00277	Vitamin B6 metabolism	Biosynthesis|Cofactor-Biosynthesis|PLPSAL-PWY|PWY0-845|Vitamin-B6-Biosynthesis|Vitamin-Biosynthesis
rxn05434_c0	>	Cytosol_0	GCF_000295655.1.CDS.2089	6-methyl-trans-oct-2-enoyl-ACP:NAD+ oxidoreductase (A-specific)_c0		-16.55		(1) cpd00004[c0] + (1) cpd00067[c0] + (1) cpd11502[c0] -> (1) cpd00003[c0] + (1) cpd11503[c0]	(1) NADH_c0[c0] + (1) H+_c0[c0] + (1) 6-methyl-trans-oct-2-enoyl-ACP_c0[c0] -> (1) NAD_c0[c0] + (1) 6-methyl-octanoyl-ACP_c0[c0]	rxn05434
rxn05346_c0	>	Cytosol_0	((GCF_000295655.1.CDS.2095 or GCF_000295655.1.CDS.1922) and (GCF_000295655.1.CDS.917 or GCF_000295655.1.CDS.61))	butyryl-[acyl-carrier protein]:malonyl-[acyl-carrier-protein] C-acyltransferase (decarboxylating)_c0		-7.37		(1) cpd11464[c0] + (1) cpd11492[c0] -> (1) cpd00011[c0] + (1) cpd11486[c0] + (1) cpd11493[c0]	(1) Butyryl-ACP_c0[c0] + (1) Malonyl-acyl-carrierprotein-_c0[c0] -> (1) CO2_c0[c0] + (1) 3-Oxohexanoyl-[acp]_c0[c0] + (1) ACP_c0[c0]	rxn05346	3OAS60	R04952	Fatty acid biosynthesis	Biosynthesis|Fatty-acid-biosynthesis|Lipid-Biosynthesis|Palmitate-Biosynthesis
rxn03248_c0	-	Cytosol_0	GCF_000295655.1.CDS.2084	Hexanoyl-CoA:acetyl-CoA C-acyltransferase_c0		7.06		(1) cpd00022[c0] + (1) cpd03124[c0] <-> (1) cpd00010[c0] + (1) cpd03121[c0]	(1) Acetyl-CoA_c0[c0] + (1) Hexanoyl-CoA_c0[c0] <-> (1) CoA_c0[c0] + (1) 3-Oxooctanoyl-CoA_c0[c0]	rxn03248	ACACT3r	R04747	Fatty acid elongation|Fatty acid degradation
rxn05733_c0	>	Cytosol_0	GCF_000295655.1.CDS.238	O3-acetyl-L-serine:thiosulfate 2-amino-2-carboxyethyltransferase (reducing, L-cysteine-forming)_c0				(1) cpd00268[c0] + (1) cpd00722[c0] + (1) cpd11421[c0] -> (1) cpd00029[c0] + (1) cpd00067[c0] + (1) cpd00081[c0] + (1) cpd00084[c0] + (1) cpd11420[c0]	(1) H2S2O3_c0[c0] + (1) O-Acetyl-L-serine_c0[c0] + (1) trdrd_c0[c0] -> (1) Acetate_c0[c0] + (1) H+_c0[c0] + (1) Sulfite_c0[c0] + (1) L-Cysteine_c0[c0] + (1) trdox_c0[c0]	rxn05733	AHSERL4	R04859	Cysteine and methionine metabolism
rxn00416_c0	>	Cytosol_0	GCF_000295655.1.CDS.1918	L-aspartate:L-glutamine amido-ligase (AMP-forming)_c0		-27.3		(1) cpd00001[c0] + (1) cpd00002[c0] + (1) cpd00041[c0] + (1) cpd00053[c0] -> (1) cpd00012[c0] + (1) cpd00018[c0] + (1) cpd00023[c0] + (2) cpd00067[c0] + (1) cpd00132[c0]	(1) H2O_c0[c0] + (1) ATP_c0[c0] + (1) L-Aspartate_c0[c0] + (1) L-Glutamine_c0[c0] -> (1) PPi_c0[c0] + (1) AMP_c0[c0] + (1) L-Glutamate_c0[c0] + (2) H+_c0[c0] + (1) L-Asparagine_c0[c0]	rxn00416	ASN1	R00578	Alanine, aspartate and glutamate metabolism|Nitrogen metabolism	ASPARAGINE-BIOSYNTHESIS|ASPARAGINE-SYN|Amino-Acid-Biosynthesis|Biosynthesis|IND-AMINO-ACID-SYN|PWY0-1325
rxn09206_c0	>	Cytosol_0	GCF_000295655.1.CDS.1437	Phosphatidylserine syntase (n-C14:0)_c0		-240.29		(1) cpd00054[c0] + (1) cpd15423[c0] -> (1) cpd00046[c0] + (2) cpd00067[c0] + (1) cpd15553[c0]	(1) L-Serine_c0[c0] + (1) CDP-1,2-ditetradecanoylglycerol_c0[c0] -> (1) CMP_c0[c0] + (2) H+_c0[c0] + (1) phosphatidylserine ditetradecanoyl_c0[c0]	rxn09206	PSSA140
rxn02376_c0	-	Cytosol_0	GCF_000295655.1.CDS.1622	R03316_c0		6.72		(1) cpd00213[c0] + (1) cpd03189[c0] <-> (1) cpd00056[c0] + (1) cpd00860[c0]	(1) Lipoamide_c0[c0] + (1) 3-Carboxy-1-hydroxypropyl-ThPP_c0[c0] <-> (1) TPP_c0[c0] + (1) S-Succinyldihydrolipoamide_c0[c0]	rxn02376		R03316	Citrate cycle (TCA cycle)
rxn09209_c0	>	Cytosol_0	GCF_000295655.1.CDS.1437	Phosphatidylserine syntase (n-C16:1)_c0		-240.29		(1) cpd00054[c0] + (1) cpd15418[c0] -> (1) cpd00046[c0] + (2) cpd00067[c0] + (1) cpd15556[c0]	(1) L-Serine_c0[c0] + (1) CDP-1,2-dihexadec-9-enoylglycerol_c0[c0] -> (1) CMP_c0[c0] + (2) H+_c0[c0] + (1) phosphatidylserine dihexadec-9-enoyl_c0[c0]	rxn09209	PSSA161
rxn12512_c0	>	Cytosol_0	GCF_000295655.1.CDS.549	(R)-4'-Phosphopantothenate:L-cysteine ligase_c0		-26.84		(1) cpd00002[c0] + (1) cpd00084[c0] + (1) cpd02201[c0] -> (1) cpd00012[c0] + (1) cpd00018[c0] + (2) cpd00067[c0] + (1) cpd02666[c0]	(1) ATP_c0[c0] + (1) L-Cysteine_c0[c0] + (1) 4-phosphopantothenate_c0[c0] -> (1) PPi_c0[c0] + (1) AMP_c0[c0] + (2) H+_c0[c0] + (1) (R) -4'-Phosphopantothenoyl-L-cysteine_c0[c0]	rxn12512	PPNCL3	R04230	Pantothenate and CoA biosynthesis
rxn06672_c0	-	Cytosol_0	(GCF_000295655.1.CDS.895 and GCF_000295655.1.CDS.649 and Unknown and GCF_000295655.1.CDS.894)	biotin-carboxyl-carrier-protein:carbon-dioxide ligase (ADP-forming)_c0		9.58		(1) cpd00002[c0] + (1) cpd00242[c0] + (1) cpd12848[c0] <-> (1) cpd00008[c0] + (1) cpd00009[c0] + (1) cpd00067[c0] + (1) cpd12543[c0]	(1) ATP_c0[c0] + (1) H2CO3_c0[c0] + (1) Holo-[carboxylase]_c0[c0] <-> (1) ADP_c0[c0] + (1) Phosphate_c0[c0] + (1) H+_c0[c0] + (1) Carboxybiotin-carboxyl-carrier protein_c0[c0]	rxn06672	BTNC	R04385	Fatty acid biosynthesis
rxn00649_c0	>	Cytosol_0	GCF_000295655.1.CDS.238	O3-acetyl-L-serine:hydrogen-sulfide 2-amino-2-carboxyethyltransferase_c0		-3.42		(1) cpd00239[c0] + (1) cpd00722[c0] -> (1) cpd00029[c0] + (1) cpd00084[c0]	(1) H2S_c0[c0] + (1) O-Acetyl-L-serine_c0[c0] -> (1) Acetate_c0[c0] + (1) L-Cysteine_c0[c0]	rxn00649	CYSS	R00897	Cysteine and methionine metabolism|Sulfur metabolism	Amino-Acid-Biosynthesis|Biosynthesis|CYSTEINE-SYN|CYSTSYN-PWY|IND-AMINO-ACID-SYN|SULFATE-CYS-PWY
rxn01739_c0	-	Cytosol_0	GCF_000295655.1.CDS.1533	ATP:shikimate 3-phosphotransferase_c0	2.7.1.71	-14.03		(1) cpd00002[c0] + (1) cpd00383[c0] <-> (1) cpd00008[c0] + (1) cpd00067[c0] + (1) cpd02030[c0]	(1) ATP_c0[c0] + (1) Shikimate_c0[c0] <-> (1) ADP_c0[c0] + (1) H+_c0[c0] + (1) 3-phosphoshikimate_c0[c0]	rxn01739	ARO1_4	R02412	Phenylalanine, tyrosine and tryptophan biosynthesis	ALL-CHORISMATE-PWY|ARO-PWY|AROMATIC-COMPOUNDS-BIOSYN|Amino-Acid-Biosynthesis|Biosynthesis|COMPLETE-ARO-PWY|Chorismate-Biosynthesis
rxn02400_c0	>	Cytosol_0	(GCF_000295655.1.CDS.1605 or GCF_000295655.1.CDS.1606)	Nicotinate D-ribonucleotide phosphohydrolase_c0		7.21		(1) cpd00001[c0] + (1) cpd00873[c0] -> (1) cpd00009[c0] + (1) cpd03471[c0]	(1) H2O_c0[c0] + (1) Nicotinate ribonucleotide_c0[c0] -> (1) Phosphate_c0[c0] + (1) Nicotinate D-ribonucleoside_c0[c0]	rxn02400		R03346	Nicotinate and nicotinamide metabolism
rxn01268_c0	>	Cytosol_0	GCF_000295655.1.CDS.2200	Prephenate:NAD+ oxidoreductase(decarboxylating)_c0		-16.12		(1) cpd00003[c0] + (1) cpd00219[c0] -> (1) cpd00004[c0] + (1) cpd00011[c0] + (1) cpd00868[c0]	(1) NAD_c0[c0] + (1) Prephenate_c0[c0] -> (1) NADH_c0[c0] + (1) CO2_c0[c0] + (1) p-hydroxyphenylpyruvate_c0[c0]	rxn01268	PPND	R01728	Phenylalanine, tyrosine and tryptophan biosynthesis|Novobiocin biosynthesis	ALL-CHORISMATE-PWY|Amino-Acid-Biosynthesis|Biosynthesis|COMPLETE-ARO-PWY|IND-AMINO-ACID-SYN|TYROSINE-SYN|TYRSYN
rxn07434_c0	>	Cytosol_0	(GCF_000295655.1.CDS.1702 and GCF_000295655.1.CDS.1702)	R07603_c0		-6.87		(1) cpd00056[c0] + (1) cpd00067[c0] + (1) cpd00508[c0] -> (1) cpd00011[c0] + (1) cpd14702[c0]	(1) TPP_c0[c0] + (1) H+_c0[c0] + (1) 3MOP_c0[c0] -> (1) CO2_c0[c0] + (1) 2-Methyl-1-hydroxybutyl-TPP_c0[c0]	rxn07434		R07603	Valine, leucine and isoleucine degradation
rxn01974_c0	-	Cytosol_0	GCF_000295655.1.CDS.1601	LL-2,6-Diaminoheptanedioate 2-epimerase_c0	5.1.1.7	0		(1) cpd00504[c0] <-> (1) cpd00516[c0]	(1) LL-2,6-Diaminopimelate_c0[c0] <-> (1) meso-2,6-Diaminopimelate_c0[c0]	rxn01974	DAPE	R02735	Lysine biosynthesis	Amino-Acid-Biosynthesis|Biosynthesis|DAPLYSINESYN-PWY|IND-AMINO-ACID-SYN|LYSINE-SYN|P4-PWY|PWY0-781
rxn00242_c0	>	Cytosol_0	(GCF_000295655.1.CDS.2143 or GCF_000295655.1.CDS.1883)	guanosine-3',5'-bis(diphosphate) 3'-diphosphohydrolase_c0		-3.74		(1) cpd00001[c0] + (1) cpd00905[c0] -> (1) cpd00012[c0] + (1) cpd00031[c0]	(1) H2O_c0[c0] + (1) Guanosine 3',5'-bis(diphosphate) _c0[c0] -> (1) PPi_c0[c0] + (1) GDP_c0[c0]	rxn00242	G35DP	R00336	Purine metabolism	Biosynthesis|Metabolic-Regulators|PPGPPMET-PWY
rxn12641_c0	-	Cytosol_0	(GCF_000295655.1.CDS.1740 or GCF_000295655.1.CDS.1488)	RXN0-6977.c_c0		-0.46		(1) cpd00001[c0] + (1) cpd11585[c0] <-> (1) cpd00033[c0] + (1) cpd00035[c0]	(1) H2O_c0[c0] + (1) L-alanylglycine_c0[c0] <-> (1) Glycine_c0[c0] + (1) L-Alanine_c0[c0]	rxn12641	MEAMP1(ala-gly)
rxn08971_c0	>	Cytosol_0	GCF_000295655.1.CDS.1624	NADH dehydrogenase (menaquinone-8 & 0 protons)_c0		147.01		(1) cpd00004[c0] + (1) cpd00067[c0] + (1) cpd15500[c0] -> (1) cpd00003[c0] + (1) cpd15499[c0]	(1) NADH_c0[c0] + (1) H+_c0[c0] + (1) Menaquinone 8_c0[c0] -> (1) NAD_c0[c0] + (1) Menaquinol 8_c0[c0]	rxn08971	NADH10
rxn05316_c0	-	Cytosol_0	GCF_000295655.1.CDS.2176	TRANS-RXNBWI-115572.ce.maizeexp.INOSINE_c0		0		(1) cpd00067[e0] + (1) cpd00246[e0] <-> (1) cpd00067[c0] + (1) cpd00246[c0]	(1) H+_e0[e0] + (1) Inosine_e0[e0] <-> (1) H+_c0[c0] + (1) Inosine_c0[c0]	rxn05316	INSt2
rxn00060_c0	>	Cytosol_0	GCF_000295655.1.CDS.513	porphobilinogen:(4-[2-carboxyethyl]-3-[carboxymethyl]pyrrol-2-yl)methyltransferase (hydrolysing)_c0		-25.97		(1) cpd00001[c0] + (4) cpd00689[c0] -> (4) cpd00013[c0] + (1) cpd00755[c0]	(1) H2O_c0[c0] + (4) Porphobilinogen_c0[c0] -> (4) NH3_c0[c0] + (1) Hydroxymethylbilane_c0[c0]	rxn00060	HEM3	R00084	Porphyrin and chlorophyll metabolism	Biosynthesis|Chlorophyll-Biosynthesis|Chlorophyll-a-Biosynthesis|Cofactor-Biosynthesis|HEME-SYN|Porphyrin-Compounds-Biosynthesis|Tetrapyrrole-Biosynthesis
rxn05350_c0	>	Cytosol_0	((GCF_000295655.1.CDS.917 or GCF_000295655.1.CDS.61) and (GCF_000295655.1.CDS.1922 or GCF_000295655.1.CDS.2095))	hexanoyl-[acyl-carrier protein]:malonyl-[acyl-carrier-protein] C-acyltransferase (decarboxylating)_c0		-7.37		(1) cpd00067[c0] + (1) cpd11472[c0] + (1) cpd11492[c0] -> (1) cpd00011[c0] + (1) cpd11490[c0] + (1) cpd11493[c0]	(1) H+_c0[c0] + (1) Hexanoyl-ACP_c0[c0] + (1) Malonyl-acyl-carrierprotein-_c0[c0] -> (1) CO2_c0[c0] + (1) 3-oxooctanoyl-acp_c0[c0] + (1) ACP_c0[c0]	rxn05350	3OAS80	R04957	Fatty acid biosynthesis	Biosynthesis|Fatty-acid-biosynthesis|Lipid-Biosynthesis|Palmitate-Biosynthesis
rxn09198_c0	-	Cytosol_0	GCF_000295655.1.CDS.833	Phosphatidylserine decarboxylase (n-C14:0)_c0		-73.2		(2) cpd00067[c0] + (1) cpd15553[c0] <-> (1) cpd00011[c0] + (1) cpd15529[c0]	(2) H+_c0[c0] + (1) phosphatidylserine ditetradecanoyl_c0[c0] <-> (1) CO2_c0[c0] + (1) phosphatidylethanolamine ditetradecanoyl_c0[c0]	rxn09198	PSD140
rxn00148_c0	-	Cytosol_0	GCF_000295655.1.CDS.920	ATP:pyruvate 2-O-phosphotransferase_c0		-4.92		(1) cpd00002[c0] + (1) cpd00020[c0] <-> (1) cpd00008[c0] + (1) cpd00061[c0] + (1) cpd00067[c0]	(1) ATP_c0[c0] + (1) Pyruvate_c0[c0] <-> (1) ADP_c0[c0] + (1) Phosphoenolpyruvate_c0[c0] + (1) H+_c0[c0]	rxn00148	CDC19	R00200	Glycolysis / Gluconeogenesis|Purine metabolism|Pyruvate metabolism|Carbon fixation in photosynthetic organisms	ANAEROBIC-RESPIRATION|ANAEROFRUCAT-PWY|ANAGLYCOLYSIS-PWY|ANARESP1-PWY|Biosynthesis|CARBO-BIOSYNTHESIS|CARBOXYLATES-DEG|Carbohydrates-Biosynthesis|Carbohydrates-Degradation|Degradation|Energy-Metabolism|FERMENTATION-PWY|Fermentation|GLYCOLYSIS|GLYCOLYSIS-E-D|GLYCOLYSIS-TCA-GLYOX-BYPASS|GLYCOLYSIS-VARIANTS|Gluconeogenesis|NPGLUCAT-PWY|P122-PWY|P124-PWY|P341-PWY|P441-PWY|P461-PWY|Respiration|SECONDA…
rxn05358_c0	-	Cytosol_0	GCF_000295655.1.CDS.580	2-methylbutanoyl-CoA:[acyl-carrier-protein] transferase_c0		0		(1) cpd00760[c0] + (1) cpd11493[c0] <-> (1) cpd00010[c0] + (1) cpd00067[c0] + (1) cpd11495[c0]	(1) 2-Methylbutyryl-CoA_c0[c0] + (1) ACP_c0[c0] <-> (1) CoA_c0[c0] + (1) H+_c0[c0] + (1) 2-methylbutyryl-ACP_c0[c0]	rxn05358
rxn00100_c0	>	Cytosol_0	GCF_000295655.1.CDS.460	ATP:dephospho-CoA 3'-phosphotransferase_c0		-14.03		(1) cpd00002[c0] + (1) cpd00655[c0] -> (1) cpd00008[c0] + (1) cpd00010[c0] + (1) cpd00067[c0]	(1) ATP_c0[c0] + (1) Dephospho-CoA_c0[c0] -> (1) ADP_c0[c0] + (1) CoA_c0[c0] + (1) H+_c0[c0]	rxn00100	DPCOAK	R00130	Pantothenate and CoA biosynthesis	Biosynthesis|COA-PWY|CoA-Biosynthesis|Cofactor-Biosynthesis|PANTOSYN-PWY|Vitamin-Biosynthesis
rxn02374_c0	>	Cytosol_0	Unknown	R03314_c0		-14.06		(1) cpd00858[c0] -> (1) cpd00001[c0] + (1) cpd00067[c0] + (1) cpd02431[c0]	(1) L-Glutamate5-semialdehyde_c0[c0] -> (1) H2O_c0[c0] + (1) H+_c0[c0] + (1) 1-Pyrroline-5-carboxylate_c0[c0]	rxn02374	G5SADr	R03314	Arginine and proline metabolism	ARG-PRO-PWY|ARGASEDEG-PWY|ARGININE-DEG|ARGORNPROST-PWY|Activation-Inactivation-Interconversion|Amino-Acid-Biosynthesis|Amino-Acid-Degradation|Antibiotic-Biosynthesis|Biosynthesis|CITRULBIO-PWY|Citrulline-Biosynthesis|Degradation|GLUTAMATE-SYN|IND-AMINO-ACID-SYN|Interconversion|Other-Amino-Acid-Biosynthesis|PROLINE-SYN|PROSYN-PWY|SECONDARY-METABOLITE-BIOSYNTHESIS
rxn05437_c0	>	Cytosol_0	GCF_000295655.1.CDS.2089	12-methyl-trans-tetra-dec-2-enoyl-ACP:NAD+ oxidoreductase (A-specific)_c0		-16.55		(1) cpd00004[c0] + (1) cpd00067[c0] + (1) cpd11514[c0] -> (1) cpd00003[c0] + (1) cpd11515[c0]	(1) NADH_c0[c0] + (1) H+_c0[c0] + (1) 12-methyl-trans-tetra-dec-2-enoyl-ACP_c0[c0] -> (1) NAD_c0[c0] + (1) 12-methyl-tetra-decanoyl-ACP_c0[c0]	rxn05437
rxn08976_c0	>	Cytosol_0	GCF_000295655.1.CDS.1624	quinone reductase_c0		-20.31		(1) cpd00004[c0] + (1) cpd00067[c0] + (1) cpd15352[c0] -> (1) cpd00003[c0] + (1) cpd15353[c0]	(1) NADH_c0[c0] + (1) H+_c0[c0] + (1) 2-Demethylmenaquinone 8_c0[c0] -> (1) NAD_c0[c0] + (1) 2-Demethylmenaquinol 8_c0[c0]	rxn08976	NADH9
rxn00781_c0	-	Cytosol_0	GCF_000295655.1.CDS.1355	D-glyceraldehyde-3-phosphate:NAD+ oxidoreductase (phosphorylating)_c0		-9.89		(1) cpd00003[c0] + (1) cpd00009[c0] + (1) cpd00102[c0] <-> (1) cpd00004[c0] + (1) cpd00067[c0] + (1) cpd00203[c0]	(1) NAD_c0[c0] + (1) Phosphate_c0[c0] + (1) Glyceraldehyde3-phosphate_c0[c0] <-> (1) NADH_c0[c0] + (1) H+_c0[c0] + (1) 1,3-Bisphospho-D-glycerate_c0[c0]	rxn00781	GAPD	R01061	Glycolysis / Gluconeogenesis|Carbon fixation in photosynthetic organisms	ANAEROFRUCAT-PWY|ANAGLYCOLYSIS-PWY|Biosynthesis|C1-COMPOUNDS|CARBO-BIOSYNTHESIS|CARBOXYLATES-DEG|Carbohydrates-Biosynthesis|Carbohydrates-Degradation|Degradation|Energy-Metabolism|Fermentation|Formaldehyde-Assimilation|GLUCONEO-PWY|GLYCOLYSIS|GLYCOLYSIS-E-D|GLYCOLYSIS-TCA-GLYOX-BYPASS|GLYCOLYSIS-VARIANTS|Gluconeogenesis|P122-PWY|P124-PWY|P185-PWY|P441-PWY|P461-PWY|SECONDARY-METABOLITE-DEGRADATION…
rxn05319_c0	<	Cytosol_0	Unknown	TRANS-RXNBWI-115401.ce.maizeexp.OH_c0		0		(1) cpd00001[e0] <- (1) cpd00001[c0]	(1) H2O_e0[e0] <- (1) H2O_c0[c0]	rxn05319	H2Ot
rxn05298_c0	-	Cytosol_0	GCF_000295655.1.CDS.1079	Na+/glutamate symport_c0		0		(1) cpd00023[e0] + (1) cpd00971[e0] <-> (1) cpd00023[c0] + (1) cpd00971[c0]	(1) L-Glutamate_e0[e0] + (1) Na+_e0[e0] <-> (1) L-Glutamate_c0[c0] + (1) Na+_c0[c0]	rxn05298	GLUt4
rxn05408_c0	-	Cytosol_0	GCF_000295655.1.CDS.580	2-methylpropionyl-CoA:[acyl-carrier-protein] transferase_c0		0		(1) cpd00481[c0] + (1) cpd11493[c0] <-> (1) cpd00010[c0] + (1) cpd00067[c0] + (1) cpd11545[c0]	(1) Isobutyryl-CoA_c0[c0] + (1) ACP_c0[c0] <-> (1) CoA_c0[c0] + (1) H+_c0[c0] + (1) isobutyryl-ACP_c0[c0]	rxn05408
rxn08336_c0	>	Cytosol_0	GCF_000295655.1.CDS.365	dihydroorotic acid (menaquinone-8)_c0		151.79		(1) cpd00282[c0] + (1) cpd15500[c0] -> (1) cpd00247[c0] + (1) cpd15499[c0]	(1) S-Dihydroorotate_c0[c0] + (1) Menaquinone 8_c0[c0] -> (1) Orotate_c0[c0] + (1) Menaquinol 8_c0[c0]	rxn08336	DHORD5
rxn05401_c0	-	Cytosol_0	GCF_000295655.1.CDS.722	13-methyl-3-oxo-tetra-decanoyl-ACP:NADP+ oxidoreductase_c0		-3.76		(1) cpd00005[c0] + (1) cpd00067[c0] + (1) cpd11537[c0] <-> (1) cpd00006[c0] + (1) cpd11538[c0]	(1) NADPH_c0[c0] + (1) H+_c0[c0] + (1) 13-methyl-3-oxo-tetra-decanoyl-ACP_c0[c0] <-> (1) NADP_c0[c0] + (1) 13-methyl-3-hydroxy-tetra-decanoyl-ACP_c0[c0]	rxn05401
rxn05198_c0	-	Cytosol_0	GCF_000295655.1.CDS.2176	Transport of cytidine, extracellular_c0		0		(1) cpd00067[e0] + (1) cpd00367[e0] <-> (1) cpd00067[c0] + (1) cpd00367[c0]	(1) H+_e0[e0] + (1) Cytidine_e0[e0] <-> (1) H+_c0[c0] + (1) Cytidine_c0[c0]	rxn05198	CYTDt2
rxn09202_c0	-	Cytosol_0	GCF_000295655.1.CDS.833	Phosphatidylserine decarboxylase (n-C18:0)_c0		-73.2		(2) cpd00067[c0] + (1) cpd15557[c0] <-> (1) cpd00011[c0] + (1) cpd15533[c0]	(2) H+_c0[c0] + (1) phosphatidylserine dioctadecanoyl_c0[c0] <-> (1) CO2_c0[c0] + (1) phosphatidylethanolamine dioctadecanoyl_c0[c0]	rxn09202	PSD180
rxn01451_c0	-	Cytosol_0	(GCF_000295655.1.CDS.2086 and GCF_000295655.1.CDS.2086)	(S)-3-Hydroxybutanoyl-CoA:NAD+ oxidoreductase_c0		3.76		(1) cpd00003[c0] + (1) cpd00842[c0] <-> (1) cpd00004[c0] + (1) cpd00067[c0] + (1) cpd00279[c0]	(1) NAD_c0[c0] + (1) (S) -3-Hydroxybutyryl-CoA_c0[c0] <-> (1) NADH_c0[c0] + (1) H+_c0[c0] + (1) Acetoacetyl-CoA_c0[c0]	rxn01451	HACD1	R01975	Fatty acid degradation|Lysine degradation|Tryptophan metabolism|Butanoate metabolism|Carbon fixation pathways in prokaryotes	AROMATIC-COMPOUNDS-DEGRADATION|Amino-Acid-Degradation|Autotrophic-CO2-Fixation|C1-COMPOUNDS|CARBOXYLATES-DEG|CENTFERM-PWY|CO2-Fixation|Degradation|Energy-Metabolism|Fermentation|GLUDEG-II-PWY|GLUTAMATE-DEG|Pyruvate-Degradation|TOLUENE-DEG|TRYPTOPHAN-DEG|TRYPTOPHAN-DEGRADATION-1
rxn03903_c0	-	Cytosol_0	GCF_000295655.1.CDS.852	UDPMurAc(oyl-L-Ala-D-gamma-Glu-L-Lys-D-Ala-D-Ala):undecaprenyl-phosphate phospho-N-acetylmuramoyl-pentapeptide-transferase_c0		0		(1) cpd00286[c0] + (1) cpd02862[c0] <-> (1) cpd00091[c0] + (1) cpd02948[c0]	(1) Undecaprenylphosphate_c0[c0] + (1) UDPMurAc(oyl-L-Ala-D-gamma-Glu-L-Lys-D-Ala-D-Ala) _c0[c0] <-> (1) UMP_c0[c0] + (1) MurAc(oyl-L-Ala-D-gamma-Glu-L-Lys-D-Ala-D-Ala) -diphospho- undecaprenol_c0[c0]	rxn03903	PAPPT2	R05629	Peptidoglycan biosynthesis
rxn00097_c0	-	Cytosol_0	GCF_000295655.1.CDS.2071	ATP:AMP phosphotransferase_c0		9.53		(1) cpd00002[c0] + (1) cpd00018[c0] + (1) cpd00067[c0] <-> (2) cpd00008[c0]	(1) ATP_c0[c0] + (1) AMP_c0[c0] + (1) H+_c0[c0] <-> (2) ADP_c0[c0]	rxn00097	ADK1	R00127	Purine metabolism	Biosynthesis|DENOVOPURINE2-PWY|Metabolic-Clusters|Nucleotide-Biosynthesis|P1-PWY|PRPP-PWY|PUR-NUC-SYN|PYR-NUC-SYN|Purine-Nucleotide-De-Novo-Biosynthesis|Purine-Nucleotides-Salvage
rxn01217_c0	>	Cytosol_0	GCF_000295655.1.CDS.454	dCMP aminohydrolase_c0		-5.14		(1) cpd00001[c0] + (1) cpd00067[c0] + (1) cpd00206[c0] -> (1) cpd00013[c0] + (1) cpd00299[c0]	(1) H2O_c0[c0] + (1) H+_c0[c0] + (1) dCMP_c0[c0] -> (1) NH3_c0[c0] + (1) dUMP_c0[c0]	rxn01217	DCD1_1	R01663	Pyrimidine metabolism
rxn02212_c0	>	Cytosol_0	GCF_000295655.1.CDS.75	2-Dehydro-3-deoxy-D-arabino-heptonate 7-phosphate phosphate-lyase (cyclyzing)_c0	4.2.3.4	-7.4		(1) cpd02857[c0] -> (1) cpd00009[c0] + (1) cpd00699[c0]	(1) DAHP_c0[c0] -> (1) Phosphate_c0[c0] + (1) 5-Dehydroquinate_c0[c0]	rxn02212	ARO1_1	R03083	Phenylalanine, tyrosine and tryptophan biosynthesis	3-Dehydroquinate-Biosynthesis|ALL-CHORISMATE-PWY|ARO-PWY|AROMATIC-COMPOUNDS-BIOSYN|Amino-Acid-Biosynthesis|Biosynthesis|COMPLETE-ARO-PWY|Chorismate-Biosynthesis
rxn05324_c0	<	Cytosol_0	GCF_000295655.1.CDS.2089	Dodecanoyl-[acyl-carrier protein]:malonyl-CoA C-acyltransferase(decarboxylating, oxoacyl- and enoyl-reducing)_c0		16.55		(1) cpd00003[c0] + (1) cpd11468[c0] <- (1) cpd00004[c0] + (2) cpd00067[c0] + (1) cpd11469[c0]	(1) NAD_c0[c0] + (1) Dodecanoyl-ACP_c0[c0] <- (1) NADH_c0[c0] + (2) H+_c0[c0] + (1) (2E) -Dodecenoyl-[acp]_c0[c0]	rxn05324	DDMAT5	R04724	Fatty acid biosynthesis	Biosynthesis|Fatty-acid-biosynthesis|Lipid-Biosynthesis|Palmitate-Biosynthesis
rxn10481_c0	>	Cytosol_0	GCF_000295655.1.CDS.375	Copper transport via ABC system_c0		-6.82		(1) cpd00001[c0] + (1) cpd00002[c0] + (1) cpd00058[e0] -> (1) cpd00008[c0] + (1) cpd00009[c0] + (1) cpd00058[c0] + (1) cpd00067[c0]	(1) H2O_c0[c0] + (1) ATP_c0[c0] + (1) Cu2+_e0[e0] -> (1) ADP_c0[c0] + (1) Phosphate_c0[c0] + (1) Cu2+_c0[c0] + (1) H+_c0[c0]	rxn10481	Cuabc
rxn00692_c0	-	Cytosol_0	GCF_000295655.1.CDS.1130	5,10-Methylenetetrahydrofolate:glycine hydroxymethyltransferase_c0		-0.05		(1) cpd00001[c0] + (1) cpd00033[c0] + (1) cpd00125[c0] <-> (1) cpd00054[c0] + (1) cpd00087[c0]	(1) H2O_c0[c0] + (1) Glycine_c0[c0] + (1) 5-10-Methylenetetrahydrofolate_c0[c0] <-> (1) L-Serine_c0[c0] + (1) Tetrahydrofolate_c0[c0]	rxn00692	GHMT	R00945	Glycine, serine and threonine metabolism|Cyanoamino acid metabolism|Glyoxylate and dicarboxylate metabolism|One carbon pool by folate|Methane metabolism	1CMET2-PWY|AMINE-DEG|Amino-Acid-Biosynthesis|Biosynthesis|C1-COMPOUNDS|Cofactor-Biosynthesis|Degradation|Energy-Metabolism|Folate-Biosynthesis|Formaldehyde-Assimilation|GLYCINE-SYN|GLYSYN-PWY|IND-AMINO-ACID-SYN|NUCLEO-DEG|Photosynthesis|Purine-Degradation|SER-GLYSYN-PWY|Vitamin-Biosynthesis
rxn10230_c0	>	Cytosol_0	GCF_000295655.1.CDS.1437	anteisopentadecanoyl-CDPdiacylglycerol-serine O-phosphatidyltransferase_c0		-15.04		(1) cpd00054[c0] + (1) cpd15687[c0] -> (1) cpd00046[c0] + (2) cpd00067[c0] + (1) cpd15693[c0]	(1) L-Serine_c0[c0] + (1) CDP-1,2-dianteisopentadecanoylglycerol_c0[c0] -> (1) CMP_c0[c0] + (2) H+_c0[c0] + (1) Dianteisopentadecanoylphosphatidylserine_c0[c0]	rxn10230
rxn05413_c0	>	Cytosol_0	((GCF_000295655.1.CDS.1922 or GCF_000295655.1.CDS.2095) and (GCF_000295655.1.CDS.61 or GCF_000295655.1.CDS.917))	4-methyl-pentanoyl-ACP:malonyl-[acyl-carrier-protein] C-acyltransferase (decarboxylating)_c0		2.156		(1) cpd11492[c0] + (1) cpd11549[c0] -> (1) cpd00011[c0] + (1) cpd11493[c0] + (1) cpd11550[c0]	(1) Malonyl-acyl-carrierprotein-_c0[c0] + (1) 4-methyl-pentanoyl-ACP_c0[c0] -> (1) CO2_c0[c0] + (1) ACP_c0[c0] + (1) 6-methyl-3-oxo-heptanoyl-ACP_c0[c0]	rxn05413
rxn00913_c0	>	Cytosol_0	(GCF_000295655.1.CDS.1606 or GCF_000295655.1.CDS.1605)	Guanosine 5'-monophosphate phosphohydrolase_c0		7.21		(1) cpd00001[c0] + (1) cpd00126[c0] -> (1) cpd00009[c0] + (1) cpd00311[c0]	(1) H2O_c0[c0] + (1) GMP_c0[c0] -> (1) Phosphate_c0[c0] + (1) Guanosine_c0[c0]	rxn00913	NTD9	R01227	Purine metabolism	AROMATIC-COMPOUNDS-DEGRADATION|Degradation|Guanosine-Nucleotides-Degradation|NUCLEO-DEG|P165-PWY|Purine-Degradation|Urate-Degradation
rxn01997_c0	>	Cytosol_0	(GCF_000295655.1.CDS.546 or GCF_000295655.1.CDS.1148)	dTDPglucose 4,6-hydro-lyase_c0		-13.9		(1) cpd00626[c0] -> (1) cpd00001[c0] + (1) cpd00521[c0]	(1) dTDPglucose_c0[c0] -> (1) H2O_c0[c0] + (1) dTDP-4-oxo-6-deoxy-D-glucose_c0[c0]	rxn01997	TDPGDH	R06513	Streptomycin biosynthesis|Polyketide sugar unit biosynthesis|Biosynthesis of vancomycin group antibiotics	Antibiotic-Biosynthesis|Biosynthesis|CARBO-BIOSYNTHESIS|Carbohydrates-Biosynthesis|Cell-Structure-Biosynthesis|Cell-Wall-Biosynthesis|DTDPRHAMSYN-PWY|ECASYN-PWY|Lipopolysaccharide-Biosynthesis|O-Antigen-Biosynthesis|OANTIGEN-PWY|Rhamnose-Biosynthesis|SECONDARY-METABOLITE-BIOSYNTHESIS|SUGAR-NUCLEOTIDES
rxn00178_c0	-	Cytosol_0	(GCF_000295655.1.CDS.2084 or (GCF_000295655.1.CDS.1193 or GCF_000295655.1.CDS.2084))	Acetyl-CoA:acetyl-CoA C-acetyltransferase_c0		7.06		(2) cpd00022[c0] <-> (1) cpd00010[c0] + (1) cpd00279[c0]	(2) Acetyl-CoA_c0[c0] <-> (1) CoA_c0[c0] + (1) Acetoacetyl-CoA_c0[c0]	rxn00178	AACOAT	R00238	Fatty acid degradation|Synthesis and degradation of ketone bodies|Valine, leucine and isoleucine degradation|Lysine degradation|Benzoate degradation|Tryptophan metabolism|Pyruvate metabolism|Glyoxylate and dicarboxylate metabolism|Propanoate metabolism|Butanoate metabolism|Carbon fixation pathways in prokaryotes|Terpenoid backbone biosynthesis	ACETOACETATE-DEG-PWY|AROMATIC-COMPOUNDS-DEGRADATION|Acetyl-CoA-Butyrate|Amino-Acid-Degradation|Autotrophic-CO2-Fixation|Biosynthesis|C1-COMPOUNDS|CARBOXYLATES-DEG|CENTFERM-PWY|CO2-Fixation|Cofactor-Biosynthesis|DITERPENOID-SYN|Degradation|ERGOSTEROL-SYN-PWY|Energy-Metabolism|Fatty-Acid-and-Lipid-Degradation|Fermentation|GGPP-Biosynthesis|GLUDEG-II-PWY|GLUTAMATE-DEG|ISOPRENOIDS|LYSINE-DEG|Lipid-Bi…
rxn01362_c0	<	Cytosol_0	GCF_000295655.1.CDS.1924	Orotidine-5'-phosphate:diphosphate phospho-alpha-D-ribosyl-transferase_c0		12.54		(1) cpd00012[c0] + (1) cpd00067[c0] + (1) cpd00810[c0] <- (1) cpd00103[c0] + (1) cpd00247[c0]	(1) PPi_c0[c0] + (1) H+_c0[c0] + (1) Orotidylic acid_c0[c0] <- (1) PRPP_c0[c0] + (1) Orotate_c0[c0]	rxn01362	ORPT	R01870	Pyrimidine metabolism	Biosynthesis|Nucleotide-Biosynthesis|PRPP-PWY|PWY0-162|PYR-NUC-SYN|Pyrimidine-De-Novo-Biosyn
rxn03174_c0	<	Cytosol_0	GCF_000295655.1.CDS.439	2-Amino-4-hydroxy-6-(erythro-1,2,3-trihydroxypropyl) dihydropteridine triphosphate hydrolase_c0		7.22		(1) cpd00001[c0] + (1) cpd02978[c0] <- (1) cpd03666[c0]	(1) H2O_c0[c0] + (1) 7,8-Dihydroneopterin 3'-triphosphate_c0[c0] <- (1) 2,5-Diamino-6-(5'-triphosphoryl-3',4'-trihydroxy-2'-oxopentyl) - amino-4-oxopyrimidine_c0[c0]	rxn03174		R04639	Folate biosynthesis
rxn00549_c0	>	Cytosol_0	GCF_000295655.1.CDS.1327	D-Fructose-1,6-bisphosphate 1-phosphohydrolase_c0		7.21		(1) cpd00001[c0] + (1) cpd00290[c0] -> (1) cpd00009[c0] + (1) cpd00072[c0]	(1) H2O_c0[c0] + (1) D-fructose-1,6-bisphosphate_c0[c0] -> (1) Phosphate_c0[c0] + (1) D-fructose-6-phosphate_c0[c0]	rxn00549	FBP	R00762	Methane metabolism|Carbon fixation in photosynthetic organisms
rxn03951_c0	-	Cytosol_0	GCF_000295655.1.CDS.891	NAD-dependent threonine 4-phosphate dehydrogenase_c0		3.76		(1) cpd00003[c0] + (1) cpd03607[c0] <-> (1) cpd00004[c0] + (1) cpd00067[c0] + (1) cpd04539[c0]	(1) NAD_c0[c0] + (1) 4-(Phosphonooxy) -threonine_c0[c0] <-> (1) NADH_c0[c0] + (1) H+_c0[c0] + (1) 2-Amino-3-oxo-4-phosphonooxybutyrate_c0[c0]	rxn03951	THPDH	R05681	Vitamin B6 metabolism
rxn02938_c0	>	Cytosol_0	((GCF_000295655.1.CDS.1242 and GCF_000295655.1.CDS.1243) or GCF_000295655.1.CDS.1243 or GCF_000295655.1.CDS.1242)	1-(5-phospho-D-ribosyl)-5-amino-4-imidazolecarboxylate carboxy-lyase_c0	4.1.1.21	-1.32		(1) cpd00067[c0] + (1) cpd02893[c0] -> (1) cpd00011[c0] + (1) cpd02140[c0]	(1) H+_c0[c0] + (1) 5'-Phosphoribosyl-4-carboxy-5-aminoimidazole_c0[c0] -> (1) CO2_c0[c0] + (1) AIR_c0[c0]	rxn02938	ADE2	R04209	Purine metabolism	Biosynthesis|IMP-Biosynthesis|Nucleotide-Biosynthesis|PUR-NUC-SYN|Purine-Nucleotide-De-Novo-Biosynthesis
rxn05418_c0	-	Cytosol_0	GCF_000295655.1.CDS.722	8-methyl-3-oxo-nonanoyl-ACP:NADP+ oxidoreductase_c0		-3.76		(1) cpd00005[c0] + (1) cpd00067[c0] + (1) cpd11554[c0] <-> (1) cpd00006[c0] + (1) cpd11555[c0]	(1) NADPH_c0[c0] + (1) H+_c0[c0] + (1) 8-methyl-3-oxo-nonanoyl-ACP_c0[c0] <-> (1) NADP_c0[c0] + (1) 8-methyl-3-hydroxy-nonanoyl-ACP_c0[c0]	rxn05418
rxn05200_c0	-	Cytosol_0	GCF_000295655.1.CDS.2176	Transport of thymidine, extracellular_c0		0		(1) cpd00067[e0] + (1) cpd00184[e0] <-> (1) cpd00067[c0] + (1) cpd00184[c0]	(1) H+_e0[e0] + (1) Thymidine_e0[e0] <-> (1) H+_c0[c0] + (1) Thymidine_c0[c0]	rxn05200	THMDt2
rxn00506_c0	>	Cytosol_0	GCF_000295655.1.CDS.860	Acetaldehyde:NAD+ oxidoreductase_c0		-11.99		(1) cpd00001[c0] + (1) cpd00003[c0] + (1) cpd00071[c0] -> (1) cpd00004[c0] + (1) cpd00029[c0] + (2) cpd00067[c0]	(1) H2O_c0[c0] + (1) NAD_c0[c0] + (1) Acetaldehyde_c0[c0] -> (1) NADH_c0[c0] + (1) Acetate_c0[c0] + (2) H+_c0[c0]	rxn00506	ALD2	R00710	Glycolysis / Gluconeogenesis|Pyruvate metabolism	Alcohol-Degradation|Degradation|Ethanol-Degradation|PWY66-161|PWY66-162|PWY66-21
rxn10060_c0	-	Cytosol_0	GCF_000295655.1.CDS.961	NAD kinase (dTTP)_c0		-4.5		(1) cpd00003[c0] + (1) cpd00357[c0] <-> (1) cpd00006[c0] + (1) cpd00067[c0] + (1) cpd00297[c0]	(1) NAD_c0[c0] + (1) TTP_c0[c0] <-> (1) NADP_c0[c0] + (1) H+_c0[c0] + (1) dTDP_c0[c0]	rxn10060
rxn02933_c0	-	Cytosol_0	(GCF_000295655.1.CDS.2086 and GCF_000295655.1.CDS.2086)	(2S,3S)-3-hydroxy-2-methylbutanoyl-CoA:NAD+ oxidoreductase_c0		3.76		(1) cpd00003[c0] + (1) cpd02691[c0] <-> (1) cpd00004[c0] + (1) cpd00067[c0] + (1) cpd02124[c0]	(1) NAD_c0[c0] + (1) 2-methyl-3-hydroxy-butyryl-CoA_c0[c0] <-> (1) NADH_c0[c0] + (1) H+_c0[c0] + (1) 2-Methylacetoacetyl-CoA_c0[c0]	rxn02933	3H2MBCOAD	R04203	Valine, leucine and isoleucine degradation	Amino-Acid-Degradation|Biosynthesis|Degradation|ILEUDEG-PWY|ISOLEUCINE-DEG|Other-biosynthesis
rxn00727_c0	>	Cytosol_0	(GCF_000295655.1.CDS.1869 and GCF_000295655.1.CDS.1870)	Chorismate pyruvate-lyase (amino-accepting)_c0		-44.16		(1) cpd00053[c0] + (1) cpd00216[c0] -> (1) cpd00020[c0] + (1) cpd00023[c0] + (1) cpd00067[c0] + (1) cpd00093[c0]	(1) L-Glutamine_c0[c0] + (1) Chorismate_c0[c0] -> (1) Pyruvate_c0[c0] + (1) L-Glutamate_c0[c0] + (1) H+_c0[c0] + (1) Anthranilate_c0[c0]	rxn00727	ANS	R00986	Phenylalanine, tyrosine and tryptophan biosynthesis	ALKALOIDS-SYN|ALL-CHORISMATE-PWY|Amino-Acid-Biosynthesis|Biosynthesis|COMPLETE-ARO-PWY|IND-AMINO-ACID-SYN|N-CONTAINING-SECONDARY-CMPD-SYN|SECONDARY-METABOLITE-BIOSYNTHESIS|TRPSYN-PWY|TRYPTOPHAN-BIOSYNTHESIS
rxn10307_c0	-	Cytosol_0	GCF_000295655.1.CDS.662	palmitoyl-lipoteichoic acid synthesis (n-24), linked, N-acetylglucosamine substituted_c0		-40.8		(24) cpd00037[c0] + (1) cpd15746[c0] <-> (24) cpd00014[c0] + (1) cpd15764[c0]	(24) UDP-N-acetylglucosamine_c0[c0] + (1) Palmitoyllipoteichoic acid (n-24) , linked, unsubstituted_c0[c0] <-> (24) UDP_c0[c0] + (1) Palmitoyllipoteichoic acid (n-24) , linked, N-acetyl-D-glucosamine_c0[c0]	rxn10307
rxn12638_c0	>	Cytosol_0	(GCF_000295655.1.CDS.1740 or GCF_000295655.1.CDS.1488)	methionyl aminopeptidase_c0		-93.58		(1) cpd00001[c0] + (1) cpd11588[c0] -> (1) cpd00033[c0] + (1) cpd00129[c0]	(1) H2O_c0[c0] + (1) gly-pro-L_c0[c0] -> (1) Glycine_c0[c0] + (1) L-Proline_c0[c0]	rxn12638	MEAMP1(gly-pro-L)
rxn02268_c0	>	Cytosol_0	((GCF_000295655.1.CDS.1637 or GCF_000295655.1.CDS.1641) or GCF_000295655.1.CDS.2083)	(S)-2-methylbutanoyl-CoA:oxygen 2,3-oxidoreductase_c0		-76.7937		(1) cpd00007[c0] + (2) cpd00760[c0] -> (2) cpd00001[c0] + (2) cpd02125[c0]	(1) O2_c0[c0] + (2) 2-Methylbutyryl-CoA_c0[c0] -> (2) H2O_c0[c0] + (2) Tiglyl-CoA_c0[c0]	rxn02268
rxn01445_c0	>	Cytosol_0	(GCF_000295655.1.CDS.1606 or GCF_000295655.1.CDS.1605)	2'-Deoxyguanosine 5'-monophosphate phosphohydrolase_c0		7.21		(1) cpd00001[c0] + (1) cpd00296[c0] -> (1) cpd00009[c0] + (1) cpd00277[c0]	(1) H2O_c0[c0] + (1) dGMP_c0[c0] -> (1) Phosphate_c0[c0] + (1) Deoxyguanosine_c0[c0]	rxn01445	NTD8	R01968	Purine metabolism
rxn05248_c0	>	Cytosol_0	(GCF_000295655.1.CDS.1246 or GCF_000295655.1.CDS.1636)	FACOAL150(anteiso)_c0		-2.486		(1) cpd00002[c0] + (1) cpd00010[c0] + (1) cpd11438[c0] -> (1) cpd00012[c0] + (1) cpd00018[c0] + (1) cpd11439[c0]	(1) ATP_c0[c0] + (1) CoA_c0[c0] + (1) fa4_c0[c0] -> (1) PPi_c0[c0] + (1) AMP_c0[c0] + (1) fa4coa_c0[c0]	rxn05248
rxn00612_c0	-	Cytosol_0	GCF_000295655.1.CDS.288	sn-Glycerol-3-phosphate:NADP+ 2-oxidoreductase_c0		3.76		(1) cpd00006[c0] + (1) cpd00080[c0] <-> (1) cpd00005[c0] + (1) cpd00067[c0] + (1) cpd00095[c0]	(1) NADP_c0[c0] + (1) Glycerol-3-phosphate_c0[c0] <-> (1) NADPH_c0[c0] + (1) H+_c0[c0] + (1) Glycerone-phosphate_c0[c0]	rxn00612	G3PD2	R00844	Glycerophospholipid metabolism	Biosynthesis|CDP-diacylglycerol-Biosynthesis|Lipid-Biosynthesis|PHOSLIPSYN-PWY|PHOSLIPSYN2-PWY|PWY0-1319|PWY4FS-7|PWY4FS-8|PhosphatidylglycerolBiosynthesis|Phospholipid-Biosynthesis
rxn05461_c0	-	Cytosol_0	GCF_000295655.1.CDS.722	3-Hydroxyoctodecanoyl-ACP:NADP+ oxidoreductase_c0		-3.76		(1) cpd00005[c0] + (1) cpd00067[c0] + (1) cpd11570[c0] <-> (1) cpd00006[c0] + (1) cpd11571[c0]	(1) NADPH_c0[c0] + (1) H+_c0[c0] + (1) 3-Oxooctodecanoyl-ACP_c0[c0] <-> (1) NADP_c0[c0] + (1) 3-Hydroxyoctodecanoyl-ACP_c0[c0]	rxn05461
rxn08083_c0	>	Cytosol_0	GCF_000295655.1.CDS.409	1-tetradecanoyl-sn-glycerol 3-phosphate O-acyltransferase (n-C12:0)_c0		377.1		(1) cpd00067[c0] + (1) cpd11468[c0] + (1) cpd15325[c0] -> (1) cpd11493[c0] + (1) cpd15521[c0]	(1) H+_c0[c0] + (1) Dodecanoyl-ACP_c0[c0] + (1) 1-dodecanoyl-sn-glycerol 3-phosphate_c0[c0] -> (1) ACP_c0[c0] + (1) 1,2-didodecanoyl-sn-glycerol 3-phosphate_c0[c0]	rxn08083	AGPAT120
rxn10222_c0	-	Cytosol_0	GCF_000295655.1.CDS.832	isotetradecanoyl-phosphatidate cytidylyltransferase_c0		1.07		(1) cpd00052[c0] + (1) cpd15679[c0] <-> (1) cpd00012[c0] + (1) cpd00067[c0] + (1) cpd15685[c0]	(1) CTP_c0[c0] + (1) 1,2-diisotetradecanoyl-sn-glycerol 3-phosphate_c0[c0] <-> (1) PPi_c0[c0] + (1) H+_c0[c0] + (1) CDP-1,2-diisotetradecanoylglycerol_c0[c0]	rxn10222
rxn02791_c0	-	Cytosol_0	GCF_000295655.1.CDS.1881	(5-Glutamyl)-peptide:amino-acid 5-glutamyltransferase_c0		0.46		(1) cpd00023[c0] + (1) cpd01651[c0] <-> (1) cpd00001[c0] + (1) cpd03407[c0]	(1) L-Glutamate_c0[c0] + (1) L-3-Cyanoalanine_c0[c0] <-> (1) H2O_c0[c0] + (1) gamma-Glutamyl-beta-cyanoalanine_c0[c0]	rxn02791		R03970	Cyanoamino acid metabolism
rxn00917_c0	>	Cytosol_0	GCF_000295655.1.CDS.1952	Xanthosine-5'-phosphate:L-glutamine amido-ligase (AMP-forming)_c0		-23.14		(1) cpd00001[c0] + (1) cpd00002[c0] + (1) cpd00053[c0] + (1) cpd00497[c0] -> (1) cpd00012[c0] + (1) cpd00018[c0] + (1) cpd00023[c0] + (3) cpd00067[c0] + (1) cpd00126[c0]	(1) H2O_c0[c0] + (1) ATP_c0[c0] + (1) L-Glutamine_c0[c0] + (1) XMP_c0[c0] -> (1) PPi_c0[c0] + (1) AMP_c0[c0] + (1) L-Glutamate_c0[c0] + (3) H+_c0[c0] + (1) GMP_c0[c0]	rxn00917	GMPS2	R01231	Purine metabolism	Biosynthesis|DENOVOPURINE2-PWY|Nucleotide-Biosynthesis|PRPP-PWY|PUR-NUC-SYN|Purine-Nucleotide-De-Novo-Biosynthesis
rxn00300_c0	>	Cytosol_0	(GCF_000295655.1.CDS.306 or GCF_000295655.1.CDS.418)	GTP 7,8-8,9-dihydrolase (diphosphate-forming)_c0	3.5.4.25	-37.6		(3) cpd00001[c0] + (1) cpd00038[c0] -> (1) cpd00012[c0] + (1) cpd00047[c0] + (3) cpd00067[c0] + (1) cpd00957[c0]	(3) H2O_c0[c0] + (1) GTP_c0[c0] -> (1) PPi_c0[c0] + (1) Formate_c0[c0] + (3) H+_c0[c0] + (1) 2,5-Diamino-6-(5'-phosphoribosylamino) -4-pyrimidineone_c0[c0]	rxn00300	GTPCII2	R00425	Riboflavin metabolism	Biosynthesis|Cofactor-Biosynthesis|Flavin-Biosynthesis|RIBOSYN2-PWY|Vitamin-Biosynthesis
rxn01925_c0	-	Cytosol_0	GCF_000295655.1.CDS.1761	2-methylpropanoyl-CoA:enzyme N6-(dihydrolipoyl)lysine S-(2-methylpropanoyl)transferase_c0		0		(1) cpd00449[c0] + (1) cpd00481[c0] <-> (1) cpd00010[c0] + (1) cpd02700[c0]	(1) Dihydrolipoamide_c0[c0] + (1) Isobutyryl-CoA_c0[c0] <-> (1) CoA_c0[c0] + (1) S-(2-Methylpropionyl) -dihydrolipoamide_c0[c0]	rxn01925		R02662	Valine, leucine and isoleucine degradation
rxn02380_c0	-	Cytosol_0	GCF_000295655.1.CDS.1129	beta-D-Glucose 6-phosphate ketol-isomerase_c0		-0.89		(1) cpd00863[c0] <-> (1) cpd00072[c0]	(1) beta-D-Glucose 6-phosphate_c0[c0] <-> (1) D-fructose-6-phosphate_c0[c0]	rxn02380	G6PI2	R03321	Glycolysis / Gluconeogenesis	ANAEROFRUCAT-PWY|ANAGLYCOLYSIS-PWY|Biosynthesis|C1-COMPOUNDS|CARBO-BIOSYNTHESIS|COLANSYN-PWY|Carbohydrates-Biosynthesis|Carbohydrates-Degradation|Cell-Structure-Biosynthesis|Degradation|Energy-Metabolism|Fermentation|Formaldehyde-Oxidation|GDP-Mannose-Biosynthesis|GLUCONEO-PWY|GLYCOGEN-BIOSYN|GLYCOLYSIS|GLYCOLYSIS-E-D|GLYCOLYSIS-TCA-GLYOX-BYPASS|GLYCOLYSIS-VARIANTS|Gluconeogenesis|P122-PWY|P124-P…
rxn00999_c0	>	Cytosol_0	GCF_000295655.1.CDS.1227	Phenylpyruvate:oxygen oxidoreductase (hydroxylating,decarboxylating)_c0		-109.72		(1) cpd00007[c0] + (1) cpd00143[c0] -> (1) cpd00011[c0] + (1) cpd03480[c0]	(1) O2_c0[c0] + (1) Phenylpyruvate_c0[c0] -> (1) CO2_c0[c0] + (1) 2-Hydroxyphenylacetate_c0[c0]	rxn00999		R01372	Phenylalanine metabolism	Amino-Acid-Degradation|Degradation|PHENYLALANINE-DEG
rxn05417_c0	>	Cytosol_0	((GCF_000295655.1.CDS.61 or GCF_000295655.1.CDS.917) and (GCF_000295655.1.CDS.1922 or GCF_000295655.1.CDS.2095))	6-methyl-heptanoyl-ACP:malonyl-[acyl-carrier-protein] C-acyltransferase (decarboxylating)_c0		2.156		(1) cpd11492[c0] + (1) cpd11553[c0] -> (1) cpd00011[c0] + (1) cpd11493[c0] + (1) cpd11554[c0]	(1) Malonyl-acyl-carrierprotein-_c0[c0] + (1) 6-methyl-heptanoyl-ACP_c0[c0] -> (1) CO2_c0[c0] + (1) ACP_c0[c0] + (1) 8-methyl-3-oxo-nonanoyl-ACP_c0[c0]	rxn05417
rxn05957_c0	>	Cytosol_0	GCF_000295655.1.CDS.298	O4-succinyl-L-homoserine:hydrogen sulfide S-(3-amino-3-carboxypropyl)transferase_c0		-1.88		(1) cpd00239[c0] + (1) cpd00822[c0] -> (1) cpd00036[c0] + (1) cpd00135[c0]	(1) H2S_c0[c0] + (1) O-Succinyl-L-homoserine_c0[c0] -> (1) Succinate_c0[c0] + (1) Homocysteine_c0[c0]	rxn05957	SHSL2	R01288	Cysteine and methionine metabolism
rxn03419_c0	-	Cytosol_0	GCF_000295655.1.CDS.439	formamidopyrimidine nucleoside triphosphate amidohydrolase_c0		-0.5		(1) cpd00001[c0] + (1) cpd03518[c0] <-> (1) cpd00047[c0] + (1) cpd00067[c0] + (1) cpd03519[c0]	(1) H2O_c0[c0] + (1) Formamidopyrimidine nucleoside triphosphate_c0[c0] <-> (1) Formate_c0[c0] + (1) H+_c0[c0] + (1) 2,5-Diaminopyrimidine nucleoside triphosphate_c0[c0]	rxn03419		R05046	Folate biosynthesis
rxn05555_c0	>	Cytosol_0	GCF_000295655.1.CDS.596	iron (II) transport via ABC system_c0		-6.82		(1) cpd00001[c0] + (1) cpd00002[c0] + (1) cpd10515[e0] -> (1) cpd00008[c0] + (1) cpd00009[c0] + (1) cpd00067[c0] + (1) cpd10515[c0]	(1) H2O_c0[c0] + (1) ATP_c0[c0] + (1) Fe2+_e0[e0] -> (1) ADP_c0[c0] + (1) Phosphate_c0[c0] + (1) H+_c0[c0] + (1) Fe2+_c0[c0]	rxn05555	FE2abc
rxn10314_c0	-	Cytosol_0	GCF_000295655.1.CDS.662	anteisopentadecanoyl-lipoteichoic acid synthesis (n-24), linked, N-acetylglucosamine substituted_c0		-40.8		(24) cpd00037[c0] + (1) cpd15753[c0] <-> (24) cpd00014[c0] + (1) cpd15771[c0]	(24) UDP-N-acetylglucosamine_c0[c0] + (1) Anteisopentadecanoyllipoteichoic acid (n-24) , linked, unsubstituted_c0[c0] <-> (24) UDP_c0[c0] + (1) Anteisopentadecanoyllipoteichoic acid (n-24) , linked, N-acetyl-D-glucosamine_c0[c0]	rxn10314
rxn06078_c0	>	Cytosol_0	GCF_000295655.1.CDS.298	O-acetyl-L-homoserine acetate-lyase (L-homocysteine forming)_c0				(1) cpd00268[c0] + (1) cpd00790[c0] + (1) cpd11421[c0] -> (1) cpd00029[c0] + (1) cpd00067[c0] + (1) cpd00081[c0] + (1) cpd00135[c0] + (1) cpd11420[c0]	(1) H2S2O3_c0[c0] + (1) O-Acetyl-L-homoserine_c0[c0] + (1) trdrd_c0[c0] -> (1) Acetate_c0[c0] + (1) H+_c0[c0] + (1) Sulfite_c0[c0] + (1) Homocysteine_c0[c0] + (1) trdox_c0[c0]	rxn06078		R02026	Cysteine and methionine metabolism
rxn05348_c0	>	Cytosol_0	((GCF_000295655.1.CDS.2095 or GCF_000295655.1.CDS.1922) and (GCF_000295655.1.CDS.61 or GCF_000295655.1.CDS.917))	Decanoyl-[acyl-carrier protein]:malonyl-[acyl-carrier-protein] C-acyltransferase (decarboxylating)_c0		-7.37		(1) cpd11474[c0] + (1) cpd11492[c0] -> (1) cpd00011[c0] + (1) cpd11489[c0] + (1) cpd11493[c0]	(1) Decanoyl-ACP_c0[c0] + (1) Malonyl-acyl-carrierprotein-_c0[c0] -> (1) CO2_c0[c0] + (1) 3-oxododecanoyl-acp_c0[c0] + (1) ACP_c0[c0]	rxn05348	3OAS120	R04963	Fatty acid biosynthesis	Biosynthesis|Fatty-acid-biosynthesis|Lipid-Biosynthesis|Palmitate-Biosynthesis
rxn10181_c0	-	Cytosol_0	GCF_000295655.1.CDS.108	NMN permease (periplasm)_c0		0		(1) cpd00355[e0] <-> (1) cpd00355[c0]	(1) Nicotinamide ribonucleotide_e0[e0] <-> (1) Nicotinamide ribonucleotide_c0[c0]	rxn10181	NMNP
rxn05435_c0	>	Cytosol_0	GCF_000295655.1.CDS.2089	8-methyl-trans-dec-2-enoyl-ACP:NAD+ oxidoreductase (A-specific)_c0		-16.55		(1) cpd00004[c0] + (1) cpd00067[c0] + (1) cpd11506[c0] -> (1) cpd00003[c0] + (1) cpd11507[c0]	(1) NADH_c0[c0] + (1) H+_c0[c0] + (1) 8-methyl-trans-dec-2-enoyl-ACP_c0[c0] -> (1) NAD_c0[c0] + (1) 8-methyl-decanoyl-ACP_c0[c0]	rxn05435
rxn03245_c0	-	Cytosol_0	(GCF_000295655.1.CDS.346 or GCF_000295655.1.CDS.453)	(S)-Hydroxydecanoyl-CoA hydro-lyase_c0		2.16		(1) cpd03118[c0] <-> (1) cpd00001[c0] + (1) cpd03129[c0]	(1) (S) -Hydroxydecanoyl-CoA_c0[c0] <-> (1) H2O_c0[c0] + (1) (2E) -Decenoyl-CoA_c0[c0]	rxn03245	ECOAH4	R04744	Fatty acid elongation|Fatty acid degradation
rxn01504_c0	-	Cytosol_0	GCF_000295655.1.CDS.1069	(S)-3-Hydroxy-3-methylglutaryl-CoA hydro-lyase (trans-3-methylglutaconyl-CoA-forming)_c0		3.02		(1) cpd00292[c0] <-> (1) cpd00001[c0] + (1) cpd02068[c0]	(1) HMG-CoA_c0[c0] <-> (1) H2O_c0[c0] + (1) 3-Methylglutaconyl-CoA_c0[c0]	rxn01504	MGCH	R02085	Valine, leucine and isoleucine degradation	Amino-Acid-Degradation|Degradation|LEU-DEG2-PWY|LEUCINE-DEG
rxn00907_c0	-	Cytosol_0	(GCF_000295655.1.CDS.1128 and GCF_000295655.1.CDS.1128)	5,10-methylenetetrahydrofolate:NADP+ oxidoreductase_c0		1.92		(1) cpd00006[c0] + (1) cpd00125[c0] <-> (1) cpd00005[c0] + (1) cpd00347[c0]	(1) NADP_c0[c0] + (1) 5-10-Methylenetetrahydrofolate_c0[c0] <-> (1) NADPH_c0[c0] + (1) 5-10-Methenyltetrahydrofolate_c0[c0]	rxn00907	ADE3_1	R01220	One carbon pool by folate|Carbon fixation pathways in prokaryotes	1CMET2-PWY|Autotrophic-CO2-Fixation|Biosynthesis|C1-COMPOUNDS|CARBO-BIOSYNTHESIS|CO2-Fixation|CODH-PWY|Carbohydrates-Biosynthesis|Cofactor-Biosynthesis|Degradation|Folate-Biosynthesis|Formaldehyde-Oxidation|Gluconeogenesis|NUCLEO-DEG|Purine-Degradation|Vitamin-Biosynthesis
rxn05458_c0	-	Cytosol_0	GCF_000295655.1.CDS.580	[Acyl-carrier-protein] acetyltransferase_c0		0		(1) cpd00010[c0] + (1) cpd00067[c0] + (1) cpd11476[c0] <-> (1) cpd00134[c0] + (1) cpd11493[c0]	(1) CoA_c0[c0] + (1) H+_c0[c0] + (1) hexadecanoyl-acp_c0[c0] <-> (1) Palmitoyl-CoA_c0[c0] + (1) ACP_c0[c0]	rxn05458	FAS1_7_c
rxn10213_c0	>	Cytosol_0	GCF_000295655.1.CDS.409	stearoyl-1-acylglycerol-3-phosphate O-acyltransferase_c0		-3.614		(1) cpd00067[c0] + (1) cpd00327[c0] + (1) cpd15329[c0] -> (1) cpd00010[c0] + (1) cpd15526[c0]	(1) H+_c0[c0] + (1) strcoa_c0[c0] + (1) 1-octadecanoyl-sn-glycerol 3-phosphate_c0[c0] -> (1) CoA_c0[c0] + (1) 1,2-dioctadecanoyl-sn-glycerol 3-phosphate_c0[c0]	rxn10213
rxn05229_c0	>	Cytosol_0	(GCF_000295655.1.CDS.1243 and GCF_000295655.1.CDS.1242)	NCAIR synthetase and NCAIR mutase_c0		-4.654		(1) cpd00002[c0] + (1) cpd00242[c0] + (1) cpd02140[c0] -> (1) cpd00008[c0] + (1) cpd00009[c0] + (1) cpd00067[c0] + (1) cpd02893[c0]	(1) ATP_c0[c0] + (1) H2CO3_c0[c0] + (1) AIR_c0[c0] -> (1) ADP_c0[c0] + (1) Phosphate_c0[c0] + (1) H+_c0[c0] + (1) 5'-Phosphoribosyl-4-carboxy-5-aminoimidazole_c0[c0]	rxn05229
rxn02404_c0	>	Cytosol_0	GCF_000295655.1.CDS.971	3-Deoxy-D-manno-octulosonate-8-phosphate 8-phosphohydrolase_c0		7.21		(1) cpd00001[c0] + (1) cpd02730[c0] -> (1) cpd00009[c0] + (1) cpd00875[c0]	(1) H2O_c0[c0] + (1) 3-Deoxy-D-manno-octulosonate8-phosphate_c0[c0] -> (1) Phosphate_c0[c0] + (1) KDO_c0[c0]	rxn02404	KDOPP	R03350	Lipopolysaccharide biosynthesis	Biosynthesis|CARBO-BIOSYNTHESIS|CMP-KDO-Biosynthesis|Carbohydrates-Biosynthesis|Cell-Structure-Biosynthesis|KDO-NAGLIPASYN-PWY|LPSSYN-PWY|Lipid-Biosynthesis|Lipopolysaccharide-Biosynthesis|Polysaccharides-Biosynthesis|SUGAR-NUCLEOTIDES
rxn02911_c0	-	Cytosol_0	(GCF_000295655.1.CDS.346 or GCF_000295655.1.CDS.453)	(S)-3-Hydroxydodecanoyl-CoA hydro-lyase_c0		2.16		(1) cpd03116[c0] <-> (1) cpd00001[c0] + (1) cpd02060[c0]	(1) (S) -3-Hydroxydodecanoyl-CoA_c0[c0] <-> (1) H2O_c0[c0] + (1) (2E) -Dodecenoyl-CoA_c0[c0]	rxn02911	ECOAH5	R04170	Fatty acid elongation|Fatty acid degradation
rxn05450_c0	>	Cytosol_0	GCF_000295655.1.CDS.2089	14-methyl-trans-pentadec-2-enoyl-ACP:NAD+ oxidoreductase (A-specific)_c0		-16.55		(1) cpd00004[c0] + (1) cpd00067[c0] + (1) cpd11568[c0] -> (1) cpd00003[c0] + (1) cpd11569[c0]	(1) NADH_c0[c0] + (1) H+_c0[c0] + (1) 14-methyl-trans-pentadec-2-enoyl-ACP_c0[c0] -> (1) NAD_c0[c0] + (1) 14-methyl-pentadecanoyl-ACP_c0[c0]	rxn05450
rxn12847_c0	-	Cytosol_0	(GCF_000295655.1.CDS.1740 or GCF_000295655.1.CDS.1488)	Gly-Try aminopeptidase_c0				(1) cpd00001[c0] + (1) cpd15606[c0] <-> (1) cpd00033[c0] + (1) cpd00069[c0]	(1) H2O_c0[c0] + (1) Gly-Tyr_c0[c0] <-> (1) Glycine_c0[c0] + (1) L-Tyrosine_c0[c0]	rxn12847
rxn05410_c0	-	Cytosol_0	GCF_000295655.1.CDS.722	4-methyl-3-oxo-pentanoyl-ACP:NADP+ oxidoreductase_c0		-3.76		(1) cpd00005[c0] + (1) cpd00067[c0] + (1) cpd11546[c0] <-> (1) cpd00006[c0] + (1) cpd11547[c0]	(1) NADPH_c0[c0] + (1) H+_c0[c0] + (1) 4-methyl-3-oxo-pentanoyl-ACP_c0[c0] <-> (1) NADP_c0[c0] + (1) 4-methyl-3-hydroxy-pentanoyl-ACP_c0[c0]	rxn05410
rxn05443_c0	>	Cytosol_0	GCF_000295655.1.CDS.2089	13-methyl-trans-tetra-dec-2-enoyl-ACP:NAD+ oxidoreductase (A-specific)_c0		-16.55		(1) cpd00004[c0] + (1) cpd00067[c0] + (1) cpd11539[c0] -> (1) cpd00003[c0] + (1) cpd11540[c0]	(1) NADH_c0[c0] + (1) H+_c0[c0] + (1) 13-methyl-trans-tetra-dec-2-enoyl-ACP_c0[c0] -> (1) NAD_c0[c0] + (1) 13-methyl-tetra-decanoyl-ACP_c0[c0]	rxn05443
rxn05345_c0	>	Cytosol_0	((GCF_000295655.1.CDS.1922 or GCF_000295655.1.CDS.2095) and (GCF_000295655.1.CDS.61 or GCF_000295655.1.CDS.917))	dodecanoyl-[acyl-carrier-protein]:malonyl-[acyl-carrier-protein] C-acyltransferase (decarboxylating)_c0		-7.37		(1) cpd11468[c0] + (1) cpd11492[c0] -> (1) cpd00011[c0] + (1) cpd11491[c0] + (1) cpd11493[c0]	(1) Dodecanoyl-ACP_c0[c0] + (1) Malonyl-acyl-carrierprotein-_c0[c0] -> (1) CO2_c0[c0] + (1) 3-oxotetradecanoyl-acp_c0[c0] + (1) ACP_c0[c0]	rxn05345	3OAS140	R04726	Fatty acid biosynthesis	Biosynthesis|Fatty-acid-biosynthesis|Lipid-Biosynthesis|Palmitate-Biosynthesis
rxn05422_c0	-	Cytosol_0	GCF_000295655.1.CDS.722	10-methyl-3-oxo-undecanoyl-ACP:NADP+ oxidoreductase_c0		-3.76		(1) cpd00005[c0] + (1) cpd00067[c0] + (1) cpd11558[c0] <-> (1) cpd00006[c0] + (1) cpd11559[c0]	(1) NADPH_c0[c0] + (1) H+_c0[c0] + (1) 10-methyl-3-oxo-undecanoyl-ACP_c0[c0] <-> (1) NADP_c0[c0] + (1) 10-methyl-3-hydroxy-undecanoyl-ACP_c0[c0]	rxn05422
rxn01465_c0	-	Cytosol_0	GCF_000295655.1.CDS.1015	(S)-dihydroorotate amidohydrolase_c0		-5.28		(1) cpd00001[c0] + (1) cpd00282[c0] <-> (1) cpd00067[c0] + (1) cpd00343[c0]	(1) H2O_c0[c0] + (1) S-Dihydroorotate_c0[c0] <-> (1) H+_c0[c0] + (1) N-Carbamoyl-L-aspartate_c0[c0]	rxn01465	DH or TS	R01993	Pyrimidine metabolism	Biosynthesis|Nucleotide-Biosynthesis|PRPP-PWY|PWY0-162|PYR-NUC-SYN|Pyrimidine-De-Novo-Biosyn
rxn03052_c0	-	Cytosol_0	GCF_000295655.1.CDS.1514	5-Methyltetrahydropteroyltri-L-glutamate:L-homocysteine S-methyltransferase_c0		-6.41		(1) cpd00135[c0] + (1) cpd02738[c0] <-> (1) cpd00060[c0] + (1) cpd02555[c0]	(1) Homocysteine_c0[c0] + (1) 5-Methyltetrahydropteroyltri-L-glutamate_c0[c0] <-> (1) L-Methionine_c0[c0] + (1) Tetrahydropteroyltri-L-glutamate_c0[c0]	rxn03052	MET6	R04405	Cysteine and methionine metabolism
rxn09997_c0	-	Cytosol_0	GCF_000295655.1.CDS.1598	4-amino-5-hydroxymethyl-2-methylpyrimidine synthetase_c0		13.2329		(1) cpd00001[c0] + (1) cpd02140[c0] <-> (0.5) cpd00007[c0] + (1) cpd00009[c0] + (1) cpd00067[c0] + (1) cpd00229[c0] + (1) cpd00939[c0]	(1) H2O_c0[c0] + (1) AIR_c0[c0] <-> (0.5) O2_c0[c0] + (1) Phosphate_c0[c0] + (1) H+_c0[c0] + (1) Glycolaldehyde_c0[c0] + (1) Toxopyrimidine_c0[c0]	rxn09997
rxn01872_c0	-	Cytosol_0	GCF_000295655.1.CDS.1623	succinyl-CoA:enzyme N6-(dihydrolipoyl)lysine S-succinyltransferase_c0		9.53		(1) cpd00078[c0] + (1) cpd00449[c0] <-> (1) cpd00010[c0] + (1) cpd00860[c0]	(1) Succinyl-CoA_c0[c0] + (1) Dihydrolipoamide_c0[c0] <-> (1) CoA_c0[c0] + (1) S-Succinyldihydrolipoamide_c0[c0]	rxn01872	AKGDbr	R02570	Citrate cycle (TCA cycle)
rxn01301_c0	-	Cytosol_0	(GCF_000295655.1.CDS.296 or GCF_000295655.1.CDS.297)	L-Homoserine:NAD+ oxidoreductase_c0		5.22		(1) cpd00003[c0] + (1) cpd00227[c0] <-> (1) cpd00004[c0] + (1) cpd00067[c0] + (1) cpd00346[c0]	(1) NAD_c0[c0] + (1) L-Homoserine_c0[c0] <-> (1) NADH_c0[c0] + (1) H+_c0[c0] + (1) L-Aspartate4-semialdehyde_c0[c0]	rxn01301	HOM6_1	R01773	Glycine, serine and threonine metabolism|Cysteine and methionine metabolism|Lysine biosynthesis	Amino-Acid-Biosynthesis|Biosynthesis|HOMOSERSYN-PWY|IND-AMINO-ACID-SYN|ISOLEUCINE-SYN|MET-SAM-PWY|METHIONINE-SYN|METSYN-PWY|Other-Amino-Acid-Biosynthesis|P4-PWY|PWY0-781|THREONINE-BIOSYNTHESIS|THRESYN-PWY
rxn01643_c0	<	Cytosol_0	GCF_000295655.1.CDS.822	L-Aspartate-4-semialdehyde:NADP+ oxidoreductase (phosphorylating)_c0		-9.89		(1) cpd00006[c0] + (1) cpd00009[c0] + (1) cpd00346[c0] <- (1) cpd00005[c0] + (1) cpd00067[c0] + (1) cpd01977[c0]	(1) NADP_c0[c0] + (1) Phosphate_c0[c0] + (1) L-Aspartate4-semialdehyde_c0[c0] <- (1) NADPH_c0[c0] + (1) H+_c0[c0] + (1) 4-Phospho-L-aspartate_c0[c0]	rxn01643	ASAD	R02291	Glycine, serine and threonine metabolism|Cysteine and methionine metabolism|Lysine biosynthesis	Amino-Acid-Biosynthesis|Biosynthesis|DAPLYSINESYN-PWY|HOMOSERSYN-PWY|IND-AMINO-ACID-SYN|ISOLEUCINE-SYN|LYSINE-SYN|MET-SAM-PWY|METHIONINE-SYN|METSYN-PWY|Other-Amino-Acid-Biosynthesis|P101-PWY|P4-PWY|PWY0-781|Polyamine-Biosynthesis|Spermidine-Biosynthesis|THREONINE-BIOSYNTHESIS|THRESYN-PWY
rxn04457_c0	>	Cytosol_0	Unknown	R06605_c0		-9.78		(1) cpd09027[c0] -> (1) cpd00011[c0] + (1) cpd01567[c0]	(1) 5-Hydroxy-2-oxo-4-ureido-2,5-dihydro-1H-imidazole-5-carboxylate_c0[c0] -> (1) CO2_c0[c0] + (1) (R) -Allantoin_c0[c0]	rxn04457		R06605	Purine metabolism
rxn00248_c0	-	Cytosol_0	GCF_000295655.1.CDS.1261	(S)-malate:NAD+ oxidoreductase_c0		6.22		(1) cpd00003[c0] + (1) cpd00130[c0] <-> (1) cpd00004[c0] + (1) cpd00032[c0] + (1) cpd00067[c0]	(1) NAD_c0[c0] + (1) L-Malate_c0[c0] <-> (1) NADH_c0[c0] + (1) Oxaloacetate_c0[c0] + (1) H+_c0[c0]	rxn00248	MDH	R00342	Citrate cycle (TCA cycle)|Pyruvate metabolism|Glyoxylate and dicarboxylate metabolism|Methane metabolism|Carbon fixation in photosynthetic organisms|Carbon fixation pathways in prokaryotes	ANAEROBIC-RESPIRATION|ANARESP1-PWY|ASPARTATE-DEG|Amino-Acid-Degradation|Autotrophic-CO2-Fixation|Biosynthesis|C1-COMPOUNDS|CARBO-BIOSYNTHESIS|CO2-Fixation|Carbohydrates-Biosynthesis|Degradation|Energy-Metabolism|FERMENTATION-PWY|Fermentation|Formaldehyde-Assimilation|GLUCONEO-PWY|GLUTAMATE-DEG|GLYCOLYSIS-TCA-GLYOX-BYPASS|GLYCOLYSIS-VARIANTS|GLYOXYLATE-BYPASS|Gluconeogenesis|MALATE-ASPARTATE-SHUTT…
rxn00295_c0	-	Cytosol_0	(GCF_000295655.1.CDS.1135 or GCF_000295655.1.CDS.1704)	UDP-N-acetyl-D-glucosamine 4-epimerase_c0	5.1.3.7	0		(1) cpd00037[c0] <-> (1) cpd00175[c0]	(1) UDP-N-acetylglucosamine_c0[c0] <-> (1) UDP-N-acetyl-D-galactosamine_c0[c0]	rxn00295	UAG4E	R00418	Amino sugar and nucleotide sugar metabolism	Biosynthesis|Cell-Structure-Biosynthesis|Polyamine-Biosynthesis|UDP-Nac-Galactosamine-Biosynthesis
rxn05385_c0	-	Cytosol_0	GCF_000295655.1.CDS.722	5-methyl-3-oxo-hexanoyl-ACP:NADP+ oxidoreductase_c0		-3.76		(1) cpd00005[c0] + (1) cpd00067[c0] + (1) cpd11521[c0] <-> (1) cpd00006[c0] + (1) cpd11522[c0]	(1) NADPH_c0[c0] + (1) H+_c0[c0] + (1) 5-methyl-3-oxo-hexanoyl-ACP_c0[c0] <-> (1) NADP_c0[c0] + (1) 5-methyl-3-hydroxy-hexanoyl-ACP_c0[c0]	rxn05385
rxn00707_c0	-	Cytosol_0	GCF_000295655.1.CDS.1497	ITP:cytidine 5'-phosphotransferase_c0		-14.03		(1) cpd00068[c0] + (1) cpd00367[c0] <-> (1) cpd00046[c0] + (1) cpd00067[c0] + (1) cpd00090[c0]	(1) ITP_c0[c0] + (1) Cytidine_c0[c0] <-> (1) CMP_c0[c0] + (1) H+_c0[c0] + (1) IDP_c0[c0]	rxn00707	CYTDK3	R00962	Pyrimidine metabolism
rxn00369_c0	-	Cytosol_0	GCF_000295655.1.CDS.1848	GTP:cytidine 5'-phosphotransferase_c0		-14.03		(1) cpd00038[c0] + (1) cpd00367[c0] <-> (1) cpd00031[c0] + (1) cpd00046[c0] + (1) cpd00067[c0]	(1) GTP_c0[c0] + (1) Cytidine_c0[c0] <-> (1) GDP_c0[c0] + (1) CMP_c0[c0] + (1) H+_c0[c0]	rxn00369	CYTDK2	R00517	Pyrimidine metabolism	Biosynthesis|Nucleotide-Biosynthesis|PWY0-163|PYR-NUC-SYN|Pyrimidine-Nucleotide-Salvage
rxn06937_c0	>	Cytosol_0	GCF_000295655.1.CDS.1038	L-glutamate:tRNA(Glu) ligase (AMP-forming)_c0				(1) cpd00002[c0] + (1) cpd00023[c0] + (1) cpd11912[c0] -> (1) cpd00012[c0] + (1) cpd00018[c0] + (1) cpd00067[c0] + (1) cpd12227[c0]	(1) ATP_c0[c0] + (1) L-Glutamate_c0[c0] + (1) tRNA-Glu_c0[c0] -> (1) PPi_c0[c0] + (1) AMP_c0[c0] + (1) H+_c0[c0] + (1) L-Glutamyl-tRNA-Glu_c0[c0]	rxn06937	GLUTRS	R05578	Porphyrin and chlorophyll metabolism|Aminoacyl-tRNA biosynthesis
rxn00708_c0	>	Cytosol_0	(GCF_000295655.1.CDS.1605 or GCF_000295655.1.CDS.1606)	Uridine 5'-monophosphate phosphohydrolase_c0		7.21		(1) cpd00001[c0] + (1) cpd00091[c0] -> (1) cpd00009[c0] + (1) cpd00249[c0]	(1) H2O_c0[c0] + (1) UMP_c0[c0] -> (1) Phosphate_c0[c0] + (1) Uridine_c0[c0]	rxn00708	NTD2	R00963	Pyrimidine metabolism
rxn07433_c0	-	Cytosol_0	(GCF_000295655.1.CDS.1702 and GCF_000295655.1.CDS.1702)	R07602_c0		-2.81		(1) cpd00213[c0] + (1) cpd14698[c0] <-> (1) cpd00056[c0] + (1) cpd14699[c0]	(1) Lipoamide_c0[c0] + (1) 3-Methyl-1-hydroxybutyl-TPP_c0[c0] <-> (1) TPP_c0[c0] + (1) S-(3-Methylbutanoyl) -dihydrolipoamide-E_c0[c0]	rxn07433		R07602	Valine, leucine and isoleucine degradation
rxn01269_c0	>	Cytosol_0	GCF_000295655.1.CDS.2200	Prephenate:NADP+ oxidoreductase(decarboxylating)_c0		-16.12		(1) cpd00006[c0] + (1) cpd00219[c0] -> (1) cpd00005[c0] + (1) cpd00011[c0] + (1) cpd00868[c0]	(1) NADP_c0[c0] + (1) Prephenate_c0[c0] -> (1) NADPH_c0[c0] + (1) CO2_c0[c0] + (1) p-hydroxyphenylpyruvate_c0[c0]	rxn01269	PPND2	R01730	Phenylalanine, tyrosine and tryptophan biosynthesis
rxn00392_c0	-	Cytosol_0	(GCF_000295655.1.CDS.159 and GCF_000295655.1.CDS.159)	ATP:riboflavin 5'-phosphotransferase_c0		-14.03		(1) cpd00002[c0] + (1) cpd00220[c0] <-> (1) cpd00008[c0] + (1) cpd00050[c0] + (1) cpd00067[c0]	(1) ATP_c0[c0] + (1) Riboflavin_c0[c0] <-> (1) ADP_c0[c0] + (1) FMN_c0[c0] + (1) H+_c0[c0]	rxn00392	FMN1_1	R00549	Riboflavin metabolism	Biosynthesis|Cobalamin-Biosynthesis|Cofactor-Biosynthesis|Flavin-Biosynthesis|PWY66-366|RIBOSYN2-PWY|Vitamin-Biosynthesis
rxn00747_c0	-	Cytosol_0	GCF_000295655.1.CDS.1842	D-glyceraldehyde-3-phosphate aldose-ketose-isomerase_c0		-1.46		(1) cpd00102[c0] <-> (1) cpd00095[c0]	(1) Glyceraldehyde3-phosphate_c0[c0] <-> (1) Glycerone-phosphate_c0[c0]	rxn00747	TPI	R01015	Glycolysis / Gluconeogenesis|Fructose and mannose metabolism|Inositol phosphate metabolism|Carbon fixation in photosynthetic organisms	ANAEROFRUCAT-PWY|ANAGLYCOLYSIS-PWY|Autotrophic-CO2-Fixation|Biosynthesis|C1-COMPOUNDS|CALVIN-PWY|CARBO-BIOSYNTHESIS|CARBOXYLATES-DEG|CO2-Fixation|Carbohydrates-Biosynthesis|Carbohydrates-Degradation|Degradation|Energy-Metabolism|Fermentation|Formaldehyde-Assimilation|GLYCOLYSIS|GLYCOLYSIS-E-D|GLYCOLYSIS-TCA-GLYOX-BYPASS|GLYCOLYSIS-VARIANTS|Gluconeogenesis|P185-PWY|P341-PWY|P441-PWY|P461-PWY|PHOTO…
rxn01334_c0	-	Cytosol_0	GCF_000295655.1.CDS.962	Sedoheptulose 1,7-bisphosphate D-glyceraldehyde-3-phosphate-lyase_c0		2.56		(1) cpd00349[c0] <-> (1) cpd00095[c0] + (1) cpd00236[c0]	(1) Sedoheptulose 1,7-bisphosphate_c0[c0] <-> (1) Glycerone-phosphate_c0[c0] + (1) D-Erythrose4-phosphate_c0[c0]	rxn01334	FBA3	R01829	Carbon fixation in photosynthetic organisms	Autotrophic-CO2-Fixation|Biosynthesis|C1-COMPOUNDS|CALVIN-PWY|CARBO-BIOSYNTHESIS|CO2-Fixation|Carbohydrates-Biosynthesis|Degradation|Energy-Metabolism|PHOTOALL-PWY|PWY0-1517|Photosynthesis
rxn00830_c0	-	Cytosol_0	GCF_000295655.1.CDS.1936	Isopentenyl-diphosphate delta3-delta2-isomerase_c0		0.66		(1) cpd00113[c0] <-> (1) cpd00202[c0]	(1) Isopentenyldiphosphate_c0[c0] <-> (1) DMAPP_c0[c0]	rxn00830	IDI1	R01123	Terpenoid backbone biosynthesis	All-Trans-Farnesyl-PP-Biosynthesis|Biosynthesis|Cell-Structure-Biosynthesis|Cell-Wall-Biosynthesis|Cofactor-Biosynthesis|DITERPENOID-SYN|ERGOSTEROL-SYN-PWY|Energy-Metabolism|GGPP-Biosynthesis|ISOPRENOIDS|Lipid-Biosynthesis|NONMEVIPP-PWY|Other-biosynthesis|POLYISOPRENSYN-PWY|PWY66-5|Polyprenyl-Biosynthesis|SECONDARY-METABOLITE-BIOSYNTHESIS|Sterol-Biosynthesis|Terpenoid-Biosynthesis
rxn10113_c0	>	Cytosol_0	(Unknown and GCF_000295655.1.CDS.1104 and Unknown and Unknown and Unknown)	cytochrome oxidase bo3 (ubiquinol-8: 2.5 protons)_c0		-36.95		(0.5) cpd00007[c0] + (2.5) cpd00067[c0] + (1) cpd15561[c0] -> (1) cpd00001[c0] + (2.5) cpd00067[e0] + (1) cpd15560[c0]	(0.5) O2_c0[c0] + (2.5) H+_c0[c0] + (1) Ubiquinol-8_c0[c0] -> (1) H2O_c0[c0] + (2.5) H+_e0[e0] + (1) Ubiquinone-8_c0[c0]	rxn10113	CYTBO3
rxn00029_c0	>	Cytosol_0	GCF_000295655.1.CDS.1257	5-aminolevulinate hydro-lyase (adding 5-aminolevulinate and cyclizing; porphobilinogen-forming)_c0	4.2.1.24	-15.3		(2) cpd00338[c0] -> (2) cpd00001[c0] + (1) cpd00067[c0] + (1) cpd00689[c0]	(2) 5-Aminolevulinate_c0[c0] -> (2) H2O_c0[c0] + (1) H+_c0[c0] + (1) Porphobilinogen_c0[c0]	rxn00029	HEM2	R00036	Porphyrin and chlorophyll metabolism	Biosynthesis|Chlorophyll-Biosynthesis|Chlorophyll-a-Biosynthesis|Cofactor-Biosynthesis|HEME-SYN|Porphyrin-Compounds-Biosynthesis|Tetrapyrrole-Biosynthesis
rxn06673_c0	>	Cytosol_0	(GCF_000295655.1.CDS.1039 and GCF_000295655.1.CDS.963)	Acetyl-CoA:carbon-dioxide ligase (ADP-forming)_c0		-10.65		(1) cpd00022[c0] + (1) cpd12543[c0] -> (1) cpd00070[c0] + (1) cpd12848[c0]	(1) Acetyl-CoA_c0[c0] + (1) Carboxybiotin-carboxyl-carrier protein_c0[c0] -> (1) Malonyl-CoA_c0[c0] + (1) Holo-[carboxylase]_c0[c0]	rxn06673		R04386	Fatty acid biosynthesis
rxn12646_c0	-	Cytosol_0	(GCF_000295655.1.CDS.1740 or GCF_000295655.1.CDS.1488)	RXN0-6983.c_c0		-0.46		(1) cpd00001[c0] + (1) cpd11580[c0] <-> (1) cpd00033[c0] + (1) cpd00053[c0]	(1) H2O_c0[c0] + (1) Gly-Gln_c0[c0] <-> (1) Glycine_c0[c0] + (1) L-Glutamine_c0[c0]	rxn12646	MEAMP1(gly-gln)
rxn06777_c0	-	Cytosol_0	(GCF_000295655.1.CDS.2086 and GCF_000295655.1.CDS.2086)	(S)-3-Hydroxytetradecanoyl-CoA:NAD+ oxidoreductase_c0		3.76		(1) cpd00003[c0] + (1) cpd03115[c0] <-> (1) cpd00004[c0] + (1) cpd00067[c0] + (1) cpd12689[c0]	(1) NAD_c0[c0] + (1) (S) -3-Hydroxytetradecanoyl-CoA_c0[c0] <-> (1) NADH_c0[c0] + (1) H+_c0[c0] + (1) 3-Oxotetradecanoyl-CoA_c0[c0]	rxn06777	HACD6	R04739	Fatty acid elongation|Fatty acid degradation
rxn05448_c0	>	Cytosol_0	GCF_000295655.1.CDS.2089	10-methyl-trans-undec-2-enoyl-ACP:NAD+ oxidoreductase (A-specific)_c0		-16.55		(1) cpd00004[c0] + (1) cpd00067[c0] + (1) cpd11560[c0] -> (1) cpd00003[c0] + (1) cpd11561[c0]	(1) NADH_c0[c0] + (1) H+_c0[c0] + (1) 10-methyl-trans-undec-2-enoyl-ACP_c0[c0] -> (1) NAD_c0[c0] + (1) 10-methyl-undecanoyl-ACP_c0[c0]	rxn05448
rxn05446_c0	>	Cytosol_0	GCF_000295655.1.CDS.2089	6-methyl-trans-hept-2-enoyl-ACP:NAD+ oxidoreductase (A-specific)_c0		-16.55		(1) cpd00004[c0] + (1) cpd00067[c0] + (1) cpd11552[c0] -> (1) cpd00003[c0] + (1) cpd11553[c0]	(1) NADH_c0[c0] + (1) H+_c0[c0] + (1) 6-methyl-trans-hept-2-enoyl-ACP_c0[c0] -> (1) NAD_c0[c0] + (1) 6-methyl-heptanoyl-ACP_c0[c0]	rxn05446
rxn02175_c0	-	Cytosol_0	GCF_000295655.1.CDS.294	ATP:pantetheine-4'-phosphate adenylyltransferase_c0		1.07		(1) cpd00002[c0] + (1) cpd00834[c0] <-> (1) cpd00012[c0] + (1) cpd00655[c0]	(1) ATP_c0[c0] + (1) Phosphopantetheine_c0[c0] <-> (1) PPi_c0[c0] + (1) Dephospho-CoA_c0[c0]	rxn02175	PTPAT	R03035	Pantothenate and CoA biosynthesis	Biosynthesis|COA-PWY|CoA-Biosynthesis|Cofactor-Biosynthesis|PANTOSYN-PWY|Vitamin-Biosynthesis
rxn05317_c0	-	Cytosol_0	(Unknown and GCF_000295655.1.CDS.2176)	Transport of deoxyadenosine, extracellular_c0		0		(1) cpd00067[e0] + (1) cpd00438[e0] <-> (1) cpd00067[c0] + (1) cpd00438[c0]	(1) H+_e0[e0] + (1) Deoxyadenosine_e0[e0] <-> (1) H+_c0[c0] + (1) Deoxyadenosine_c0[c0]	rxn05317	DADNt2
rxn01675_c0	-	Cytosol_0	(GCF_000295655.1.CDS.425 or GCF_000295655.1.CDS.1149 or GCF_000295655.1.CDS.1120)	dTTP:alpha-D-glucose-1-phosphate thymidylyltransferase_c0		1.07		(1) cpd00089[c0] + (1) cpd00357[c0] <-> (1) cpd00012[c0] + (1) cpd00626[c0]	(1) Glucose-1-phosphate_c0[c0] + (1) TTP_c0[c0] <-> (1) PPi_c0[c0] + (1) dTDPglucose_c0[c0]	rxn01675	G1PTMT	R02328	Streptomycin biosynthesis|Polyketide sugar unit biosynthesis	Antibiotic-Biosynthesis|Biosynthesis|CARBO-BIOSYNTHESIS|Carbohydrates-Biosynthesis|Cell-Structure-Biosynthesis|Cell-Wall-Biosynthesis|DTDPRHAMSYN-PWY|ECASYN-PWY|Lipopolysaccharide-Biosynthesis|O-Antigen-Biosynthesis|OANTIGEN-PWY|Rhamnose-Biosynthesis|SECONDARY-METABOLITE-BIOSYNTHESIS|SUGAR-NUCLEOTIDES
rxn01575_c0	-	Cytosol_0	GCF_000295655.1.CDS.155	L-Isoleucine:2-oxoglutarate aminotransferase_c0		0		(1) cpd00024[c0] + (1) cpd00322[c0] <-> (1) cpd00023[c0] + (1) cpd00508[c0]	(1) 2-Oxoglutarate_c0[c0] + (1) L-Isoleucine_c0[c0] <-> (1) L-Glutamate_c0[c0] + (1) 3MOP_c0[c0]	rxn01575	BAT2_1	R02199	Valine, leucine and isoleucine degradation|Valine, leucine and isoleucine biosynthesis|Glucosinolate biosynthesis	Amino-Acid-Biosynthesis|Amino-Acid-Degradation|BRANCHED-CHAIN-AA-SYN-PWY|Biosynthesis|Degradation|GLYCINE-SYN|ILEUDEG-PWY|ILEUSYN-PWY|IND-AMINO-ACID-SYN|ISOLEUCINE-DEG|ISOLEUCINE-SYN|THREOCAT-PWY|THREONINE-DEG
rxn03240_c0	-	Cytosol_0	(GCF_000295655.1.CDS.453 or GCF_000295655.1.CDS.346)	(S)-3-Hydroxyhexadecanoyl-CoA hydro-lyase_c0		2.16		(1) cpd03113[c0] <-> (1) cpd00001[c0] + (1) cpd03126[c0]	(1) (S) -3-Hydroxyhexadecanoyl-CoA_c0[c0] <-> (1) H2O_c0[c0] + (1) (2E) -Hexadecenoyl-CoA_c0[c0]	rxn03240	ECOAH7	R04738	Fatty acid elongation|Fatty acid degradation
rxn09562_c0	-	Cytosol_0	GCF_000295655.1.CDS.344	Guanylate kinase_c0		9.53		(1) cpd00067[c0] + (1) cpd00115[c0] + (1) cpd00126[c0] <-> (1) cpd00031[c0] + (1) cpd00177[c0]	(1) H+_c0[c0] + (1) dATP_c0[c0] + (1) GMP_c0[c0] <-> (1) GDP_c0[c0] + (1) dADP_c0[c0]	rxn09562	GK2
rxn05359_c0	>	Cytosol_0	((GCF_000295655.1.CDS.1922 or GCF_000295655.1.CDS.2095) and (GCF_000295655.1.CDS.61 or GCF_000295655.1.CDS.917))	4-methyl-3-oxo-hexanoyl-ACP:malonyl-[acyl-carrier-protein] C-acyltransferase (decarboxylating)_c0		2.156		(1) cpd11492[c0] + (1) cpd11495[c0] -> (1) cpd00011[c0] + (1) cpd11493[c0] + (1) cpd11496[c0]	(1) Malonyl-acyl-carrierprotein-_c0[c0] + (1) 2-methylbutyryl-ACP_c0[c0] -> (1) CO2_c0[c0] + (1) ACP_c0[c0] + (1) 4-methyl-3-oxo-hexanoyl-ACP_c0[c0]	rxn05359
rxn00555_c0	-	Cytosol_0	GCF_000295655.1.CDS.224	L-glutamine:D-fructose-6-phosphate isomerase (deaminating)_c0		-6.3		(1) cpd00053[c0] + (1) cpd00072[c0] <-> (1) cpd00023[c0] + (1) cpd00288[c0]	(1) L-Glutamine_c0[c0] + (1) D-fructose-6-phosphate_c0[c0] <-> (1) L-Glutamate_c0[c0] + (1) D-Glucosamine phosphate_c0[c0]	rxn00555	GF6PTA	R00768	Alanine, aspartate and glutamate metabolism|Amino sugar and nucleotide sugar metabolism
rxn03080_c0	-	Cytosol_0	GCF_000295655.1.CDS.678	5-amino-6-(D-ribitylamino)uracil butanedionetransferase_c0	2.5.1.78	0.92		(1) cpd02882[c0] + (1) cpd11225[c0] <-> (2) cpd00001[c0] + (1) cpd00009[c0] + (1) cpd00067[c0] + (1) cpd02656[c0]	(1) 4--1-D-Ribitylamino-5-aminouracil_c0[c0] + (1) 3-4-dihydroxy-2-butanone4-phosphate_c0[c0] <-> (2) H2O_c0[c0] + (1) Phosphate_c0[c0] + (1) H+_c0[c0] + (1) 6-7-Dimethyl-8--1-D-ribityllumazine_c0[c0]	rxn03080	RIB5	R04457	Riboflavin metabolism	Biosynthesis|Cofactor-Biosynthesis|Flavin-Biosynthesis|RIBOSYN2-PWY|Vitamin-Biosynthesis
rxn10237_c0	-	Cytosol_0	GCF_000295655.1.CDS.833	isohexadecanoyl-phosphatidylserine decarboxylase_c0		7.45		(2) cpd00067[c0] + (1) cpd15694[c0] <-> (1) cpd00011[c0] + (1) cpd15700[c0]	(2) H+_c0[c0] + (1) Diisohexadecanoylphosphatidylserine_c0[c0] <-> (1) CO2_c0[c0] + (1) Diisohexadecanoylphosphatidylethanolamine_c0[c0]	rxn10237
rxn10011_c0	<	Cytosol_0	(GCF_000295655.1.CDS.1641 or GCF_000295655.1.CDS.1637)	acyl-CoA dehydrogenase (octanoyl-CoA)_c0		16.55		(1) cpd00003[c0] + (1) cpd01335[c0] <- (1) cpd00004[c0] + (1) cpd00067[c0] + (1) cpd03130[c0]	(1) NAD_c0[c0] + (1) Octanoyl-CoA_c0[c0] <- (1) NADH_c0[c0] + (1) H+_c0[c0] + (1) (2E) -Octenoyl-CoA_c0[c0]	rxn10011	ACOAD3
rxn00143_c0	-	Cytosol_0	(GCF_000295655.1.CDS.196 and GCF_000295655.1.CDS.196)	S-Adenosyl-L-homocysteine homocysteinylribohydrolase_c0		-0.73		(1) cpd00001[c0] + (1) cpd00019[c0] <-> (1) cpd00128[c0] + (1) cpd02227[c0]	(1) H2O_c0[c0] + (1) S-Adenosyl-homocysteine_c0[c0] <-> (1) Adenine_c0[c0] + (1) S-Ribosylhomocysteine_c0[c0]	rxn00143	AHCYSNS	R00194	Cysteine and methionine metabolism	Amino-Acid-Biosynthesis|Autoinducer-Biosynthesis|Biosynthesis|IND-AMINO-ACID-SYN|METHIONINE-SYN|Other-biosynthesis|S-adenosyl-L-methionine-cycle
rxn12644_c0	-	Cytosol_0	(GCF_000295655.1.CDS.1740 or GCF_000295655.1.CDS.1488)	methionyl aminopeptidase_c0		-155.57		(1) cpd00001[c0] + (1) cpd11582[c0] <-> (1) cpd00035[c0] + (1) cpd00161[c0]	(1) H2O_c0[c0] + (1) ala-L-Thr-L_c0[c0] <-> (1) L-Alanine_c0[c0] + (1) L-Threonine_c0[c0]	rxn12644	MEAMP1(ala-thr)
rxn05199_c0	-	Cytosol_0	GCF_000295655.1.CDS.2176	Uridine permease_c0		0		(1) cpd00067[e0] + (1) cpd00249[e0] <-> (1) cpd00067[c0] + (1) cpd00249[c0]	(1) H+_e0[e0] + (1) Uridine_e0[e0] <-> (1) H+_c0[c0] + (1) Uridine_c0[c0]	rxn05199	FUI1_1
rxn01629_c0	-	Cytosol_0	GCF_000295655.1.CDS.145	(S)-4-Amino-5-oxopentanoate 4,5-aminomutase_c0		1.46		(1) cpd00338[c0] <-> (1) cpd02345[c0]	(1) 5-Aminolevulinate_c0[c0] <-> (1) L-Glutamate1-semialdehyde_c0[c0]	rxn01629	G1SAT	R02272	Porphyrin and chlorophyll metabolism	Biosynthesis|Cofactor-Biosynthesis|HEME-SYN|Porphyrin-Compounds-Biosynthesis|Tetrapyrrole-Biosynthesis
rxn00777_c0	-	Cytosol_0	GCF_000295655.1.CDS.715	D-ribose-5-phosphate aldose-ketose-isomerase_c0		0.62		(1) cpd00101[c0] <-> (1) cpd00171[c0]	(1) ribose-5-phosphate_c0[c0] <-> (1) D-Ribulose5-phosphate_c0[c0]	rxn00777		R01056	Pentose phosphate pathway|Carbon fixation in photosynthetic organisms	Autotrophic-CO2-Fixation|Biosynthesis|C1-COMPOUNDS|CALVIN-PWY|CARBO-BIOSYNTHESIS|CO2-Fixation|Carbohydrates-Biosynthesis|Carbohydrates-Degradation|Degradation|Energy-Metabolism|Fermentation|Formaldehyde-Assimilation|NONOXIPENT-PWY|P124-PWY|P185-PWY|PENTOSE-P-PWY|PHOTOALL-PWY|Pentose-Phosphate-Cycle|Photosynthesis|Sugars-And-Polysaccharides|Xylose-Degradation
rxn13784_c0	>	Cytosol_0	(GCF_000295655.1.CDS.599 and GCF_000295655.1.CDS.353 and Unknown and GCF_000295655.1.CDS.1625 and GCF_000295655.1.CDS.918 and Unknown and GCF_000295655.1.CDS.1211 and GCF_000295655.1.CDS.556 and GCF_000295655.1.CDS.587 and GCF_000295655.1.CDS.42 and GCF_000295655.1.CDS.352 and Unknown and GCF_000295655.1.CDS.999)	RNA transcription_c0				-> (1) cpd17043[c0]	-> (1) RNA transcription_c0[c0]	rxn13784
rxn01740_c0	-	Cytosol_0	GCF_000295655.1.CDS.206	Shikimate:NADP+ 3-oxidoreductase_c0		0.75		(1) cpd00006[c0] + (1) cpd00383[c0] <-> (1) cpd00005[c0] + (1) cpd00067[c0] + (1) cpd01716[c0]	(1) NADP_c0[c0] + (1) Shikimate_c0[c0] <-> (1) NADPH_c0[c0] + (1) H+_c0[c0] + (1) 3-Dehydroshikimate_c0[c0]	rxn01740	ARO1_3	R02413	Phenylalanine, tyrosine and tryptophan biosynthesis	ALL-CHORISMATE-PWY|ARO-PWY|AROMATIC-COMPOUNDS-BIOSYN|Amino-Acid-Biosynthesis|Biosynthesis|COMPLETE-ARO-PWY|Chorismate-Biosynthesis
rxn05327_c0	<	Cytosol_0	GCF_000295655.1.CDS.2089	Decanoyl-[acyl-carrier protein]:malonyl-CoA C-acyltransferase(decarboxylating, oxoacyl- and enoyl-reducing)_c0		16.55		(1) cpd00003[c0] + (1) cpd11474[c0] <- (1) cpd00004[c0] + (2) cpd00067[c0] + (1) cpd11475[c0]	(1) NAD_c0[c0] + (1) Decanoyl-ACP_c0[c0] <- (1) NADH_c0[c0] + (2) H+_c0[c0] + (1) (2E) -Decenoyl-[acp]_c0[c0]	rxn05327	DEMAT4	R04961	Fatty acid biosynthesis
rxn05205_c0	-	Cytosol_0	GCF_000295655.1.CDS.2176	Transport of deoxycytidine, extracellular_c0		0		(1) cpd00067[e0] + (1) cpd00654[e0] <-> (1) cpd00067[c0] + (1) cpd00654[c0]	(1) H+_e0[e0] + (1) Deoxycytidine_e0[e0] <-> (1) H+_c0[c0] + (1) Deoxycytidine_c0[c0]	rxn05205	DCYTt2
rxn01444_c0	-	Cytosol_0	(GCF_000295655.1.CDS.1963 and GCF_000295655.1.CDS.1963)	ATP:deoxyguanosine 5'-phosphotransferase_c0	2.7.1.113	-14.03		(1) cpd00002[c0] + (1) cpd00277[c0] <-> (1) cpd00008[c0] + (1) cpd00067[c0] + (1) cpd00296[c0]	(1) ATP_c0[c0] + (1) Deoxyguanosine_c0[c0] <-> (1) ADP_c0[c0] + (1) H+_c0[c0] + (1) dGMP_c0[c0]	rxn01444	DGNSK	R01967	Purine metabolism
rxn02314_c0	-	Cytosol_0	GCF_000295655.1.CDS.1354	ATP:D-tagatose-6-phosphate 1-phosphotransferase_c0	2.7.1.144	-14.03		(1) cpd00002[c0] + (1) cpd00805[c0] <-> (1) cpd00008[c0] + (1) cpd00067[c0] + (1) cpd02371[c0]	(1) ATP_c0[c0] + (1) D-Tagatose 6-phosphate_c0[c0] <-> (1) ADP_c0[c0] + (1) H+_c0[c0] + (1) D-Tagatose 1,6-biphosphate_c0[c0]	rxn02314		R03236	Galactose metabolism	Carbohydrates-Degradation|Degradation|GALACTITOLCAT-PWY|GALACTOSE-DEGRADATION|LACTOSE-DEG|LACTOSECAT-PWY|SECONDARY-METABOLITE-DEGRADATION|SUGAR-ALCOHOLS-DEG|Sugar-Derivatives|Sugars-And-Polysaccharides
rxn00503_c0	-	Cytosol_0	GCF_000295655.1.CDS.1188	(S)-1-pyrroline-5-carboxylate:NAD+ oxidoreductase_c0		4.25		(2) cpd00001[c0] + (1) cpd00003[c0] + (1) cpd02431[c0] <-> (1) cpd00004[c0] + (1) cpd00023[c0] + (1) cpd00067[c0]	(2) H2O_c0[c0] + (1) NAD_c0[c0] + (1) 1-Pyrroline-5-carboxylate_c0[c0] <-> (1) NADH_c0[c0] + (1) L-Glutamate_c0[c0] + (1) H+_c0[c0]	rxn00503	P5CD	R00707	Alanine, aspartate and glutamate metabolism|Arginine and proline metabolism	ARGASEDEG-PWY|ARGININE-DEG|Amino-Acid-Biosynthesis|Amino-Acid-Degradation|Biosynthesis|Degradation|Ethylene-Biosynthesis|GLUTAMATE-SYN|HORMONE-SYN|IND-AMINO-ACID-SYN|PROLINE-DEG|PROUT-PWY|Plant-Hormone-Biosynthesis
rxn00139_c0	<	Cytosol_0	GCF_000295655.1.CDS.680	AMP:diphosphate phospho-D-ribosyltransferase_c0		12.54		(1) cpd00012[c0] + (1) cpd00018[c0] + (1) cpd00067[c0] <- (1) cpd00103[c0] + (1) cpd00128[c0]	(1) PPi_c0[c0] + (1) AMP_c0[c0] + (1) H+_c0[c0] <- (1) PRPP_c0[c0] + (1) Adenine_c0[c0]	rxn00139	ADPT	R00190	Purine metabolism	Adenine-Adenosine-Salvage|Biosynthesis|Metabolic-Clusters|Nucleotide-Biosynthesis|P1-PWY|P121-PWY|PUR-NUC-SYN|PYR-NUC-SYN|Purine-Nucleotides-Salvage
rxn00790_c0	<	Cytosol_0	GCF_000295655.1.CDS.1859	5-phosphoribosylamine:diphosphate phospho-alpha-D-ribosyltransferase (glutamate-amidating)_c0		20.46		(1) cpd00012[c0] + (1) cpd00023[c0] + (1) cpd00067[c0] + (1) cpd01982[c0] <- (1) cpd00001[c0] + (1) cpd00053[c0] + (1) cpd00103[c0]	(1) PPi_c0[c0] + (1) L-Glutamate_c0[c0] + (1) H+_c0[c0] + (1) 5-Phosphoribosylamine_c0[c0] <- (1) H2O_c0[c0] + (1) L-Glutamine_c0[c0] + (1) PRPP_c0[c0]	rxn00790	ADE4	R01072	Purine metabolism|Alanine, aspartate and glutamate metabolism	AIR-Biosynthesis|Biosynthesis|DENOVOPURINE2-PWY|Nucleotide-Biosynthesis|PRPP-PWY|PUR-NUC-SYN|Purine-Nucleotide-De-Novo-Biosynthesis
rxn00237_c0	-	Cytosol_0	GCF_000295655.1.CDS.156	ATP:GDP phosphotransferase_c0		0		(1) cpd00002[c0] + (1) cpd00031[c0] <-> (1) cpd00008[c0] + (1) cpd00038[c0]	(1) ATP_c0[c0] + (1) GDP_c0[c0] <-> (1) ADP_c0[c0] + (1) GTP_c0[c0]	rxn00237	NDPK1	R00330	Purine metabolism	Biosynthesis|DENOVOPURINE2-PWY|Metabolic-Regulators|Nucleotide-Biosynthesis|PPGPPMET-PWY|PRPP-PWY|PUR-NUC-SYN|Purine-Nucleotide-De-Novo-Biosynthesis
rxn08086_c0	>	Cytosol_0	GCF_000295655.1.CDS.409	1-hexadecanoyl-sn-glycerol 3-phosphate O-acyltransferase (n-C16:0)_c0				(1) cpd00067[c0] + (1) cpd15277[c0] + (1) cpd15327[c0] -> (1) cpd11493[c0] + (1) cpd15524[c0]	(1) H+_c0[c0] + (1) Palmitoyl-ACP_c0[c0] + (1) 1-hexadecanoyl-sn-glycerol 3-phosphate_c0[c0] -> (1) ACP_c0[c0] + (1) 1,2-dihexadecanoyl-sn-glycerol 3-phosphate_c0[c0]	rxn08086	AGPAT160
rxn08311_c0	-	Cytosol_0	GCF_000295655.1.CDS.832	CDP-diacylglycerol synthetase (n-C18:0)_c0		-360.2		(1) cpd00052[c0] + (1) cpd15526[c0] <-> (1) cpd00012[c0] + (1) cpd00067[c0] + (1) cpd15421[c0]	(1) CTP_c0[c0] + (1) 1,2-dioctadecanoyl-sn-glycerol 3-phosphate_c0[c0] <-> (1) PPi_c0[c0] + (1) H+_c0[c0] + (1) CDP-1,2-dioctadecanoylglycerol_c0[c0]	rxn08311	DASYN180
rxn03421_c0	-	Cytosol_0	GCF_000295655.1.CDS.439	2,5-Diaminopyrimidine nucleoside triphosphate mutase_c0		0.62		(1) cpd03519[c0] <-> (1) cpd03666[c0]	(1) 2,5-Diaminopyrimidine nucleoside triphosphate_c0[c0] <-> (1) 2,5-Diamino-6-(5'-triphosphoryl-3',4'-trihydroxy-2'-oxopentyl) - amino-4-oxopyrimidine_c0[c0]	rxn03421		R05048	Folate biosynthesis
rxn10227_c0	>	Cytosol_0	GCF_000295655.1.CDS.1437	anteisoheptadecanoyl-CDPdiacylglycerol-serine O-phosphatidyltransferase_c0		-15.04		(1) cpd00054[c0] + (1) cpd15684[c0] -> (1) cpd00046[c0] + (2) cpd00067[c0] + (1) cpd15690[c0]	(1) L-Serine_c0[c0] + (1) CDP-1,2-dianteisoheptadecanoylglycerol_c0[c0] -> (1) CMP_c0[c0] + (2) H+_c0[c0] + (1) Dianteisoheptadecanoylphosphatidylserine_c0[c0]	rxn10227
rxn05336_c0	-	Cytosol_0	GCF_000295655.1.CDS.722	(3R)-3-Hydroxypalmitoyl-[acyl-carrier-protein]:NADP+ oxidoreductase_c0		3.76		(1) cpd00006[c0] + (1) cpd11481[c0] <-> (1) cpd00005[c0] + (1) cpd11485[c0]	(1) NADP_c0[c0] + (1) R-3-hydroxypalmitoyl-acyl-carrierprotein-_c0[c0] <-> (1) NADPH_c0[c0] + (1) 3-oxohexadecanoyl-acp_c0[c0]	rxn05336	3OAR160	R04543	Fatty acid biosynthesis
rxn09210_c0	>	Cytosol_0	GCF_000295655.1.CDS.1437	Phosphatidylserine syntase (n-C18:0)_c0		390.83		(1) cpd00054[c0] + (1) cpd15421[c0] -> (1) cpd00046[c0] + (2) cpd00067[c0] + (1) cpd15557[c0]	(1) L-Serine_c0[c0] + (1) CDP-1,2-dioctadecanoylglycerol_c0[c0] -> (1) CMP_c0[c0] + (2) H+_c0[c0] + (1) phosphatidylserine dioctadecanoyl_c0[c0]	rxn09210	PSSA180
rxn00285_c0	-	Cytosol_0	(GCF_000295655.1.CDS.1335 and GCF_000295655.1.CDS.303)	Succinate:CoA ligase (ADP-forming)_c0		-1.06		(1) cpd00002[c0] + (1) cpd00010[c0] + (1) cpd00036[c0] <-> (1) cpd00008[c0] + (1) cpd00009[c0] + (1) cpd00078[c0]	(1) ATP_c0[c0] + (1) CoA_c0[c0] + (1) Succinate_c0[c0] <-> (1) ADP_c0[c0] + (1) Phosphate_c0[c0] + (1) Succinyl-CoA_c0[c0]	rxn00285	SUCOAS	R00405	Citrate cycle (TCA cycle)|Propanoate metabolism|Carbon fixation pathways in prokaryotes	Autotrophic-CO2-Fixation|Biosynthesis|C1-COMPOUNDS|CO2-Fixation|Degradation|Energy-Metabolism|Fermentation|GLYCOLYSIS-TCA-GLYOX-BYPASS|GLYCOLYSIS-VARIANTS|P23-PWY|P42-PWY|Pyruvate-Degradation|Reductive-TCA-Cycles|TCA|TCA-GLYOX-BYPASS|TCA-VARIANTS
rxn05371_c0	>	Cytosol_0	((GCF_000295655.1.CDS.917 or GCF_000295655.1.CDS.61) and (GCF_000295655.1.CDS.2095 or GCF_000295655.1.CDS.1922))	8-methyl-decanoyl-ACP:malonyl-[acyl-carrier-protein] C-acyltransferase (decarboxylating)_c0		2.156		(1) cpd11492[c0] + (1) cpd11507[c0] -> (1) cpd00011[c0] + (1) cpd11493[c0] + (1) cpd11508[c0]	(1) Malonyl-acyl-carrierprotein-_c0[c0] + (1) 8-methyl-decanoyl-ACP_c0[c0] -> (1) CO2_c0[c0] + (1) ACP_c0[c0] + (1) 10-methyl-3-oxo-dodecanoyl-ACP_c0[c0]	rxn05371
rxn02181_c0	-	Cytosol_0	(GCF_000295655.1.CDS.346 or GCF_000295655.1.CDS.453)	3-Hydroxypropionyl-CoA hydro-lyase_c0	4.2.1.116	-0.31		(1) cpd03375[c0] <-> (1) cpd00001[c0] + (1) cpd00663[c0]	(1) 3-Hydroxypropanoyl-CoA_c0[c0] <-> (1) H2O_c0[c0] + (1) Acrylyl-CoA_c0[c0]	rxn02181		R03045	beta-Alanine metabolism|Propanoate metabolism|Carbon fixation pathways in prokaryotes	Amino-Acid-Biosynthesis|Autotrophic-CO2-Fixation|Beta-Alanine-Biosynthesis|Biosynthesis|C1-COMPOUNDS|CO2-Fixation|CoA-Biosynthesis|Cofactor-Biosynthesis|Degradation|IND-AMINO-ACID-SYN|Other-Degradation
rxn00132_c0	>	Cytosol_0	(GCF_000295655.1.CDS.1605 or GCF_000295655.1.CDS.1606)	Adenosine 5'-monophosphate phosphohydrolase_c0		7.21		(1) cpd00001[c0] + (1) cpd00018[c0] -> (1) cpd00009[c0] + (1) cpd00182[c0]	(1) H2O_c0[c0] + (1) AMP_c0[c0] -> (1) Phosphate_c0[c0] + (1) Adenosine_c0[c0]	rxn00132	NTD7	R00183	Purine metabolism	Adenosine-Nucleotides-Degradation|Degradation|NUCLEO-DEG|Purine-Degradation|SALVADEHYPOX-PWY
rxn00126_c0	>	Cytosol_0	GCF_000295655.1.CDS.448	ATP:L-methionine S-adenosyltransferase_c0		12.62		(1) cpd00001[c0] + (1) cpd00002[c0] + (1) cpd00060[c0] -> (1) cpd00009[c0] + (1) cpd00012[c0] + (1) cpd00017[c0] + (1) cpd00067[c0]	(1) H2O_c0[c0] + (1) ATP_c0[c0] + (1) L-Methionine_c0[c0] -> (1) Phosphate_c0[c0] + (1) PPi_c0[c0] + (1) S-Adenosyl-L-methionine_c0[c0] + (1) H+_c0[c0]	rxn00126	METAT	R00177	Cysteine and methionine metabolism	Amino-Acid-Biosynthesis|Amino-Acid-Degradation|Biosynthesis|CYSTEINE-SYN|Cofactor-Biosynthesis|Degradation|ETHYL-PWY|Ethylene-Biosynthesis|HORMONE-SYN|IND-AMINO-ACID-SYN|MET-SAM-PWY|METHIONINE-DEG|METHIONINE-DEG1-PWY|METHIONINE-SYN|PWY0-781|Plant-Hormone-Biosynthesis|S-adenosyl-L-methionine-cycle|SAM-PWY|Siderophores-Biosynthesis
rxn01518_c0	-	Cytosol_0	GCF_000295655.1.CDS.725	ATP:deoxyuridine 5'-phosphotransferase_c0		-14.03		(1) cpd00002[c0] + (1) cpd00412[c0] <-> (1) cpd00008[c0] + (1) cpd00067[c0] + (1) cpd00299[c0]	(1) ATP_c0[c0] + (1) Deoxyuridine_c0[c0] <-> (1) ADP_c0[c0] + (1) H+_c0[c0] + (1) dUMP_c0[c0]	rxn01518	DURIK1	R02099	Pyrimidine metabolism	Biosynthesis|Nucleotide-Biosynthesis|PWY0-181|PYR-NUC-SYN|Pyrimidine-Nucleotide-Salvage
rxn12844_c0	-	Cytosol_0	(GCF_000295655.1.CDS.1740 or GCF_000295655.1.CDS.1488)	Gly-Cys aminopeptidase_c0				(1) cpd00001[c0] + (1) cpd15603[c0] <-> (1) cpd00033[c0] + (1) cpd00084[c0]	(1) H2O_c0[c0] + (1) Gly-Cys_c0[c0] <-> (1) Glycine_c0[c0] + (1) L-Cysteine_c0[c0]	rxn12844
rxn10216_c0	>	Cytosol_0	GCF_000295655.1.CDS.409	isotetradecanoyl-1-acylglycerol-3-phosphate O-acyltransferase_c0		-3.614		(1) cpd11435[c0] + (1) cpd15673[c0] -> (1) cpd00010[c0] + (1) cpd00067[c0] + (1) cpd15679[c0]	(1) fa1coa_c0[c0] + (1) 1-isotetradecanoyl-sn-glycerol 3-phosphate_c0[c0] -> (1) CoA_c0[c0] + (1) H+_c0[c0] + (1) 1,2-diisotetradecanoyl-sn-glycerol 3-phosphate_c0[c0]	rxn10216
rxn00058_c0	-	Cytosol_0	(GCF_000295655.1.CDS.379 or GCF_000295655.1.CDS.377 or GCF_000295655.1.CDS.377)	Ferrocytochrome-c:oxygen oxidoreductase_c0		-79.17		(1) cpd00007[c0] + (4) cpd00067[c0] + (4) cpd00110[c0] <-> (2) cpd00001[c0] + (4) cpd00109[c0]	(1) O2_c0[c0] + (4) H+_c0[c0] + (4) Cytochrome c2+_c0[c0] <-> (2) H2O_c0[c0] + (4) Cytochrome c3+_c0[c0]	rxn00058		R00081
rxn08306_c0	-	Cytosol_0	GCF_000295655.1.CDS.832	CDP-diacylglycerol synthetase (n-C12:0)_c0		270.92		(1) cpd00052[c0] + (1) cpd15521[c0] <-> (1) cpd00012[c0] + (1) cpd00067[c0] + (1) cpd15417[c0]	(1) CTP_c0[c0] + (1) 1,2-didodecanoyl-sn-glycerol 3-phosphate_c0[c0] <-> (1) PPi_c0[c0] + (1) H+_c0[c0] + (1) CDP-1,2-didodecanoylglycerol_c0[c0]	rxn08306	DASYN120
rxn00206_c0	>	Cytosol_0	(GCF_000295655.1.CDS.447 or GCF_000295655.1.CDS.807)	superoxide:superoxide oxidoreductase_c0		-22.87		(2) cpd00067[c0] + (2) cpd00532[c0] -> (1) cpd00007[c0] + (1) cpd00025[c0]	(2) H+_c0[c0] + (2) O2-_c0[c0] -> (1) O2_c0[c0] + (1) H2O2_c0[c0]	rxn00206	SOD	R00275		Biosynthesis|DETOX1-PWY|Detoxification|Ethylene-Biosynthesis|HORMONE-SYN|Plant-Hormone-Biosynthesis
rxn01871_c0	-	Cytosol_0	GCF_000295655.1.CDS.113	acetyl-CoA:enzyme N6-(dihydrolipoyl)lysine S-acetyltransferase_c0		0		(1) cpd00022[c0] + (1) cpd00449[c0] <-> (1) cpd00010[c0] + (1) cpd00836[c0]	(1) Acetyl-CoA_c0[c0] + (1) Dihydrolipoamide_c0[c0] <-> (1) CoA_c0[c0] + (1) S-Acetyldihydrolipoamide_c0[c0]	rxn01871		R02569	Glycolysis / Gluconeogenesis|Citrate cycle (TCA cycle)|Pyruvate metabolism
rxn05340_c0	-	Cytosol_0	GCF_000295655.1.CDS.722	(3R)-3-Hydroxydodecanoyl-[acyl-carrier-protein]:NADP+ oxidoreductase_c0		3.76		(1) cpd00006[c0] + (1) cpd11480[c0] <-> (1) cpd00005[c0] + (1) cpd11489[c0]	(1) NADP_c0[c0] + (1) D-3-Hydroxydodecanoyl-[acp]_c0[c0] <-> (1) NADPH_c0[c0] + (1) 3-oxododecanoyl-acp_c0[c0]	rxn05340	3OAR120	R04964	Fatty acid biosynthesis	Biosynthesis|Fatty-acid-biosynthesis|Lipid-Biosynthesis|Palmitate-Biosynthesis
rxn00405_c0	>	Cytosol_0	GCF_000295655.1.CDS.163	L-arginine carboxy-lyase (agmatine-forming)_c0		-3.09		(1) cpd00051[c0] + (1) cpd00067[c0] -> (1) cpd00011[c0] + (1) cpd00152[c0]	(1) L-Arginine_c0[c0] + (1) H+_c0[c0] -> (1) CO2_c0[c0] + (1) Agmatine_c0[c0]	rxn00405	ARGDC	R00566	Arginine and proline metabolism	ARG+POLYAMINE-SYN|ARGDEG-III-PWY|ARGDEG-PWY|ARGININE-DEG|Acid-Resistance|Amino-Acid-Degradation|Biosynthesis|Degradation|Detoxification|ORNARGDEG-PWY|POLYAMINSYN3-PWY|POLYAMSYN-PWY|PWY0-1299|PWY0-823|Polyamine-Biosynthesis|Putrescine-Biosynthesis|Spermidine-Biosynthesis
rxn04704_c0	-	Cytosol_0	GCF_000295655.1.CDS.1737	coproporphyrinogen-III:S-adenosyl-L-methionine oxidoreductase(decarboxylating)_c0		-31.9		(2) cpd00017[c0] + (1) cpd02083[c0] <-> (2) cpd00011[c0] + (2) cpd00060[c0] + (1) cpd00791[c0] + (2) cpd03091[c0]	(2) S-Adenosyl-L-methionine_c0[c0] + (1) CoproporphyrinogenIII_c0[c0] <-> (2) CO2_c0[c0] + (2) L-Methionine_c0[c0] + (1) ProtoporphyrinogenIX_c0[c0] + (2) 5'-Deoxyadenosine_c0[c0]	rxn04704	CPPPGO2	R06895	Porphyrin and chlorophyll metabolism	Biosynthesis|Cofactor-Biosynthesis|HEME-SYN|HEMESYN2-PWY|PWY0-1415|Porphyrin-Compounds-Biosynthesis
rxn01169_c0	-	Cytosol_0	(GCF_000295655.1.CDS.536 or GCF_000295655.1.CDS.322)	ATP:beta-D-glucose 6-phosphotransferase_c0		-14.03		(1) cpd00002[c0] + (1) cpd00190[c0] <-> (1) cpd00008[c0] + (1) cpd00067[c0] + (1) cpd00863[c0]	(1) ATP_c0[c0] + (1) beta-D-Glucose_c0[c0] <-> (1) ADP_c0[c0] + (1) H+_c0[c0] + (1) beta-D-Glucose 6-phosphate_c0[c0]	rxn01169	GLK1_3	R01600	Glycolysis / Gluconeogenesis	ANAEROFRUCAT-PWY|ANAGLYCOLYSIS-PWY|Biosynthesis|CARBO-BIOSYNTHESIS|Carbohydrates-Biosynthesis|Carbohydrates-Degradation|Cell-Structure-Biosynthesis|Degradation|Energy-Metabolism|Fermentation|GLUCOSE1PMETAB-PWY|GLYCOCAT-PWY|GLYCOLYSIS-VARIANTS|Glycogen-Degradation|P122-PWY|P124-PWY|POLYSACCHARIDES-DEG|PWY0-1182|Polyamine-Biosynthesis|Polymer-Degradation|Polysaccharides-Biosynthesis|SUGAR-NUCLEOTID…
rxn00299_c0	>	Cytosol_0	GCF_000295655.1.CDS.439	GTP 7,8-8,9-dihydrolase_c0		-16.89		(1) cpd00001[c0] + (1) cpd00038[c0] -> (1) cpd00047[c0] + (1) cpd00067[c0] + (1) cpd02978[c0]	(1) H2O_c0[c0] + (1) GTP_c0[c0] -> (1) Formate_c0[c0] + (1) H+_c0[c0] + (1) 7,8-Dihydroneopterin 3'-triphosphate_c0[c0]	rxn00299	FOL2	R00424		6-HM-Dihydropterin-PP-Biosynthesis|ALL-CHORISMATE-PWY|Biosynthesis|Cofactor-Biosynthesis|FOLSYN-PWY|Folate-Biosynthesis|SECONDARY-METABOLITE-BIOSYNTHESIS|Tetrahydrobiopterin-Biosynthesis|Vitamin-Biosynthesis
rxn05389_c0	-	Cytosol_0	GCF_000295655.1.CDS.722	7-methyl-3-oxo-octanoyl-ACP:NADP+ oxidoreductase_c0		-3.76		(1) cpd00005[c0] + (1) cpd00067[c0] + (1) cpd11525[c0] <-> (1) cpd00006[c0] + (1) cpd11526[c0]	(1) NADPH_c0[c0] + (1) H+_c0[c0] + (1) 7-methyl-3-oxo-octanoyl-ACP_c0[c0] <-> (1) NADP_c0[c0] + (1) 7-methyl-3-hydroxy-octanoyl-ACP_c0[c0]	rxn05389
rxn05735_c0	>	Cytosol_0	GCF_000295655.1.CDS.860	aldehyde dehydrogenase (aminoacetaldehyde, NAD)_c0		-9.803		(1) cpd00001[c0] + (1) cpd00003[c0] + (1) cpd04122[c0] -> (1) cpd00004[c0] + (1) cpd00033[c0] + (2) cpd00067[c0]	(1) H2O_c0[c0] + (1) NAD_c0[c0] + (1) Aminoacetaldehyde_c0[c0] -> (1) NADH_c0[c0] + (1) Glycine_c0[c0] + (2) H+_c0[c0]	rxn05735
rxn02484_c0	-	Cytosol_0	GCF_000295655.1.CDS.1591	ATP:4-amino-5-hydroxymethyl-2-methylpyrimidine 5-phosphotransferase_c0		-14.03		(1) cpd00002[c0] + (1) cpd00939[c0] <-> (1) cpd00008[c0] + (1) cpd00067[c0] + (1) cpd02775[c0]	(1) ATP_c0[c0] + (1) Toxopyrimidine_c0[c0] <-> (1) ADP_c0[c0] + (1) H+_c0[c0] + (1) 4-Amino-5-phosphomethyl-2-methylpyrimidine_c0[c0]	rxn02484	HMPK1	R03471	Thiamine metabolism	Biosynthesis|Cofactor-Biosynthesis|Thiamin-Salvage|Thiamine-Biosynthesis|Vitamin-Biosynthesis
rxn02916_c0	>	Cytosol_0	Unknown	R04175_c0		-14.94		(1) cpd02074[c0] -> (1) cpd00001[c0] + (1) cpd00067[c0] + (1) cpd00922[c0]	(1) 2-Oxo-6-aminocaproate_c0[c0] -> (1) H2O_c0[c0] + (1) H+_c0[c0] + (1) delta1-Piperideine-2-carboxylate_c0[c0]	rxn02916	AOXHEXCYCL	R04175	Tropane, piperidine and pyridine alkaloid biosynthesis	Amino-Acid-Degradation|Degradation|LYSINE-DEG
rxn01133_c0	>	Cytosol_0	GCF_000295655.1.CDS.429	Acetyl-CoA:maltose O-acetyltransferase_c0		-3.61		(1) cpd00022[c0] + (1) cpd00179[c0] -> (1) cpd00010[c0] + (1) cpd01441[c0]	(1) Acetyl-CoA_c0[c0] + (1) Maltose_c0[c0] -> (1) CoA_c0[c0] + (1) Acetyl-maltose_c0[c0]	rxn01133	MALTAT	R01556
rxn12639_c0	-	Cytosol_0	(GCF_000295655.1.CDS.1740 or GCF_000295655.1.CDS.1488)	RXN0-6976.c_c0		-0.46		(1) cpd00001[c0] + (1) cpd11587[c0] <-> (1) cpd00035[c0] + (1) cpd00053[c0]	(1) H2O_c0[c0] + (1) Ala-Gln_c0[c0] <-> (1) L-Alanine_c0[c0] + (1) L-Glutamine_c0[c0]	rxn12639	MEAMP1(ala-gln)
rxn03159_c0	-	Cytosol_0	GCF_000295655.1.CDS.1157	UDP-2,3-bis(3-hydroxytetradecanoyl)glucosamine:2,3-bis-(3-hydroxytetradecanoyl)-alpha-D-glucosaminyl-1-phosphate 2,3-bis(3-hydroxytetradecanoyl)-glucosaminyltransferase_c0		-1.7		(1) cpd02835[c0] + (1) cpd02930[c0] <-> (1) cpd00014[c0] + (1) cpd03002[c0]	(1) UDP-2,3-bis(3-hydroxytetradecanoyl) glucosamine_c0[c0] + (1) Lipid X_c0[c0] <-> (1) UDP_c0[c0] + (1) Lipid A disaccharide_c0[c0]	rxn03159		R04606	Lipopolysaccharide biosynthesis	Biosynthesis|Cell-Structure-Biosynthesis|KDO-NAGLIPASYN-PWY|LPSSYN-PWY|Lipid-Biosynthesis|Lipopolysaccharide-Biosynthesis|NAGLIPASYN-PWY
rxn01000_c0	>	Cytosol_0	GCF_000295655.1.CDS.1739	prephenate hydro-lyase (decarboxylating; phenylpyruvate-forming)_c0		-29.07		(1) cpd00067[c0] + (1) cpd00219[c0] -> (1) cpd00001[c0] + (1) cpd00011[c0] + (1) cpd00143[c0]	(1) H+_c0[c0] + (1) Prephenate_c0[c0] -> (1) H2O_c0[c0] + (1) CO2_c0[c0] + (1) Phenylpyruvate_c0[c0]	rxn01000	PHA2	R01373	Phenylalanine, tyrosine and tryptophan biosynthesis	ALL-CHORISMATE-PWY|Amino-Acid-Biosynthesis|Biosynthesis|COMPLETE-ARO-PWY|IND-AMINO-ACID-SYN|PHENYLALANINE-SYN|PHESYN
rxn00363_c0	>	Cytosol_0	(GCF_000295655.1.CDS.1605 or GCF_000295655.1.CDS.1606)	Cytidine-5'-monophosphate phosphohydrolase_c0		7.21		(1) cpd00001[c0] + (1) cpd00046[c0] -> (1) cpd00009[c0] + (1) cpd00367[c0]	(1) H2O_c0[c0] + (1) CMP_c0[c0] -> (1) Phosphate_c0[c0] + (1) Cytidine_c0[c0]	rxn00363	NTD4	R00511	Pyrimidine metabolism
rxn01670_c0	>	Cytosol_0	(GCF_000295655.1.CDS.1605 or GCF_000295655.1.CDS.1606)	Nicotinamide ribonucleotide phosphohydrolase_c0		7.21		(1) cpd00001[c0] + (1) cpd00355[c0] -> (1) cpd00009[c0] + (1) cpd02016[c0]	(1) H2O_c0[c0] + (1) Nicotinamide ribonucleotide_c0[c0] -> (1) Phosphate_c0[c0] + (1) N-Ribosylnicotinamide_c0[c0]	rxn01670	NIRP	R02323	Nicotinate and nicotinamide metabolism	Biosynthesis|Cofactor-Biosynthesis|NAD-BIOSYNTHESIS-II|NAD-Metabolism|NAD-SYN
rxn12643_c0	>	Cytosol_0	(GCF_000295655.1.CDS.1740 or GCF_000295655.1.CDS.1488)	RXN0-6979.c_c0		-0.46		(1) cpd00001[c0] + (1) cpd11583[c0] -> (1) cpd00035[c0] + (1) cpd00107[c0]	(1) H2O_c0[c0] + (1) Ala-Leu_c0[c0] -> (1) L-Alanine_c0[c0] + (1) L-Leucine_c0[c0]	rxn12643	MEAMP1(ala-leu)
rxn00786_c0	-	Cytosol_0	GCF_000295655.1.CDS.962	D-fructose-1,6-bisphosphate D-glyceraldehyde-3-phosphate-lyase (glycerone-phosphate-forming)_c0		4.31		(1) cpd00290[c0] <-> (1) cpd00095[c0] + (1) cpd00102[c0]	(1) D-fructose-1,6-bisphosphate_c0[c0] <-> (1) Glycerone-phosphate_c0[c0] + (1) Glyceraldehyde3-phosphate_c0[c0]	rxn00786	FBA	R01068	Methane metabolism|Carbon fixation in photosynthetic organisms
rxn03012_c0	>	Cytosol_0	Unknown	R04336_c0		-16.74		(1) cpd02414[c0] -> (1) cpd00001[c0] + (1) cpd00067[c0] + (1) cpd02465[c0]	(1) L-2-Amino-6-oxopimelate_c0[c0] -> (1) H2O_c0[c0] + (1) H+_c0[c0] + (1) tetrahydrodipicolinate_c0[c0]	rxn03012		R04336	Lysine biosynthesis	Amino-Acid-Biosynthesis|Biosynthesis|IND-AMINO-ACID-SYN|LYSINE-SYN
rxn09197_c0	-	Cytosol_0	GCF_000295655.1.CDS.833	Phosphatidylserine decarboxylase (n-C12:0)_c0		-73.2		(2) cpd00067[c0] + (1) cpd15552[c0] <-> (1) cpd00011[c0] + (1) cpd15528[c0]	(2) H+_c0[c0] + (1) phosphatidylserine didodecanoyl_c0[c0] <-> (1) CO2_c0[c0] + (1) phosphatidylethanolamine didodecanoyl_c0[c0]	rxn09197	PSD120
rxn01100_c0	-	Cytosol_0	GCF_000295655.1.CDS.803	ATP:3-phospho-D-glycerate 1-phosphotransferase_c0		-6.9		(1) cpd00002[c0] + (1) cpd00169[c0] <-> (1) cpd00008[c0] + (1) cpd00203[c0]	(1) ATP_c0[c0] + (1) 3-Phosphoglycerate_c0[c0] <-> (1) ADP_c0[c0] + (1) 1,3-Bisphospho-D-glycerate_c0[c0]	rxn01100	PGK	R01512	Glycolysis / Gluconeogenesis|Carbon fixation in photosynthetic organisms	ANAEROFRUCAT-PWY|ANAGLYCOLYSIS-PWY|Autotrophic-CO2-Fixation|Biosynthesis|C1-COMPOUNDS|CALVIN-PWY|CARBO-BIOSYNTHESIS|CARBOXYLATES-DEG|CO2-Fixation|Carbohydrates-Biosynthesis|Carbohydrates-Degradation|Degradation|Energy-Metabolism|Fermentation|Formaldehyde-Assimilation|GLUCONEO-PWY|GLYCOLYSIS|GLYCOLYSIS-E-D|GLYCOLYSIS-TCA-GLYOX-BYPASS|GLYCOLYSIS-VARIANTS|Gluconeogenesis|P122-PWY|P124-PWY|P185-PWY|P…
rxn00838_c0	>	Cytosol_0	GCF_000295655.1.CDS.1853	IMP:L-aspartate ligase (GDP-forming)_c0		-2.59		(1) cpd00038[c0] + (1) cpd00041[c0] + (1) cpd00114[c0] -> (1) cpd00009[c0] + (1) cpd00031[c0] + (2) cpd00067[c0] + (1) cpd02375[c0]	(1) GTP_c0[c0] + (1) L-Aspartate_c0[c0] + (1) IMP_c0[c0] -> (1) Phosphate_c0[c0] + (1) GDP_c0[c0] + (2) H+_c0[c0] + (1) Adenylosuccinate_c0[c0]	rxn00838	ADE12	R01135	Purine metabolism|Alanine, aspartate and glutamate metabolism	Biosynthesis|DENOVOPURINE2-PWY|Nucleotide-Biosynthesis|PRPP-PWY|PUR-NUC-SYN|Purine-Nucleotide-De-Novo-Biosynthesis
rxn00102_c0	-	Cytosol_0	(GCF_000295655.1.CDS.1027 or GCF_000295655.1.CDS.1029)	carbonate hydro-lyase (carbon-dioxide-forming)_c0		0.84		(1) cpd00067[c0] + (1) cpd00242[c0] <-> (1) cpd00001[c0] + (1) cpd00011[c0]	(1) H+_c0[c0] + (1) H2CO3_c0[c0] <-> (1) H2O_c0[c0] + (1) CO2_c0[c0]	rxn00102	H2CO3D	R00132	Nitrogen metabolism	Biosynthesis|C1-COMPOUNDS|CARBO-BIOSYNTHESIS|CO2-Fixation|CYANCAT-PWY|Carbohydrates-Biosynthesis|Degradation|Detoxification|Gluconeogenesis|NITROGEN-DEG|Noncarbon-Nutrients|PWYQT-4429
rxn05396_c0	>	Cytosol_0	((GCF_000295655.1.CDS.61 or GCF_000295655.1.CDS.917) and (GCF_000295655.1.CDS.2095 or GCF_000295655.1.CDS.1922))	9-methyl-decanoyl-ACP:malonyl-[acyl-carrier-protein] C-acyltransferase (decarboxylating)_c0		2.156		(1) cpd11492[c0] + (1) cpd11532[c0] -> (1) cpd00011[c0] + (1) cpd11493[c0] + (1) cpd11533[c0]	(1) Malonyl-acyl-carrierprotein-_c0[c0] + (1) 9-methyl-decanoyl-ACP_c0[c0] -> (1) CO2_c0[c0] + (1) ACP_c0[c0] + (1) 11-methyl-3-oxo-dodecanoyl-ACP_c0[c0]	rxn05396
rxn00831_c0	>	Cytosol_0	(GCF_000295655.1.CDS.1606 or GCF_000295655.1.CDS.1605)	Inosine 5'-monophosphate phosphohydrolase_c0		7.21		(1) cpd00001[c0] + (1) cpd00114[c0] -> (1) cpd00009[c0] + (1) cpd00246[c0]	(1) H2O_c0[c0] + (1) IMP_c0[c0] -> (1) Phosphate_c0[c0] + (1) Inosine_c0[c0]	rxn00831	NTD11	R01126	Purine metabolism	AROMATIC-COMPOUNDS-DEGRADATION|Adenosine-Nucleotides-Degradation|Degradation|NUCLEO-DEG|P165-PWY|Purine-Degradation|Urate-Degradation
rxn01352_c0	-	Cytosol_0	(GCF_000295655.1.CDS.1941 or GCF_000295655.1.CDS.1329)	dGTP triphosphohydrolase_c0				(1) cpd00001[c0] + (1) cpd00241[c0] <-> (1) cpd00277[c0] + (1) cpd00421[c0]	(1) H2O_c0[c0] + (1) dGTP_c0[c0] <-> (1) Deoxyguanosine_c0[c0] + (1) Triphosphate_c0[c0]	rxn01352	DGTPH	R01856	Purine metabolism
rxn12634_c0	-	Cytosol_0	(GCF_000295655.1.CDS.1740 or GCF_000295655.1.CDS.1488)	methionyl aminopeptidase_c0		-195.17		(1) cpd00001[c0] + (1) cpd11592[c0] <-> (1) cpd00023[c0] + (1) cpd00033[c0]	(1) H2O_c0[c0] + (1) gly-glu-L_c0[c0] <-> (1) L-Glutamate_c0[c0] + (1) Glycine_c0[c0]	rxn12634	AMPEP10
rxn01255_c0	>	Cytosol_0	GCF_000295655.1.CDS.1467	5-O-(1-Carboxyvinyl)-3-phosphoshikimate phosphate-lyase (chorismate-forming)_c0		-3.89		(1) cpd00932[c0] -> (1) cpd00009[c0] + (1) cpd00216[c0]	(1) 5-O--1-Carboxyvinyl-3-phosphoshikimate_c0[c0] -> (1) Phosphate_c0[c0] + (1) Chorismate_c0[c0]	rxn01255	ARO2	R01714	Phenylalanine, tyrosine and tryptophan biosynthesis	ALL-CHORISMATE-PWY|ARO-PWY|AROMATIC-COMPOUNDS-BIOSYN|Amino-Acid-Biosynthesis|Biosynthesis|COMPLETE-ARO-PWY|Chorismate-Biosynthesis
rxn10014_c0	<	Cytosol_0	(GCF_000295655.1.CDS.1637 or GCF_000295655.1.CDS.1641)	acyl-CoA dehydrogenase (tetradecanoyl-CoA)_c0		16.55		(1) cpd00003[c0] + (1) cpd01695[c0] <- (1) cpd00004[c0] + (1) cpd00067[c0] + (1) cpd03127[c0]	(1) NAD_c0[c0] + (1) Myristoyl-CoA_c0[c0] <- (1) NADH_c0[c0] + (1) H+_c0[c0] + (1) (2E) -Tetradecenoyl-CoA_c0[c0]	rxn10014	ACOAD6
rxn00776_c0	>	Cytosol_0	((GCF_000295655.1.CDS.2146 and GCF_000295655.1.CDS.234) or (Unknown and GCF_000295655.1.CDS.1915 and GCF_000295655.1.CDS.310 and Unknown and Unknown and Unknown))	uracil hydro-lyase (adding D-ribose 5-phosphate;pseudouridine-5'-phosphate-forming)_c0		-11.95		(1) cpd00092[c0] + (1) cpd00101[c0] -> (1) cpd00001[c0] + (1) cpd00859[c0]	(1) Uracil_c0[c0] + (1) ribose-5-phosphate_c0[c0] -> (1) H2O_c0[c0] + (1) Pseudouridine 5'-phosphate_c0[c0]	rxn00776		R01055	Pyrimidine metabolism	Degradation|NUCLEO-DEG|Purine-Degradation
rxn05251_c0	>	Cytosol_0	(GCF_000295655.1.CDS.1246 or GCF_000295655.1.CDS.1636)	FACOAL170(anteiso)_c0		-2.486		(1) cpd00002[c0] + (1) cpd00010[c0] + (1) cpd11433[c0] -> (1) cpd00012[c0] + (1) cpd00018[c0] + (1) cpd11434[c0]	(1) ATP_c0[c0] + (1) CoA_c0[c0] + (1) fa12_c0[c0] -> (1) PPi_c0[c0] + (1) AMP_c0[c0] + (1) fa12coa_c0[c0]	rxn05251
rxn00214_c0	-	Cytosol_0	(GCF_000295655.1.CDS.1704 or GCF_000295655.1.CDS.1135)	UDP-glucose 4-epimerase_c0		0		(1) cpd00026[c0] <-> (1) cpd00043[c0]	(1) UDP-glucose_c0[c0] <-> (1) UDP-galactose_c0[c0]	rxn00214	GAL10	R00291	Galactose metabolism|Amino sugar and nucleotide sugar metabolism	Activation-Inactivation-Interconversion|Biosynthesis|CARBO-BIOSYNTHESIS|COLANSYN-PWY|Carbohydrates-Biosynthesis|Carbohydrates-Degradation|Cell-Structure-Biosynthesis|Cell-Wall-Biosynthesis|Degradation|GALACTOSE-DEGRADATION|Interconversion|SUGAR-NUCLEOTIDES|Sugars-And-Polysaccharides
rxn01211_c0	-	Cytosol_0	(GCF_000295655.1.CDS.1895 or (GCF_000295655.1.CDS.1128 and GCF_000295655.1.CDS.1128))	5,10-Methenyltetrahydrofolate 5-hydrolase (decyclizing)_c0		13.69		(1) cpd00001[c0] + (1) cpd00347[c0] <-> (1) cpd00067[c0] + (1) cpd00201[c0]	(1) H2O_c0[c0] + (1) 5-10-Methenyltetrahydrofolate_c0[c0] <-> (1) H+_c0[c0] + (1) 10-Formyltetrahydrofolate_c0[c0]	rxn01211	ADE3_3	R01655	One carbon pool by folate|Carbon fixation pathways in prokaryotes	1CMET2-PWY|Amino-Acid-Degradation|Autotrophic-CO2-Fixation|Biosynthesis|C1-COMPOUNDS|CARBO-BIOSYNTHESIS|CO2-Fixation|CODH-PWY|Carbohydrates-Biosynthesis|Cofactor-Biosynthesis|Degradation|FOLSYN-PWY|Folate-Biosynthesis|Formaldehyde-Oxidation|Gluconeogenesis|HISTIDINE-DEG|NUCLEO-DEG|P164-PWY|Purine-Degradation|Vitamin-Biosynthesis
rxn00527_c0	-	Cytosol_0	(GCF_000295655.1.CDS.2039 or GCF_000295655.1.CDS.1206 or GCF_000295655.1.CDS.770)	L-tyrosine:2-oxoglutarate aminotransferase_c0		0		(1) cpd00024[c0] + (1) cpd00069[c0] <-> (1) cpd00023[c0] + (1) cpd00868[c0]	(1) 2-Oxoglutarate_c0[c0] + (1) L-Tyrosine_c0[c0] <-> (1) L-Glutamate_c0[c0] + (1) p-hydroxyphenylpyruvate_c0[c0]	rxn00527	AAT1_2	R00734	Ubiquinone and other terpenoid-quinone biosynthesis|Tyrosine metabolism|Phenylalanine, tyrosine and tryptophan biosynthesis|Novobiocin biosynthesis|Isoquinoline alkaloid biosynthesis	ALKALOIDS-SYN|ALL-CHORISMATE-PWY|AROMATIC-COMPOUNDS-BIOSYN|Amino-Acid-Biosynthesis|Amino-Acid-Degradation|Biosynthesis|CINNAMATE-SYN|COMPLETE-ARO-PWY|Cofactor-Biosynthesis|Degradation|IND-AMINO-ACID-SYN|ISOQUINOLINE-ALKALOIDS|N-CONTAINING-SECONDARY-CMPD-SYN|PHENYLPROPANOID-SYN|PWY3O-4108|Plastoquinone-Biosynthesis|Quinone-Biosynthesis|S-Reticuline-Biosynthesis|SECONDARY-METABOLITE-BIOSYNTHESIS|TY…
rxn05322_c0	<	Cytosol_0	GCF_000295655.1.CDS.2089	Butyryl-[acyl-carrier protein]:malonyl-CoA C-acyltransferase(decarboxylating, oxoacyl- and enoyl-reducing)_c0		16.55		(1) cpd00003[c0] + (1) cpd11464[c0] <- (1) cpd00004[c0] + (2) cpd00067[c0] + (1) cpd11465[c0]	(1) NAD_c0[c0] + (1) Butyryl-ACP_c0[c0] <- (1) NADH_c0[c0] + (2) H+_c0[c0] + (1) But-2-enoyl-[acyl-carrier protein]_c0[c0]	rxn05322	BTMAT1	R04429	Fatty acid biosynthesis
rxn13782_c0	>	Cytosol_0	(GCF_000295655.1.CDS.997 and GCF_000295655.1.CDS.984 and GCF_000295655.1.CDS.1265 and GCF_000295655.1.CDS.481 and GCF_000295655.1.CDS.982 and GCF_000295655.1.CDS.935 and GCF_000295655.1.CDS.992 and GCF_000295655.1.CDS.1255 and GCF_000295655.1.CDS.979 and GCF_000295655.1.CDS.988 and GCF_000295655.1.CDS.989 and Unknown and GCF_000295655.1.CDS.742 and GCF_000295655.1.CDS.1897 and GCF_000295655.1.CDS…	Protein biosynthesis_c0				-> (1) cpd17041[c0]	-> (1) Protein biosynthesis_c0[c0]	rxn13782
rxn05430_c0	-	Cytosol_0	GCF_000295655.1.CDS.722	14-methyl-3-oxo-pentadecanoyl-ACP:NADP+ oxidoreductase_c0		-3.76		(1) cpd00005[c0] + (1) cpd00067[c0] + (1) cpd11566[c0] <-> (1) cpd00006[c0] + (1) cpd11567[c0]	(1) NADPH_c0[c0] + (1) H+_c0[c0] + (1) 14-methyl-3-oxo-pentadecanoyl-ACP_c0[c0] <-> (1) NADP_c0[c0] + (1) 14-methyl-3-hydroxy-pentadecanoyl-ACP_c0[c0]	rxn05430
rxn10236_c0	-	Cytosol_0	GCF_000295655.1.CDS.833	anteisopentadecanoyl-phosphatidylserine decarboxylase_c0		7.45		(2) cpd00067[c0] + (1) cpd15693[c0] <-> (1) cpd00011[c0] + (1) cpd15699[c0]	(2) H+_c0[c0] + (1) Dianteisopentadecanoylphosphatidylserine_c0[c0] <-> (1) CO2_c0[c0] + (1) Dianteisopentadecanoylphosphatidylethanolamine_c0[c0]	rxn10236
rxn08527_c0	-	Cytosol_0	(GCF_000295655.1.CDS.1105 or (GCF_000295655.1.CDS.1106 and GCF_000295655.1.CDS.1105))	fumarate reductase_c0		-162.01		(1) cpd00106[c0] + (1) cpd15499[c0] <-> (1) cpd00036[c0] + (1) cpd15500[c0]	(1) Fumarate_c0[c0] + (1) Menaquinol 8_c0[c0] <-> (1) Succinate_c0[c0] + (1) Menaquinone 8_c0[c0]	rxn08527	FRD2
rxn01509_c0	-	Cytosol_0	GCF_000295655.1.CDS.344	ATP:dGMP phosphotransferase_c0		9.53		(1) cpd00002[c0] + (1) cpd00067[c0] + (1) cpd00296[c0] <-> (1) cpd00008[c0] + (1) cpd00295[c0]	(1) ATP_c0[c0] + (1) H+_c0[c0] + (1) dGMP_c0[c0] <-> (1) ADP_c0[c0] + (1) dGDP_c0[c0]	rxn01509	DGK1	R02090	Purine metabolism
rxn02011_c0	>	Cytosol_0	GCF_000295655.1.CDS.851	UDP-N-acetylmuramoyl-L-alanyl-D-glutamate:(L)-meso-2,6-diaminoheptanedioate gamma-ligase (ADP-forming)_c0	6.3.2.13	-6.35		(1) cpd00002[c0] + (1) cpd00516[c0] + (1) cpd00525[c0] -> (1) cpd00008[c0] + (1) cpd00009[c0] + (1) cpd00067[c0] + (1) cpd02964[c0]	(1) ATP_c0[c0] + (1) meso-2,6-Diaminopimelate_c0[c0] + (1) UDP-N-acetylmuramoyl-L-alanyl-D-glutamate_c0[c0] -> (1) ADP_c0[c0] + (1) Phosphate_c0[c0] + (1) H+_c0[c0] + (1) UDP-N-acetylmuramoyl-L-alanyl-D-gamma-glutamyl-meso-2-6-diaminopimelate_c0[c0]	rxn02011	UAAGDS	R02788	Lysine biosynthesis|Peptidoglycan biosynthesis	Acetylmuramoyl-Pentapeptide-Biosynthesis|Biosynthesis|Cell-Structure-Biosynthesis|Cell-Wall-Biosynthesis|PEPTIDOGLYCANSYN-PWY|Peptidoglycan-Biosynthesis
rxn01548_c0	-	Cytosol_0	(GCF_000295655.1.CDS.1229 or GCF_000295655.1.CDS.1891)	guanosine:phosphate alpha-D-ribosyltransferase_c0		-7.95		(1) cpd00009[c0] + (1) cpd00311[c0] <-> (1) cpd00207[c0] + (1) cpd00475[c0]	(1) Phosphate_c0[c0] + (1) Guanosine_c0[c0] <-> (1) Guanine_c0[c0] + (1) Ribose 1-phosphate_c0[c0]	rxn01548	PNP1_8	R02147	Purine metabolism	Biosynthesis|Degradation|Guanine-Guanosine-Salvage|Guanosine-Nucleotides-Degradation|Metabolic-Clusters|NUCLEO-DEG|Nucleotide-Biosynthesis|P1-PWY|PUR-NUC-SYN|PWY0-1296|PYR-NUC-SYN|Purine-Degradation|Purine-Nucleotides-Salvage
rxn08528_c0	-	Cytosol_0	(GCF_000295655.1.CDS.1105 or (GCF_000295655.1.CDS.1106 and GCF_000295655.1.CDS.1105))	fumarate reductase_c0		-31.4		(1) cpd00106[c0] + (1) cpd15353[c0] <-> (1) cpd00036[c0] + (1) cpd15352[c0]	(1) Fumarate_c0[c0] + (1) 2-Demethylmenaquinol 8_c0[c0] <-> (1) Succinate_c0[c0] + (1) 2-Demethylmenaquinone 8_c0[c0]	rxn08528	FRD3
rxn01145_c0	>	Cytosol_0	(GCF_000295655.1.CDS.1605 or GCF_000295655.1.CDS.1606)	Thymidylate 5'-phosphohydrolase_c0	3.1.3.35	7.21		(1) cpd00001[c0] + (1) cpd00298[c0] -> (1) cpd00009[c0] + (1) cpd00184[c0]	(1) H2O_c0[c0] + (1) dTMP_c0[c0] -> (1) Phosphate_c0[c0] + (1) Thymidine_c0[c0]	rxn01145	NTD5	R01569	Pyrimidine metabolism
rxn09688_c0	-	Cytosol_0	GCF_000295655.1.CDS.2176	deoxyguanosine transport in via proton symport (periplasm)_c0		0		(1) cpd00067[e0] + (1) cpd00277[e0] <-> (1) cpd00067[c0] + (1) cpd00277[c0]	(1) H+_e0[e0] + (1) Deoxyguanosine_e0[e0] <-> (1) H+_c0[c0] + (1) Deoxyguanosine_c0[c0]	rxn09688	DGSNt2
rxn09205_c0	>	Cytosol_0	GCF_000295655.1.CDS.1437	Phosphatidylserine syntase (n-C12:0)_c0		-240.29		(1) cpd00054[c0] + (1) cpd15417[c0] -> (1) cpd00046[c0] + (2) cpd00067[c0] + (1) cpd15552[c0]	(1) L-Serine_c0[c0] + (1) CDP-1,2-didodecanoylglycerol_c0[c0] -> (1) CMP_c0[c0] + (2) H+_c0[c0] + (1) phosphatidylserine didodecanoyl_c0[c0]	rxn09205	PSSA120
rxn05364_c0	-	Cytosol_0	GCF_000295655.1.CDS.722	6-methyl-3-oxo-octanoyl-ACP:NADP+ oxidoreductase_c0		-3.76		(1) cpd00005[c0] + (1) cpd00067[c0] + (1) cpd11500[c0] <-> (1) cpd00006[c0] + (1) cpd11501[c0]	(1) NADPH_c0[c0] + (1) H+_c0[c0] + (1) 6-methyl-3-oxo-octanoyl-ACP_c0[c0] <-> (1) NADP_c0[c0] + (1) 6-methyl-3-hydroxy-octanoyl-ACP_c0[c0]	rxn05364
rxn09201_c0	-	Cytosol_0	GCF_000295655.1.CDS.833	Phosphatidylserine decarboxylase (n-C16:1)_c0		-73.2		(2) cpd00067[c0] + (1) cpd15556[c0] <-> (1) cpd00011[c0] + (1) cpd15532[c0]	(2) H+_c0[c0] + (1) phosphatidylserine dihexadec-9-enoyl_c0[c0] <-> (1) CO2_c0[c0] + (1) phosphatidylethanolamine dihexadec-9enoyl_c0[c0]	rxn09201	PSD161
rxn00508_c0	>	Cytosol_0	GCF_000295655.1.CDS.921	Succinate-semialdehyde:NAD+ oxidoreductase_c0		-9.8		(1) cpd00001[c0] + (1) cpd00003[c0] + (1) cpd00199[c0] -> (1) cpd00004[c0] + (1) cpd00036[c0] + (2) cpd00067[c0]	(1) H2O_c0[c0] + (1) NAD_c0[c0] + (1) 4-Oxobutanoate_c0[c0] -> (1) NADH_c0[c0] + (1) Succinate_c0[c0] + (2) H+_c0[c0]	rxn00508	SSALx	R00713	Alanine, aspartate and glutamate metabolism|Tyrosine metabolism|Butanoate metabolism	4-Aminobutyraye-Degradation|4AMINOBUTMETAB-PWY|AMINE-DEG|ARGDEG-PWY|ARGININE-DEG|Amino-Acid-Degradation|Degradation|GLUDEG-I-PWY|GLUTAMATE-DEG|ORNARGDEG-PWY
rxn10122_c0	-	Cytosol_0	(GCF_000295655.1.CDS.1170 and GCF_000295655.1.CDS.1162 and GCF_000295655.1.CDS.1169 and GCF_000295655.1.CDS.1173 and GCF_000295655.1.CDS.1168 and GCF_000295655.1.CDS.1174 and GCF_000295655.1.CDS.1171 and GCF_000295655.1.CDS.1161 and GCF_000295655.1.CDS.1164 and GCF_000295655.1.CDS.1163 and GCF_000295655.1.CDS.1167 and GCF_000295655.1.CDS.1166 and GCF_000295655.1.CDS.1165 and GCF_000295655.1.CDS.1…	NADH dehydrogenase (ubiquinone-8 & 3.5 protons)_c0		-17.44		(1) cpd00004[c0] + (4.5) cpd00067[c0] + (1) cpd15560[c0] <-> (1) cpd00003[c0] + (3.5) cpd00067[e0] + (1) cpd15561[c0]	(1) NADH_c0[c0] + (4.5) H+_c0[c0] + (1) Ubiquinone-8_c0[c0] <-> (1) NAD_c0[c0] + (3.5) H+_e0[e0] + (1) Ubiquinol-8_c0[c0]	rxn10122	NADH6
rxn00187_c0	>	Cytosol_0	GCF_000295655.1.CDS.617	L-Glutamate:ammonia ligase (ADP-forming)_c0		-2.09		(1) cpd00002[c0] + (1) cpd00013[c0] + (1) cpd00023[c0] -> (1) cpd00008[c0] + (1) cpd00009[c0] + (1) cpd00053[c0] + (1) cpd00067[c0]	(1) ATP_c0[c0] + (1) NH3_c0[c0] + (1) L-Glutamate_c0[c0] -> (1) ADP_c0[c0] + (1) Phosphate_c0[c0] + (1) L-Glutamine_c0[c0] + (1) H+_c0[c0]	rxn00187	GLN1	R00253	Alanine, aspartate and glutamate metabolism|Arginine and proline metabolism|Glyoxylate and dicarboxylate metabolism|Nitrogen metabolism	AMMASSIM-PWY|Amino-Acid-Biosynthesis|Ammonia-Assimilation|Biosynthesis|Degradation|GLNSYN-PWY|GLUTAMATE-SYN|GLUTAMINE-SYN|IND-AMINO-ACID-SYN|Metabolic-Clusters|NITROGEN-DEG|Nitrate-Reduction|Noncarbon-Nutrients|PWY490-3
rxn05734_c0	-	Cytosol_0	GCF_000295655.1.CDS.860	aldehyde dehydrogenase (glyoxylate, NAD)_c0		-7.06		(1) cpd00001[c0] + (1) cpd00003[c0] + (1) cpd00040[c0] <-> (1) cpd00004[c0] + (2) cpd00067[c0] + (1) cpd00180[c0]	(1) H2O_c0[c0] + (1) NAD_c0[c0] + (1) Glyoxalate_c0[c0] <-> (1) NADH_c0[c0] + (2) H+_c0[c0] + (1) Oxalate_c0[c0]	rxn05734	ALDD30
rxn00772_c0	-	Cytosol_0	(GCF_000295655.1.CDS.1197 or GCF_000295655.1.CDS.319)	ATP:D-ribose 5-phosphotransferase_c0		-14.03		(1) cpd00002[c0] + (1) cpd00105[c0] <-> (1) cpd00008[c0] + (1) cpd00067[c0] + (1) cpd00101[c0]	(1) ATP_c0[c0] + (1) D-Ribose_c0[c0] <-> (1) ADP_c0[c0] + (1) H+_c0[c0] + (1) ribose-5-phosphate_c0[c0]	rxn00772	RBKr	R01051	Pentose phosphate pathway
rxn00006_c0	>	Cytosol_0	(GCF_000295655.1.CDS.496 or GCF_000295655.1.CDS.451)	hydrogen-peroxide:hydrogen-peroxide oxidoreductase_c0		-45.35		(2) cpd00025[c0] -> (2) cpd00001[c0] + (1) cpd00007[c0]	(2) H2O2_c0[c0] -> (2) H2O_c0[c0] + (1) O2_c0[c0]	rxn00006	CAT	R00009	Glyoxylate and dicarboxylate metabolism	C1-COMPOUNDS|DETOX1-PWY|Degradation|Detoxification|Methanol-Oxidation
rxn02503_c0	-	Cytosol_0	GCF_000295655.1.CDS.1405	ATP:2-amino-4-hydroxy-6-hydroxymethyl-7,8-dihydropteridine 6'-pyrophosphotransferase_c0		-14.03		(1) cpd00002[c0] + (1) cpd00954[c0] <-> (1) cpd00018[c0] + (1) cpd00067[c0] + (1) cpd02920[c0]	(1) ATP_c0[c0] + (1) 6-hydroxymethyl dihydropterin_c0[c0] <-> (1) AMP_c0[c0] + (1) H+_c0[c0] + (1) 2-Amino-4-hydroxy-6-hydroxymethyl-7-8-dihydropteridinediphosphate_c0[c0]	rxn02503		R03503	Folate biosynthesis	6-HM-Dihydropterin-PP-Biosynthesis|ALL-CHORISMATE-PWY|Biosynthesis|Cofactor-Biosynthesis|FOLSYN-PWY|Folate-Biosynthesis|Vitamin-Biosynthesis
rxn05338_c0	-	Cytosol_0	GCF_000295655.1.CDS.722	(3R)-3-Hydroxydecanoyl-[acyl-carrier-protein]:NADP+ oxidoreductase_c0		3.76		(1) cpd00006[c0] + (1) cpd11482[c0] <-> (1) cpd00005[c0] + (1) cpd00067[c0] + (1) cpd11487[c0]	(1) NADP_c0[c0] + (1) (R) -3-Hydroxydecanoyl-[acyl-carrier protein]_c0[c0] <-> (1) NADPH_c0[c0] + (1) H+_c0[c0] + (1) 3-oxodecanoyl-acp_c0[c0]	rxn05338	3OAR100	R04534	Fatty acid biosynthesis	Biosynthesis|Fatty-acid-biosynthesis|Lipid-Biosynthesis|Palmitate-Biosynthesis
rxn08085_c0	>	Cytosol_0	GCF_000295655.1.CDS.409	1-tetradec-7-enoyl-sn-glycerol 3-phosphate O-acyltransferase (n-C14:1)_c0				(1) cpd00067[c0] + (1) cpd15294[c0] + (1) cpd15330[c0] -> (1) cpd11493[c0] + (1) cpd15523[c0]	(1) H+_c0[c0] + (1) Tetradecenoyl-ACP_c0[c0] + (1) 1-tetradec-7-enoyl-sn-glycerol 3-phosphate_c0[c0] -> (1) ACP_c0[c0] + (1) 1,2-ditetradec-7-enoyl-sn-glycerol 3-phosphate_c0[c0]	rxn08085	AGPAT141
rxn05429_c0	>	Cytosol_0	((GCF_000295655.1.CDS.61 or GCF_000295655.1.CDS.917) and (GCF_000295655.1.CDS.1922 or GCF_000295655.1.CDS.2095))	12-methyl-tridecanoyl-ACP:malonyl-[acyl-carrier-protein] C-acyltransferase (decarboxylating)_c0		2.156		(1) cpd11492[c0] + (1) cpd11565[c0] -> (1) cpd00011[c0] + (1) cpd11493[c0] + (1) cpd11566[c0]	(1) Malonyl-acyl-carrierprotein-_c0[c0] + (1) 12-methyl-tridecanoyl-ACP_c0[c0] -> (1) CO2_c0[c0] + (1) ACP_c0[c0] + (1) 14-methyl-3-oxo-pentadecanoyl-ACP_c0[c0]	rxn05429
rxn08310_c0	-	Cytosol_0	GCF_000295655.1.CDS.832	CDP-diacylglycerol synthetase (n-C16:1)_c0		270.92		(1) cpd00052[c0] + (1) cpd15525[c0] <-> (1) cpd00012[c0] + (1) cpd00067[c0] + (1) cpd15418[c0]	(1) CTP_c0[c0] + (1) 1,2-dihexadec-9-enoyl-sn-glycerol 3-phosphate_c0[c0] <-> (1) PPi_c0[c0] + (1) H+_c0[c0] + (1) CDP-1,2-dihexadec-9-enoylglycerol_c0[c0]	rxn08310	DASYN161
rxn00915_c0	<	Cytosol_0	GCF_000295655.1.CDS.2072	GMP:diphosphate 5-phospho-alpha-D-ribosyltransferase_c0		12.54		(1) cpd00012[c0] + (1) cpd00067[c0] + (1) cpd00126[c0] <- (1) cpd00103[c0] + (1) cpd00207[c0]	(1) PPi_c0[c0] + (1) H+_c0[c0] + (1) GMP_c0[c0] <- (1) PRPP_c0[c0] + (1) Guanine_c0[c0]	rxn00915	GUAPRT	R01229	Purine metabolism	Biosynthesis|Guanine-Guanosine-Salvage|Metabolic-Clusters|Nucleotide-Biosynthesis|P1-PWY|PUR-NUC-SYN|PYR-NUC-SYN|Purine-Nucleotides-Salvage
rxn02853_c0	>	Cytosol_0	GCF_000295655.1.CDS.860	Imidazole acetaldehyde:NAD+ oxidoreductase_c0		-9.8		(1) cpd00001[c0] + (1) cpd00003[c0] + (1) cpd03052[c0] -> (1) cpd00004[c0] + (2) cpd00067[c0] + (1) cpd01831[c0]	(1) H2O_c0[c0] + (1) NAD_c0[c0] + (1) Imidazole acetaldehyde_c0[c0] -> (1) NADH_c0[c0] + (2) H+_c0[c0] + (1) 4-Imidazoleacetate_c0[c0]	rxn02853	ALDD20x	R04065	Histidine metabolism	AMINE-DEG|Degradation
rxn10224_c0	-	Cytosol_0	GCF_000295655.1.CDS.832	anteisopentadecanoyl-phosphatidate cytidylyltransferase_c0		1.07		(1) cpd00052[c0] + (1) cpd15681[c0] <-> (1) cpd00012[c0] + (1) cpd00067[c0] + (1) cpd15687[c0]	(1) CTP_c0[c0] + (1) 1,2-dianteisopentadecanoyl-sn-glycerol 3-phosphate_c0[c0] <-> (1) PPi_c0[c0] + (1) H+_c0[c0] + (1) CDP-1,2-dianteisopentadecanoylglycerol_c0[c0]	rxn10224
rxn05337_c0	-	Cytosol_0	GCF_000295655.1.CDS.722	(3R)-3-Hydroxyhexanoyl-[acyl-carrier-protein]:NADP+ oxidoreductase_c0		3.76		(1) cpd00006[c0] + (1) cpd11479[c0] <-> (1) cpd00005[c0] + (1) cpd11486[c0]	(1) NADP_c0[c0] + (1) D-3-Hydroxyhexanoyl-[acp]_c0[c0] <-> (1) NADPH_c0[c0] + (1) 3-Oxohexanoyl-[acp]_c0[c0]	rxn05337	3OAR60	R04953	Fatty acid biosynthesis	Biosynthesis|Fatty-acid-biosynthesis|Lipid-Biosynthesis|Palmitate-Biosynthesis
rxn01653_c0	>	Cytosol_0	GCF_000295655.1.CDS.930	5-Formyltetrahydrofolate cyclo-ligase (ADP-forming)_c0		-8.22		(1) cpd00002[c0] + (1) cpd02197[c0] -> (1) cpd00008[c0] + (1) cpd00009[c0] + (1) cpd00347[c0]	(1) ATP_c0[c0] + (1) 5-Formyltetrahydrofolate_c0[c0] -> (1) ADP_c0[c0] + (1) Phosphate_c0[c0] + (1) 5-10-Methenyltetrahydrofolate_c0[c0]	rxn01653	FTHFCL	R02301	One carbon pool by folate	Biosynthesis|Cofactor-Biosynthesis|Folate-Biosynthesis|Vitamin-Biosynthesis
rxn00474_c0	>	Cytosol_0	((GCF_000295655.1.CDS.1878 or GCF_000295655.1.CDS.1877) and GCF_000295655.1.CDS.1875)	L-serine hydro-lyase (adding indole; L-tryptophan-forming)_c0		-11.95		(1) cpd00054[c0] + (1) cpd00359[c0] -> (1) cpd00001[c0] + (1) cpd00065[c0]	(1) L-Serine_c0[c0] + (1) indol_c0[c0] -> (1) H2O_c0[c0] + (1) L-Tryptophan_c0[c0]	rxn00474	TRPS2	R00674	Phenylalanine, tyrosine and tryptophan biosynthesis	ALL-CHORISMATE-PWY|Amino-Acid-Biosynthesis|Biosynthesis|COMPLETE-ARO-PWY|IND-AMINO-ACID-SYN|TRPSYN-PWY|TRYPTOPHAN-BIOSYNTHESIS
rxn03147_c0	>	Cytosol_0	GCF_000295655.1.CDS.1860	1-(5-Phosphoribosyl)-5-amino-4-carboxyimidazole:L-aspartate ligase (ADP-forming)_c0		-16.08		(1) cpd00002[c0] + (1) cpd00041[c0] + (1) cpd02893[c0] -> (1) cpd00008[c0] + (1) cpd00009[c0] + (1) cpd00067[c0] + (1) cpd02921[c0]	(1) ATP_c0[c0] + (1) L-Aspartate_c0[c0] + (1) 5'-Phosphoribosyl-4-carboxy-5-aminoimidazole_c0[c0] -> (1) ADP_c0[c0] + (1) Phosphate_c0[c0] + (1) H+_c0[c0] + (1) SAICAR_c0[c0]	rxn03147	ADE1	R04591	Purine metabolism
rxn03843_c0	>	Cytosol_0	GCF_000295655.1.CDS.835	Farnesyl diphosphate:Isopentenyl diphosphate farnesyl cistransferase_c0		-22.53		(1) cpd00113[c0] + (1) cpd00350[c0] -> (1) cpd00012[c0] + (1) cpd00067[c0] + (1) cpd08211[c0]	(1) Isopentenyldiphosphate_c0[c0] + (1) Farnesyldiphosphate_c0[c0] -> (1) PPi_c0[c0] + (1) H+_c0[c0] + (1) trans,trans,cis-Geranylgeranyl diphosphate_c0[c0]	rxn03843		R05555
rxn05376_c0	-	Cytosol_0	GCF_000295655.1.CDS.722	12-methyl-3-oxo-tetra-decanoyl-ACP:NADP+ oxidoreductase_c0		-3.76		(1) cpd00005[c0] + (1) cpd00067[c0] + (1) cpd11512[c0] <-> (1) cpd00006[c0] + (1) cpd11513[c0]	(1) NADPH_c0[c0] + (1) H+_c0[c0] + (1) 12-methyl-3-oxo-tetra-decanoyl-ACP_c0[c0] <-> (1) NADP_c0[c0] + (1) 12-methyl-3-hydroxy-tetra-decanoyl-ACP_c0[c0]	rxn05376
rxn09687_c0	-	Cytosol_0	GCF_000295655.1.CDS.2176	TRANS-RXN-108E.cp_c0		0		(1) cpd00067[e0] + (1) cpd03279[e0] <-> (1) cpd00067[c0] + (1) cpd03279[c0]	(1) H+_e0[e0] + (1) Deoxyinosine_e0[e0] <-> (1) H+_c0[c0] + (1) Deoxyinosine_c0[c0]	rxn09687	DINSt2
rxn01116_c0	-	Cytosol_0	GCF_000295655.1.CDS.1212	D-Ribulose-5-phosphate 3-epimerase_c0		0		(1) cpd00171[c0] <-> (1) cpd00198[c0]	(1) D-Ribulose5-phosphate_c0[c0] <-> (1) D-Xylulose5-phosphate_c0[c0]	rxn01116	RPE	R01529	Pentose phosphate pathway|Pentose and glucuronate interconversions|Carbon fixation in photosynthetic organisms	Autotrophic-CO2-Fixation|Biosynthesis|C1-COMPOUNDS|CALVIN-PWY|CARBO-BIOSYNTHESIS|CO2-Fixation|Carbohydrates-Biosynthesis|Carbohydrates-Degradation|D-Arabinose-Degradation|DARABCAT-PWY|Degradation|Energy-Metabolism|Fermentation|Formaldehyde-Assimilation|NONOXIPENT-PWY|P122-PWY|P124-PWY|P185-PWY|P21-PWY|PENTOSE-P-PWY|PHOTOALL-PWY|Pentose-Phosphate-Cycle|Photosynthesis|RIBITOLUTIL-PWY|SECONDARY-META…
rxn00829_c0	>	Cytosol_0	GCF_000295655.1.CDS.1245	ATP:(R)-5-diphosphomevalonate carboxy-lyase (adding ATP; isopentenyl-diphosphate-forming)_c0		-7.8		(1) cpd00002[c0] + (1) cpd00841[c0] -> (1) cpd00008[c0] + (1) cpd00009[c0] + (1) cpd00011[c0] + (1) cpd00113[c0]	(1) ATP_c0[c0] + (1) 5-diphosphomevalonate_c0[c0] -> (1) ADP_c0[c0] + (1) Phosphate_c0[c0] + (1) CO2_c0[c0] + (1) Isopentenyldiphosphate_c0[c0]	rxn00829	DPMVD	R01121	Terpenoid backbone biosynthesis	Biosynthesis|Cofactor-Biosynthesis|DITERPENOID-SYN|ERGOSTEROL-SYN-PWY|GGPP-Biosynthesis|ISOPRENOIDS|Lipid-Biosynthesis|PWY66-5|Polyprenyl-Biosynthesis|SECONDARY-METABOLITE-BIOSYNTHESIS|Sterol-Biosynthesis|Terpenoid-Biosynthesis
rxn00868_c0	<	Cytosol_0	((GCF_000295655.1.CDS.1637 or GCF_000295655.1.CDS.1641) or GCF_000295655.1.CDS.2083)	Butanoyl-CoA:(acceptor) 2,3-oxidoreductase_c0		16.55		(1) cpd00003[c0] + (1) cpd00120[c0] <- (1) cpd00004[c0] + (1) cpd00067[c0] + (1) cpd00650[c0]	(1) NAD_c0[c0] + (1) Butyryl-CoA_c0[c0] <- (1) NADH_c0[c0] + (1) H+_c0[c0] + (1) Crotonyl-CoA_c0[c0]	rxn00868	ACOAD1	R01171	Butanoate metabolism	Energy-Metabolism|Fermentation
rxn01544_c0	<	Cytosol_0	GCF_000295655.1.CDS.2072	XMP:pyrophosphate phosphoribosyltransferase_c0		12.54		(1) cpd00012[c0] + (1) cpd00067[c0] + (1) cpd00497[c0] <- (1) cpd00103[c0] + (1) cpd00309[c0]	(1) PPi_c0[c0] + (1) H+_c0[c0] + (1) XMP_c0[c0] <- (1) PRPP_c0[c0] + (1) XAN_c0[c0]	rxn01544	XPPT	R02142	Purine metabolism	Biosynthesis|Nucleotide-Biosynthesis|PUR-NUC-SYN|Purine-Nucleotides-Salvage|SALVPURINE2-PWY
rxn00711_c0	<	Cytosol_0	(GCF_000295655.1.CDS.347 and Unknown)	UMP:diphosphate phospho-alpha-D-ribosyltransferase_c0		12.54		(1) cpd00012[c0] + (1) cpd00067[c0] + (1) cpd00091[c0] <- (1) cpd00092[c0] + (1) cpd00103[c0]	(1) PPi_c0[c0] + (1) H+_c0[c0] + (1) UMP_c0[c0] <- (1) Uracil_c0[c0] + (1) PRPP_c0[c0]	rxn00711	FUR1	R00966	Pyrimidine metabolism	Biosynthesis|Metabolic-Clusters|Nucleotide-Biosynthesis|P1-PWY|PUR-NUC-SYN|PWY0-163|PYR-NUC-SYN|Purine-Nucleotides-Salvage|Pyrimidine-Nucleotide-Salvage
rxn00986_c0	<	Cytosol_0	GCF_000295655.1.CDS.1786	ATP:propanoate adenylyltransferase_c0		-11.13		(1) cpd00002[c0] + (1) cpd00141[c0] <- (1) cpd00012[c0] + (1) cpd03560[c0]	(1) ATP_c0[c0] + (1) Propionate_c0[c0] <- (1) PPi_c0[c0] + (1) Propionyladenylate_c0[c0]	rxn00986		R01354	Propanoate metabolism
rxn10215_c0	>	Cytosol_0	GCF_000295655.1.CDS.409	anteisoheptadecanoyl-1-acylglycerol-3-phosphate O-acyltransferase_c0		-3.614		(1) cpd11434[c0] + (1) cpd15672[c0] -> (1) cpd00010[c0] + (1) cpd00067[c0] + (1) cpd15678[c0]	(1) fa12coa_c0[c0] + (1) 1-anteisoheptadecanoyl-sn-glycerol 3-phosphate_c0[c0] -> (1) CoA_c0[c0] + (1) H+_c0[c0] + (1) 1,2-dianteisoheptadecanoyl-sn-glycerol 3-phosphate_c0[c0]	rxn10215
rxn01138_c0	-	Cytosol_0	(GCF_000295655.1.CDS.1229 or GCF_000295655.1.CDS.1891)	Adenosine:phosphate alpha-D-ribosyltransferase_c0		-7.95		(1) cpd00009[c0] + (1) cpd00182[c0] <-> (1) cpd00128[c0] + (1) cpd00475[c0]	(1) Phosphate_c0[c0] + (1) Adenosine_c0[c0] <-> (1) Adenine_c0[c0] + (1) Ribose 1-phosphate_c0[c0]	rxn01138	PNP1_7	R01561	Purine metabolism	Adenine-Adenosine-Salvage|Biosynthesis|Degradation|Metabolic-Clusters|NUCLEO-DEG|Nucleotide-Biosynthesis|P1-PWY|P121-PWY|PUR-NUC-SYN|PWY0-1296|PYR-NUC-SYN|Purine-Degradation|Purine-Nucleotides-Salvage
rxn05452_c0	-	Cytosol_0	GCF_000295655.1.CDS.580	14-methyl-hexa-decanoyl-ACP:[acyl-carrier-protein] transferase_c0		0		(1) cpd00010[c0] + (2) cpd00067[c0] + (1) cpd11519[c0] <-> (1) cpd11434[c0] + (1) cpd11493[c0]	(1) CoA_c0[c0] + (2) H+_c0[c0] + (1) 14-methyl-hexa-decanoyl-ACP_c0[c0] <-> (1) fa12coa_c0[c0] + (1) ACP_c0[c0]	rxn05452
rxn01607_c0	-	Cytosol_0	GCF_000295655.1.CDS.1588	ATP:(R)-mevalonate 5-phosphotransferase_c0		-14.03		(1) cpd00002[c0] + (1) cpd00332[c0] <-> (1) cpd00008[c0] + (1) cpd00067[c0] + (1) cpd00812[c0]	(1) ATP_c0[c0] + (1) Mevalonic acid_c0[c0] <-> (1) ADP_c0[c0] + (1) H+_c0[c0] + (1) 5-phosphomevalonate_c0[c0]	rxn01607	ERG12_1	R02245	Terpenoid backbone biosynthesis	Biosynthesis|Cofactor-Biosynthesis|DITERPENOID-SYN|ERGOSTEROL-SYN-PWY|GGPP-Biosynthesis|ISOPRENOIDS|Lipid-Biosynthesis|PWY66-5|Polyprenyl-Biosynthesis|SECONDARY-METABOLITE-BIOSYNTHESIS|Sterol-Biosynthesis|Terpenoid-Biosynthesis
rxn05465_c0	-	Cytosol_0	GCF_000295655.1.CDS.580	Malonyl-CoA:[acyl-carrier-protein] S-malonyltransferase_c0	2.3.1.39	9.53		(1) cpd00067[c0] + (1) cpd00070[c0] + (1) cpd11493[c0] <-> (1) cpd00010[c0] + (1) cpd11492[c0]	(1) H+_c0[c0] + (1) Malonyl-CoA_c0[c0] + (1) ACP_c0[c0] <-> (1) CoA_c0[c0] + (1) Malonyl-acyl-carrierprotein-_c0[c0]	rxn05465	FAS1_1	R01626	Fatty acid biosynthesis	Biosynthesis|FASYN-INITIAL-PWY|Fatty-acid-biosynthesis|Lipid-Biosynthesis|PWY0-881
rxn12845_c0	-	Cytosol_0	(GCF_000295655.1.CDS.1740 or GCF_000295655.1.CDS.1488)	Gly-Leu aminopeptidase_c0				(1) cpd00001[c0] + (1) cpd15604[c0] <-> (1) cpd00033[c0] + (1) cpd00107[c0]	(1) H2O_c0[c0] + (1) Gly-Leu_c0[c0] <-> (1) Glycine_c0[c0] + (1) L-Leucine_c0[c0]	rxn12845
rxn05380_c0	-	Cytosol_0	GCF_000295655.1.CDS.722	14-methyl-3-oxo-hexa-decanoyl-ACP:NADP+ oxidoreductase_c0		-3.76		(1) cpd00005[c0] + (1) cpd00067[c0] + (1) cpd11516[c0] <-> (1) cpd00006[c0] + (1) cpd11517[c0]	(1) NADPH_c0[c0] + (1) H+_c0[c0] + (1) 14-methyl-3-oxo-hexa-decanoyl-ACP_c0[c0] <-> (1) NADP_c0[c0] + (1) 14-methyl-3-hydroxy-hexa-decanoyl-ACP_c0[c0]	rxn05380
rxn05347_c0	>	Cytosol_0	((GCF_000295655.1.CDS.2095 or GCF_000295655.1.CDS.1922) and (GCF_000295655.1.CDS.61 or GCF_000295655.1.CDS.917))	Acyl-[acyl-carrier-protein]:malonyl-[acyl-carrier-protein] C-acyltransferase (decarboxylating)_c0		-7.37		(1) cpd11492[c0] + (1) cpd11494[c0] -> (1) cpd00011[c0] + (1) cpd11488[c0] + (1) cpd11493[c0]	(1) Malonyl-acyl-carrierprotein-_c0[c0] + (1) Acetyl-ACP_c0[c0] -> (1) CO2_c0[c0] + (1) Acetoacetyl-ACP_c0[c0] + (1) ACP_c0[c0]	rxn05347	ACMAT1	R04355	Fatty acid biosynthesis	Biosynthesis|FASYN-INITIAL-PWY|Fatty-acid-biosynthesis|Lipid-Biosynthesis|PWY0-881
rxn06077_c0	-	Cytosol_0	GCF_000295655.1.CDS.843	L-methionine:oxidized-thioredoxin S-oxidoreductase_c0				(1) cpd00001[c0] + (1) cpd00060[c0] + (1) cpd11420[c0] <-> (1) cpd01914[c0] + (1) cpd11421[c0]	(1) H2O_c0[c0] + (1) L-Methionine_c0[c0] + (1) trdox_c0[c0] <-> (1) L-Methionine S-oxide_c0[c0] + (1) trdrd_c0[c0]	rxn06077	METSR-S1	R02025	Cysteine and methionine metabolism
rxn05732_c0	<	Cytosol_0	(GCF_000295655.1.CDS.1637 or GCF_000295655.1.CDS.1641)	acyl-CoA dehydrogenase (hexadecanoyl-CoA)_c0		16.55		(1) cpd00003[c0] + (1) cpd00134[c0] <- (1) cpd00004[c0] + (1) cpd00067[c0] + (1) cpd03126[c0]	(1) NAD_c0[c0] + (1) Palmitoyl-CoA_c0[c0] <- (1) NADH_c0[c0] + (1) H+_c0[c0] + (1) (2E) -Hexadecenoyl-CoA_c0[c0]	rxn05732	ACOAD7
rxn05388_c0	>	Cytosol_0	((GCF_000295655.1.CDS.61 or GCF_000295655.1.CDS.917) and (GCF_000295655.1.CDS.2095 or GCF_000295655.1.CDS.1922))	5-methyl-hexanoyl-ACP:malonyl-[acyl-carrier-protein] C-acyltransferase (decarboxylating)_c0		2.156		(1) cpd11492[c0] + (1) cpd11524[c0] -> (1) cpd00011[c0] + (1) cpd11493[c0] + (1) cpd11525[c0]	(1) Malonyl-acyl-carrierprotein-_c0[c0] + (1) 5-methyl-hexanoyl-ACP_c0[c0] -> (1) CO2_c0[c0] + (1) ACP_c0[c0] + (1) 7-methyl-3-oxo-octanoyl-ACP_c0[c0]	rxn05388
rxn02527_c0	-	Cytosol_0	(GCF_000295655.1.CDS.1638 and Unknown)	R03544_c0		-5.22		(1) cpd00004[c0] + (1) cpd00067[c0] + (1) cpd01011[c0] <-> (1) cpd00003[c0] + (1) cpd03662[c0]	(1) NADH_c0[c0] + (1) H+_c0[c0] + (1) Butanal_c0[c0] <-> (1) NAD_c0[c0] + (1) n-Butanol_c0[c0]	rxn02527		R03544	Butanoate metabolism	Energy-Metabolism|Fermentation|Pyruvate-Degradation
rxn01870_c0	-	Cytosol_0	GCF_000295655.1.CDS.962	D-Fructose 1-phosphate D-glyceraldehyde-3-phosphate-lyase_c0		4.31		(1) cpd00802[c0] <-> (1) cpd00095[c0] + (1) cpd00448[c0]	(1) D-fructose-1-phosphate_c0[c0] <-> (1) Glycerone-phosphate_c0[c0] + (1) D-Glyceraldehyde_c0[c0]	rxn01870	FBA2	R02568	Fructose and mannose metabolism	Carbohydrates-Degradation|Degradation|PWY66-373|SUCROSE-DEG|Sugars-And-Polysaccharides
rxn07579_c0	-	Cytosol_0	GCF_000295655.1.CDS.2089	R07765_c0		-16.55		(1) cpd00004[c0] + (1) cpd00067[c0] + (1) cpd14940[c0] <-> (1) cpd00003[c0] + (1) cpd12458[c0]	(1) NADH_c0[c0] + (1) H+_c0[c0] + (1) (2E) -Octadecenoyl-[acp]_c0[c0] <-> (1) NAD_c0[c0] + (1) Stearoyl-[acyl-carrier protein]_c0[c0]	rxn07579		R07765	Fatty acid biosynthesis|Biosynthesis of unsaturated fatty acids	Biosynthesis|Fatty-acid-biosynthesis|Lipid-Biosynthesis|Stearate-Biosynthesis
rxn00611_c0	-	Cytosol_0	GCF_000295655.1.CDS.288	sn-Glycerol-3-phosphate:NAD+ 2-oxidoreductase_c0	1.1.1.8	3.76		(1) cpd00003[c0] + (1) cpd00080[c0] <-> (1) cpd00004[c0] + (1) cpd00067[c0] + (1) cpd00095[c0]	(1) NAD_c0[c0] + (1) Glycerol-3-phosphate_c0[c0] <-> (1) NADH_c0[c0] + (1) H+_c0[c0] + (1) Glycerone-phosphate_c0[c0]	rxn00611	G3PD1	R00842	Glycerophospholipid metabolism	Biosynthesis|CDP-diacylglycerol-Biosynthesis|Energy-Metabolism|Lipid-Biosynthesis|OTHER-ENERGY|PHOSLIPSYN-PWY|PHOSLIPSYN2-PWY|PWY0-1319|PWY4FS-7|PWY4FS-8|PhosphatidylglycerolBiosynthesis|Phospholipid-Biosynthesis
rxn07435_c0	-	Cytosol_0	(GCF_000295655.1.CDS.1702 and GCF_000295655.1.CDS.1702)	R07604_c0		-2.81		(1) cpd00213[c0] + (1) cpd14702[c0] <-> (1) cpd00056[c0] + (1) cpd14703[c0]	(1) Lipoamide_c0[c0] + (1) 2-Methyl-1-hydroxybutyl-TPP_c0[c0] <-> (1) TPP_c0[c0] + (1) S-(2-Methylbutanoyl) -dihydrolipoamide-E_c0[c0]	rxn07435		R07604	Valine, leucine and isoleucine degradation
rxn01678_c0	-	Cytosol_0	GCF_000295655.1.CDS.156	ATP:dUDP phosphotransferase_c0		0		(1) cpd00002[c0] + (1) cpd00978[c0] <-> (1) cpd00008[c0] + (1) cpd00358[c0]	(1) ATP_c0[c0] + (1) dUDP_c0[c0] <-> (1) ADP_c0[c0] + (1) dUTP_c0[c0]	rxn01678	NDPK6	R02331	Pyrimidine metabolism	Biosynthesis|Nucleotide-Biosynthesis|PWY0-166|PYR-NUC-SYN|Pyrimid-Deoxyribonucleot-De-Novo-Biosyn
rxn02286_c0	>	Cytosol_0	GCF_000295655.1.CDS.856	UDP-N-acetylmuramate:L-alanine ligase (ADP-forming)_c0	6.3.2.8	-6.35		(1) cpd00002[c0] + (1) cpd00035[c0] + (1) cpd00773[c0] -> (1) cpd00008[c0] + (1) cpd00009[c0] + (1) cpd00067[c0] + (1) cpd00890[c0]	(1) ATP_c0[c0] + (1) L-Alanine_c0[c0] + (1) UDP-MurNAc_c0[c0] -> (1) ADP_c0[c0] + (1) Phosphate_c0[c0] + (1) H+_c0[c0] + (1) UDP-N-acetylmuramoyl-L-alanine_c0[c0]	rxn02286	UAMAS	R03193	D-Glutamine and D-glutamate metabolism|Peptidoglycan biosynthesis	Acetylmuramoyl-Pentapeptide-Biosynthesis|Antibiotic-Resistance|Biosynthesis|Cell-Structure-Biosynthesis|Cell-Wall-Biosynthesis|Detoxification|PEPTIDOGLYCANSYN-PWY|Peptidoglycan-Biosynthesis
rxn00832_c0	-	Cytosol_0	(GCF_000295655.1.CDS.1822 and GCF_000295655.1.CDS.1822)	IMP 1,2-hydrolase (decyclizing)_c0	3.5.4.10	-2.58		(1) cpd00001[c0] + (1) cpd00114[c0] <-> (1) cpd02884[c0]	(1) H2O_c0[c0] + (1) IMP_c0[c0] <-> (1) FAICAR_c0[c0]	rxn00832	ADE16_2	R01127	Purine metabolism	Biosynthesis|DENOVOPURINE2-PWY|IMP-Biosynthesis|Nucleotide-Biosynthesis|PRPP-PWY|PUR-NUC-SYN|Purine-Nucleotide-De-Novo-Biosynthesis
rxn01106_c0	-	Cytosol_0	GCF_000295655.1.CDS.1934	2-Phospho-D-glycerate 2,3-phosphomutase_c0		0		(1) cpd00482[c0] <-> (1) cpd00169[c0]	(1) 2-Phospho-D-glycerate_c0[c0] <-> (1) 3-Phosphoglycerate_c0[c0]	rxn01106	GPM1_2	R01518	Glycolysis / Gluconeogenesis|Glycine, serine and threonine metabolism|Methane metabolism	ANAEROFRUCAT-PWY|ANAGLYCOLYSIS-PWY|Biosynthesis|C1-COMPOUNDS|CARBO-BIOSYNTHESIS|CARBOXYLATES-DEG|Carbohydrates-Biosynthesis|Carbohydrates-Degradation|Degradation|Energy-Metabolism|Fermentation|Formaldehyde-Assimilation|GLUCONEO-PWY|GLYCOLYSIS|GLYCOLYSIS-E-D|GLYCOLYSIS-TCA-GLYOX-BYPASS|GLYCOLYSIS-VARIANTS|Gluconeogenesis|P122-PWY|P124-PWY|P341-PWY|P441-PWY|P461-PWY|SECONDARY-METABOLITE-DEGRADATION…
rxn12640_c0	-	Cytosol_0	(GCF_000295655.1.CDS.1740 or GCF_000295655.1.CDS.1488)	methionyl aminopeptidase_c0		-195.36		(1) cpd00001[c0] + (1) cpd11586[c0] <-> (1) cpd00023[c0] + (1) cpd00035[c0]	(1) H2O_c0[c0] + (1) ala-L-glu-L_c0[c0] <-> (1) L-Glutamate_c0[c0] + (1) L-Alanine_c0[c0]	rxn12640	MEAMP1(ala-glu)
rxn00690_c0	-	Cytosol_0	GCF_000295655.1.CDS.1895	Formate:tetrahydrofolate ligase (ADP-forming)_c0		13.43		(1) cpd00002[c0] + (1) cpd00047[c0] + (1) cpd00087[c0] <-> (1) cpd00008[c0] + (1) cpd00009[c0] + (1) cpd00201[c0]	(1) ATP_c0[c0] + (1) Formate_c0[c0] + (1) Tetrahydrofolate_c0[c0] <-> (1) ADP_c0[c0] + (1) Phosphate_c0[c0] + (1) 10-Formyltetrahydrofolate_c0[c0]	rxn00690	ADE3_2	R00943	One carbon pool by folate|Carbon fixation pathways in prokaryotes	1CMET2-PWY|Autotrophic-CO2-Fixation|Biosynthesis|C1-COMPOUNDS|CARBO-BIOSYNTHESIS|CO2-Fixation|CODH-PWY|Carbohydrates-Biosynthesis|Cofactor-Biosynthesis|Degradation|Folate-Biosynthesis|Formaldehyde-Oxidation|Gluconeogenesis|NUCLEO-DEG|P164-PWY|Purine-Degradation|Vitamin-Biosynthesis
rxn10012_c0	<	Cytosol_0	(GCF_000295655.1.CDS.1641 or GCF_000295655.1.CDS.1637)	acyl-CoA dehydrogenase (decanoyl-CoA)_c0		16.55		(1) cpd00003[c0] + (1) cpd03128[c0] <- (1) cpd00004[c0] + (1) cpd00067[c0] + (1) cpd03129[c0]	(1) NAD_c0[c0] + (1) Decanoyl-CoA_c0[c0] <- (1) NADH_c0[c0] + (1) H+_c0[c0] + (1) (2E) -Decenoyl-CoA_c0[c0]	rxn10012	ACOAD4
rxn09450_c0	>	Cytosol_0	(GCF_000295655.1.CDS.1246 or GCF_000295655.1.CDS.1636)	fatty-acid--CoA ligase (hexadecenoate), peroxisomal_c0		687.06		(1) cpd00002[c0] + (1) cpd00010[c0] + (1) cpd15237[c0] -> (1) cpd00012[c0] + (1) cpd00018[c0] + (1) cpd15238[c0]	(1) ATP_c0[c0] + (1) CoA_c0[c0] + (1) hexadecenoate_c0[c0] -> (1) PPi_c0[c0] + (1) AMP_c0[c0] + (1) Hexadecenoyl-CoA_c0[c0]	rxn09450	FACOAL161
rxn00938_c0	>	Cytosol_0	GCF_000295655.1.CDS.1743	Nicotinamide amidohydrolase_c0		-4.72		(1) cpd00001[c0] + (1) cpd00133[c0] -> (1) cpd00013[c0] + (1) cpd00218[c0]	(1) H2O_c0[c0] + (1) Nicotinamide_c0[c0] -> (1) NH3_c0[c0] + (1) Niacin_c0[c0]	rxn00938	PNC1_1	R01268	Nicotinate and nicotinamide metabolism	AROMATIC-COMPOUNDS-DEGRADATION|Biosynthesis|Cofactor-Biosynthesis|Degradation|NAD-Metabolism|NAD-SYN|P345-PWY|PYRIDNUCSAL-PWY
rxn00412_c0	>	Cytosol_0	GCF_000295655.1.CDS.1110	UTP:L-glutamine amido-ligase (ADP-forming)_c0		-6.4		(1) cpd00001[c0] + (1) cpd00002[c0] + (1) cpd00053[c0] + (1) cpd00062[c0] -> (1) cpd00008[c0] + (1) cpd00009[c0] + (1) cpd00023[c0] + (1) cpd00052[c0] + (2) cpd00067[c0]	(1) H2O_c0[c0] + (1) ATP_c0[c0] + (1) L-Glutamine_c0[c0] + (1) UTP_c0[c0] -> (1) ADP_c0[c0] + (1) Phosphate_c0[c0] + (1) L-Glutamate_c0[c0] + (1) CTP_c0[c0] + (2) H+_c0[c0]	rxn00412	CTPS2	R00573	Pyrimidine metabolism	Biosynthesis|Nucleotide-Biosynthesis|PRPP-PWY|PWY0-162|PYR-NUC-SYN|Pyrimidine-De-Novo-Biosyn
rxn02339_c0	-	Cytosol_0	(GCF_000295655.1.CDS.2039 or GCF_000295655.1.CDS.1206 or GCF_000295655.1.CDS.770)	4-Hydroxy-L-glutamate:2-oxoglutarate aminotransferase_c0		0		(1) cpd00024[c0] + (1) cpd01974[c0] <-> (1) cpd00023[c0] + (1) cpd00830[c0]	(1) 2-Oxoglutarate_c0[c0] + (1) 4-Hydroxy-L-glutamate_c0[c0] <-> (1) L-Glutamate_c0[c0] + (1) 4-Hydroxy-2-oxoglutarate_c0[c0]	rxn02339		R03266
rxn00650_c0	-	Cytosol_0	(GCF_000295655.1.CDS.1740 or GCF_000295655.1.CDS.1488)	L-cysteinylglycine dipeptidase_c0		-0.46		(1) cpd00001[c0] + (1) cpd01017[c0] <-> (1) cpd00033[c0] + (1) cpd00084[c0]	(1) H2O_c0[c0] + (1) Cys-Gly_c0[c0] <-> (1) Glycine_c0[c0] + (1) L-Cysteine_c0[c0]	rxn00650	AMPTASECG	R00899	Glutathione metabolism	Biosynthesis|Cofactor-Biosynthesis|Reductants
rxn03167_c0	>	Cytosol_0	(GCF_000295655.1.CDS.1440 or GCF_000295655.1.CDS.120)	2-Amino-4-hydroxy-6-(erythro-1,2,3-trihydroxypropyl) dihydropteridine triphosphate phosphohydrolase (alkaline optimum)_c0		-15.95		(3) cpd00001[c0] + (1) cpd02978[c0] -> (3) cpd00009[c0] + (3) cpd00067[c0] + (1) cpd02961[c0]	(3) H2O_c0[c0] + (1) 7,8-Dihydroneopterin 3'-triphosphate_c0[c0] -> (3) Phosphate_c0[c0] + (3) H+_c0[c0] + (1) Dihydroneopterin_c0[c0]	rxn03167	AKP1	R04620	Folate biosynthesis
rxn00640_c0	-	Cytosol_0	(GCF_000295655.1.CDS.631 or GCF_000295655.1.CDS.902)	GDP:D-mannose-1-phosphate guanylyltransferase_c0	2.7.7.22	12.03		(1) cpd00031[c0] + (1) cpd00485[c0] <-> (1) cpd00009[c0] + (1) cpd00083[c0]	(1) GDP_c0[c0] + (1) D-Mannose1-phosphate_c0[c0] <-> (1) Phosphate_c0[c0] + (1) GDP-mannose_c0[c0]	rxn00640	MAN1PT2	R00883	Fructose and mannose metabolism|Amino sugar and nucleotide sugar metabolism
rxn01313_c0	-	Cytosol_0	GCF_000295655.1.CDS.603	5,6,7,8-tetrahydrobiopterin:NAD+ oxidoreductase_c0	1.6.99.7	-4.55		(1) cpd00004[c0] + (1) cpd00067[c0] + (1) cpd00231[c0] <-> (1) cpd00003[c0] + (1) cpd00233[c0]	(1) NADH_c0[c0] + (1) H+_c0[c0] + (1) Dihydrobiopterin_c0[c0] <-> (1) NAD_c0[c0] + (1) Tetrahydrobiopterin_c0[c0]	rxn01313	DHPR	R01793	Folate biosynthesis
rxn00515_c0	-	Cytosol_0	GCF_000295655.1.CDS.156	ATP:IDP phosphotransferase_c0		0		(1) cpd00002[c0] + (1) cpd00090[c0] <-> (1) cpd00008[c0] + (1) cpd00068[c0]	(1) ATP_c0[c0] + (1) IDP_c0[c0] <-> (1) ADP_c0[c0] + (1) ITP_c0[c0]	rxn00515	NDPK9	R00722	Purine metabolism
rxn05397_c0	-	Cytosol_0	GCF_000295655.1.CDS.722	11-methyl-3-oxo-dodecanoyl-ACP:NADP+ oxidoreductase_c0		-3.76		(1) cpd00005[c0] + (1) cpd00067[c0] + (1) cpd11533[c0] <-> (1) cpd00006[c0] + (1) cpd11534[c0]	(1) NADPH_c0[c0] + (1) H+_c0[c0] + (1) 11-methyl-3-oxo-dodecanoyl-ACP_c0[c0] <-> (1) NADP_c0[c0] + (1) 11-methyl-3-hydroxy-dodecanoyl-ACP_c0[c0]	rxn05397
rxn01353_c0	-	Cytosol_0	GCF_000295655.1.CDS.156	ATP:dGDP phosphotransferase_c0		0		(1) cpd00002[c0] + (1) cpd00295[c0] <-> (1) cpd00008[c0] + (1) cpd00241[c0]	(1) ATP_c0[c0] + (1) dGDP_c0[c0] <-> (1) ADP_c0[c0] + (1) dGTP_c0[c0]	rxn01353	NDPK5	R01857	Purine metabolism	Biosynthesis|DENOVOPURINE2-PWY|Nucleotide-Biosynthesis|PRPP-PWY|PUR-NUC-SYN|Purine-Nucleotide-De-Novo-Biosynthesis
rxn10235_c0	-	Cytosol_0	GCF_000295655.1.CDS.833	isopentadecanoyl-phosphatidylserine decarboxylase_c0		7.45		(2) cpd00067[c0] + (1) cpd15692[c0] <-> (1) cpd00011[c0] + (1) cpd15698[c0]	(2) H+_c0[c0] + (1) Diisopentadecanoylphosphatidylserine_c0[c0] <-> (1) CO2_c0[c0] + (1) Diisopentadecanoylphosphatidylethanolamine_c0[c0]	rxn10235
rxn12633_c0	-	Cytosol_0	(GCF_000295655.1.CDS.1740 or GCF_000295655.1.CDS.1488)	RXN0-6975.c_c0		-0.46		(1) cpd00001[c0] + (1) cpd11593[c0] <-> (1) cpd00035[c0] + (1) cpd00041[c0]	(1) H2O_c0[c0] + (1) ala-L-asp-L_c0[c0] <-> (1) L-Alanine_c0[c0] + (1) L-Aspartate_c0[c0]	rxn12633	MEAMP1(ala-asp)
rxn03244_c0	-	Cytosol_0	(GCF_000295655.1.CDS.2086 and GCF_000295655.1.CDS.2086)	(S)-hydroxydecanoyl-CoA:NAD+ oxidoreductase_c0		3.76		(1) cpd00003[c0] + (1) cpd03118[c0] <-> (1) cpd00004[c0] + (1) cpd00067[c0] + (1) cpd03119[c0]	(1) NAD_c0[c0] + (1) (S) -Hydroxydecanoyl-CoA_c0[c0] <-> (1) NADH_c0[c0] + (1) H+_c0[c0] + (1) 3-Oxodecanoyl-CoA_c0[c0]	rxn03244	HACD4	R04743	Fatty acid elongation|Fatty acid degradation
rxn05409_c0	>	Cytosol_0	((GCF_000295655.1.CDS.917 or GCF_000295655.1.CDS.61) and (GCF_000295655.1.CDS.2095 or GCF_000295655.1.CDS.1922))	2-methylpropionyl-ACP:malonyl-[acyl-carrier-protein] C-acyltransferase (decarboxylating)_c0		2.156		(1) cpd11492[c0] + (1) cpd11545[c0] -> (1) cpd00011[c0] + (1) cpd11493[c0] + (1) cpd11546[c0]	(1) Malonyl-acyl-carrierprotein-_c0[c0] + (1) isobutyryl-ACP_c0[c0] -> (1) CO2_c0[c0] + (1) ACP_c0[c0] + (1) 4-methyl-3-oxo-pentanoyl-ACP_c0[c0]	rxn05409
rxn06723_c0	<	Cytosol_0	(GCF_000295655.1.CDS.1334 or GCF_000295655.1.CDS.1330)	(3R)-3-hydroxymyristoyl-[acyl-carrier protein]:UDP-3-O-[(3R)-3-hydroxymyristoyl]-alpha-D-glucosamine N-acetyltransferase_c0	2.3.1.191	5.29		(1) cpd02835[c0] + (1) cpd11493[c0] <- (1) cpd03584[c0] + (1) cpd11484[c0]	(1) UDP-2,3-bis(3-hydroxytetradecanoyl) glucosamine_c0[c0] + (1) ACP_c0[c0] <- (1) UDP-3-O-(beta-hydroxymyristoyl) -D-glucosamine_c0[c0] + (1) HMA_c0[c0]	rxn06723	U23GAAT	R04550	Lipopolysaccharide biosynthesis	Biosynthesis|Cell-Structure-Biosynthesis|KDO-NAGLIPASYN-PWY|LPSSYN-PWY|Lipid-Biosynthesis|Lipopolysaccharide-Biosynthesis|NAGLIPASYN-PWY
rxn00313_c0	-	Cytosol_0	GCF_000295655.1.CDS.872	meso-2,6-diaminoheptanedioate carboxy-lyase (L-lysine-forming)_c0		-3.09		(1) cpd00067[c0] + (1) cpd00516[c0] <-> (1) cpd00011[c0] + (1) cpd00039[c0]	(1) H+_c0[c0] + (1) meso-2,6-Diaminopimelate_c0[c0] <-> (1) CO2_c0[c0] + (1) L-Lysine_c0[c0]	rxn00313	DAPDC	R00451	Lysine biosynthesis	Amino-Acid-Biosynthesis|Biosynthesis|DAPLYSINESYN-PWY|IND-AMINO-ACID-SYN|LYSINE-SYN|P4-PWY|PWY0-781
rxn02949_c0	-	Cytosol_0	(GCF_000295655.1.CDS.346 or GCF_000295655.1.CDS.453)	(S)-3-Hydroxyisobutyryl-CoA hydro-lyase_c0		0.87		(1) cpd00001[c0] + (1) cpd02187[c0] <-> (1) cpd03572[c0]	(1) H2O_c0[c0] + (1) Methacrylyl-CoA_c0[c0] <-> (1) (S) -3-Hydroxyisobutyryl-CoA_c0[c0]	rxn02949	ECOAH12	R04224	Valine, leucine and isoleucine degradation
rxn02680_c0	-	Cytosol_0	GCF_000295655.1.CDS.2084	Octanoyl-CoA:acetyl-CoA C-acyltransferase_c0		7.06		(1) cpd00022[c0] + (1) cpd01335[c0] <-> (1) cpd00010[c0] + (1) cpd03119[c0]	(1) Acetyl-CoA_c0[c0] + (1) Octanoyl-CoA_c0[c0] <-> (1) CoA_c0[c0] + (1) 3-Oxodecanoyl-CoA_c0[c0]	rxn02680	ACACT4r	R03778	Fatty acid elongation|Fatty acid degradation
rxn05405_c0	-	Cytosol_0	GCF_000295655.1.CDS.722	15-methyl-3-oxo-hexa-decanoyl-ACP:NADP+ oxidoreductase_c0		-3.76		(1) cpd00005[c0] + (1) cpd00067[c0] + (1) cpd11541[c0] <-> (1) cpd00006[c0] + (1) cpd11542[c0]	(1) NADPH_c0[c0] + (1) H+_c0[c0] + (1) 15-methyl-3-oxo-hexa-decanoyl-ACP_c0[c0] <-> (1) NADP_c0[c0] + (1) 15-methyl-3-hydroxy-hexa-decanoyl-ACP_c0[c0]	rxn05405
rxn10571_c0	>	Cytosol_0	Unknown	Mg2+-importing ATPase_c0		-6.82		(1) cpd00001[c0] + (1) cpd00002[c0] + (1) cpd00254[e0] -> (1) cpd00008[c0] + (1) cpd00009[c0] + (1) cpd00067[c0] + (1) cpd00254[c0]	(1) H2O_c0[c0] + (1) ATP_c0[c0] + (1) Mg_e0[e0] -> (1) ADP_c0[c0] + (1) Phosphate_c0[c0] + (1) H+_c0[c0] + (1) Mg_c0[c0]	rxn10571	MG2abc
rxn05363_c0	>	Cytosol_0	((GCF_000295655.1.CDS.2095 or GCF_000295655.1.CDS.1922) and (GCF_000295655.1.CDS.61 or GCF_000295655.1.CDS.917))	4-methyl-hexanoyl-ACP:malonyl-[acyl-carrier-protein] C-acyltransferase (decarboxylating)_c0		2.156		(1) cpd11492[c0] + (1) cpd11499[c0] -> (1) cpd00011[c0] + (1) cpd11493[c0] + (1) cpd11500[c0]	(1) Malonyl-acyl-carrierprotein-_c0[c0] + (1) 4-methyl-hexanoyl-ACP_c0[c0] -> (1) CO2_c0[c0] + (1) ACP_c0[c0] + (1) 6-methyl-3-oxo-octanoyl-ACP_c0[c0]	rxn05363
rxn04750_c0	-	Cytosol_0	(GCF_000295655.1.CDS.2086 and GCF_000295655.1.CDS.2086)	(S)-3-hydroxyacyl-CoA:NAD+ oxidoreductase_c0		51.41		(1) cpd00003[c0] + (4) cpd00067[c0] + (1) cpd09844[c0] <-> (1) cpd00004[c0] + (1) cpd01507[c0]	(1) NAD_c0[c0] + (4) H+_c0[c0] + (1) (3S) -3-Hydroxyadipyl-CoA_c0[c0] <-> (1) NADH_c0[c0] + (1) 3-Oxoadipyl-CoA_c0[c0]	rxn04750		R06941	Phenylalanine metabolism|Caprolactam degradation	AMINE-DEG|AROMATIC-COMPOUNDS-DEGRADATION|Benzoyl-CoA-Degradation|Degradation|PWY0-321|Phenolic-Compounds-Degradation|Phenylacetate-Degradation
rxn05325_c0	<	Cytosol_0	GCF_000295655.1.CDS.2089	Octanoyl-[acyl-carrier protein]:malonyl-CoA C-acyltransferase(decarboxylating, oxoacyl- and enoyl-reducing)_c0		16.55		(1) cpd00003[c0] + (1) cpd11470[c0] <- (1) cpd00004[c0] + (1) cpd00067[c0] + (1) cpd11471[c0]	(1) NAD_c0[c0] + (1) Octanoyl-ACP_c0[c0] <- (1) NADH_c0[c0] + (1) H+_c0[c0] + (1) (2E) -Octenoyl-[acp]_c0[c0]	rxn05325	EAR80x	R04958	Fatty acid biosynthesis	Biosynthesis|Fatty-acid-biosynthesis|Lipid-Biosynthesis|Palmitate-Biosynthesis
rxn10042_c0	-	Cytosol_0	(Unknown and Unknown and Unknown and Unknown and GCF_000295655.1.CDS.157 and GCF_000295655.1.CDS.1616 and GCF_000295655.1.CDS.1617 and GCF_000295655.1.CDS.1618 and GCF_000295655.1.CDS.158)	F(1)-ATPase_c0		-6.82		(1) cpd00008[c0] + (1) cpd00009[c0] + (4) cpd00067[e0] <-> (1) cpd00001[c0] + (1) cpd00002[c0] + (3) cpd00067[c0]	(1) ADP_c0[c0] + (1) Phosphate_c0[c0] + (4) H+_e0[e0] <-> (1) H2O_c0[c0] + (1) ATP_c0[c0] + (3) H+_c0[c0]	rxn10042	ATPS4r			Biosynthesis|DENOVOPURINE2-PWY|Nucleotide-Biosynthesis|PRPP-PWY|PUR-NUC-SYN|Purine-Nucleotide-De-Novo-Biosynthesis
rxn02312_c0	-	Cytosol_0	GCF_000295655.1.CDS.58	S-Adenosyl-L-methionine:8-amino-7-oxononanoate aminotransferase_c0	2.6.1.62	2.46		(1) cpd00017[c0] + (1) cpd00800[c0] <-> (1) cpd00764[c0] + (1) cpd02701[c0]	(1) S-Adenosyl-L-methionine_c0[c0] + (1) 8-Amino-7-oxononanoate_c0[c0] <-> (1) 7-8-Diaminononanoate_c0[c0] + (1) S-Adenosyl-4-methylthio-2-oxobutanoate_c0[c0]	rxn02312	AMAOT	R03231	Biotin metabolism	BIOTIN-BIOSYNTHESIS-PWY|BIOTIN-SYN|Biosynthesis|Cofactor-Biosynthesis|PWY0-1507|Vitamin-Biosynthesis
rxn02895_c0	>	Cytosol_0	GCF_000295655.1.CDS.1953	5-Phospho-D-ribosylamine:glycine ligase (ADP-forming)_c0		-6.35		(1) cpd00002[c0] + (1) cpd00033[c0] + (1) cpd01982[c0] -> (1) cpd00008[c0] + (1) cpd00009[c0] + (1) cpd00067[c0] + (1) cpd02394[c0]	(1) ATP_c0[c0] + (1) Glycine_c0[c0] + (1) 5-Phosphoribosylamine_c0[c0] -> (1) ADP_c0[c0] + (1) Phosphate_c0[c0] + (1) H+_c0[c0] + (1) GAR_c0[c0]	rxn02895	ADE5_7_1	R04144	Purine metabolism	AIR-Biosynthesis|Biosynthesis|DENOVOPURINE2-PWY|Nucleotide-Biosynthesis|PRPP-PWY|PUR-NUC-SYN|Purine-Nucleotide-De-Novo-Biosynthesis
rxn02934_c0	-	Cytosol_0	((GCF_000295655.1.CDS.453 or GCF_000295655.1.CDS.346) or GCF_000295655.1.CDS.2086)	(2S,3S)-3-Hydroxy-2-methylbutanoyl-CoA hydro-liase_c0		1.6		(1) cpd02691[c0] <-> (1) cpd00001[c0] + (1) cpd02125[c0]	(1) 2-methyl-3-hydroxy-butyryl-CoA_c0[c0] <-> (1) H2O_c0[c0] + (1) Tiglyl-CoA_c0[c0]	rxn02934	ECOAH9	R04204	Valine, leucine and isoleucine degradation	Amino-Acid-Degradation|Biosynthesis|Degradation|ILEUDEG-PWY|ISOLEUCINE-DEG|Other-biosynthesis
rxn08089_c0	>	Cytosol_0	GCF_000295655.1.CDS.409	1-octadec-7-enoyl-sn-glycerol 3-phosphate O-acyltransferase (n-C18:1)_c0				(1) cpd00067[c0] + (1) cpd11825[c0] + (1) cpd15328[c0] -> (1) cpd11493[c0] + (1) cpd15527[c0]	(1) H+_c0[c0] + (1) Octadecenoyl-ACP_c0[c0] + (1) 1-octadec-11-enoyl-sn-glycerol 3-phosphate_c0[c0] -> (1) ACP_c0[c0] + (1) 1,2-dioctadec-11-enoyl-sn-glycerol 3-phosphate_c0[c0]	rxn08089	AGPAT181
rxn01508_c0	-	Cytosol_0	(GCF_000295655.1.CDS.1963 and GCF_000295655.1.CDS.1963)	ATP:deoxyadenosine 5'-phosphotransferase_c0	2.7.1.76	-14.03		(1) cpd00002[c0] + (1) cpd00438[c0] <-> (1) cpd00008[c0] + (1) cpd00067[c0] + (1) cpd00294[c0]	(1) ATP_c0[c0] + (1) Deoxyadenosine_c0[c0] <-> (1) ADP_c0[c0] + (1) H+_c0[c0] + (1) dAMP_c0[c0]	rxn01508	DADNK	R02089	Purine metabolism
rxn02508_c0	-	Cytosol_0	GCF_000295655.1.CDS.1874	N-(5-Phospho-beta-D-ribosyl)anthranilate ketol-isomerase_c0		0.62		(1) cpd02642[c0] <-> (1) cpd00956[c0]	(1) N-5-phosphoribosyl-anthranilate_c0[c0] <-> (1) 1-(2-carboxyphenylamino) -1-deoxyribulose 5-phosphate_c0[c0]	rxn02508	PRAI	R03509	Phenylalanine, tyrosine and tryptophan biosynthesis	ALL-CHORISMATE-PWY|Amino-Acid-Biosynthesis|Biosynthesis|COMPLETE-ARO-PWY|IND-AMINO-ACID-SYN|TRPSYN-PWY|TRYPTOPHAN-BIOSYNTHESIS
rxn05442_c0	>	Cytosol_0	GCF_000295655.1.CDS.2089	11-methyl-trans-dodec-2-enoyl-ACP:NAD+ oxidoreductase (A-specific)_c0		-16.55		(1) cpd00004[c0] + (1) cpd00067[c0] + (1) cpd11535[c0] -> (1) cpd00003[c0] + (1) cpd11536[c0]	(1) NADH_c0[c0] + (1) H+_c0[c0] + (1) 11-methyl-trans-dodec-2-enoyl-ACP_c0[c0] -> (1) NAD_c0[c0] + (1) 11-methyl-dodecanoyl-ACP_c0[c0]	rxn05442
rxn00420_c0	>	Cytosol_0	GCF_000295655.1.CDS.1544	O-phospho-L-serine phosphohydrolase_c0		7.21		(1) cpd00001[c0] + (1) cpd00738[c0] -> (1) cpd00009[c0] + (1) cpd00054[c0]	(1) H2O_c0[c0] + (1) phosphoserine_c0[c0] -> (1) Phosphate_c0[c0] + (1) L-Serine_c0[c0]	rxn00420	PSP_L	R00582	Glycine, serine and threonine metabolism|Methane metabolism	Amino-Acid-Biosynthesis|Biosynthesis|IND-AMINO-ACID-SYN|SER-GLYSYN-PWY|SERINE-BIOSYNTHESIS|SERSYN-PWY|SULFATE-CYS-PWY
rxn10221_c0	-	Cytosol_0	GCF_000295655.1.CDS.832	anteisoheptadecanoyl-phosphatidate cytidylyltransferase_c0		1.07		(1) cpd00052[c0] + (1) cpd15678[c0] <-> (1) cpd00012[c0] + (1) cpd00067[c0] + (1) cpd15684[c0]	(1) CTP_c0[c0] + (1) 1,2-dianteisoheptadecanoyl-sn-glycerol 3-phosphate_c0[c0] <-> (1) PPi_c0[c0] + (1) H+_c0[c0] + (1) CDP-1,2-dianteisoheptadecanoylglycerol_c0[c0]	rxn10221
rxn02792_c0	>	Cytosol_0	GCF_000295655.1.CDS.1881	gamma-glutamyltranspeptidase family protein_c0		-2.63		(1) cpd00023[c0] + (1) cpd00067[c0] + (1) cpd01651[c0] -> (1) cpd00001[c0] + (1) cpd00011[c0] + (1) cpd03646[c0]	(1) L-Glutamate_c0[c0] + (1) H+_c0[c0] + (1) L-3-Cyanoalanine_c0[c0] -> (1) H2O_c0[c0] + (1) CO2_c0[c0] + (1) gamma-Glutamyl-3-aminopropiononitrile_c0[c0]	rxn02792
rxn05451_c0	-	Cytosol_0	GCF_000295655.1.CDS.580	12-methyl-tetra-decanoyl-ACP:[acyl-carrier-protein] transferase_c0		0		(1) cpd00010[c0] + (2) cpd00067[c0] + (1) cpd11515[c0] <-> (1) cpd11439[c0] + (1) cpd11493[c0]	(1) CoA_c0[c0] + (2) H+_c0[c0] + (1) 12-methyl-tetra-decanoyl-ACP_c0[c0] <-> (1) fa4coa_c0[c0] + (1) ACP_c0[c0]	rxn05451
rxn02804_c0	-	Cytosol_0	GCF_000295655.1.CDS.2084	myristoyl-CoA:acetylCoA C-myristoyltransferase_c0	2.3.1.155	7.06		(1) cpd00022[c0] + (1) cpd01695[c0] <-> (1) cpd00010[c0] + (1) cpd03114[c0]	(1) Acetyl-CoA_c0[c0] + (1) Myristoyl-CoA_c0[c0] <-> (1) CoA_c0[c0] + (1) 3-Oxopalmitoyl-CoA_c0[c0]	rxn02804	ACACT7r	R03991	Fatty acid elongation|Fatty acid degradation
rxn09996_c0	-	Cytosol_0	(Unknown and Unknown and Unknown and GCF_000295655.1.CDS.934 and Unknown and Unknown)	teichuronic acid (n-45), unlinked, GalNAc-GlcA repeated_c0				(45) cpd00144[c0] + (45) cpd00175[c0] <-> (45) cpd00014[c0] + (45) cpd00091[c0] + (1) cpd15634[c0]	(45) UDPglucuronate_c0[c0] + (45) UDP-N-acetyl-D-galactosamine_c0[c0] <-> (45) UDP_c0[c0] + (45) UMP_c0[c0] + (1) teichuronic acid (GlcA+GalNac, 45 repeating unit) _c0[c0]	rxn09996
rxn00048_c0	>	Cytosol_0	GCF_000295655.1.CDS.890	6,7-Dimethyl-8-(1-D-ribityl)lumazine:6,7-dimethyl-8-(1-D-ribityl)lumazine 2,3-butanediyltransferase_c0		-41.52		(1) cpd00067[c0] + (2) cpd02656[c0] -> (1) cpd00220[c0] + (1) cpd02882[c0]	(1) H+_c0[c0] + (2) 6-7-Dimethyl-8--1-D-ribityllumazine_c0[c0] -> (1) Riboflavin_c0[c0] + (1) 4--1-D-Ribitylamino-5-aminouracil_c0[c0]	rxn00048		R00066	Riboflavin metabolism	Biosynthesis|Cofactor-Biosynthesis|Flavin-Biosynthesis|RIBOSYN2-PWY|Vitamin-Biosynthesis
rxn05231_c0	>	Cytosol_0	(GCF_000295655.1.CDS.1063 or GCF_000295655.1.CDS.1064)	2'-Deoxyadenosine 5'-diphosphate:oxidized-thioredoxin 2'-oxidoreductase_c0				(1) cpd00008[c0] + (1) cpd11421[c0] -> (1) cpd00001[c0] + (1) cpd00177[c0] + (1) cpd11420[c0]	(1) ADP_c0[c0] + (1) trdrd_c0[c0] -> (1) H2O_c0[c0] + (1) dADP_c0[c0] + (1) trdox_c0[c0]	rxn05231	RIBRB12	R02017	Purine metabolism
rxn09200_c0	-	Cytosol_0	GCF_000295655.1.CDS.833	Phosphatidylserine decarboxylase (n-C16:0)_c0		-73.2		(2) cpd00067[c0] + (1) cpd15555[c0] <-> (1) cpd00011[c0] + (1) cpd15531[c0]	(2) H+_c0[c0] + (1) phosphatidylserine dihexadecanoyl_c0[c0] <-> (1) CO2_c0[c0] + (1) phosphatidylethanolamine dihexadecanoyl_c0[c0]	rxn09200	PSD160
rxn00283_c0	-	Cytosol_0	GCF_000295655.1.CDS.726	alanine racemase_c0		0		(1) cpd00035[c0] <-> (1) cpd00117[c0]	(1) L-Alanine_c0[c0] <-> (1) D-Alanine_c0[c0]	rxn00283	ALAR	R00401	D-Alanine metabolism	ALADEG-PWY|ALANINE-DEG|ALANINE-SYN|ALANINE-VALINESYN-PWY|Amino-Acid-Biosynthesis|Amino-Acid-Degradation|Biosynthesis|Degradation|IND-AMINO-ACID-SYN|PWY0-1061
rxn00726_c0	>	Cytosol_0	(GCF_000295655.1.CDS.1869 and GCF_000295655.1.CDS.1870)	chorismate pyruvate-lyase (amino-accepting; anthranilate-forming)_c0		-39.44		(1) cpd00013[c0] + (1) cpd00216[c0] -> (1) cpd00001[c0] + (1) cpd00020[c0] + (1) cpd00067[c0] + (1) cpd00093[c0]	(1) NH3_c0[c0] + (1) Chorismate_c0[c0] -> (1) H2O_c0[c0] + (1) Pyruvate_c0[c0] + (1) H+_c0[c0] + (1) Anthranilate_c0[c0]	rxn00726	ANS2	R00985	Phenylalanine, tyrosine and tryptophan biosynthesis
rxn00184_c0	-	Cytosol_0	GCF_000295655.1.CDS.1058	L-Glutamate:NADP+ oxidoreductase (deaminating)_c0		8.69		(1) cpd00001[c0] + (1) cpd00006[c0] + (1) cpd00023[c0] <-> (1) cpd00005[c0] + (1) cpd00013[c0] + (1) cpd00024[c0] + (1) cpd00067[c0]	(1) H2O_c0[c0] + (1) NADP_c0[c0] + (1) L-Glutamate_c0[c0] <-> (1) NADPH_c0[c0] + (1) NH3_c0[c0] + (1) 2-Oxoglutarate_c0[c0] + (1) H+_c0[c0]	rxn00184	GDH1	R00248	Alanine, aspartate and glutamate metabolism|Arginine and proline metabolism|D-Glutamine and D-glutamate metabolism|Nitrogen metabolism	ARGININE-SYN|ARGININE-SYN4-PWY|Amino-Acid-Biosynthesis|Amino-Acid-Degradation|Biosynthesis|Degradation|Energy-Metabolism|GLUTAMATE-DEG|GLUTAMATE-SYN|GLUTAMATE-SYN2-PWY|GLUTAMINE-SYN|GLUTSYNIII-PWY|IND-AMINO-ACID-SYN|Metabolic-Clusters|NITROGEN-DEG|Nitrate-Reduction|Noncarbon-Nutrients|PWY490-3|TCA-VARIANTS
rxn02155_c0	-	Cytosol_0	GCF_000295655.1.CDS.1011	ATP:nicotinamide-nucleotide adenylyltransferase_c0		1.07		(1) cpd00002[c0] + (1) cpd00873[c0] <-> (1) cpd00012[c0] + (1) cpd00638[c0]	(1) ATP_c0[c0] + (1) Nicotinate ribonucleotide_c0[c0] <-> (1) PPi_c0[c0] + (1) Deamido-NAD_c0[c0]	rxn02155	NNAT	R03005	Nicotinate and nicotinamide metabolism	Biosynthesis|Cofactor-Biosynthesis|NAD-Metabolism|NAD-SYN|NADSYN-PWY|PWY0-781|PYRIDNUCSAL-PWY|PYRIDNUCSYN-PWY
rxn02475_c0	>	Cytosol_0	(GCF_000295655.1.CDS.204 and GCF_000295655.1.CDS.204)	2,5-Diamino-6-hydroxy-4-(5-phosphoribosylamino)-pyrimidine 2-aminohydrolase_c0		-8.88		(1) cpd00001[c0] + (1) cpd00067[c0] + (1) cpd00957[c0] -> (1) cpd00013[c0] + (1) cpd00931[c0]	(1) H2O_c0[c0] + (1) H+_c0[c0] + (1) 2,5-Diamino-6-(5'-phosphoribosylamino) -4-pyrimidineone_c0[c0] -> (1) NH3_c0[c0] + (1) 5-Amino-6--5-phosphoribosylaminouracil_c0[c0]	rxn02475	RIB7_1	R03459	Riboflavin metabolism	Biosynthesis|Cofactor-Biosynthesis|Flavin-Biosynthesis|RIBOSYN2-PWY|Vitamin-Biosynthesis
rxn05339_c0	-	Cytosol_0	GCF_000295655.1.CDS.722	(3R)-3-Hydroxybutanoyl-[acyl-carrier protein]:NADP+ oxidoreductase_c0		3.76		(1) cpd00006[c0] + (1) cpd11478[c0] <-> (1) cpd00005[c0] + (1) cpd11488[c0]	(1) NADP_c0[c0] + (1) (R) -3-Hydroxybutanoyl-[acyl-carrier protein]_c0[c0] <-> (1) NADPH_c0[c0] + (1) Acetoacetyl-ACP_c0[c0]	rxn05339	HBUR1	R04533	Fatty acid biosynthesis
rxn05460_c0	>	Cytosol_0	((GCF_000295655.1.CDS.1922 or GCF_000295655.1.CDS.2095) and (GCF_000295655.1.CDS.61 or GCF_000295655.1.CDS.917))	3-Oxooctodecanoyl-ACP:malonyl-[acyl-carrier-protein] C-acyltransferase (decarboxylating)_c0		2.156		(1) cpd11476[c0] + (1) cpd11492[c0] -> (1) cpd00011[c0] + (1) cpd11493[c0] + (1) cpd11570[c0]	(1) hexadecanoyl-acp_c0[c0] + (1) Malonyl-acyl-carrierprotein-_c0[c0] -> (1) CO2_c0[c0] + (1) ACP_c0[c0] + (1) 3-Oxooctodecanoyl-ACP_c0[c0]	rxn05460
rxn03108_c0	-	Cytosol_0	GCF_000295655.1.CDS.1591	ATP:4-amino-2-methyl-5-phosphomethylpyrimidine phosphotransferase_c0		9.53		(1) cpd00002[c0] + (1) cpd00067[c0] + (1) cpd02775[c0] <-> (1) cpd00008[c0] + (1) cpd02894[c0]	(1) ATP_c0[c0] + (1) H+_c0[c0] + (1) 4-Amino-5-phosphomethyl-2-methylpyrimidine_c0[c0] <-> (1) ADP_c0[c0] + (1) 4-Amino-2-methyl-5-diphosphomethylpyrimidine_c0[c0]	rxn03108	PMPK	R04509	Thiamine metabolism	Biosynthesis|Cofactor-Biosynthesis|THISYN-PWY|THISYNARA-PWY|Thiamin-Salvage|Thiamine-Biosynthesis|Vitamin-Biosynthesis
rxn10313_c0	-	Cytosol_0	GCF_000295655.1.CDS.662	isopentadecanoyl-lipoteichoic acid synthesis (n-24), linked, N-acetylglucosamine substituted_c0		-40.8		(24) cpd00037[c0] + (1) cpd15752[c0] <-> (24) cpd00014[c0] + (1) cpd15770[c0]	(24) UDP-N-acetylglucosamine_c0[c0] + (1) Isopentadecanoyllipoteichoic acid (n-24) , linked, unsubstituted_c0[c0] <-> (24) UDP_c0[c0] + (1) Isopentadecanoyllipoteichoic acid (n-24) , linked, N-acetyl-D-glucosamine_c0[c0]	rxn10313
rxn00675_c0	>	Cytosol_0	GCF_000295655.1.CDS.1786	Propionyladenylate:CoA propionyltransferase_c0		-10.42		(1) cpd00010[c0] + (1) cpd03560[c0] -> (1) cpd00018[c0] + (1) cpd00067[c0] + (1) cpd00086[c0]	(1) CoA_c0[c0] + (1) Propionyladenylate_c0[c0] -> (1) AMP_c0[c0] + (1) H+_c0[c0] + (1) Propionyl-CoA_c0[c0]	rxn00675		R00926	Propanoate metabolism
rxn01018_c0	>	Cytosol_0	GCF_000295655.1.CDS.1578	carbamoyl-phosphate:L-aspartate carbamoyltransferase_c0		0.55		(1) cpd00041[c0] + (1) cpd00146[c0] -> (1) cpd00009[c0] + (1) cpd00067[c0] + (1) cpd00343[c0]	(1) L-Aspartate_c0[c0] + (1) Carbamoylphosphate_c0[c0] -> (1) Phosphate_c0[c0] + (1) H+_c0[c0] + (1) N-Carbamoyl-L-aspartate_c0[c0]	rxn01018	ASPCT	R01397	Pyrimidine metabolism|Alanine, aspartate and glutamate metabolism	Biosynthesis|Nucleotide-Biosynthesis|PRPP-PWY|PWY0-162|PYR-NUC-SYN|Pyrimidine-De-Novo-Biosyn
rxn04132_c0	>	Cytosol_0	Unknown	R06063_c0		-34.57		(1) cpd00001[c0] + (1) cpd08625[c0] -> (1) cpd00011[c0] + (1) cpd00067[c0] + (1) cpd01567[c0]	(1) H2O_c0[c0] + (1) 5-Hydroxyisourate_c0[c0] -> (1) CO2_c0[c0] + (1) H+_c0[c0] + (1) (R) -Allantoin_c0[c0]	rxn04132		R06063
rxn10219_c0	>	Cytosol_0	GCF_000295655.1.CDS.409	isohexadecanoyl-1-acylglycerol-3-phosphate O-acyltransferase_c0		-3.614		(1) cpd11441[c0] + (1) cpd15676[c0] -> (1) cpd00010[c0] + (1) cpd00067[c0] + (1) cpd15682[c0]	(1) fa6coa_c0[c0] + (1) 1-isohexadecanoyl-sn-glycerol 3-phosphate_c0[c0] -> (1) CoA_c0[c0] + (1) H+_c0[c0] + (1) 1,2-diisohexadecanoyl-sn-glycerol 3-phosphate_c0[c0]	rxn10219
rxn00947_c0	>	Cytosol_0	(GCF_000295655.1.CDS.1636 or GCF_000295655.1.CDS.1246)	Palmitate:CoA ligase (AMP-forming)_c0		-21.55		(1) cpd00002[c0] + (1) cpd00010[c0] + (1) cpd00214[c0] -> (1) cpd00012[c0] + (1) cpd00018[c0] + (1) cpd00067[c0] + (1) cpd00134[c0]	(1) ATP_c0[c0] + (1) CoA_c0[c0] + (1) Palmitate_c0[c0] -> (1) PPi_c0[c0] + (1) AMP_c0[c0] + (1) H+_c0[c0] + (1) Palmitoyl-CoA_c0[c0]	rxn00947	FAA1_3	R01280	Fatty acid degradation	Activation|Activation-Inactivation-Interconversion|Alkanes-Biosynthesis|Biosynthesis|Carbohydrates-Biosynthesis|Energy-Metabolism|Fatty-acid-biosynthesis|Lipid-Biosynthesis|Stearate-Biosynthesis
rxn03247_c0	-	Cytosol_0	(GCF_000295655.1.CDS.346 or GCF_000295655.1.CDS.453)	(S)-Hydroxyoctanoyl-CoA hydro-lyase_c0		2.16		(1) cpd03120[c0] <-> (1) cpd00001[c0] + (1) cpd03130[c0]	(1) (S) -Hydroxyoctanoyl-CoA_c0[c0] <-> (1) H2O_c0[c0] + (1) (2E) -Octenoyl-CoA_c0[c0]	rxn03247	ECOAH3	R04746	Fatty acid elongation|Fatty acid degradation
rxn00278_c0	-	Cytosol_0	GCF_000295655.1.CDS.2198	L-Alanine:NAD+ oxidoreductase (deaminating)_c0		8.69		(1) cpd00001[c0] + (1) cpd00003[c0] + (1) cpd00035[c0] <-> (1) cpd00004[c0] + (1) cpd00013[c0] + (1) cpd00020[c0] + (1) cpd00067[c0]	(1) H2O_c0[c0] + (1) NAD_c0[c0] + (1) L-Alanine_c0[c0] <-> (1) NADH_c0[c0] + (1) NH3_c0[c0] + (1) Pyruvate_c0[c0] + (1) H+_c0[c0]	rxn00278		R00396	Alanine, aspartate and glutamate metabolism|Taurine and hypotaurine metabolism	ALANINE-DEG|Amino-Acid-Degradation|Degradation|PWY1-2
rxn00205_c0	>	Cytosol_0	GCF_000295655.1.CDS.1210	glutathione:hydrogen-peroxide oxidoreductase_c0		-74.15		(1) cpd00025[c0] + (2) cpd00042[c0] -> (2) cpd00001[c0] + (1) cpd00111[c0]	(1) H2O2_c0[c0] + (2) GSH_c0[c0] -> (2) H2O_c0[c0] + (1) Oxidized glutathione_c0[c0]	rxn00205	GPX1	R00274	Glutathione metabolism	Biosynthesis|Cofactor-Biosynthesis|Reductants
rxn00440_c0	-	Cytosol_0	GCF_000295655.1.CDS.164	ATP:thiamine diphosphotransferase_c0		-14.03		(1) cpd00002[c0] + (1) cpd00305[c0] <-> (1) cpd00018[c0] + (1) cpd00056[c0] + (1) cpd00067[c0]	(1) ATP_c0[c0] + (1) Thiamin_c0[c0] <-> (1) AMP_c0[c0] + (1) TPP_c0[c0] + (1) H+_c0[c0]	rxn00440	THI80_1	R00619	Thiamine metabolism	Biosynthesis|Cofactor-Biosynthesis|THISYNARA-PWY|Thiamin-Salvage|Thiamine-Biosynthesis|Vitamin-Biosynthesis
rxn00988_c0	>	Cytosol_0	(Unknown and (GCF_000295655.1.CDS.1636 or GCF_000295655.1.CDS.1246))	Acetoacetate:CoA ligase (AMP-forming)_c0	6.2.1.16	-21.55		(1) cpd00002[c0] + (1) cpd00010[c0] + (1) cpd00142[c0] -> (1) cpd00012[c0] + (1) cpd00018[c0] + (1) cpd00067[c0] + (1) cpd00279[c0]	(1) ATP_c0[c0] + (1) CoA_c0[c0] + (1) Acetoacetate_c0[c0] -> (1) PPi_c0[c0] + (1) AMP_c0[c0] + (1) H+_c0[c0] + (1) Acetoacetyl-CoA_c0[c0]	rxn00988	ACAC	R01357	Butanoate metabolism
rxn05455_c0	-	Cytosol_0	GCF_000295655.1.CDS.580	12-methyl-tridecanoyl-ACP:[acyl-carrier-protein] transferase_c0		0		(1) cpd00010[c0] + (2) cpd00067[c0] + (1) cpd11565[c0] <-> (1) cpd11435[c0] + (1) cpd11493[c0]	(1) CoA_c0[c0] + (2) H+_c0[c0] + (1) 12-methyl-tridecanoyl-ACP_c0[c0] <-> (1) fa1coa_c0[c0] + (1) ACP_c0[c0]	rxn05455
rxn00410_c0	-	Cytosol_0	GCF_000295655.1.CDS.1110	UTP:ammonia ligase (ADP-forming)_c0		-1.67		(1) cpd00002[c0] + (1) cpd00013[c0] + (1) cpd00062[c0] <-> (1) cpd00008[c0] + (1) cpd00009[c0] + (1) cpd00052[c0] + (2) cpd00067[c0]	(1) ATP_c0[c0] + (1) NH3_c0[c0] + (1) UTP_c0[c0] <-> (1) ADP_c0[c0] + (1) Phosphate_c0[c0] + (1) CTP_c0[c0] + (2) H+_c0[c0]	rxn00410	URA7_2	R00571	Pyrimidine metabolism
rxn01333_c0	-	Cytosol_0	GCF_000295655.1.CDS.2090	sedoheptulose-7-phosphate:D-glyceraldehyde-3-phosphate glyceronetransferase_c0		-1.75		(1) cpd00102[c0] + (1) cpd00238[c0] <-> (1) cpd00072[c0] + (1) cpd00236[c0]	(1) Glyceraldehyde3-phosphate_c0[c0] + (1) Sedoheptulose7-phosphate_c0[c0] <-> (1) D-fructose-6-phosphate_c0[c0] + (1) D-Erythrose4-phosphate_c0[c0]	rxn01333		R01827	Pentose phosphate pathway	C1-COMPOUNDS|Carbohydrates-Degradation|Degradation|Energy-Metabolism|Fermentation|Formaldehyde-Assimilation|NONOXIPENT-PWY|P124-PWY|P185-PWY|PENTOSE-P-PWY|Pentose-Phosphate-Cycle|Sugars-And-Polysaccharides|Xylose-Degradation
rxn06586_c0	-	Cytosol_0	GCF_000295655.1.CDS.1761	3-methylbutanoyl-CoA:enzyme N6-(dihydrolipoyl)lysine S-(3-methylbutanoyl)transferase_c0		0		(1) cpd00449[c0] + (1) cpd01882[c0] <-> (1) cpd00010[c0] + (1) cpd14699[c0]	(1) Dihydrolipoamide_c0[c0] + (1) Isovaleryl-CoA_c0[c0] <-> (1) CoA_c0[c0] + (1) S-(3-Methylbutanoyl) -dihydrolipoamide-E_c0[c0]	rxn06586		R04097	Valine, leucine and isoleucine degradation
rxn12510_c0	-	Cytosol_0	GCF_000295655.1.CDS.753	ATP:pantothenate 4'-phosphotransferase_c0		-14.03		(1) cpd00002[c0] + (1) cpd00644[c0] <-> (1) cpd00008[c0] + (1) cpd00067[c0] + (1) cpd02201[c0]	(1) ATP_c0[c0] + (1) PAN_c0[c0] <-> (1) ADP_c0[c0] + (1) H+_c0[c0] + (1) 4-phosphopantothenate_c0[c0]	rxn12510	PNTK	R03018	Pantothenate and CoA biosynthesis	Biosynthesis|CoA-Biosynthesis|Cofactor-Biosynthesis|PANTO-PWY|PANTOSYN-PWY|Pantothenate-Biosynthesis|Vitamin-Biosynthesis
rxn03933_c0	-	Cytosol_0	GCF_000295655.1.CDS.855	UDP-N-acetyl-D-glucosamine:N-acetyl-alpha-D-muramyl(oyl-L-Ala-gamma-D-Glu-L-Lys-D-Ala-D-Ala)-diphosphoundecaprenol 4-beta-N-acetylglucosaminlytransferase_c0		-1.7		(1) cpd00037[c0] + (1) cpd02948[c0] <-> (1) cpd00014[c0] + (1) cpd03491[c0]	(1) UDP-N-acetylglucosamine_c0[c0] + (1) MurAc(oyl-L-Ala-D-gamma-Glu-L-Lys-D-Ala-D-Ala) -diphospho- undecaprenol_c0[c0] <-> (1) UDP_c0[c0] + (1) Undecaprenyl-diphospho-N-acetylmuramoyl-(N-acetylglucosamine) -L-alanyl-gamma-D-glutamyl-L-lysyl-D-alanyl-D-alanine_c0[c0]	rxn03933	UAGPT2	R05662	Peptidoglycan biosynthesis
rxn05342_c0	-	Cytosol_0	GCF_000295655.1.CDS.722	(3R)-3-Hydroxytetradecanoyl-[acyl-carrier-protein]:NADP+ oxidoreductase_c0		3.76		(1) cpd00006[c0] + (1) cpd11484[c0] <-> (1) cpd00005[c0] + (1) cpd11491[c0]	(1) NADP_c0[c0] + (1) HMA_c0[c0] <-> (1) NADPH_c0[c0] + (1) 3-oxotetradecanoyl-acp_c0[c0]	rxn05342	3OAR140	R04566	Fatty acid biosynthesis	Biosynthesis|Fatty-acid-biosynthesis|Lipid-Biosynthesis|Palmitate-Biosynthesis
rxn00414_c0	>	Cytosol_0	(GCF_000295655.1.CDS.1579 and GCF_000295655.1.CDS.1581)	hydrogen-carbonate:L-glutamine amido-ligase (ADP-forming, carbamate-phosphorylating)_c0		-20.79		(1) cpd00001[c0] + (2) cpd00002[c0] + (1) cpd00053[c0] + (1) cpd00242[c0] -> (2) cpd00008[c0] + (1) cpd00009[c0] + (1) cpd00023[c0] + (2) cpd00067[c0] + (1) cpd00146[c0]	(1) H2O_c0[c0] + (2) ATP_c0[c0] + (1) L-Glutamine_c0[c0] + (1) H2CO3_c0[c0] -> (2) ADP_c0[c0] + (1) Phosphate_c0[c0] + (1) L-Glutamate_c0[c0] + (2) H+_c0[c0] + (1) Carbamoylphosphate_c0[c0]	rxn00414	CBPS	R00575	Pyrimidine metabolism|Alanine, aspartate and glutamate metabolism	ARG+POLYAMINE-SYN|ARGININE-SYN|ARGSYN-PWY|ARGSYNBSUB-PWY|Amino-Acid-Biosynthesis|Biosynthesis|IND-AMINO-ACID-SYN|Nucleotide-Biosynthesis|PRPP-PWY|PWY0-162|PYR-NUC-SYN|Polyamine-Biosynthesis|Pyrimidine-De-Novo-Biosyn
rxn03978_c0	-	Cytosol_0	GCF_000295655.1.CDS.952	ammonia:ferricytochrome-c oxidoreductase_c0		47.2		(2) cpd00001[c0] + (1) cpd00013[c0] + (6) cpd00109[c0] <-> (8) cpd00067[c0] + (1) cpd00075[c0] + (6) cpd00110[c0]	(2) H2O_c0[c0] + (1) NH3_c0[c0] + (6) Cytochrome c3+_c0[c0] <-> (8) H+_c0[c0] + (1) Nitrite_c0[c0] + (6) Cytochrome c2+_c0[c0]	rxn03978		R05712	Nitrogen metabolism
rxn05349_c0	-	Cytosol_0	((GCF_000295655.1.CDS.61 or GCF_000295655.1.CDS.917) and (GCF_000295655.1.CDS.1922 or GCF_000295655.1.CDS.2095))	acetyl-CoA:[acyl-carrier-protein] S-acetyltransferase_c0		0		(1) cpd00022[c0] + (1) cpd11493[c0] <-> (1) cpd00010[c0] + (1) cpd11494[c0]	(1) Acetyl-CoA_c0[c0] + (1) ACP_c0[c0] <-> (1) CoA_c0[c0] + (1) Acetyl-ACP_c0[c0]	rxn05349	ACOATA	R01624	Fatty acid biosynthesis	Biosynthesis|FASYN-INITIAL-PWY|Fatty-acid-biosynthesis|Lipid-Biosynthesis|PWY0-881
rxn00303_c0	-	Cytosol_0	GCF_000295655.1.CDS.1883	ATP:GTP 3'-diphosphotransferase_c0		-23.56		(1) cpd00002[c0] + (1) cpd00038[c0] <-> (1) cpd00018[c0] + (2) cpd00067[c0] + (1) cpd02740[c0]	(1) ATP_c0[c0] + (1) GTP_c0[c0] <-> (1) AMP_c0[c0] + (2) H+_c0[c0] + (1) Guanosine 5'-triphosphate,3'-diphosphate_c0[c0]	rxn00303	GTPDPK	R00429	Purine metabolism	Biosynthesis|Metabolic-Regulators|PPGPPMET-PWY
rxn00799_c0	-	Cytosol_0	GCF_000295655.1.CDS.504	(S)-malate hydro-lyase (fumarate-forming)_c0		0.61		(1) cpd00130[c0] <-> (1) cpd00001[c0] + (1) cpd00106[c0]	(1) L-Malate_c0[c0] <-> (1) H2O_c0[c0] + (1) Fumarate_c0[c0]	rxn00799	FUM	R01082	Citrate cycle (TCA cycle)|Carbon fixation pathways in prokaryotes	ANAEROBIC-RESPIRATION|ANARESP1-PWY|Amino-Acid-Degradation|Autotrophic-CO2-Fixation|Biosynthesis|C1-COMPOUNDS|CO2-Fixation|Degradation|Energy-Metabolism|FERMENTATION-PWY|Fermentation|GLUTAMATE-DEG|GLYCOLYSIS-TCA-GLYOX-BYPASS|GLYCOLYSIS-VARIANTS|P105-PWY|P108-PWY|P23-PWY|P42-PWY|Pyruvate-Degradation|REDCITCYC|Reductive-TCA-Cycles|Respiration|TCA|TCA-GLYOX-BYPASS|TCA-VARIANTS
rxn01977_c0	-	Cytosol_0	GCF_000295655.1.CDS.1129	alpha-D-Glucose 6-phosphate ketol-isomerase_c0		0		(1) cpd00079[c0] <-> (1) cpd00863[c0]	(1) D-glucose-6-phosphate_c0[c0] <-> (1) beta-D-Glucose 6-phosphate_c0[c0]	rxn01977		R02739	Glycolysis / Gluconeogenesis|Pentose phosphate pathway	Antibiotic-Biosynthesis|Biosynthesis|CARBO-BIOSYNTHESIS|Carbohydrates-Biosynthesis|Carbohydrates-Degradation|Degradation|GLUCOSE1PMETAB-PWY|GLYCOGEN-BIOSYN|POLYSACCHARIDES-DEG|Polymer-Degradation|Polysaccharides-Biosynthesis|SECONDARY-METABOLITE-BIOSYNTHESIS|SUCROSE-DEG|SUCSYN-PWY|SUGAR-NUCLEOTIDES|Starch-Degradation|Sugars-And-Polysaccharides|Trehalose-Degradation
rxn02405_c0	>	Cytosol_0	GCF_000295655.1.CDS.1208	CTP:3-deoxy-D-manno-octulosonate cytidylyltransferase_c0	2.7.7.38	-15.61		(1) cpd00052[c0] + (1) cpd00875[c0] -> (1) cpd00012[c0] + (1) cpd00067[c0] + (1) cpd02546[c0]	(1) CTP_c0[c0] + (1) KDO_c0[c0] -> (1) PPi_c0[c0] + (1) H+_c0[c0] + (1) CMP-KDO_c0[c0]	rxn02405	DMOCT	R03351	Lipopolysaccharide biosynthesis	Biosynthesis|CARBO-BIOSYNTHESIS|CMP-KDO-Biosynthesis|Carbohydrates-Biosynthesis|Cell-Structure-Biosynthesis|KDO-NAGLIPASYN-PWY|LPSSYN-PWY|Lipid-Biosynthesis|Lipopolysaccharide-Biosynthesis|Polysaccharides-Biosynthesis|SUGAR-NUCLEOTIDES
rxn00011_c0	<	Cytosol_0	(GCF_000295655.1.CDS.112 and GCF_000295655.1.CDS.1360)	pyruvate:thiamin diphosphate acetaldehydetransferase (decarboxylating)_c0		-6.87		(1) cpd00011[c0] + (1) cpd03049[c0] <- (1) cpd00020[c0] + (1) cpd00056[c0] + (1) cpd00067[c0]	(1) CO2_c0[c0] + (1) 2-Hydroxyethyl-ThPP_c0[c0] <- (1) Pyruvate_c0[c0] + (1) TPP_c0[c0] + (1) H+_c0[c0]	rxn00011		R00014	Glycolysis / Gluconeogenesis|Citrate cycle (TCA cycle)|Valine, leucine and isoleucine biosynthesis|Pyruvate metabolism|Butanoate metabolism
rxn07430_c0	>	Cytosol_0	(GCF_000295655.1.CDS.1702 and GCF_000295655.1.CDS.1702)	R07599_c0		-6.87		(1) cpd00056[c0] + (1) cpd00067[c0] + (1) cpd00123[c0] -> (1) cpd00011[c0] + (1) cpd14700[c0]	(1) TPP_c0[c0] + (1) H+_c0[c0] + (1) 3-Methyl-2-oxobutanoate_c0[c0] -> (1) CO2_c0[c0] + (1) 2-Methyl-1-hydroxypropyl-TPP_c0[c0]	rxn07430		R07599	Valine, leucine and isoleucine degradation
rxn02200_c0	-	Cytosol_0	GCF_000295655.1.CDS.1498	2-amino-4-hydroxy-6-hydroxymethyl-7,8-dihydropteridine:4-aminobenzoate 2-amino-4-hydroxydihydropteridine-6-methenyltransferase_c0		-18.92		(1) cpd00443[c0] + (1) cpd00954[c0] <-> (1) cpd00001[c0] + (1) cpd00683[c0]	(1) ABEE_c0[c0] + (1) 6-hydroxymethyl dihydropterin_c0[c0] <-> (1) H2O_c0[c0] + (1) Dihydropteroate_c0[c0]	rxn02200	DHPS	R03066	Folate biosynthesis
rxn05528_c0	>	Cytosol_0	GCF_000295655.1.CDS.375	Copper-transporting ATPase_c0		-6.82		(1) cpd00001[c0] + (1) cpd00002[c0] + (1) cpd00058[c0] -> (1) cpd00008[c0] + (1) cpd00009[c0] + (1) cpd00058[e0] + (1) cpd00067[c0]	(1) H2O_c0[c0] + (1) ATP_c0[c0] + (1) Cu2+_c0[c0] -> (1) ADP_c0[c0] + (1) Phosphate_c0[c0] + (1) Cu2+_e0[e0] + (1) H+_c0[c0]	rxn05528	Cut1
rxn00791_c0	<	Cytosol_0	GCF_000295655.1.CDS.1871	N-(5-Phospho-D-ribosyl)anthranilate:pyrophosphate phosphoribosyl-transferase_c0		20		(1) cpd00012[c0] + (1) cpd00067[c0] + (1) cpd02642[c0] <- (1) cpd00093[c0] + (1) cpd00103[c0]	(1) PPi_c0[c0] + (1) H+_c0[c0] + (1) N-5-phosphoribosyl-anthranilate_c0[c0] <- (1) Anthranilate_c0[c0] + (1) PRPP_c0[c0]	rxn00791	ANPRT	R01073	Phenylalanine, tyrosine and tryptophan biosynthesis	ALL-CHORISMATE-PWY|Amino-Acid-Biosynthesis|Biosynthesis|COMPLETE-ARO-PWY|IND-AMINO-ACID-SYN|TRPSYN-PWY|TRYPTOPHAN-BIOSYNTHESIS
rxn00365_c0	-	Cytosol_0	GCF_000295655.1.CDS.1848	ATP:cytidine 5'-phosphotransferase_c0		-14.03		(1) cpd00002[c0] + (1) cpd00367[c0] <-> (1) cpd00008[c0] + (1) cpd00046[c0] + (1) cpd00067[c0]	(1) ATP_c0[c0] + (1) Cytidine_c0[c0] <-> (1) ADP_c0[c0] + (1) CMP_c0[c0] + (1) H+_c0[c0]	rxn00365	CYTDK1	R00513	Pyrimidine metabolism	Biosynthesis|Metabolic-Clusters|Nucleotide-Biosynthesis|P1-PWY|PUR-NUC-SYN|PYR-NUC-SYN|Purine-Nucleotides-Salvage
rxn01827_c0	-	Cytosol_0	GCF_000295655.1.CDS.1227	4-Hydroxyphenylpyruvate:oxygen oxidoreductase (hydroxylating,decarboxylating)_c0		-109.72		(1) cpd00007[c0] + (1) cpd00868[c0] <-> (1) cpd00011[c0] + (1) cpd00426[c0]	(1) O2_c0[c0] + (1) p-hydroxyphenylpyruvate_c0[c0] <-> (1) CO2_c0[c0] + (1) Homogentisate_c0[c0]	rxn01827	34HPPOR	R02521	Ubiquinone and other terpenoid-quinone biosynthesis|Tyrosine metabolism	Amino-Acid-Degradation|Biosynthesis|Cofactor-Biosynthesis|Degradation|Plastoquinone-Biosynthesis|Quinone-Biosynthesis|TYRFUMCAT-PWY|TYROSINE-DEG|Vitamin-Biosynthesis
rxn05312_c0	<	Cytosol_0	(GCF_000295655.1.CDS.506 or GCF_000295655.1.CDS.1517)	Inorganic phosphate transporter_c0		0		(1) cpd00009[e0] + (1) cpd00067[e0] <- (1) cpd00009[c0] + (1) cpd00067[c0]	(1) Phosphate_e0[e0] + (1) H+_e0[e0] <- (1) Phosphate_c0[c0] + (1) H+_c0[c0]	rxn05312	PHO84
rxn08975_c0	>	Cytosol_0	GCF_000295655.1.CDS.1624	dihydronicotinamide adenine dinucleotide-coenzyme Q reductase_c0		-17.44		(1) cpd00004[c0] + (1) cpd00067[c0] + (1) cpd15560[c0] -> (1) cpd00003[c0] + (1) cpd15561[c0]	(1) NADH_c0[c0] + (1) H+_c0[c0] + (1) Ubiquinone-8_c0[c0] -> (1) NAD_c0[c0] + (1) Ubiquinol-8_c0[c0]	rxn08975	NADH12			AEROBIC-RESPIRATION|Biosynthesis|Cofactor-Biosynthesis|Degradation|Electron-Transfer|Energy-Metabolism|NAD-Metabolism|Noncarbon-Nutrients|PWY0-1334|PWY0-1335|Respiration
rxn01646_c0	-	Cytosol_0	(GCF_000295655.1.CDS.1229 or GCF_000295655.1.CDS.1891)	N-Ribosylnicotinamide:orthophosphate ribosyltransferase_c0		-10.89		(1) cpd00009[c0] + (1) cpd02016[c0] <-> (1) cpd00067[c0] + (1) cpd00133[c0] + (1) cpd00475[c0]	(1) Phosphate_c0[c0] + (1) N-Ribosylnicotinamide_c0[c0] <-> (1) H+_c0[c0] + (1) Nicotinamide_c0[c0] + (1) Ribose 1-phosphate_c0[c0]	rxn01646	PNP	R02294	Nicotinate and nicotinamide metabolism
rxn03243_c0	-	Cytosol_0	GCF_000295655.1.CDS.2084	Decanoyl-CoA:acetyl-CoA C-acyltransferase_c0		7.06		(1) cpd00022[c0] + (1) cpd03128[c0] <-> (1) cpd00010[c0] + (1) cpd03117[c0]	(1) Acetyl-CoA_c0[c0] + (1) Decanoyl-CoA_c0[c0] <-> (1) CoA_c0[c0] + (1) 3-Oxododecanoyl-CoA_c0[c0]	rxn03243	ACACT5r	R04742	Fatty acid elongation|Fatty acid degradation
rxn01302_c0	-	Cytosol_0	(GCF_000295655.1.CDS.297 or GCF_000295655.1.CDS.296)	L-homoserine:NADP+ oxidoreductase_c0		5.22		(1) cpd00006[c0] + (1) cpd00227[c0] <-> (1) cpd00005[c0] + (1) cpd00067[c0] + (1) cpd00346[c0]	(1) NADP_c0[c0] + (1) L-Homoserine_c0[c0] <-> (1) NADPH_c0[c0] + (1) H+_c0[c0] + (1) L-Aspartate4-semialdehyde_c0[c0]	rxn01302	HOM6_2	R01775	Glycine, serine and threonine metabolism|Cysteine and methionine metabolism|Lysine biosynthesis	Amino-Acid-Biosynthesis|Biosynthesis|HOMOSERSYN-PWY|IND-AMINO-ACID-SYN|ISOLEUCINE-SYN|MET-SAM-PWY|METHIONINE-SYN|METSYN-PWY|Other-Amino-Acid-Biosynthesis|P4-PWY|PWY0-781|THREONINE-BIOSYNTHESIS|THRESYN-PWY
rxn00784_c0	-	Cytosol_0	GCF_000295655.1.CDS.114	2-deoxy-D-ribose-5-phosphate acetaldehyde-lyase (D-glyceraldehyde-3-phosphate-forming)_c0		1.68		(1) cpd00510[c0] <-> (1) cpd00071[c0] + (1) cpd00102[c0]	(1) deoxyribose-5-phosphate_c0[c0] <-> (1) Acetaldehyde_c0[c0] + (1) Glyceraldehyde3-phosphate_c0[c0]	rxn00784	DRPA	R01066	Pentose phosphate pathway
rxn00368_c0	-	Cytosol_0	GCF_000295655.1.CDS.1848	UTP:cytidine 5'-phosphotransferase_c0		-14.03		(1) cpd00062[c0] + (1) cpd00367[c0] <-> (1) cpd00014[c0] + (1) cpd00046[c0] + (1) cpd00067[c0]	(1) UTP_c0[c0] + (1) Cytidine_c0[c0] <-> (1) UDP_c0[c0] + (1) CMP_c0[c0] + (1) H+_c0[c0]	rxn00368		R00516	Pyrimidine metabolism
rxn05393_c0	-	Cytosol_0	GCF_000295655.1.CDS.722	9-methyl-3-oxo-decanoyl-ACP:NADP+ oxidoreductase_c0		-3.76		(1) cpd00005[c0] + (1) cpd00067[c0] + (1) cpd11529[c0] <-> (1) cpd00006[c0] + (1) cpd11530[c0]	(1) NADPH_c0[c0] + (1) H+_c0[c0] + (1) 9-methyl-3-oxo-decanoyl-ACP_c0[c0] <-> (1) NADP_c0[c0] + (1) 9-methyl-3-hydroxy-decanoyl-ACP_c0[c0]	rxn05393
rxn02285_c0	-	Cytosol_0	GCF_000295655.1.CDS.741	UDP-N-acetylmuramate:NADP+ oxidoreductase_c0		15.33		(1) cpd00006[c0] + (1) cpd00773[c0] <-> (1) cpd00005[c0] + (1) cpd00067[c0] + (1) cpd02820[c0]	(1) NADP_c0[c0] + (1) UDP-MurNAc_c0[c0] <-> (1) NADPH_c0[c0] + (1) H+_c0[c0] + (1) UDP-N-acetylglucosamine enolpyruvate_c0[c0]	rxn02285	UAPGR	R03192	Amino sugar and nucleotide sugar metabolism|Peptidoglycan biosynthesis	Acetylmuramoyl-Pentapeptide-Biosynthesis|Antibiotic-Resistance|Biosynthesis|Cell-Structure-Biosynthesis|Cell-Wall-Biosynthesis|Detoxification|PEPTIDOGLYCANSYN-PWY|Peptidoglycan-Biosynthesis
rxn05315_c0	-	Cytosol_0	GCF_000295655.1.CDS.31	ZN2t4_c0		0		(1) cpd00034[c0] + (1) cpd00067[e0] + (1) cpd00205[e0] <-> (1) cpd00034[e0] + (1) cpd00067[c0] + (1) cpd00205[c0]	(1) Zn2+_c0[c0] + (1) H+_e0[e0] + (1) K+_e0[e0] <-> (1) Zn2+_e0[e0] + (1) H+_c0[c0] + (1) K+_c0[c0]	rxn05315
rxn02889_c0	-	Cytosol_0	(Unknown and GCF_000295655.1.CDS.1101)	3-Methylcrotonoyl-CoA:carbon-dioxide ligase (ADP-forming)_c0		-1.07		(1) cpd00002[c0] + (1) cpd00242[c0] + (1) cpd01966[c0] <-> (1) cpd00008[c0] + (1) cpd00009[c0] + (1) cpd00067[c0] + (1) cpd02068[c0]	(1) ATP_c0[c0] + (1) H2CO3_c0[c0] + (1) Dimethylacryloyl-CoA_c0[c0] <-> (1) ADP_c0[c0] + (1) Phosphate_c0[c0] + (1) H+_c0[c0] + (1) 3-Methylglutaconyl-CoA_c0[c0]	rxn02889	MCCC	R04138	Valine, leucine and isoleucine degradation	Amino-Acid-Degradation|Degradation|LEU-DEG2-PWY|LEUCINE-DEG
rxn00290_c0	-	Cytosol_0	(GCF_000295655.1.CDS.1762 or GCF_000295655.1.CDS.1763)	succinyl-CoA:acetoacetate CoA-transferase_c0		0		(1) cpd00078[c0] + (1) cpd00142[c0] <-> (1) cpd00036[c0] + (1) cpd00279[c0]	(1) Succinyl-CoA_c0[c0] + (1) Acetoacetate_c0[c0] <-> (1) Succinate_c0[c0] + (1) Acetoacetyl-CoA_c0[c0]	rxn00290	OCOAT1	R00410	Synthesis and degradation of ketone bodies|Valine, leucine and isoleucine degradation|Butanoate metabolism	Energy-Metabolism|OTHER-ENERGY|PWY66-368|REDCITCYC|TCA-VARIANTS
rxn01987_c0	-	Cytosol_0	(GCF_000295655.1.CDS.1197 or GCF_000295655.1.CDS.319)	R02750_c0		14.03		(1) cpd00008[c0] + (1) cpd00067[c0] + (1) cpd00510[c0] <-> (1) cpd00002[c0] + (1) cpd01242[c0]	(1) ADP_c0[c0] + (1) H+_c0[c0] + (1) deoxyribose-5-phosphate_c0[c0] <-> (1) ATP_c0[c0] + (1) Thyminose_c0[c0]	rxn01987	DRBK	R02750	Pentose phosphate pathway
rxn09310_c0	>	Cytosol_0	(Unknown and Unknown and Unknown and GCF_000295655.1.CDS.1594 and GCF_000295655.1.CDS.1592 and GCF_000295655.1.CDS.1546)	thiazole phosphate synthesis_c0		-57.03		(1) cpd00002[c0] + (1) cpd00069[c0] + (1) cpd00084[c0] + (1) cpd08289[c0] -> (1) cpd00001[c0] + (1) cpd00011[c0] + (1) cpd00012[c0] + (1) cpd00018[c0] + (1) cpd00035[c0] + (2) cpd00067[c0] + (1) cpd02654[c0] + (1) cpd15378[c0]	(1) ATP_c0[c0] + (1) L-Tyrosine_c0[c0] + (1) L-Cysteine_c0[c0] + (1) 1-deoxy-D-xylulose5-phosphate_c0[c0] -> (1) H2O_c0[c0] + (1) CO2_c0[c0] + (1) PPi_c0[c0] + (1) AMP_c0[c0] + (1) L-Alanine_c0[c0] + (2) H+_c0[c0] + (1) 4-Methyl-5--2-phosphoethyl-thiazole_c0[c0] + (1) 4-Hydroxy-benzylalcohol_c0[c0]	rxn09310	THZPSN
rxn01213_c0	-	Cytosol_0	(Unknown and Unknown and GCF_000295655.1.CDS.1542 and Unknown)	GPPSYN-RXN_c0		195		(1) cpd00113[c0] + (1) cpd00202[c0] <-> (1) cpd00012[c0] + (1) cpd00067[c0] + (1) cpd00283[c0]	(1) Isopentenyldiphosphate_c0[c0] + (1) DMAPP_c0[c0] <-> (1) PPi_c0[c0] + (1) H+_c0[c0] + (1) Geranyldiphosphate_c0[c0]	rxn01213	DMATT	R01658	Terpenoid backbone biosynthesis	All-Trans-Farnesyl-PP-Biosynthesis|Biosynthesis|Cell-Structure-Biosynthesis|Cell-Wall-Biosynthesis|Cofactor-Biosynthesis|DITERPENOID-SYN|ERGOSTEROL-SYN-PWY|Energy-Metabolism|GGPP-Biosynthesis|Lipid-Biosynthesis|POLYISOPRENSYN-PWY|PWY66-5|Polyprenyl-Biosynthesis|SECONDARY-METABOLITE-BIOSYNTHESIS|Sterol-Biosynthesis|Terpenoid-Biosynthesis
rxn00459_c0	-	Cytosol_0	GCF_000295655.1.CDS.1004	2-phospho-D-glycerate hydro-lyase (phosphoenolpyruvate-forming)_c0		-0.87		(1) cpd00482[c0] <-> (1) cpd00001[c0] + (1) cpd00061[c0]	(1) 2-Phospho-D-glycerate_c0[c0] <-> (1) H2O_c0[c0] + (1) Phosphoenolpyruvate_c0[c0]	rxn00459	ENO	R00658	Glycolysis / Gluconeogenesis|Methane metabolism	ANAEROBIC-RESPIRATION|ANAEROFRUCAT-PWY|ANAGLYCOLYSIS-PWY|ANARESP1-PWY|Biosynthesis|C1-COMPOUNDS|CARBO-BIOSYNTHESIS|CARBOXYLATES-DEG|Carbohydrates-Biosynthesis|Carbohydrates-Degradation|Degradation|Energy-Metabolism|Fermentation|Formaldehyde-Assimilation|GLUCONEO-PWY|GLYCOLYSIS|GLYCOLYSIS-E-D|GLYCOLYSIS-TCA-GLYOX-BYPASS|GLYCOLYSIS-VARIANTS|Gluconeogenesis|NPGLUCAT-PWY|P122-PWY|P124-PWY|P341-PWY|P4…
rxn00770_c0	-	Cytosol_0	GCF_000295655.1.CDS.634	ATP:D-ribose-5-phosphate diphosphotransferase_c0		-14.03		(1) cpd00002[c0] + (1) cpd00101[c0] <-> (1) cpd00018[c0] + (1) cpd00067[c0] + (1) cpd00103[c0]	(1) ATP_c0[c0] + (1) ribose-5-phosphate_c0[c0] <-> (1) AMP_c0[c0] + (1) H+_c0[c0] + (1) PRPP_c0[c0]	rxn00770		R01049	Pentose phosphate pathway|Purine metabolism	Biosynthesis|Cell-Structure-Biosynthesis|Cell-Wall-Biosynthesis|Other-biosynthesis|PRPP-Biosynthesis|PRPP-PWY|PWY0-662
rxn01314_c0	-	Cytosol_0	GCF_000295655.1.CDS.603	5,6,7,8-tetrahydrobiopterin:NADP+ oxidoreductase_c0		-4.55		(1) cpd00005[c0] + (1) cpd00067[c0] + (1) cpd00231[c0] <-> (1) cpd00006[c0] + (1) cpd00233[c0]	(1) NADPH_c0[c0] + (1) H+_c0[c0] + (1) Dihydrobiopterin_c0[c0] <-> (1) NADP_c0[c0] + (1) Tetrahydrobiopterin_c0[c0]	rxn01314	HPDOAi	R01794	Folate biosynthesis
rxn05436_c0	>	Cytosol_0	GCF_000295655.1.CDS.2089	10-methyl-trans-dodec-2-enoyl-ACP:NAD+ oxidoreductase (A-specific)_c0		-16.55		(1) cpd00004[c0] + (1) cpd00067[c0] + (1) cpd11510[c0] -> (1) cpd00003[c0] + (1) cpd11511[c0]	(1) NADH_c0[c0] + (1) H+_c0[c0] + (1) 10-methyl-trans-dodec-2-enoyl-ACP_c0[c0] -> (1) NAD_c0[c0] + (1) 10-methyl-dodecanoyl-ACP_c0[c0]	rxn05436
rxn05195_c0	>	Cytosol_0	Unknown	ATP phosphohydrolase (ferric-ion-transporting)_c0		-6.82		(1) cpd00001[c0] + (1) cpd00002[c0] + (1) cpd10516[e0] -> (1) cpd00008[c0] + (1) cpd00009[c0] + (1) cpd00067[c0] + (1) cpd10516[c0]	(1) H2O_c0[c0] + (1) ATP_c0[c0] + (1) fe3_e0[e0] -> (1) ADP_c0[c0] + (1) Phosphate_c0[c0] + (1) H+_c0[c0] + (1) fe3_c0[c0]	rxn05195	FE3abc
rxn05209_c0	-	Cytosol_0	GCF_000295655.1.CDS.1882	TRANS-RXNBWI-115525.ce.maizeexp.NA+_c0		0		(1) cpd00067[c0] + (1) cpd00971[e0] <-> (1) cpd00067[e0] + (1) cpd00971[c0]	(1) H+_c0[c0] + (1) Na+_e0[e0] <-> (1) H+_e0[e0] + (1) Na+_c0[c0]	rxn05209	NAt3
rxn06377_c0	>	Cytosol_0	GCF_000295655.1.CDS.1178	glycine:lipoylprotein oxidoreductase (decarboxylating and acceptor-aminomethylating)_c0		2.84		(1) cpd00033[c0] + (1) cpd00067[c0] + (1) cpd12005[c0] -> (1) cpd00011[c0] + (1) cpd11830[c0]	(1) Glycine_c0[c0] + (1) H+_c0[c0] + (1) Lipoylprotein_c0[c0] -> (1) CO2_c0[c0] + (1) S-Aminomethyldihydrolipoylprotein_c0[c0]	rxn06377	GCCa	R03425	Glycine, serine and threonine metabolism
rxn10234_c0	-	Cytosol_0	GCF_000295655.1.CDS.833	isotetradecanoyl-phosphatidylserine decarboxylase_c0		7.45		(2) cpd00067[c0] + (1) cpd15691[c0] <-> (1) cpd00011[c0] + (1) cpd15697[c0]	(2) H+_c0[c0] + (1) Diisotetradecanoylphosphatidylserine_c0[c0] <-> (1) CO2_c0[c0] + (1) Diisotetradecanoylphosphatidylethanolamine_c0[c0]	rxn10234
rxn00175_c0	-	Cytosol_0	GCF_000295655.1.CDS.1786	Acetate:CoA ligase (AMP-forming)_c0		-20.01		(1) cpd00002[c0] + (1) cpd00010[c0] + (1) cpd00029[c0] <-> (1) cpd00012[c0] + (1) cpd00018[c0] + (1) cpd00022[c0] + (1) cpd00067[c0]	(1) ATP_c0[c0] + (1) CoA_c0[c0] + (1) Acetate_c0[c0] <-> (1) PPi_c0[c0] + (1) AMP_c0[c0] + (1) Acetyl-CoA_c0[c0] + (1) H+_c0[c0]	rxn00175	ACS	R00235	Glycolysis / Gluconeogenesis|Methane metabolism|Carbon fixation pathways in prokaryotes	ACETATEUTIL-PWY|Alcohol-Degradation|Amino-Acid-Degradation|CARBOXYLATES-DEG|Degradation|Ethanol-Degradation|GLUDEG-II-PWY|GLUTAMATE-DEG|PWY0-1313|PWY66-161|PWY66-162|PWY66-21|SECONDARY-METABOLITE-DEGRADATION|TERPENOID-DEG
rxn10310_c0	-	Cytosol_0	GCF_000295655.1.CDS.662	isoheptadecanoyl-lipoteichoic acid synthesis (n-24), linked, N-acetylglucosamine substituted_c0		-40.8		(24) cpd00037[c0] + (1) cpd15749[c0] <-> (24) cpd00014[c0] + (1) cpd15767[c0]	(24) UDP-N-acetylglucosamine_c0[c0] + (1) Isoheptadecanoyllipoteichoic acid (n-24) , linked, unsubstituted_c0[c0] <-> (24) UDP_c0[c0] + (1) Isoheptadecanoyllipoteichoic acid (n-24) , linked, N-acetyl-D-glucosamine_c0[c0]	rxn10310
rxn01143_c0	-	Cytosol_0	GCF_000295655.1.CDS.725	ATP:thymidine 5'-phosphotransferase_c0		-14.03		(1) cpd00002[c0] + (1) cpd00184[c0] <-> (1) cpd00008[c0] + (1) cpd00067[c0] + (1) cpd00298[c0]	(1) ATP_c0[c0] + (1) Thymidine_c0[c0] <-> (1) ADP_c0[c0] + (1) H+_c0[c0] + (1) dTMP_c0[c0]	rxn01143	TMDK1	R01567	Pyrimidine metabolism	Biosynthesis|Metabolic-Clusters|Nucleotide-Biosynthesis|P1-PWY|PUR-NUC-SYN|PWY0-181|PYR-NUC-SYN|Purine-Nucleotides-Salvage|Pyrimidine-Nucleotide-Salvage
rxn01647_c0	-	Cytosol_0	(GCF_000295655.1.CDS.1891 or GCF_000295655.1.CDS.1229)	Nicotinate D-ribonucleoside:orthophosphate ribosyltransferase_c0		-10.89		(1) cpd00009[c0] + (1) cpd03471[c0] <-> (1) cpd00067[c0] + (1) cpd00218[c0] + (1) cpd00475[c0]	(1) Phosphate_c0[c0] + (1) Nicotinate D-ribonucleoside_c0[c0] <-> (1) H+_c0[c0] + (1) Niacin_c0[c0] + (1) Ribose 1-phosphate_c0[c0]	rxn01647		R02295	Nicotinate and nicotinamide metabolism
rxn05618_c0	>	Cytosol_0	GCF_000295655.1.CDS.1218	manganese transport in via proton symport_c0	2.A.55|TC-2.A.55	0		(1) cpd00030[e0] + (1) cpd00067[e0] -> (1) cpd00030[c0] + (1) cpd00067[c0]	(1) Mn2+_e0[e0] + (1) H+_e0[e0] -> (1) Mn2+_c0[c0] + (1) H+_c0[c0]	rxn05618	MNt2
rxn10474_c0	-	Cytosol_0	GCF_000295655.1.CDS.2118	cobalt (Co+2) transport via diffusion (extracellular to periplasm)_c0		0		(1) cpd00149[c0] <-> (1) cpd00149[e0]	(1) Co2+_c0[c0] <-> (1) Co2+_e0[e0]	rxn10474	COBALTt5
rxn00260_c0	-	Cytosol_0	(GCF_000295655.1.CDS.2039 or GCF_000295655.1.CDS.1206 or GCF_000295655.1.CDS.770)	L-Aspartate:2-oxoglutarate aminotransferase_c0		0		(1) cpd00024[c0] + (1) cpd00041[c0] <-> (1) cpd00023[c0] + (1) cpd00032[c0]	(1) 2-Oxoglutarate_c0[c0] + (1) L-Aspartate_c0[c0] <-> (1) L-Glutamate_c0[c0] + (1) Oxaloacetate_c0[c0]	rxn00260	AAT2_1	R00355	Alanine, aspartate and glutamate metabolism|Carbon fixation in photosynthetic organisms	ASPARTATE-DEG|ASPARTATE-DEG1-PWY|ASPARTATE-SYN|ASPARTATESYN-PWY|ASPASN-PWY|Amino-Acid-Biosynthesis|Amino-Acid-Degradation|Biosynthesis|Degradation|Energy-Metabolism|GLUTAMATE-DEG|GLUTDEG-PWY|IND-AMINO-ACID-SYN|ISOLEUCINE-SYN|MALATE-ASPARTATE-SHUTTLE-PWY|METHIONINE-SYN|Metabolic-Clusters|P4-PWY|PWY0-781|TCA-VARIANTS|THREONINE-BIOSYNTHESIS|THRESYN-PWY
rxn05204_c0	-	Cytosol_0	GCF_000295655.1.CDS.2176	TRANS-RXNBWI-115572.ce.maizeexp.GUANOSINE_c0		0		(1) cpd00067[e0] + (1) cpd00311[e0] <-> (1) cpd00067[c0] + (1) cpd00311[c0]	(1) H+_e0[e0] + (1) Guanosine_e0[e0] <-> (1) H+_c0[c0] + (1) Guanosine_c0[c0]	rxn05204	GSNt2
rxn00461_c0	-	Cytosol_0	GCF_000295655.1.CDS.747	Phosphoenolpyruvate:UDP-N-acetyl-D-glucosamine 1-carboxyvinyl-transferase_c0	2.5.1.7	10.33		(1) cpd00037[c0] + (1) cpd00061[c0] <-> (1) cpd00009[c0] + (1) cpd02820[c0]	(1) UDP-N-acetylglucosamine_c0[c0] + (1) Phosphoenolpyruvate_c0[c0] <-> (1) Phosphate_c0[c0] + (1) UDP-N-acetylglucosamine enolpyruvate_c0[c0]	rxn00461	UAGCVT	R00660	Amino sugar and nucleotide sugar metabolism|Peptidoglycan biosynthesis	Acetylmuramoyl-Pentapeptide-Biosynthesis|Antibiotic-Resistance|Biosynthesis|Cell-Structure-Biosynthesis|Cell-Wall-Biosynthesis|Detoxification|PEPTIDOGLYCANSYN-PWY|Peptidoglycan-Biosynthesis
rxn10473_c0	-	Cytosol_0	GCF_000295655.1.CDS.1562	chloride (Cl-1) transport via diffusion (extracellular to periplasm)_c0		0		(1) cpd00099[c0] <-> (1) cpd00099[e0]	(1) Cl-_c0[c0] <-> (1) Cl-_e0[e0]	rxn10473	Clt
rxn00669_c0	-	Cytosol_0	(Unknown and GCF_000295655.1.CDS.1786)	Propanoate:CoA ligase (ADP-forming)_c0		-1.06		(1) cpd00002[c0] + (1) cpd00010[c0] + (1) cpd00141[c0] <-> (1) cpd00008[c0] + (1) cpd00009[c0] + (1) cpd00086[c0]	(1) ATP_c0[c0] + (1) CoA_c0[c0] + (1) Propionate_c0[c0] <-> (1) ADP_c0[c0] + (1) Phosphate_c0[c0] + (1) Propionyl-CoA_c0[c0]	rxn00669	ACCOAL	R00920	Propanoate metabolism
rxn05247_c0	>	Cytosol_0	(GCF_000295655.1.CDS.1636 or GCF_000295655.1.CDS.1246)	FACOAL140(ISO)_c0		-4.296		(1) cpd00002[c0] + (1) cpd00010[c0] + (1) cpd11430[c0] -> (1) cpd00012[c0] + (1) cpd00018[c0] + (1) cpd11435[c0]	(1) ATP_c0[c0] + (1) CoA_c0[c0] + (1) fa1_c0[c0] -> (1) PPi_c0[c0] + (1) AMP_c0[c0] + (1) fa1coa_c0[c0]	rxn05247
rxn00858_c0	>	Cytosol_0	GCF_000295655.1.CDS.162	Agmatine amidinohydrolase_c0		-3.9		(1) cpd00001[c0] + (1) cpd00152[c0] -> (1) cpd00073[c0] + (1) cpd00118[c0]	(1) H2O_c0[c0] + (1) Agmatine_c0[c0] -> (1) Urea_c0[c0] + (1) Putrescine_c0[c0]	rxn00858	AGMT	R01157	Arginine and proline metabolism	ARG+POLYAMINE-SYN|ARGDEG-PWY|ARGININE-DEG|Amino-Acid-Degradation|Biosynthesis|Degradation|ORNARGDEG-PWY|POLYAMSYN-PWY|PWY0-823|Polyamine-Biosynthesis|Putrescine-Biosynthesis
rxn03136_c0	-	Cytosol_0	GCF_000295655.1.CDS.1644	1-(5'-Phosphoribosyl)-5-amino-4-(N-succinocarboxamide)-imidazole AMP-lyase_c0		7.34		(1) cpd02921[c0] <-> (1) cpd00067[c0] + (1) cpd00106[c0] + (1) cpd02851[c0]	(1) SAICAR_c0[c0] <-> (1) H+_c0[c0] + (1) Fumarate_c0[c0] + (1) AICAR_c0[c0]	rxn03136	ADE13_1	R04559	Purine metabolism
rxn10229_c0	>	Cytosol_0	GCF_000295655.1.CDS.1437	isopentadecanoyl-CDPdiacylglycerol-serine O-phosphatidyltransferase_c0		-15.04		(1) cpd00054[c0] + (1) cpd15686[c0] -> (1) cpd00046[c0] + (2) cpd00067[c0] + (1) cpd15692[c0]	(1) L-Serine_c0[c0] + (1) CDP-1,2-diisopentadecanoylglycerol_c0[c0] -> (1) CMP_c0[c0] + (2) H+_c0[c0] + (1) Diisopentadecanoylphosphatidylserine_c0[c0]	rxn10229
rxn01387_c0	-	Cytosol_0	GCF_000295655.1.CDS.1912	Isocitrate:NADP+ oxidoreductase_c0		6.22		(1) cpd00006[c0] + (1) cpd00260[c0] <-> (1) cpd00005[c0] + (1) cpd00067[c0] + (1) cpd03187[c0]	(1) NADP_c0[c0] + (1) Isocitrate_c0[c0] <-> (1) NADPH_c0[c0] + (1) H+_c0[c0] + (1) Oxalosuccinate_c0[c0]	rxn01387	IDP2_1	R01899	Citrate cycle (TCA cycle)
rxn02937_c0	-	Cytosol_0	GCF_000295655.1.CDS.1921	2-(Formamido)-N1-(5-phosphoribosyl)acetamidine cyclo-ligase (ADP-forming)_c0		20.66		(1) cpd00002[c0] + (1) cpd02826[c0] <-> (1) cpd00008[c0] + (1) cpd00009[c0] + (1) cpd00067[c0] + (1) cpd02140[c0]	(1) ATP_c0[c0] + (1) 5'-Phosphoribosylformylglycinamidine_c0[c0] <-> (1) ADP_c0[c0] + (1) Phosphate_c0[c0] + (1) H+_c0[c0] + (1) AIR_c0[c0]	rxn02937	ADE5_7_2	R04208	Purine metabolism	AIR-Biosynthesis|Biosynthesis|DENOVOPURINE2-PWY|Nucleotide-Biosynthesis|PRPP-PWY|PUR-NUC-SYN|Purine-Nucleotide-De-Novo-Biosynthesis
rxn08088_c0	>	Cytosol_0	GCF_000295655.1.CDS.409	1-octadecanoyl-sn-glycerol 3-phosphate O-acyltransferase (n-C18:0)_c0		357.66		(2) cpd00067[c0] + (1) cpd15268[c0] + (1) cpd15329[c0] -> (1) cpd11493[c0] + (1) cpd15526[c0]	(2) H+_c0[c0] + (1) Octadecanoyl-ACP_c0[c0] + (1) 1-octadecanoyl-sn-glycerol 3-phosphate_c0[c0] -> (1) ACP_c0[c0] + (1) 1,2-dioctadecanoyl-sn-glycerol 3-phosphate_c0[c0]	rxn08088	AGPAT180
rxn00350_c0	-	Cytosol_0	GCF_000295655.1.CDS.1881	glutathione gamma-glutamylaminopeptidase_c0		-0.46		(1) cpd00001[c0] + (1) cpd00042[c0] <-> (1) cpd00023[c0] + (1) cpd01017[c0]	(1) H2O_c0[c0] + (1) GSH_c0[c0] <-> (1) L-Glutamate_c0[c0] + (1) Cys-Gly_c0[c0]	rxn00350	GGTAe2	R00494	Glutathione metabolism
rxn03137_c0	-	Cytosol_0	(GCF_000295655.1.CDS.1822 and GCF_000295655.1.CDS.1822)	10-Formyltetrahydrofolate:5'-phosphoribosyl-5-amino-4-imidazolecarboxamide formyltransferase_c0		-19.74		(1) cpd00201[c0] + (1) cpd02851[c0] <-> (1) cpd00087[c0] + (1) cpd02884[c0]	(1) 10-Formyltetrahydrofolate_c0[c0] + (1) AICAR_c0[c0] <-> (1) Tetrahydrofolate_c0[c0] + (1) FAICAR_c0[c0]	rxn03137	ADE16_1	R04560	Purine metabolism|One carbon pool by folate	Biosynthesis|DENOVOPURINE2-PWY|IMP-Biosynthesis|Nucleotide-Biosynthesis|PRPP-PWY|PUR-NUC-SYN|Purine-Nucleotide-De-Novo-Biosynthesis
rxn08087_c0	>	Cytosol_0	GCF_000295655.1.CDS.409	1-hexadec-7-enoyl-sn-glycerol 3-phosphate O-acyltransferase (n-C16:1)_c0				(1) cpd00067[c0] + (1) cpd15239[c0] + (1) cpd15326[c0] -> (1) cpd11493[c0] + (1) cpd15525[c0]	(1) H+_c0[c0] + (1) Hexadecenoyl-ACP_c0[c0] + (1) 1-hexadec-9-enoyl-sn-glycerol 3-phosphate_c0[c0] -> (1) ACP_c0[c0] + (1) 1,2-dihexadec-9-enoyl-sn-glycerol 3-phosphate_c0[c0]	rxn08087	AGPAT161
rxn08312_c0	-	Cytosol_0	GCF_000295655.1.CDS.832	CDP-diacylglycerol synthetase (n-C18:1)_c0		270.92		(1) cpd00052[c0] + (1) cpd15527[c0] <-> (1) cpd00012[c0] + (1) cpd00067[c0] + (1) cpd15420[c0]	(1) CTP_c0[c0] + (1) 1,2-dioctadec-11-enoyl-sn-glycerol 3-phosphate_c0[c0] <-> (1) PPi_c0[c0] + (1) H+_c0[c0] + (1) CDP-1,2-dioctadec-11-enoylglycerol_c0[c0]	rxn08312	DASYN181
rxn00952_c0	>	Cytosol_0	GCF_000295655.1.CDS.298	O-acetyl-L-homoserine:hydrogen sulfide S-(3-amino-3-carboxypropyl)transferase_c0		-3.42		(1) cpd00239[c0] + (1) cpd00790[c0] -> (1) cpd00029[c0] + (1) cpd00135[c0]	(1) H2S_c0[c0] + (1) O-Acetyl-L-homoserine_c0[c0] -> (1) Acetate_c0[c0] + (1) Homocysteine_c0[c0]	rxn00952	AHSERL2	R01287	Cysteine and methionine metabolism	Amino-Acid-Biosynthesis|Biosynthesis|CYSTEINE-SYN|IND-AMINO-ACID-SYN|METHIONINE-SYN|Other-Amino-Acid-Biosynthesis
rxn00161_c0	>	Cytosol_0	GCF_000295655.1.CDS.402	(S)-Malate:NADP+ oxidoreductase(oxaloacetate-decarboxylating)_c0		1.32		(1) cpd00006[c0] + (1) cpd00130[c0] -> (1) cpd00005[c0] + (1) cpd00011[c0] + (1) cpd00020[c0]	(1) NADP_c0[c0] + (1) L-Malate_c0[c0] -> (1) NADPH_c0[c0] + (1) CO2_c0[c0] + (1) Pyruvate_c0[c0]	rxn00161	ME2	R00216	Pyruvate metabolism|Carbon fixation in photosynthetic organisms	Biosynthesis|CARBO-BIOSYNTHESIS|Carbohydrates-Biosynthesis|Energy-Metabolism|GLUCONEO-PWY|Gluconeogenesis|Photosynthesis
rxn01961_c0	>	Cytosol_0	(GCF_000295655.1.CDS.1606 or GCF_000295655.1.CDS.1605)	Xanthosine 5'-phosphate phosphohydrolase_c0		7.21		(1) cpd00001[c0] + (1) cpd00497[c0] -> (1) cpd00009[c0] + (1) cpd01217[c0]	(1) H2O_c0[c0] + (1) XMP_c0[c0] -> (1) Phosphate_c0[c0] + (1) Xanthosine_c0[c0]	rxn01961	NTD10	R02719	Purine metabolism	AROMATIC-COMPOUNDS-DEGRADATION|Adenosine-Nucleotides-Degradation|Biosynthesis|Degradation|NUCLEO-DEG|P165-PWY|Polyamine-Biosynthesis|Purine-Degradation|URSIN-PWY|Urate-Degradation
rxn10226_c0	>	Cytosol_0	GCF_000295655.1.CDS.1437	isoheptadecanoyl-CDPdiacylglycerol-serine O-phosphatidyltransferase_c0		-15.04		(1) cpd00054[c0] + (1) cpd15683[c0] -> (1) cpd00046[c0] + (2) cpd00067[c0] + (1) cpd15689[c0]	(1) L-Serine_c0[c0] + (1) CDP-1,2-diisoheptadecanoylglycerol_c0[c0] -> (1) CMP_c0[c0] + (2) H+_c0[c0] + (1) Diisoheptadecanoylphosphatidylserine_c0[c0]	rxn10226
rxn08040_c0	-	Cytosol_0	GCF_000295655.1.CDS.662	UDP-N-acetyl-D-glucosamine:undecaprenyl-phosphate N-acetyl-D-glucosamine phosphotransferase_c0		0		(1) cpd00037[c0] + (1) cpd00286[c0] <-> (1) cpd00091[c0] + (1) cpd00946[c0]	(1) UDP-N-acetylglucosamine_c0[c0] + (1) Undecaprenylphosphate_c0[c0] <-> (1) UMP_c0[c0] + (1) Undecaprenyl diphospho N-acetyl-glucosamine_c0[c0]	rxn08040	ACGAMT	R08856		Biosynthesis|Cell-Structure-Biosynthesis|ECASYN-PWY|TEICHOICACID-PWY
rxn09211_c0	>	Cytosol_0	GCF_000295655.1.CDS.1437	Phosphatidylserine syntase (n-C18:1)_c0		-240.29		(1) cpd00054[c0] + (1) cpd15420[c0] -> (1) cpd00046[c0] + (2) cpd00067[c0] + (1) cpd15558[c0]	(1) L-Serine_c0[c0] + (1) CDP-1,2-dioctadec-11-enoylglycerol_c0[c0] -> (1) CMP_c0[c0] + (2) H+_c0[c0] + (1) phosphatidylserine dioctadec-11-enoyl_c0[c0]	rxn09211	PSSA181
rxn01800_c0	>	Cytosol_0	GCF_000295655.1.CDS.1752	Deoxycytidine aminohydrolase_c0		-5.14		(1) cpd00001[c0] + (1) cpd00067[c0] + (1) cpd00654[c0] -> (1) cpd00013[c0] + (1) cpd00412[c0]	(1) H2O_c0[c0] + (1) H+_c0[c0] + (1) Deoxycytidine_c0[c0] -> (1) NH3_c0[c0] + (1) Deoxyuridine_c0[c0]	rxn01800	CDD1_2	R02485	Pyrimidine metabolism	Biosynthesis|Degradation|NUCLEO-DEG|Nucleotide-Biosynthesis|PWY0-1298|PWY0-181|PYR-NUC-SYN|Pyrimidine-Degradation|Pyrimidine-Nucleotide-Salvage
rxn08309_c0	-	Cytosol_0	GCF_000295655.1.CDS.832	CDP-diacylglycerol synthetase (n-C16:0)_c0		270.92		(1) cpd00052[c0] + (1) cpd15524[c0] <-> (1) cpd00012[c0] + (1) cpd00067[c0] + (1) cpd15419[c0]	(1) CTP_c0[c0] + (1) 1,2-dihexadecanoyl-sn-glycerol 3-phosphate_c0[c0] <-> (1) PPi_c0[c0] + (1) H+_c0[c0] + (1) CDP-1,2-dihexadecanoylglycerol_c0[c0]	rxn08309	DASYN160
rxn05379_c0	>	Cytosol_0	((GCF_000295655.1.CDS.2095 or GCF_000295655.1.CDS.1922) and (GCF_000295655.1.CDS.917 or GCF_000295655.1.CDS.61))	12-methyl-tetra-decanoyl-ACP:malonyl-[acyl-carrier-protein] C-acyltransferase (decarboxylating)_c0		2.156		(1) cpd11492[c0] + (1) cpd11515[c0] -> (1) cpd00011[c0] + (1) cpd11493[c0] + (1) cpd11516[c0]	(1) Malonyl-acyl-carrierprotein-_c0[c0] + (1) 12-methyl-tetra-decanoyl-ACP_c0[c0] -> (1) CO2_c0[c0] + (1) ACP_c0[c0] + (1) 14-methyl-3-oxo-hexa-decanoyl-ACP_c0[c0]	rxn05379
rxn02476_c0	-	Cytosol_0	GCF_000295655.1.CDS.1124	Phosphoenolpyruvate:3-phosphoshikimate 5-O-(1-carboxyvinyl)-transferase_c0		10.33		(1) cpd00061[c0] + (1) cpd02030[c0] <-> (1) cpd00009[c0] + (1) cpd00932[c0]	(1) Phosphoenolpyruvate_c0[c0] + (1) 3-phosphoshikimate_c0[c0] <-> (1) Phosphate_c0[c0] + (1) 5-O--1-Carboxyvinyl-3-phosphoshikimate_c0[c0]	rxn02476	ARO1_5	R03460	Phenylalanine, tyrosine and tryptophan biosynthesis	ALL-CHORISMATE-PWY|ARO-PWY|AROMATIC-COMPOUNDS-BIOSYN|Amino-Acid-Biosynthesis|Biosynthesis|COMPLETE-ARO-PWY|Chorismate-Biosynthesis
rxn01512_c0	-	Cytosol_0	GCF_000295655.1.CDS.156	ATP:dTDP phosphotransferase_c0		0		(1) cpd00002[c0] + (1) cpd00297[c0] <-> (1) cpd00008[c0] + (1) cpd00357[c0]	(1) ATP_c0[c0] + (1) dTDP_c0[c0] <-> (1) ADP_c0[c0] + (1) TTP_c0[c0]	rxn01512	NDPK4	R02093	Pyrimidine metabolism	Biosynthesis|Nucleotide-Biosynthesis|PWY0-166|PYR-NUC-SYN|Pyrimid-Deoxyribonucleot-De-Novo-Biosyn
rxn03841_c0	>	Cytosol_0	(GCF_000295655.1.CDS.1418 or GCF_000295655.1.CDS.779)	4-amino-4-deoxychorismate pyruvate-lyase_c0		-36.97		(1) cpd08210[c0] -> (1) cpd00020[c0] + (1) cpd00067[c0] + (1) cpd00443[c0]	(1) ADC_c0[c0] -> (1) Pyruvate_c0[c0] + (1) H+_c0[c0] + (1) ABEE_c0[c0]	rxn03841	ADCL	R05553	Folate biosynthesis	ALL-CHORISMATE-PWY|Antibiotic-Biosynthesis|Biosynthesis|Cofactor-Biosynthesis|FOLSYN-PWY|Folate-Biosynthesis|SECONDARY-METABOLITE-BIOSYNTHESIS|Vitamin-Biosynthesis
rxn04954_c0	-	Cytosol_0	GCF_000295655.1.CDS.62	5-methyltetrahydrofolate:NAD+ oxidoreductase_c0		3.79		(1) cpd00003[c0] + (1) cpd00345[c0] <-> (1) cpd00004[c0] + (1) cpd00067[c0] + (1) cpd00125[c0]	(1) NAD_c0[c0] + (1) 5-Methyltetrahydrofolate_c0[c0] <-> (1) NADH_c0[c0] + (1) H+_c0[c0] + (1) 5-10-Methylenetetrahydrofolate_c0[c0]	rxn04954	MTHFR2	R07168	One carbon pool by folate|Methane metabolism|Carbon fixation pathways in prokaryotes	1CMET2-PWY|Biosynthesis|Cofactor-Biosynthesis|Folate-Biosynthesis|Vitamin-Biosynthesis
rxn06865_c0	<	Cytosol_0	GCF_000295655.1.CDS.1747	R05146_c0		3.61		(1) cpd03736[c0] + (1) cpd11493[c0] <- (1) cpd03586[c0] + (1) cpd11468[c0]	(1) Lauroyl-KDO2-lipid IV(A) _c0[c0] + (1) ACP_c0[c0] <- (1) kdo2-lipid iva_c0[c0] + (1) Dodecanoyl-ACP_c0[c0]	rxn06865		R05146	Lipopolysaccharide biosynthesis	Biosynthesis|Cell-Structure-Biosynthesis|KDO-LIPASYN-PWY|KDO-NAGLIPASYN-PWY|LPSSYN-PWY|Lipid-Biosynthesis|Lipopolysaccharide-Biosynthesis
rxn05517_c0	-	Cytosol_0	GCF_000295655.1.CDS.31	cadminum transport out via antiport_c0		0		(1) cpd00067[e0] + (1) cpd00205[e0] + (1) cpd01012[c0] <-> (1) cpd00067[c0] + (1) cpd00205[c0] + (1) cpd01012[e0]	(1) H+_e0[e0] + (1) K+_e0[e0] + (1) Cd2+_c0[c0] <-> (1) H+_c0[c0] + (1) K+_c0[c0] + (1) Cd2+_e0[e0]	rxn05517
rxn03249_c0	-	Cytosol_0	(GCF_000295655.1.CDS.2086 and GCF_000295655.1.CDS.2086)	(S)-hydroxyhexanoyl-CoA:NAD+ oxidoreductase_c0		3.76		(1) cpd00003[c0] + (1) cpd03122[c0] <-> (1) cpd00004[c0] + (1) cpd00067[c0] + (1) cpd03123[c0]	(1) NAD_c0[c0] + (1) (S) -Hydroxyhexanoyl-CoA_c0[c0] <-> (1) NADH_c0[c0] + (1) H+_c0[c0] + (1) 3-Oxohexanoyl-CoA_c0[c0]	rxn03249	HACD2	R04748	Fatty acid elongation|Fatty acid degradation	Energy-Metabolism|Fermentation
rxn00676_c0	-	Cytosol_0	GCF_000295655.1.CDS.2084	acetyl-CoA:propanoyl-CoA 2-C-acetyltransferase_c0		5.25		(1) cpd00022[c0] + (1) cpd00086[c0] <-> (1) cpd00010[c0] + (1) cpd02124[c0]	(1) Acetyl-CoA_c0[c0] + (1) Propionyl-CoA_c0[c0] <-> (1) CoA_c0[c0] + (1) 2-Methylacetoacetyl-CoA_c0[c0]	rxn00676	ACACT10rr	R00927	Valine, leucine and isoleucine degradation	Amino-Acid-Degradation|Biosynthesis|Degradation|ILEUDEG-PWY|ISOLEUCINE-DEG|Other-biosynthesis
rxn00713_c0	-	Cytosol_0	GCF_000295655.1.CDS.1848	GTP:uridine 5'-phosphotransferase_c0		-14.03		(1) cpd00038[c0] + (1) cpd00249[c0] <-> (1) cpd00031[c0] + (1) cpd00067[c0] + (1) cpd00091[c0]	(1) GTP_c0[c0] + (1) Uridine_c0[c0] <-> (1) GDP_c0[c0] + (1) H+_c0[c0] + (1) UMP_c0[c0]	rxn00713	URIK2	R00968	Pyrimidine metabolism	Biosynthesis|Nucleotide-Biosynthesis|PWY0-163|PYR-NUC-SYN|Pyrimidine-Nucleotide-Salvage
rxn10218_c0	>	Cytosol_0	GCF_000295655.1.CDS.409	anteisopentadecanoyl-1-acylglycerol-3-phosphate O-acyltransferase_c0		-3.614		(1) cpd11439[c0] + (1) cpd15675[c0] -> (1) cpd00010[c0] + (1) cpd00067[c0] + (1) cpd15681[c0]	(1) fa4coa_c0[c0] + (1) 1-anteisopentadecanoyl-sn-glycerol 3-phosphate_c0[c0] -> (1) CoA_c0[c0] + (1) H+_c0[c0] + (1) 1,2-dianteisopentadecanoyl-sn-glycerol 3-phosphate_c0[c0]	rxn10218
rxn01257_c0	-	Cytosol_0	(GCF_000295655.1.CDS.1870 or GCF_000295655.1.CDS.1870 or GCF_000295655.1.CDS.780)	chorismate:L-glutamine aminotransferase_c0		-7.19		(1) cpd00053[c0] + (1) cpd00216[c0] <-> (1) cpd00023[c0] + (1) cpd08210[c0]	(1) L-Glutamine_c0[c0] + (1) Chorismate_c0[c0] <-> (1) L-Glutamate_c0[c0] + (1) ADC_c0[c0]	rxn01257	ABZ1	R01716	Folate biosynthesis	ALL-CHORISMATE-PWY|Antibiotic-Biosynthesis|Biosynthesis|Cofactor-Biosynthesis|FOLSYN-PWY|Folate-Biosynthesis|SECONDARY-METABOLITE-BIOSYNTHESIS|Vitamin-Biosynthesis
rxn09272_c0	-	Cytosol_0	(GCF_000295655.1.CDS.1105 or (GCF_000295655.1.CDS.1105 and GCF_000295655.1.CDS.1106))	fumarate reductase complex (i.e. FRD, involved in anaerobic respiration, repressed in aerobic respiration)_c0		-2.44		(1) cpd00036[c0] + (1) cpd15560[c0] <-> (1) cpd00106[c0] + (1) cpd15561[c0]	(1) Succinate_c0[c0] + (1) Ubiquinone-8_c0[c0] <-> (1) Fumarate_c0[c0] + (1) Ubiquinol-8_c0[c0]	rxn09272	SUCD7			AEROBIC-RESPIRATION|Electron-Transfer|Energy-Metabolism|GLYCOLYSIS-TCA-GLYOX-BYPASS|GLYCOLYSIS-VARIANTS|PWY0-1329|PWY0-1353|Respiration|TCA|TCA-GLYOX-BYPASS|TCA-VARIANTS
rxn00903_c0	-	Cytosol_0	GCF_000295655.1.CDS.155	L-Valine:2-oxoglutarate aminotransferase_c0		0		(1) cpd00024[c0] + (1) cpd00156[c0] <-> (1) cpd00023[c0] + (1) cpd00123[c0]	(1) 2-Oxoglutarate_c0[c0] + (1) L-Valine_c0[c0] <-> (1) L-Glutamate_c0[c0] + (1) 3-Methyl-2-oxobutanoate_c0[c0]	rxn00903	BAT2_2	R01214	Valine, leucine and isoleucine degradation|Valine, leucine and isoleucine biosynthesis|Pantothenate and CoA biosynthesis|Glucosinolate biosynthesis	ALANINE-SYN|ALANINE-VALINESYN-PWY|Amino-Acid-Biosynthesis|Amino-Acid-Degradation|BRANCHED-CHAIN-AA-SYN-PWY|Biosynthesis|Degradation|IND-AMINO-ACID-SYN|PWY0-1061|VALDEG-PWY|VALINE-BIOSYNTHESIS|VALINE-DEG|VALSYN-PWY
rxn00056_c0	-	Cytosol_0	GCF_000295655.1.CDS.491	Fe(II):oxygen oxidoreductase_c0		-8.17		(1) cpd00007[c0] + (4) cpd00067[c0] + (4) cpd10515[c0] <-> (2) cpd00001[c0] + (4) cpd10516[c0]	(1) O2_c0[c0] + (4) H+_c0[c0] + (4) Fe2+_c0[c0] <-> (2) H2O_c0[c0] + (4) fe3_c0[c0]	rxn00056		R00078	Porphyrin and chlorophyll metabolism
rxn00016_c0	>	Cytosol_0	GCF_000295655.1.CDS.417	chitobiose N-acetylglucosaminohydrolase_c0		-3.11		(1) cpd00001[c0] + (1) cpd01157[c0] -> (2) cpd00122[c0]	(1) H2O_c0[c0] + (1) Chitobiose_c0[c0] -> (2) N-Acetyl-D-glucosamine_c0[c0]	rxn00016	HXAD	R00022	Amino sugar and nucleotide sugar metabolism
rxn02213_c0	>	Cytosol_0	GCF_000295655.1.CDS.699	3-Dehydroquinate hydro-lyase_c0		-8.48		(1) cpd00699[c0] -> (1) cpd00001[c0] + (1) cpd01716[c0]	(1) 5-Dehydroquinate_c0[c0] -> (1) H2O_c0[c0] + (1) 3-Dehydroshikimate_c0[c0]	rxn02213	ARO1_2	R03084	Phenylalanine, tyrosine and tryptophan biosynthesis	ALL-CHORISMATE-PWY|ARO-PWY|AROMATIC-COMPOUNDS-BIOSYN|AROMATIC-COMPOUNDS-DEGRADATION|Amino-Acid-Biosynthesis|Biosynthesis|COMPLETE-ARO-PWY|Chorismate-Biosynthesis|Degradation|QUINATEDEG-PWY|Quinate-Degradation
rxn05441_c0	>	Cytosol_0	GCF_000295655.1.CDS.2089	9-methyl-trans-dec-2-enoyl-ACP:NAD+ oxidoreductase (A-specific)_c0		-16.55		(1) cpd00004[c0] + (1) cpd00067[c0] + (1) cpd11531[c0] -> (1) cpd00003[c0] + (1) cpd11532[c0]	(1) NADH_c0[c0] + (1) H+_c0[c0] + (1) 9-methyl-trans-dec-2-enoyl-ACP_c0[c0] -> (1) NAD_c0[c0] + (1) 9-methyl-decanoyl-ACP_c0[c0]	rxn05441
rxn05454_c0	-	Cytosol_0	GCF_000295655.1.CDS.580	15-methyl-hexa-decanoyl-ACP:[acyl-carrier-protein] transferase_c0		0		(1) cpd00010[c0] + (2) cpd00067[c0] + (1) cpd11544[c0] <-> (1) cpd11432[c0] + (1) cpd11493[c0]	(1) CoA_c0[c0] + (2) H+_c0[c0] + (1) 15-methyl-hexa-decanoyl-ACP_c0[c0] <-> (1) fa11coa_c0[c0] + (1) ACP_c0[c0]	rxn05454
rxn01127_c0	-	Cytosol_0	GCF_000295655.1.CDS.2071	ATP:dAMP phosphotransferase_c0	2.7.4.11	9.53		(1) cpd00002[c0] + (1) cpd00067[c0] + (1) cpd00294[c0] <-> (1) cpd00008[c0] + (1) cpd00177[c0]	(1) ATP_c0[c0] + (1) H+_c0[c0] + (1) dAMP_c0[c0] <-> (1) ADP_c0[c0] + (1) dADP_c0[c0]	rxn01127	DADK	R01547	Purine metabolism
rxn05445_c0	>	Cytosol_0	GCF_000295655.1.CDS.2089	4-methyl-trans-pent-2-enoyl-ACP:NAD+ oxidoreductase (A-specific)_c0		-16.55		(1) cpd00004[c0] + (1) cpd00067[c0] + (1) cpd11548[c0] -> (1) cpd00003[c0] + (1) cpd11549[c0]	(1) NADH_c0[c0] + (1) H+_c0[c0] + (1) 4-methyl-trans-pent-2-enoyl-ACP_c0[c0] -> (1) NAD_c0[c0] + (1) 4-methyl-pentanoyl-ACP_c0[c0]	rxn05445
rxn05341_c0	-	Cytosol_0	GCF_000295655.1.CDS.722	(3R)-3-Hydroxyoctanoyl-[acyl-carrier-protein]:NADP+ oxidoreductase_c0		3.76		(1) cpd00006[c0] + (1) cpd11483[c0] <-> (1) cpd00005[c0] + (1) cpd00067[c0] + (1) cpd11490[c0]	(1) NADP_c0[c0] + (1) (R) -3-Hydroxyoctanoyl-[acyl-carrier protein]_c0[c0] <-> (1) NADPH_c0[c0] + (1) H+_c0[c0] + (1) 3-oxooctanoyl-acp_c0[c0]	rxn05341	3OAR80	R04536	Fatty acid biosynthesis
rxn05449_c0	>	Cytosol_0	GCF_000295655.1.CDS.2089	12-methyl-trans-tridec-2-enoyl-ACP:NAD+ oxidoreductase (A-specific)_c0		-16.55		(1) cpd00004[c0] + (1) cpd00067[c0] + (1) cpd11564[c0] -> (1) cpd00003[c0] + (1) cpd11565[c0]	(1) NADH_c0[c0] + (1) H+_c0[c0] + (1) 12-methyl-trans-tridec-2-enoyl-ACP_c0[c0] -> (1) NAD_c0[c0] + (1) 12-methyl-tridecanoyl-ACP_c0[c0]	rxn05449
rxn07438_c0	-	Cytosol_0	GCF_000295655.1.CDS.809	peptide-methionine:thioredoxin-disulfide S-oxidoreductase_c0				(1) cpd00001[c0] + (1) cpd11420[c0] + (1) cpd12237[c0] <-> (1) cpd11421[c0] + (1) cpd14507[c0]	(1) H2O_c0[c0] + (1) trdox_c0[c0] + (1) Peptide-L-methionine_c0[c0] <-> (1) trdrd_c0[c0] + (1) Peptide-L-methionine (R) -S-oxide_c0[c0]	rxn07438		R07607
rxn00743_c0	>	Cytosol_0	(GCF_000295655.1.CDS.1440 or GCF_000295655.1.CDS.120)	Glycerone phosphate phosphohydrolase_c0		7.21		(1) cpd00001[c0] + (1) cpd00095[c0] -> (1) cpd00009[c0] + (1) cpd00157[c0]	(1) H2O_c0[c0] + (1) Glycerone-phosphate_c0[c0] -> (1) Phosphate_c0[c0] + (1) Glycerone_c0[c0]	rxn00743	ALKP	R01010
rxn01265_c0	-	Cytosol_0	GCF_000295655.1.CDS.492	Nicotinate D-ribonucleotide:diphosphate phosphoribosyltransferase_c0		9.6		(1) cpd00012[c0] + (1) cpd00873[c0] <-> (1) cpd00103[c0] + (1) cpd00218[c0]	(1) PPi_c0[c0] + (1) Nicotinate ribonucleotide_c0[c0] <-> (1) PRPP_c0[c0] + (1) Niacin_c0[c0]	rxn01265	NAPRT	R01724	Nicotinate and nicotinamide metabolism	Biosynthesis|Cofactor-Biosynthesis|NAD-Metabolism|NAD-SYN|PYRIDNUCSAL-PWY
rxn00874_c0	-	Cytosol_0	(GCF_000295655.1.CDS.2084 or (GCF_000295655.1.CDS.2084 or GCF_000295655.1.CDS.1193))	butanoyl-CoA:acetyl-CoA C-butanoyltransferase_c0		7.06		(1) cpd00022[c0] + (1) cpd00120[c0] <-> (1) cpd00010[c0] + (1) cpd03123[c0]	(1) Acetyl-CoA_c0[c0] + (1) Butyryl-CoA_c0[c0] <-> (1) CoA_c0[c0] + (1) 3-Oxohexanoyl-CoA_c0[c0]	rxn00874	ACACT2r	R01177	Fatty acid elongation|Fatty acid degradation	Energy-Metabolism|Fermentation
rxn00834_c0	-	Cytosol_0	GCF_000295655.1.CDS.398	IMP:NAD+ oxidoreductase_c0		1.58		(1) cpd00001[c0] + (1) cpd00003[c0] + (1) cpd00114[c0] <-> (1) cpd00004[c0] + (1) cpd00067[c0] + (1) cpd00497[c0]	(1) H2O_c0[c0] + (1) NAD_c0[c0] + (1) IMP_c0[c0] <-> (1) NADH_c0[c0] + (1) H+_c0[c0] + (1) XMP_c0[c0]	rxn00834	FUN63	R01130	Purine metabolism	AROMATIC-COMPOUNDS-DEGRADATION|Adenosine-Nucleotides-Degradation|Biosynthesis|DENOVOPURINE2-PWY|Degradation|NUCLEO-DEG|Nucleotide-Biosynthesis|P165-PWY|PRPP-PWY|PUR-NUC-SYN|Polyamine-Biosynthesis|Purine-Degradation|Purine-Nucleotide-De-Novo-Biosynthesis|URSIN-PWY|Urate-Degradation
rxn01459_c0	>	Cytosol_0	GCF_000295655.1.CDS.860	4-Aminobutyraldehyde:NAD+ oxidoreductase_c0		-9.8		(1) cpd00001[c0] + (1) cpd00006[c0] + (1) cpd00434[c0] -> (1) cpd00005[c0] + (2) cpd00067[c0] + (1) cpd00281[c0]	(1) H2O_c0[c0] + (1) NADP_c0[c0] + (1) 4-Aminobutanal_c0[c0] -> (1) NADPH_c0[c0] + (2) H+_c0[c0] + (1) GABA_c0[c0]	rxn01459		R01986	Arginine and proline metabolism
rxn05252_c0	>	Cytosol_0	(GCF_000295655.1.CDS.1246 or GCF_000295655.1.CDS.1636)	FACOAL170(ISO)_c0		-4.296		(1) cpd00002[c0] + (1) cpd00010[c0] + (1) cpd11431[c0] -> (1) cpd00012[c0] + (1) cpd00018[c0] + (1) cpd11432[c0]	(1) ATP_c0[c0] + (1) CoA_c0[c0] + (1) fa11_c0[c0] -> (1) PPi_c0[c0] + (1) AMP_c0[c0] + (1) fa11coa_c0[c0]	rxn05252
rxn12642_c0	-	Cytosol_0	(GCF_000295655.1.CDS.1740 or GCF_000295655.1.CDS.1488)	RXN0-6978.c_c0		-0.46		(1) cpd00001[c0] + (1) cpd11584[c0] <-> (1) cpd00035[c0] + (1) cpd00119[c0]	(1) H2O_c0[c0] + (1) Ala-His_c0[c0] <-> (1) L-Alanine_c0[c0] + (1) L-Histidine_c0[c0]	rxn12642	MEAMP1(ala-his)
rxn10010_c0	>	Cytosol_0	(GCF_000295655.1.CDS.1641 or GCF_000295655.1.CDS.1637)	trans-2-hexenoyl-CoA reductase (NAD+)_c0		16.55		(1) cpd00004[c0] + (1) cpd00067[c0] + (1) cpd03125[c0] -> (1) cpd00003[c0] + (1) cpd03124[c0]	(1) NADH_c0[c0] + (1) H+_c0[c0] + (1) (2E) -Hexenoyl-CoA_c0[c0] -> (1) NAD_c0[c0] + (1) Hexanoyl-CoA_c0[c0]	rxn10010	ACOAD2			Energy-Metabolism|Fermentation
rxn11702_c0	>	Cytosol_0	GCF_000295655.1.CDS.806	2-succinyl-5-enolpyruvyl-6-hydroxy-3-cyclohexene-1-carboxylate synthase_c0		-6.2		(1) cpd00024[c0] + (1) cpd00067[c0] + (1) cpd00658[c0] -> (1) cpd00011[c0] + (1) cpd16335[c0]	(1) 2-Oxoglutarate_c0[c0] + (1) H+_c0[c0] + (1) Isochorismate_c0[c0] -> (1) CO2_c0[c0] + (1) 2-Succinyl-5-enolpyruvyl-6-hydroxy-3-cyclohexene-1-carboxylate_c0[c0]	rxn11702		R08165	Ubiquinone and other terpenoid-quinone biosynthesis	ALL-CHORISMATE-PWY|Biosynthesis|Cofactor-Biosynthesis|DHNA-Biosynthesis|Demethylmenaquinone-Biosynthesis|Menaquinone-Biosynthesis|PHENYLPROPANOID-SYN|Phylloquinone-Biosynthesis|QUINONE-SYN|Quinone-Biosynthesis|SECONDARY-METABOLITE-BIOSYNTHESIS
rxn01332_c0	>	Cytosol_0	(GCF_000295655.1.CDS.1510 and Unknown and Unknown)	Phosphoenolpyruvate:D-erythrose-4-phosphate C-(1-carboxyvinyl)transferase (phosphate hydrolysing, 2-carboxy-2-oxoethyl-forming)_c0		-2.65		(1) cpd00001[c0] + (1) cpd00061[c0] + (1) cpd00236[c0] -> (1) cpd00009[c0] + (1) cpd02857[c0]	(1) H2O_c0[c0] + (1) Phosphoenolpyruvate_c0[c0] + (1) D-Erythrose4-phosphate_c0[c0] -> (1) Phosphate_c0[c0] + (1) DAHP_c0[c0]	rxn01332	ARO3	R01826	Phenylalanine, tyrosine and tryptophan biosynthesis	3-Dehydroquinate-Biosynthesis|ALL-CHORISMATE-PWY|ARO-PWY|AROMATIC-COMPOUNDS-BIOSYN|Amino-Acid-Biosynthesis|Biosynthesis|COMPLETE-ARO-PWY|Chorismate-Biosynthesis
rxn00785_c0	-	Cytosol_0	(GCF_000295655.1.CDS.1718 or GCF_000295655.1.CDS.1735)	D-Fructose 6-phosphate:D-glyceraldehyde-3-phosphate glycolaldehyde transferase_c0		1.75		(1) cpd00072[c0] + (1) cpd00102[c0] <-> (1) cpd00198[c0] + (1) cpd00236[c0]	(1) D-fructose-6-phosphate_c0[c0] + (1) Glyceraldehyde3-phosphate_c0[c0] <-> (1) D-Xylulose5-phosphate_c0[c0] + (1) D-Erythrose4-phosphate_c0[c0]	rxn00785	TKT2	R01067	Carbon fixation in photosynthetic organisms
rxn00693_c0	-	Cytosol_0	(GCF_000295655.1.CDS.65 or GCF_000295655.1.CDS.64 or GCF_000295655.1.CDS.63)	5-Methyltetrahydrofolate:L-homocysteine S-methyltransferase_c0		-6.41		(1) cpd00135[c0] + (1) cpd00345[c0] <-> (1) cpd00060[c0] + (1) cpd00087[c0]	(1) Homocysteine_c0[c0] + (1) 5-Methyltetrahydrofolate_c0[c0] <-> (1) L-Methionine_c0[c0] + (1) Tetrahydrofolate_c0[c0]	rxn00693	METS	R00946	Cysteine and methionine metabolism|One carbon pool by folate	1CMET2-PWY|ADENOSYLHOMOCYSCAT-PWY|Amino-Acid-Biosynthesis|Amino-Acid-Degradation|Biosynthesis|Cofactor-Biosynthesis|Degradation|Folate-Biosynthesis|HOMOSER-METSYN-PWY|HSERMETANA-PWY|IND-AMINO-ACID-SYN|MET-SAM-PWY|METHIONINE-DEG|METHIONINE-SYN|METSYN-PWY|P4-PWY|PWY0-781|Vitamin-Biosynthesis
rxn10806_c0	>	Cytosol_0	GCF_000295655.1.CDS.1104	cytochrome oxidase bd (menaquinol-8: 2 protons) (periplasm)_c0		-201.4		(0.5) cpd00007[c0] + (2) cpd00067[c0] + (1) cpd15499[c0] -> (1) cpd00001[c0] + (2) cpd00067[e0] + (1) cpd15500[c0]	(0.5) O2_c0[c0] + (2) H+_c0[c0] + (1) Menaquinol 8_c0[c0] -> (1) H2O_c0[c0] + (2) H+_e0[e0] + (1) Menaquinone 8_c0[c0]	rxn10806	CYTBD2
rxn01101_c0	-	Cytosol_0	(GCF_000295655.1.CDS.1949 or GCF_000295655.1.CDS.301)	3-Phospho-D-glycerate:NAD+ 2-oxidoreductase_c0		6.22		(1) cpd00003[c0] + (1) cpd00169[c0] <-> (1) cpd00004[c0] + (1) cpd00067[c0] + (1) cpd02069[c0]	(1) NAD_c0[c0] + (1) 3-Phosphoglycerate_c0[c0] <-> (1) NADH_c0[c0] + (1) H+_c0[c0] + (1) 3-Phosphonooxypyruvate_c0[c0]	rxn01101	PGCD	R01513	Glycine, serine and threonine metabolism|Methane metabolism	Amino-Acid-Biosynthesis|Biosynthesis|IND-AMINO-ACID-SYN|SER-GLYSYN-PWY|SERINE-BIOSYNTHESIS|SERSYN-PWY|SULFATE-CYS-PWY
rxn03084_c0	>	Cytosol_0	(GCF_000295655.1.CDS.1861 and GCF_000295655.1.CDS.1861 and Unknown)	5'-Phosphoribosylformylglycinamide:L-glutamine amido-ligase (ADP-forming)_c0		-13.46		(1) cpd00001[c0] + (1) cpd00002[c0] + (1) cpd00053[c0] + (1) cpd02678[c0] -> (1) cpd00008[c0] + (1) cpd00009[c0] + (1) cpd00023[c0] + (1) cpd00067[c0] + (1) cpd02826[c0]	(1) H2O_c0[c0] + (1) ATP_c0[c0] + (1) L-Glutamine_c0[c0] + (1) N-Formyl-GAR_c0[c0] -> (1) ADP_c0[c0] + (1) Phosphate_c0[c0] + (1) L-Glutamate_c0[c0] + (1) H+_c0[c0] + (1) 5'-Phosphoribosylformylglycinamidine_c0[c0]	rxn03084	ADE6	R04463	Purine metabolism	AIR-Biosynthesis|Biosynthesis|DENOVOPURINE2-PWY|Nucleotide-Biosynthesis|PRPP-PWY|PUR-NUC-SYN|Purine-Nucleotide-De-Novo-Biosynthesis
rxn10233_c0	-	Cytosol_0	GCF_000295655.1.CDS.833	anteisoheptadecanoyl-phosphatidylserine decarboxylase_c0		7.45		(2) cpd00067[c0] + (1) cpd15690[c0] <-> (1) cpd00011[c0] + (1) cpd15696[c0]	(2) H+_c0[c0] + (1) Dianteisoheptadecanoylphosphatidylserine_c0[c0] <-> (1) CO2_c0[c0] + (1) Dianteisoheptadecanoylphosphatidylethanolamine_c0[c0]	rxn10233
rxn06600_c0	>	Cytosol_0	(GCF_000295655.1.CDS.341 and GCF_000295655.1.CDS.1935)	S-aminomethyldihydrolipoylprotein:(6S)-tetrahydrofolate aminomethyltransferase (ammonia-forming)_c0		-2.29		(1) cpd00087[c0] + (1) cpd11830[c0] -> (1) cpd00013[c0] + (1) cpd00125[c0] + (1) cpd12225[c0]	(1) Tetrahydrofolate_c0[c0] + (1) S-Aminomethyldihydrolipoylprotein_c0[c0] -> (1) NH3_c0[c0] + (1) 5-10-Methylenetetrahydrofolate_c0[c0] + (1) Dihydrolipolprotein_c0[c0]	rxn06600		R04125	Glycine, serine and threonine metabolism|One carbon pool by folate
rxn03439_c0	-	Cytosol_0	GCF_000295655.1.CDS.525	CMP-3-deoxy-D-manno-oct-2-ulosonate:(KDO)-lipid IVA 3-deoxy-D-manno-oct-2-ulosonate transferase_c0	2.4.99.13	-11.23		(1) cpd02546[c0] + (1) cpd03585[c0] <-> (1) cpd00046[c0] + (1) cpd00067[c0] + (1) cpd03586[c0]	(1) CMP-KDO_c0[c0] + (1) KDO-lipid IV(A) _c0[c0] <-> (1) CMP_c0[c0] + (1) H+_c0[c0] + (1) kdo2-lipid iva_c0[c0]	rxn03439	MOAT2	R05074	Lipopolysaccharide biosynthesis	Biosynthesis|Cell-Structure-Biosynthesis|KDO-Lipid-IV-Transfer|KDO-NAGLIPASYN-PWY|KDOSYN-PWY|LPSSYN-PWY|Lipid-Biosynthesis|Lipopolysaccharide-Biosynthesis
rxn00216_c0	-	Cytosol_0	(GCF_000295655.1.CDS.322 or GCF_000295655.1.CDS.536)	ATP:D-glucose 6-phosphotransferase_c0		-14.03		(1) cpd00002[c0] + (1) cpd00027[c0] <-> (1) cpd00008[c0] + (1) cpd00067[c0] + (1) cpd00079[c0]	(1) ATP_c0[c0] + (1) D-Glucose_c0[c0] <-> (1) ADP_c0[c0] + (1) H+_c0[c0] + (1) D-glucose-6-phosphate_c0[c0]	rxn00216	GLK1_1	R00299	Streptomycin biosynthesis|Butirosin and neomycin biosynthesis
rxn00558_c0	-	Cytosol_0	GCF_000295655.1.CDS.1129	D-glucose-6-phosphate aldose-ketose-isomerase_c0		-0.89		(1) cpd00079[c0] <-> (1) cpd00072[c0]	(1) D-glucose-6-phosphate_c0[c0] <-> (1) D-fructose-6-phosphate_c0[c0]	rxn00558	PGI	R00771
rxn12635_c0	-	Cytosol_0	(GCF_000295655.1.CDS.1740 or GCF_000295655.1.CDS.1488)	RXN0-6974.c_c0		-0.46		(1) cpd00001[c0] + (1) cpd11591[c0] <-> (1) cpd00033[c0] + (1) cpd00060[c0]	(1) H2O_c0[c0] + (1) Gly-Met_c0[c0] <-> (1) Glycine_c0[c0] + (1) L-Methionine_c0[c0]	rxn12635	MEAMP1(gly-met)
rxn00346_c0	>	Cytosol_0	GCF_000295655.1.CDS.1494	L-aspartate 1-carboxy-lyase (beta-alanine-forming)_c0	4.1.1.11	-3.09		(1) cpd00041[c0] + (1) cpd00067[c0] -> (1) cpd00011[c0] + (1) cpd00085[c0]	(1) L-Aspartate_c0[c0] + (1) H+_c0[c0] -> (1) CO2_c0[c0] + (1) beta-Alanine_c0[c0]	rxn00346	ASP1DC	R00489	beta-Alanine metabolism|Pantothenate and CoA biosynthesis	Amino-Acid-Biosynthesis|Beta-Alanine-Biosynthesis|Biosynthesis|CoA-Biosynthesis|Cofactor-Biosynthesis|IND-AMINO-ACID-SYN|PANTOSYN-PWY|Vitamin-Biosynthesis
rxn05297_c0	-	Cytosol_0	GCF_000295655.1.CDS.1079	TRANS-RXNBWI-115637.ce.maizeexp.GLT_c0		0		(1) cpd00023[e0] + (1) cpd00067[e0] <-> (1) cpd00023[c0] + (1) cpd00067[c0]	(1) L-Glutamate_e0[e0] + (1) H+_e0[e0] <-> (1) L-Glutamate_c0[c0] + (1) H+_c0[c0]	rxn05297	GLUt2
rxn01859_c0	-	Cytosol_0	(GCF_000295655.1.CDS.1891 or GCF_000295655.1.CDS.1229)	Deoxyadenosine:orthophosphate ribosyltransferase_c0		-7.95		(1) cpd00009[c0] + (1) cpd00438[c0] <-> (1) cpd00128[c0] + (1) cpd00509[c0]	(1) Phosphate_c0[c0] + (1) Deoxyadenosine_c0[c0] <-> (1) Adenine_c0[c0] + (1) deoxyribose-1-phosphate_c0[c0]	rxn01859	PNP1_4	R02557	Purine metabolism
rxn00806_c0	-	Cytosol_0	GCF_000295655.1.CDS.155	L-Leucine:2-oxoglutarate aminotransferase_c0		0		(1) cpd00024[c0] + (1) cpd00107[c0] <-> (1) cpd00023[c0] + (1) cpd00200[c0]	(1) 2-Oxoglutarate_c0[c0] + (1) L-Leucine_c0[c0] <-> (1) L-Glutamate_c0[c0] + (1) 4MOP_c0[c0]	rxn00806	BAT2_3	R01090	Valine, leucine and isoleucine degradation|Valine, leucine and isoleucine biosynthesis|Glucosinolate biosynthesis	Amino-Acid-Biosynthesis|Amino-Acid-Degradation|BRANCHED-CHAIN-AA-SYN-PWY|Biosynthesis|Degradation|IND-AMINO-ACID-SYN|LEU-DEG2-PWY|LEUCINE-DEG|LEUCINE-SYN|LEUSYN-PWY
rxn05328_c0	<	Cytosol_0	GCF_000295655.1.CDS.2089	Hexadecanoyl-[acyl-carrier protein]:malonyl-CoA C-acyltransferase(decarboxylating, oxoacyl- and enoyl-reducing)_c0		16.55		(1) cpd00003[c0] + (1) cpd11476[c0] <- (1) cpd00004[c0] + (1) cpd00067[c0] + (1) cpd11477[c0]	(1) NAD_c0[c0] + (1) hexadecanoyl-acp_c0[c0] <- (1) NADH_c0[c0] + (1) H+_c0[c0] + (1) (2E) -Hexadecenoyl-[acp]_c0[c0]	rxn05328		R04969	Fatty acid biosynthesis
rxn05024_c0	>	Cytosol_0	GCF_000295655.1.CDS.1797	4-(2-carboxyphenyl)-4-oxobutanoyl-CoA dehydratase (cyclizing)_c0		-8.52		(1) cpd00067[c0] + (1) cpd02021[c0] -> (1) cpd00001[c0] + (1) cpd11217[c0]	(1) H+_c0[c0] + (1) Succinylbenzoyl-CoA_c0[c0] -> (1) H2O_c0[c0] + (1) 1,4-Dihydroxy-2-naphthoyl-CoA_c0[c0]	rxn05024		R07263	Ubiquinone and other terpenoid-quinone biosynthesis	ALL-CHORISMATE-PWY|Biosynthesis|Cofactor-Biosynthesis|DHNA-Biosynthesis|Demethylmenaquinone-Biosynthesis|Menaquinone-Biosynthesis|PHENYLPROPANOID-SYN|Phylloquinone-Biosynthesis|QUINONE-SYN|Quinone-Biosynthesis|SECONDARY-METABOLITE-BIOSYNTHESIS
rxn01851_c0	>	Cytosol_0	GCF_000295655.1.CDS.860	4-aminobutanal:NAD+ 1-oxidoreductase_c0		-9.8		(1) cpd00001[c0] + (1) cpd00003[c0] + (1) cpd00434[c0] -> (1) cpd00004[c0] + (2) cpd00067[c0] + (1) cpd00281[c0]	(1) H2O_c0[c0] + (1) NAD_c0[c0] + (1) 4-Aminobutanal_c0[c0] -> (1) NADH_c0[c0] + (2) H+_c0[c0] + (1) GABA_c0[c0]	rxn01851	ABUTD	R02549	Arginine and proline metabolism|beta-Alanine metabolism	AMINE-DEG|ARGDEG-PWY|ARGININE-DEG|Amino-Acid-Degradation|Degradation|ORNARGDEG-PWY|ORNDEG-PWY|PUTDEG-PWY|Putrescine-Degradation
rxn09449_c0	>	Cytosol_0	(GCF_000295655.1.CDS.1636 or GCF_000295655.1.CDS.1246)	acyl-coenzyme A ligase_c0		-21.55		(1) cpd00002[c0] + (1) cpd00010[c0] + (1) cpd01080[c0] -> (1) cpd00012[c0] + (1) cpd00018[c0] + (1) cpd00067[c0] + (1) cpd00327[c0]	(1) ATP_c0[c0] + (1) CoA_c0[c0] + (1) ocdca_c0[c0] -> (1) PPi_c0[c0] + (1) AMP_c0[c0] + (1) H+_c0[c0] + (1) strcoa_c0[c0]	rxn09449	FACOAL180			Activation|Activation-Inactivation-Interconversion|Alkanes-Biosynthesis|Biosynthesis|Carbohydrates-Biosynthesis|Energy-Metabolism|Lipid-Biosynthesis
rxn05323_c0	<	Cytosol_0	GCF_000295655.1.CDS.2089	Tetradecanoyl-[acyl-carrier protein]:malonyl-CoA C-acyltransferase(decarboxylating, oxoacyl- and enoyl-reducing)_c0		16.55		(1) cpd00003[c0] + (1) cpd11466[c0] <- (1) cpd00004[c0] + (2) cpd00067[c0] + (1) cpd11467[c0]	(1) NAD_c0[c0] + (1) Myristoyl-ACP_c0[c0] <- (1) NADH_c0[c0] + (2) H+_c0[c0] + (1) (2E) -Tetradecenoyl-[acp]_c0[c0]	rxn05323		R04966	Fatty acid biosynthesis
rxn05616_c0	-	Cytosol_0	GCF_000295655.1.CDS.2118	TRANS-RXN-141.ce_c0	1.A.35|TC-1.A.35	0		(1) cpd00254[c0] <-> (1) cpd00254[e0]	(1) Mg_c0[c0] <-> (1) Mg_e0[e0]	rxn05616	MGt5
rxn01507_c0	>	Cytosol_0	(GCF_000295655.1.CDS.1605 or GCF_000295655.1.CDS.1606)	2'-Deoxyadenosine 5'-monophosphate phosphohydrolase_c0		7.21		(1) cpd00001[c0] + (1) cpd00294[c0] -> (1) cpd00009[c0] + (1) cpd00438[c0]	(1) H2O_c0[c0] + (1) dAMP_c0[c0] -> (1) Phosphate_c0[c0] + (1) Deoxyadenosine_c0[c0]	rxn01507	NTD6	R02088	Purine metabolism
rxn00077_c0	-	Cytosol_0	GCF_000295655.1.CDS.961	ATP:NAD+ 2'-phosphotransferase_c0		-14.03		(1) cpd00002[c0] + (1) cpd00003[c0] <-> (1) cpd00006[c0] + (1) cpd00008[c0] + (1) cpd00067[c0]	(1) ATP_c0[c0] + (1) NAD_c0[c0] <-> (1) NADP_c0[c0] + (1) ADP_c0[c0] + (1) H+_c0[c0]	rxn00077	NADK	R00104	Nicotinate and nicotinamide metabolism	Biosynthesis|Cofactor-Biosynthesis|NAD-Metabolism|NADPHOS-DEPHOS-PWY
rxn01388_c0	-	Cytosol_0	(Unknown and GCF_000295655.1.CDS.41)	isocitrate hydro-lyase (cis-aconitate-forming)_c0		0.05		(1) cpd00260[c0] <-> (1) cpd00001[c0] + (1) cpd00331[c0]	(1) Isocitrate_c0[c0] <-> (1) H2O_c0[c0] + (1) cis-Aconitate_c0[c0]	rxn01388	ACONTb	R01900	Citrate cycle (TCA cycle)|Glyoxylate and dicarboxylate metabolism|Carbon fixation pathways in prokaryotes
rxn05438_c0	>	Cytosol_0	GCF_000295655.1.CDS.2089	14-methyl-trans-hexa-dec-2-enoyl-ACP:NAD+ oxidoreductase (A-specific)_c0		-16.55		(1) cpd00004[c0] + (1) cpd00067[c0] + (1) cpd11518[c0] -> (1) cpd00003[c0] + (1) cpd11519[c0]	(1) NADH_c0[c0] + (1) H+_c0[c0] + (1) 14-methyl-trans-hexa-dec-2-enoyl-ACP_c0[c0] -> (1) NAD_c0[c0] + (1) 14-methyl-hexa-decanoyl-ACP_c0[c0]	rxn05438
rxn10217_c0	>	Cytosol_0	GCF_000295655.1.CDS.409	isopentadecanoyl-1-acylglycerol-3-phosphate O-acyltransferase_c0		-3.614		(1) cpd11437[c0] + (1) cpd15674[c0] -> (1) cpd00010[c0] + (1) cpd00067[c0] + (1) cpd15680[c0]	(1) fa3coa_c0[c0] + (1) 1-isopentadecanoyl-sn-glycerol 3-phosphate_c0[c0] -> (1) CoA_c0[c0] + (1) H+_c0[c0] + (1) 1,2-diisopentadecanoyl-sn-glycerol 3-phosphate_c0[c0]	rxn10217
rxn01446_c0	-	Cytosol_0	(GCF_000295655.1.CDS.1891 or GCF_000295655.1.CDS.1229)	Deoxyguanosine:orthophosphate ribosyltransferase_c0		-7.95		(1) cpd00009[c0] + (1) cpd00277[c0] <-> (1) cpd00207[c0] + (1) cpd00509[c0]	(1) Phosphate_c0[c0] + (1) Deoxyguanosine_c0[c0] <-> (1) Guanine_c0[c0] + (1) deoxyribose-1-phosphate_c0[c0]	rxn01446	PNP1_5	R01969	Purine metabolism
rxn10309_c0	-	Cytosol_0	GCF_000295655.1.CDS.662	stearoyl-lipoteichoic acid synthesis (n-24), linked, N-acetylglucosamine substituted_c0		-40.8		(24) cpd00037[c0] + (1) cpd15748[c0] <-> (24) cpd00014[c0] + (1) cpd15766[c0]	(24) UDP-N-acetylglucosamine_c0[c0] + (1) Stearoyllipoteichoic acid (n-24) , linked, unsubstituted_c0[c0] <-> (24) UDP_c0[c0] + (1) Stearoyllipoteichoic acid (n-24) , linked, N-acetyl-D-glucosamine_c0[c0]	rxn10309
rxn05249_c0	>	Cytosol_0	(GCF_000295655.1.CDS.1246 or GCF_000295655.1.CDS.1636)	FACOAL150(ISO)_c0		-4.296		(1) cpd00002[c0] + (1) cpd00010[c0] + (1) cpd11436[c0] -> (1) cpd00012[c0] + (1) cpd00018[c0] + (1) cpd11437[c0]	(1) ATP_c0[c0] + (1) CoA_c0[c0] + (1) fa3_c0[c0] -> (1) PPi_c0[c0] + (1) AMP_c0[c0] + (1) fa3coa_c0[c0]	rxn05249
rxn01068_c0	-	Cytosol_0	GCF_000295655.1.CDS.1716	L-threonine:NAD+ oxidoreductase_c0		3.76		(1) cpd00003[c0] + (1) cpd00161[c0] <-> (1) cpd00004[c0] + (1) cpd00067[c0] + (1) cpd02211[c0]	(1) NAD_c0[c0] + (1) L-Threonine_c0[c0] <-> (1) NADH_c0[c0] + (1) H+_c0[c0] + (1) L-2-Amino-acetoacetate_c0[c0]	rxn01068	THRD	R01465	Glycine, serine and threonine metabolism	Amino-Acid-Biosynthesis|Amino-Acid-Degradation|Biosynthesis|Cobalamin-Biosynthesis|Cofactor-Biosynthesis|Degradation|GLYCINE-SYN|IND-AMINO-ACID-SYN|THRDLCTCAT-PWY|THREOCAT-PWY|THREONINE-DEG|THREONINE-DEG2-PWY|Vitamin-Biosynthesis
rxn02277_c0	>	Cytosol_0	GCF_000295655.1.CDS.59	7,8-Diaminononanoate:carbon-dioxide cyclo-ligase_c0	6.3.3.3	-24.62		(1) cpd00002[c0] + (1) cpd00011[c0] + (1) cpd00764[c0] -> (1) cpd00008[c0] + (1) cpd00009[c0] + (3) cpd00067[c0] + (1) cpd01311[c0]	(1) ATP_c0[c0] + (1) CO2_c0[c0] + (1) 7-8-Diaminononanoate_c0[c0] -> (1) ADP_c0[c0] + (1) Phosphate_c0[c0] + (3) H+_c0[c0] + (1) Dethiobiotin_c0[c0]	rxn02277	BIO4	R03182	Biotin metabolism	BIOTIN-BIOSYNTHESIS-PWY|BIOTIN-SYN|Biosynthesis|Cofactor-Biosynthesis|PWY0-1507|Vitamin-Biosynthesis
rxn10223_c0	-	Cytosol_0	GCF_000295655.1.CDS.832	isopentadecanoyl-phosphatidate cytidylyltransferase_c0		1.07		(1) cpd00052[c0] + (1) cpd15680[c0] <-> (1) cpd00012[c0] + (1) cpd00067[c0] + (1) cpd15686[c0]	(1) CTP_c0[c0] + (1) 1,2-diisopentadecanoyl-sn-glycerol 3-phosphate_c0[c0] <-> (1) PPi_c0[c0] + (1) H+_c0[c0] + (1) CDP-1,2-diisopentadecanoylglycerol_c0[c0]	rxn10223
rxn00991_c0	-	Cytosol_0	GCF_000295655.1.CDS.501	(S)-3-hydroxy-3-methylglutaryl-CoA acetoacetate-lyase (acetyl-CoA-forming)_c0		0.71		(1) cpd00292[c0] <-> (1) cpd00022[c0] + (1) cpd00142[c0]	(1) HMG-CoA_c0[c0] <-> (1) Acetyl-CoA_c0[c0] + (1) Acetoacetate_c0[c0]	rxn00991	HMGL	R01360	Synthesis and degradation of ketone bodies|Valine, leucine and isoleucine degradation|Butanoate metabolism	Amino-Acid-Degradation|CARBOXYLATES-DEG|Degradation|Energy-Metabolism|LEU-DEG2-PWY|LEUCINE-DEG|OTHER-ENERGY|PWY66-367
rxn03242_c0	-	Cytosol_0	(GCF_000295655.1.CDS.2086 and GCF_000295655.1.CDS.2086)	(S)-3-hydroxydodecanoyl-CoA:NAD+ oxidoreductase_c0		3.76		(1) cpd00003[c0] + (1) cpd03116[c0] <-> (1) cpd00004[c0] + (1) cpd00067[c0] + (1) cpd03117[c0]	(1) NAD_c0[c0] + (1) (S) -3-Hydroxydodecanoyl-CoA_c0[c0] <-> (1) NADH_c0[c0] + (1) H+_c0[c0] + (1) 3-Oxododecanoyl-CoA_c0[c0]	rxn03242	HACD5	R04741	Fatty acid elongation|Fatty acid degradation
rxn01368_c0	>	Cytosol_0	GCF_000295655.1.CDS.1752	Cytidine aminohydrolase_c0		-5.14		(1) cpd00001[c0] + (1) cpd00067[c0] + (1) cpd00367[c0] -> (1) cpd00013[c0] + (1) cpd00249[c0]	(1) H2O_c0[c0] + (1) H+_c0[c0] + (1) Cytidine_c0[c0] -> (1) NH3_c0[c0] + (1) Uridine_c0[c0]	rxn01368	CDD1_1	R01878	Pyrimidine metabolism	Biosynthesis|Degradation|Metabolic-Clusters|NUCLEO-DEG|Nucleotide-Biosynthesis|P1-PWY|PUR-NUC-SYN|PWY0-1295|PWY0-163|PYR-NUC-SYN|Purine-Nucleotides-Salvage|Pyrimidine-Degradation|Pyrimidine-Nucleotide-Salvage|Pyrimidine-Ribonucleosides-Degradation
rxn01480_c0	-	Cytosol_0	GCF_000295655.1.CDS.2086	3-Hydroxy-2-methylpropanoate:NAD+ oxidoreductase_c0		5.22		(1) cpd00003[c0] + (1) cpd00876[c0] <-> (1) cpd00004[c0] + (1) cpd00067[c0] + (1) cpd00287[c0]	(1) NAD_c0[c0] + (1) 3-Hydroxyisobutyrate_c0[c0] <-> (1) NADH_c0[c0] + (1) H+_c0[c0] + (1) 3-Oxo-2-methylpropanoate_c0[c0]	rxn01480	HIBD	R02047
rxn09199_c0	-	Cytosol_0	GCF_000295655.1.CDS.833	Phosphatidylserine decarboxylase (n-C14:1)_c0		-73.2		(2) cpd00067[c0] + (1) cpd15554[c0] <-> (1) cpd00011[c0] + (1) cpd15530[c0]	(2) H+_c0[c0] + (1) phosphatidylserine ditetradec-7-enoyl_c0[c0] <-> (1) CO2_c0[c0] + (1) phosphatidylethanolamine ditetradec-7-enoyl_c0[c0]	rxn09199	PSD141
rxn05233_c0	>	Cytosol_0	(GCF_000295655.1.CDS.1063 or GCF_000295655.1.CDS.1064)	2'-Deoxyguanosine 5'-diphosphate:oxidized-thioredoxin 2'-oxidoreductase_c0				(1) cpd00031[c0] + (1) cpd11421[c0] -> (1) cpd00001[c0] + (1) cpd00295[c0] + (1) cpd11420[c0]	(1) GDP_c0[c0] + (1) trdrd_c0[c0] -> (1) H2O_c0[c0] + (1) dGDP_c0[c0] + (1) trdox_c0[c0]	rxn05233	RNDR2	R02019	Purine metabolism
rxn02003_c0	-	Cytosol_0	GCF_000295655.1.CDS.840	dTDP-6-deoxy-L-mannose:NADP+ 4-oxidoreductase_c0		2.3		(1) cpd00006[c0] + (1) cpd02113[c0] <-> (1) cpd00005[c0] + (1) cpd00067[c0] + (1) cpd00522[c0]	(1) NADP_c0[c0] + (1) dTDP-rhamnose_c0[c0] <-> (1) NADPH_c0[c0] + (1) H+_c0[c0] + (1) dTDP-4-oxo-L-rhamnose_c0[c0]	rxn02003	TDPDRR	R02777	Streptomycin biosynthesis|Polyketide sugar unit biosynthesis
rxn05375_c0	>	Cytosol_0	((GCF_000295655.1.CDS.1922 or GCF_000295655.1.CDS.2095) and (GCF_000295655.1.CDS.917 or GCF_000295655.1.CDS.61))	10-methyl-dodecanoyl-ACP:malonyl-[acyl-carrier-protein] C-acyltransferase (decarboxylating)_c0		2.156		(1) cpd11492[c0] + (1) cpd11511[c0] -> (1) cpd00011[c0] + (1) cpd11493[c0] + (1) cpd11512[c0]	(1) Malonyl-acyl-carrierprotein-_c0[c0] + (1) 10-methyl-dodecanoyl-ACP_c0[c0] -> (1) CO2_c0[c0] + (1) ACP_c0[c0] + (1) 12-methyl-3-oxo-tetra-decanoyl-ACP_c0[c0]	rxn05375
rxn01200_c0	-	Cytosol_0	(GCF_000295655.1.CDS.1718 or GCF_000295655.1.CDS.1735)	Sedoheptulose-7-phosphate:D-glyceraldehyde-3-phosphate glycolaldehyde transferase_c0		-2.08		(1) cpd00102[c0] + (1) cpd00238[c0] <-> (1) cpd00101[c0] + (1) cpd00198[c0]	(1) Glyceraldehyde3-phosphate_c0[c0] + (1) Sedoheptulose7-phosphate_c0[c0] <-> (1) ribose-5-phosphate_c0[c0] + (1) D-Xylulose5-phosphate_c0[c0]	rxn01200		R01641	Pentose phosphate pathway|Carbon fixation in photosynthetic organisms	Autotrophic-CO2-Fixation|Biosynthesis|C1-COMPOUNDS|CALVIN-PWY|CARBO-BIOSYNTHESIS|CO2-Fixation|Carbohydrates-Biosynthesis|Carbohydrates-Degradation|Degradation|Energy-Metabolism|Fermentation|Formaldehyde-Assimilation|NONOXIPENT-PWY|P124-PWY|P185-PWY|P21-PWY|PENTOSE-P-PWY|PHOTOALL-PWY|Pentose-Phosphate-Cycle|Photosynthesis|Sugars-And-Polysaccharides|Xylose-Degradation
rxn01241_c0	-	Cytosol_0	(GCF_000295655.1.CDS.1223 or GCF_000295655.1.CDS.1223 or GCF_000295655.1.CDS.1550)	Dihydrolipoamide:NAD+ oxidoreductase_c0		1.55		(1) cpd00003[c0] + (1) cpd00449[c0] <-> (1) cpd00004[c0] + (1) cpd00067[c0] + (1) cpd00213[c0]	(1) NAD_c0[c0] + (1) Dihydrolipoamide_c0[c0] <-> (1) NADH_c0[c0] + (1) H+_c0[c0] + (1) Lipoamide_c0[c0]	rxn01241	PDHc	R01698
rxn00438_c0	-	Cytosol_0	GCF_000295655.1.CDS.565	ATP:thiamin-phosphate phosphotransferase_c0	2.7.4.16	9.53		(1) cpd00002[c0] + (1) cpd00067[c0] + (1) cpd00793[c0] <-> (1) cpd00008[c0] + (1) cpd00056[c0]	(1) ATP_c0[c0] + (1) H+_c0[c0] + (1) Thiamine phosphate_c0[c0] <-> (1) ADP_c0[c0] + (1) TPP_c0[c0]	rxn00438	TMPK	R00617	Thiamine metabolism	Biosynthesis|Cofactor-Biosynthesis|THISYN-PWY|Thiamin-Salvage|Thiamine-Biosynthesis|Vitamin-Biosynthesis
rxn00288_c0	<	Cytosol_0	(Unknown and GCF_000295655.1.CDS.1105 and GCF_000295655.1.CDS.1106)	Succinate:(acceptor) oxidoreductase_c0		5.68		(1) cpd00015[c0] + (1) cpd00036[c0] + (1) cpd00067[c0] <- (1) cpd00106[c0] + (1) cpd00982[c0]	(1) FAD_c0[c0] + (1) Succinate_c0[c0] + (1) H+_c0[c0] <- (1) Fumarate_c0[c0] + (1) FADH2_c0[c0]	rxn00288	FRD	R00408	Butanoate metabolism|Carbon fixation pathways in prokaryotes
rxn10315_c0	-	Cytosol_0	GCF_000295655.1.CDS.662	isohexadecanoyl-lipoteichoic acid synthesis (n-24), linked, N-acetylglucosamine substituted_c0		-40.8		(24) cpd00037[c0] + (1) cpd15754[c0] <-> (24) cpd00014[c0] + (1) cpd15772[c0]	(24) UDP-N-acetylglucosamine_c0[c0] + (1) Isohexadecanoyllipoteichoic acid (n-24) , linked, unsubstituted_c0[c0] <-> (24) UDP_c0[c0] + (1) Isohexadecanoyllipoteichoic acid (n-24) , linked, N-acetyl-D-glucosamine_c0[c0]	rxn10315
rxn00912_c0	-	Cytosol_0	GCF_000295655.1.CDS.373	5,10-Methylenetetrahydrofolate:3-methyl-2-oxobutanoate hydroxymethyltransferase_c0		-1.47		(1) cpd00001[c0] + (1) cpd00123[c0] + (1) cpd00125[c0] <-> (1) cpd00087[c0] + (1) cpd00712[c0]	(1) H2O_c0[c0] + (1) 3-Methyl-2-oxobutanoate_c0[c0] + (1) 5-10-Methylenetetrahydrofolate_c0[c0] <-> (1) Tetrahydrofolate_c0[c0] + (1) 2-Dehydropantoate_c0[c0]	rxn00912	ECM31	R01226	Pantothenate and CoA biosynthesis	Biosynthesis|CoA-Biosynthesis|Cofactor-Biosynthesis|PANTO-PWY|PANTOSYN-PWY|Pantothenate-Biosynthesis|Vitamin-Biosynthesis
rxn00122_c0	>	Cytosol_0	(GCF_000295655.1.CDS.159 and GCF_000295655.1.CDS.159)	ATP:FMN adenylyltransferase_c0	2.7.7.2	1.07		(1) cpd00002[c0] + (1) cpd00050[c0] -> (1) cpd00012[c0] + (1) cpd00015[c0]	(1) ATP_c0[c0] + (1) FMN_c0[c0] -> (1) PPi_c0[c0] + (1) FAD_c0[c0]	rxn00122	FAD1	R00161	Riboflavin metabolism	Biosynthesis|Cofactor-Biosynthesis|Flavin-Biosynthesis|PWY66-366|RIBOSYN2-PWY|Vitamin-Biosynthesis
rxn06076_c0	<	Cytosol_0	(GCF_000295655.1.CDS.1063 or GCF_000295655.1.CDS.1064)	2'-Deoxycytidine diphosphate:oxidized-thioredoxin 2'-oxidoreductase_c0				(1) cpd00001[c0] + (1) cpd00533[c0] + (1) cpd11420[c0] <- (1) cpd00096[c0] + (1) cpd11421[c0]	(1) H2O_c0[c0] + (1) dCDP_c0[c0] + (1) trdox_c0[c0] <- (1) CDP_c0[c0] + (1) trdrd_c0[c0]	rxn06076	RNDR3	R02024	Pyrimidine metabolism
rxn10212_c0	>	Cytosol_0	GCF_000295655.1.CDS.409	myristoyl-1-acylglycerol-3-phosphate O-acyltransferase_c0		-3.614		(1) cpd00067[c0] + (1) cpd01695[c0] + (1) cpd15331[c0] -> (1) cpd00010[c0] + (1) cpd15522[c0]	(1) H+_c0[c0] + (1) Myristoyl-CoA_c0[c0] + (1) 1-tetradecanoyl-sn-glycerol 3-phosphate_c0[c0] -> (1) CoA_c0[c0] + (1) 1,2-ditetradecanoyl-sn-glycerol 3-phosphate_c0[c0]	rxn10212
rxn01602_c0	-	Cytosol_0	GCF_000295655.1.CDS.1151	dihydrofolate:NADP+ oxidoreductase_c0		-2.94		(1) cpd00006[c0] + (1) cpd00330[c0] <-> (1) cpd00005[c0] + (1) cpd00067[c0] + (1) cpd00393[c0]	(1) NADP_c0[c0] + (1) Dihydrofolate_c0[c0] <-> (1) NADPH_c0[c0] + (1) H+_c0[c0] + (1) Folate_c0[c0]	rxn01602	DHFOR2	R02236	One carbon pool by folate|Folate biosynthesis
rxn08094_c0	-	Cytosol_0	(GCF_000295655.1.CDS.1622 or GCF_000295655.1.CDS.1550 or GCF_000295655.1.CDS.1623)	2-Oxoglutarate dehydrogenase complex_c0		-8.14		(1) cpd00003[c0] + (1) cpd00010[c0] + (1) cpd00024[c0] <-> (1) cpd00004[c0] + (1) cpd00011[c0] + (1) cpd00078[c0]	(1) NAD_c0[c0] + (1) CoA_c0[c0] + (1) 2-Oxoglutarate_c0[c0] <-> (1) NADH_c0[c0] + (1) CO2_c0[c0] + (1) Succinyl-CoA_c0[c0]	rxn08094	AKGD	R08549		Energy-Metabolism|GLYCOLYSIS-TCA-GLYOX-BYPASS|GLYCOLYSIS-VARIANTS|TCA|TCA-GLYOX-BYPASS|TCA-VARIANTS
rxn05433_c0	>	Cytosol_0	GCF_000295655.1.CDS.2089	4-methyl-trans-hex-2-enoyl-ACP:NAD+ oxidoreductase (A-specific)_c0		-16.55		(1) cpd00004[c0] + (1) cpd00067[c0] + (1) cpd11498[c0] -> (1) cpd00003[c0] + (1) cpd11499[c0]	(1) NADH_c0[c0] + (1) H+_c0[c0] + (1) 4-methyl-trans-hex-2-enoyl-ACP_c0[c0] -> (1) NAD_c0[c0] + (1) 4-methyl-hexanoyl-ACP_c0[c0]	rxn05433
rxn05344_c0	>	Cytosol_0	((GCF_000295655.1.CDS.2095 or GCF_000295655.1.CDS.1922) and (GCF_000295655.1.CDS.917 or GCF_000295655.1.CDS.61))	Tetradecanoyl-[acyl-carrier protein]:malonyl-[acyl-carrier-protein] C-acyltransferase (decarboxylating)_c0		-7.37		(1) cpd11466[c0] + (1) cpd11492[c0] -> (1) cpd00011[c0] + (1) cpd11485[c0] + (1) cpd11493[c0]	(1) Myristoyl-ACP_c0[c0] + (1) Malonyl-acyl-carrierprotein-_c0[c0] -> (1) CO2_c0[c0] + (1) 3-oxohexadecanoyl-acp_c0[c0] + (1) ACP_c0[c0]	rxn05344	FAS2_7_1	R04968	Fatty acid biosynthesis
rxn03241_c0	-	Cytosol_0	(GCF_000295655.1.CDS.346 or GCF_000295655.1.CDS.453)	(S)-3-Hydroxytetradecanoyl-CoA hydro-lyase_c0		2.16		(1) cpd03115[c0] <-> (1) cpd00001[c0] + (1) cpd03127[c0]	(1) (S) -3-Hydroxytetradecanoyl-CoA_c0[c0] <-> (1) H2O_c0[c0] + (1) (2E) -Tetradecenoyl-CoA_c0[c0]	rxn03241	ECOAH6	R04740	Fatty acid elongation|Fatty acid degradation
rxn01521_c0	>	Cytosol_0	((GCF_000295655.1.CDS.1605 or GCF_000295655.1.CDS.1606) or GCF_000295655.1.CDS.706)	2'-Deoxyuridine 5'-monophosphate phosphohydrolase_c0		7.21		(1) cpd00001[c0] + (1) cpd00299[c0] -> (1) cpd00009[c0] + (1) cpd00412[c0]	(1) H2O_c0[c0] + (1) dUMP_c0[c0] -> (1) Phosphate_c0[c0] + (1) Deoxyuridine_c0[c0]	rxn01521	NTD1	R02102	Pyrimidine metabolism
rxn12636_c0	-	Cytosol_0	(GCF_000295655.1.CDS.1740 or GCF_000295655.1.CDS.1488)	methionyl aminopeptidase_c0		-107.14		(1) cpd00001[c0] + (1) cpd00067[c0] + (1) cpd11590[c0] <-> (1) cpd00035[c0] + (1) cpd00060[c0]	(1) H2O_c0[c0] + (1) H+_c0[c0] + (1) met-L-ala-L_c0[c0] <-> (1) L-Alanine_c0[c0] + (1) L-Methionine_c0[c0]	rxn12636	MEAMP1(met-ala)
rxn05414_c0	-	Cytosol_0	GCF_000295655.1.CDS.722	6-methyl-3-oxo-heptanoyl-ACP:NADP+ oxidoreductase_c0		-3.76		(1) cpd00005[c0] + (1) cpd00067[c0] + (1) cpd11550[c0] <-> (1) cpd00006[c0] + (1) cpd11551[c0]	(1) NADPH_c0[c0] + (1) H+_c0[c0] + (1) 6-methyl-3-oxo-heptanoyl-ACP_c0[c0] <-> (1) NADP_c0[c0] + (1) 6-methyl-3-hydroxy-heptanoyl-ACP_c0[c0]	rxn05414
rxn05596_c0	-	Cytosol_0	(GCF_000295655.1.CDS.2201 or GCF_000295655.1.CDS.2202)	TRANS-RXNBWI-115525.ce.maizeexp.K+_c0		0		(1) cpd00067[e0] + (1) cpd00205[c0] <-> (1) cpd00067[c0] + (1) cpd00205[e0]	(1) H+_e0[e0] + (1) K+_c0[c0] <-> (1) H+_c0[c0] + (1) K+_e0[e0]	rxn05596	Kt3
rxn05384_c0	>	Cytosol_0	((GCF_000295655.1.CDS.1922 or GCF_000295655.1.CDS.2095) and (GCF_000295655.1.CDS.61 or GCF_000295655.1.CDS.917))	3-methylbutanoyl-ACP:malonyl-[acyl-carrier-protein] C-acyltransferase (decarboxylating)_c0		2.156		(1) cpd11492[c0] + (1) cpd11520[c0] -> (1) cpd00011[c0] + (1) cpd11493[c0] + (1) cpd11521[c0]	(1) Malonyl-acyl-carrierprotein-_c0[c0] + (1) isovaleryl-ACP_c0[c0] -> (1) CO2_c0[c0] + (1) ACP_c0[c0] + (1) 5-methyl-3-oxo-hexanoyl-ACP_c0[c0]	rxn05384
rxn01649_c0	-	Cytosol_0	(GCF_000295655.1.CDS.1891 or GCF_000295655.1.CDS.1229)	Xanthosine:orthophosphate ribosyltransferase_c0		-7.95		(1) cpd00009[c0] + (1) cpd01217[c0] <-> (1) cpd00309[c0] + (1) cpd00475[c0]	(1) Phosphate_c0[c0] + (1) Xanthosine_c0[c0] <-> (1) XAN_c0[c0] + (1) Ribose 1-phosphate_c0[c0]	rxn01649	PNP1_9	R02297	Purine metabolism	Biosynthesis|Degradation|NUCLEO-DEG|Nucleotide-Biosynthesis|PUR-NUC-SYN|PWY0-1296|Polyamine-Biosynthesis|Purine-Degradation|Purine-Nucleotides-Salvage|SALVPURINE2-PWY|URSIN-PWY
rxn00709_c0	-	Cytosol_0	GCF_000295655.1.CDS.1848	ATP:uridine 5'-phosphotransferase_c0		-14.03		(1) cpd00002[c0] + (1) cpd00249[c0] <-> (1) cpd00008[c0] + (1) cpd00067[c0] + (1) cpd00091[c0]	(1) ATP_c0[c0] + (1) Uridine_c0[c0] <-> (1) ADP_c0[c0] + (1) H+_c0[c0] + (1) UMP_c0[c0]	rxn00709	URIK1	R00964	Pyrimidine metabolism	Biosynthesis|Metabolic-Clusters|Nucleotide-Biosynthesis|P1-PWY|PUR-NUC-SYN|PYR-NUC-SYN|Purine-Nucleotides-Salvage
rxn07432_c0	>	Cytosol_0	(GCF_000295655.1.CDS.1702 and GCF_000295655.1.CDS.1702)	R07601_c0		-6.87		(1) cpd00056[c0] + (1) cpd00067[c0] + (1) cpd00200[c0] -> (1) cpd00011[c0] + (1) cpd14698[c0]	(1) TPP_c0[c0] + (1) H+_c0[c0] + (1) 4MOP_c0[c0] -> (1) CO2_c0[c0] + (1) 3-Methyl-1-hydroxybutyl-TPP_c0[c0]	rxn07432		R07601	Valine, leucine and isoleucine degradation
rxn05468_c0	-	Cytosol_0	Unknown	TRANS-RXNAVI-26568.ce_c0		0		(1) cpd00007[e0] <-> (1) cpd00007[c0]	(1) O2_e0[e0] <-> (1) O2_c0[c0]	rxn05468	O2t
rxn09345_c0	-	Cytosol_0	GCF_000295655.1.CDS.835	Undecaprenyl diphosphate synthase_c0		-104		(8) cpd00113[c0] + (1) cpd00350[c0] <-> (8) cpd00012[c0] + (8) cpd00067[c0] + (1) cpd02229[c0]	(8) Isopentenyldiphosphate_c0[c0] + (1) Farnesyldiphosphate_c0[c0] <-> (8) PPi_c0[c0] + (8) H+_c0[c0] + (1) Bactoprenyl diphosphate_c0[c0]	rxn09345
rxn05447_c0	>	Cytosol_0	GCF_000295655.1.CDS.2089	8-methyl-trans-non-2-enoyl-ACP:NAD+ oxidoreductase (A-specific)_c0		-16.55		(1) cpd00004[c0] + (1) cpd00067[c0] + (1) cpd11556[c0] -> (1) cpd00003[c0] + (1) cpd11557[c0]	(1) NADH_c0[c0] + (1) H+_c0[c0] + (1) 8-methyl-trans-non-2-enoyl-ACP_c0[c0] -> (1) NAD_c0[c0] + (1) 8-methyl-nonanoyl-ACP_c0[c0]	rxn05447
rxn01466_c0	-	Cytosol_0	(GCF_000295655.1.CDS.1542 and Unknown and Unknown and Unknown)	Geranyl-diphosphate:isopentenyl-diphosphate geranyltrans-transferase_c0		-22.53		(1) cpd00113[c0] + (1) cpd00283[c0] <-> (1) cpd00012[c0] + (1) cpd00067[c0] + (1) cpd00350[c0]	(1) Isopentenyldiphosphate_c0[c0] + (1) Geranyldiphosphate_c0[c0] <-> (1) PPi_c0[c0] + (1) H+_c0[c0] + (1) Farnesyldiphosphate_c0[c0]	rxn01466	GRTT	R02003	Terpenoid backbone biosynthesis	All-Trans-Farnesyl-PP-Biosynthesis|Biosynthesis|Cofactor-Biosynthesis|DITERPENOID-SYN|ERGOSTEROL-SYN-PWY|Energy-Metabolism|GGPP-Biosynthesis|Lipid-Biosynthesis|MONOTERPENOID-SYN|POLYISOPRENSYN-PWY|PWY2OL-4|PWY66-5|Polyprenyl-Biosynthesis|SECONDARY-METABOLITE-BIOSYNTHESIS|Sterol-Biosynthesis|Terpenoid-Biosynthesis
rxn00974_c0	-	Cytosol_0	(GCF_000295655.1.CDS.41 and Unknown)	citrate hydro-lyase (cis-aconitate-forming)_c0		1.47		(1) cpd00137[c0] <-> (1) cpd00001[c0] + (1) cpd00331[c0]	(1) Citrate_c0[c0] <-> (1) H2O_c0[c0] + (1) cis-Aconitate_c0[c0]	rxn00974	ACONTa	R01325	Citrate cycle (TCA cycle)|Glyoxylate and dicarboxylate metabolism|Carbon fixation pathways in prokaryotes	ANAEROBIC-RESPIRATION|ANARESP1-PWY|Amino-Acid-Biosynthesis|Autotrophic-CO2-Fixation|Biosynthesis|C1-COMPOUNDS|CO2-Fixation|Carbohydrates-Biosynthesis|Degradation|Energy-Metabolism|FERMENTATION-PWY|Fermentation|GLUTAMINE-SYN|GLYCOLYSIS-TCA-GLYOX-BYPASS|GLYCOLYSIS-VARIANTS|GLYOXYLATE-BYPASS|IND-AMINO-ACID-SYN|P105-PWY|P23-PWY|REDCITCYC|Reductive-TCA-Cycles|Respiration|TCA|TCA-GLYOX-BYPASS|TCA-VARIA…
rxn02008_c0	>	Cytosol_0	GCF_000295655.1.CDS.853	UDP-N-acetylmuramoyl-L-alanine:D-glutamate ligase(ADP-forming)_c0	6.3.2.9	-6.35		(1) cpd00002[c0] + (1) cpd00186[c0] + (1) cpd00890[c0] -> (1) cpd00008[c0] + (1) cpd00009[c0] + (1) cpd00067[c0] + (1) cpd00525[c0]	(1) ATP_c0[c0] + (1) D-Glutamate_c0[c0] + (1) UDP-N-acetylmuramoyl-L-alanine_c0[c0] -> (1) ADP_c0[c0] + (1) Phosphate_c0[c0] + (1) H+_c0[c0] + (1) UDP-N-acetylmuramoyl-L-alanyl-D-glutamate_c0[c0]	rxn02008	UAMAGS	R02783	D-Glutamine and D-glutamate metabolism|Peptidoglycan biosynthesis	Acetylmuramoyl-Pentapeptide-Biosynthesis|Antibiotic-Resistance|Biosynthesis|Cell-Structure-Biosynthesis|Cell-Wall-Biosynthesis|Detoxification|PEPTIDOGLYCANSYN-PWY|Peptidoglycan-Biosynthesis
rxn09203_c0	-	Cytosol_0	GCF_000295655.1.CDS.833	Phosphatidylserine decarboxylase (n-C18:1)_c0		-73.2		(2) cpd00067[c0] + (1) cpd15558[c0] <-> (1) cpd00011[c0] + (1) cpd15534[c0]	(2) H+_c0[c0] + (1) phosphatidylserine dioctadec-11-enoyl_c0[c0] <-> (1) CO2_c0[c0] + (1) phosphatidylethanolamine dioctadec-11-enoyl_c0[c0]	rxn09203	PSD181
rxn03904_c0	-	Cytosol_0	GCF_000295655.1.CDS.852	UDP-N-acetylmuramoyl-L-alanyl-gamma-D-glutamyl-meso-2,6-diaminopimeloyl-D-alanyl-D-alanine:undecaprenyl-phosphate phospho-N-acetylmuramoyl-pentapeptide-transferase_c0		0		(1) cpd00286[c0] + (1) cpd02968[c0] <-> (1) cpd00091[c0] + (1) cpd03494[c0]	(1) Undecaprenylphosphate_c0[c0] + (1) UDP-N-acetylmuramoyl-L-alanyl-D-glutamyl-6-carboxy-L-lysyl-D-alanyl- D-alanine_c0[c0] <-> (1) UMP_c0[c0] + (1) Undecaprenyl-diphospho-N-acetylmuramoyl-L-alanyl-D-glutamyl-meso-2-6-diaminopimeloyl-D-alanyl-D-alanine_c0[c0]	rxn03904	PAPPT3	R05630	Peptidoglycan biosynthesis	Biosynthesis|Cell-Structure-Biosynthesis|Cell-Wall-Biosynthesis|PEPTIDOGLYCANSYN-PWY|Peptidoglycan-Biosynthesis
rxn02288_c0	-	Cytosol_0	GCF_000295655.1.CDS.515	Uroporphyrinogen-III carboxy-lyase_c0		-19.6		(4) cpd00067[c0] + (1) cpd00774[c0] <-> (4) cpd00011[c0] + (1) cpd02083[c0]	(4) H+_c0[c0] + (1) UroporphyrinogenIII_c0[c0] <-> (4) CO2_c0[c0] + (1) CoproporphyrinogenIII_c0[c0]	rxn02288	UPPDC1	R03197	Porphyrin and chlorophyll metabolism	Biosynthesis|CHLOROPHYLL-SYN|Chlorophyll-Biosynthesis|Chlorophyll-a-Biosynthesis|Chlorophyllide-a-Biosynthesis|Cofactor-Biosynthesis|HEME-BIOSYNTHESIS-II|HEME-SYN|HEMESYN2-PWY|PWY0-1415|Porphyrin-Compounds-Biosynthesis
rxn10199_c0	-	Cytosol_0	GCF_000295655.1.CDS.696	Peptidoglycan subunit synthesis_c0		-1.7		(1) cpd03495[c0] + (1) cpd15666[c0] <-> (1) cpd02229[c0] + (1) cpd15665[c0]	(1) Undecaprenyl-diphospho-N-acetylmuramoyl--N-acetylglucosamine-L-ala-D-glu-meso-2-6-diaminopimeloyl-D-ala-D-ala_c0[c0] + (1) Peptidoglycan polymer (n-1 subunits) _c0[c0] <-> (1) Bactoprenyl diphosphate_c0[c0] + (1) Peptidoglycan polymer (n subunits) _c0[c0]	rxn10199
rxn00409_c0	-	Cytosol_0	GCF_000295655.1.CDS.156	ATP:CDP phosphotransferase_c0		0		(1) cpd00002[c0] + (1) cpd00096[c0] <-> (1) cpd00008[c0] + (1) cpd00052[c0]	(1) ATP_c0[c0] + (1) CDP_c0[c0] <-> (1) ADP_c0[c0] + (1) CTP_c0[c0]	rxn00409	NDPK3	R00570	Pyrimidine metabolism	Biosynthesis|Nucleotide-Biosynthesis|PRPP-PWY|PWY0-162|PWY0-163|PYR-NUC-SYN|Pyrimidine-De-Novo-Biosyn|Pyrimidine-Nucleotide-Salvage
rxn02831_c0	-	Cytosol_0	GCF_000295655.1.CDS.1184	O-Succinylbenzoate:CoA ligase (AMP-forming)_c0		-21.55		(1) cpd00002[c0] + (1) cpd00010[c0] + (1) cpd01772[c0] <-> (1) cpd00012[c0] + (1) cpd00018[c0] + (1) cpd00067[c0] + (1) cpd02021[c0]	(1) ATP_c0[c0] + (1) CoA_c0[c0] + (1) Succinylbenzoate_c0[c0] <-> (1) PPi_c0[c0] + (1) AMP_c0[c0] + (1) H+_c0[c0] + (1) Succinylbenzoyl-CoA_c0[c0]	rxn02831	SUCBZL	R04030	Ubiquinone and other terpenoid-quinone biosynthesis	ALL-CHORISMATE-PWY|Biosynthesis|Cofactor-Biosynthesis|DHNA-Biosynthesis|Demethylmenaquinone-Biosynthesis|Menaquinone-Biosynthesis|Quinone-Biosynthesis
rxn01258_c0	-	Cytosol_0	GCF_000295655.1.CDS.168	chorismate hydroxymutase_c0	5.4.99.6	0		(1) cpd00216[c0] <-> (1) cpd00658[c0]	(1) Chorismate_c0[c0] <-> (1) Isochorismate_c0[c0]	rxn01258	ICH or Si	R01717	Ubiquinone and other terpenoid-quinone biosynthesis|Biosynthesis of siderophore group nonribosomal peptides	ALL-CHORISMATE-PWY|AROMATIC-COMPOUNDS-BIOSYN|BENZENOID-SYN|Biosynthesis|Cofactor-Biosynthesis|DHNA-Biosynthesis|Demethylmenaquinone-Biosynthesis|ENTBACSYN-PWY|Menaquinone-Biosynthesis|PHENYLPROPANOID-SYN|Phylloquinone-Biosynthesis|QUINONE-SYN|Quinone-Biosynthesis|SECONDARY-METABOLITE-BIOSYNTHESIS|Salicylate-Biosynthesis|Siderophores-Biosynthesis
rxn03901_c0	>	Cytosol_0	GCF_000295655.1.CDS.2128	undecaprenyl-diphosphate phosphohydrolase_c0		-16.35		(1) cpd00001[c0] + (1) cpd02229[c0] -> (1) cpd00009[c0] + (2) cpd00067[c0] + (1) cpd00286[c0]	(1) H2O_c0[c0] + (1) Bactoprenyl diphosphate_c0[c0] -> (1) Phosphate_c0[c0] + (2) H+_c0[c0] + (1) Undecaprenylphosphate_c0[c0]	rxn03901	UDCPDP	R05627	Peptidoglycan biosynthesis
rxn01985_c0	-	Cytosol_0	(GCF_000295655.1.CDS.1229 or GCF_000295655.1.CDS.1891)	Deoxyinosine:orthophosphate ribosyltransferase_c0		-7.95		(1) cpd00009[c0] + (1) cpd03279[c0] <-> (1) cpd00226[c0] + (1) cpd00509[c0]	(1) Phosphate_c0[c0] + (1) Deoxyinosine_c0[c0] <-> (1) HYXN_c0[c0] + (1) deoxyribose-1-phosphate_c0[c0]	rxn01985	PNP1_3	R02748	Purine metabolism
rxn10013_c0	<	Cytosol_0	(GCF_000295655.1.CDS.1641 or GCF_000295655.1.CDS.1637)	acyl-CoA dehydrogenase (dodecanoyl-CoA)_c0		16.55		(1) cpd00003[c0] + (1) cpd01260[c0] <- (1) cpd00004[c0] + (1) cpd00067[c0] + (1) cpd02060[c0]	(1) NAD_c0[c0] + (1) Lauroyl-CoA_c0[c0] <- (1) NADH_c0[c0] + (1) H+_c0[c0] + (1) (2E) -Dodecenoyl-CoA_c0[c0]	rxn10013	ACOAD5
rxn02832_c0	-	Cytosol_0	GCF_000295655.1.CDS.1328	(1R,6R)-6-hydroxy-2-succinylcyclohexa-2,4-diene-1-carboxylate hydrolyase (2-succinylbenzoate-forming)_c0		25.06		(1) cpd00001[c0] + (1) cpd01772[c0] <-> (1) cpd03451[c0]	(1) H2O_c0[c0] + (1) Succinylbenzoate_c0[c0] <-> (1) SHCHC_c0[c0]	rxn02832		R04031	Ubiquinone and other terpenoid-quinone biosynthesis	ALL-CHORISMATE-PWY|Biosynthesis|Cofactor-Biosynthesis|DHNA-Biosynthesis|Demethylmenaquinone-Biosynthesis|Menaquinone-Biosynthesis|PHENYLPROPANOID-SYN|Phylloquinone-Biosynthesis|QUINONE-SYN|Quinone-Biosynthesis|SECONDARY-METABOLITE-BIOSYNTHESIS
rxn10052_c0	-	Cytosol_0	GCF_000295655.1.CDS.2071	adenylate kinase (Inorganic triphosphate)_c0				(1) cpd00018[c0] + (1) cpd00421[c0] <-> (1) cpd00008[c0] + (1) cpd00012[c0]	(1) AMP_c0[c0] + (1) Triphosphate_c0[c0] <-> (1) ADP_c0[c0] + (1) PPi_c0[c0]	rxn10052	ADK2
rxn04133_c0	>	Cytosol_0	Unknown	R06064_c0		-34.57		(1) cpd00001[c0] + (1) cpd08625[c0] -> (1) cpd00011[c0] + (1) cpd00067[c0] + (1) cpd01092[c0]	(1) H2O_c0[c0] + (1) 5-Hydroxyisourate_c0[c0] -> (1) CO2_c0[c0] + (1) H+_c0[c0] + (1) Allantoin_c0[c0]	rxn04133		R06064
rxn00193_c0	-	Cytosol_0	GCF_000295655.1.CDS.1258	glutamate racemase_c0	5.1.1.3	0		(1) cpd00023[c0] <-> (1) cpd00186[c0]	(1) L-Glutamate_c0[c0] <-> (1) D-Glutamate_c0[c0]	rxn00193	GLUR	R00260	D-Glutamine and D-glutamate metabolism	Acetylmuramoyl-Pentapeptide-Biosynthesis|Antibiotic-Resistance|Biosynthesis|Cell-Structure-Biosynthesis|Cell-Wall-Biosynthesis|Detoxification|PEPTIDOGLYCANSYN-PWY|Peptidoglycan-Biosynthesis
rxn05326_c0	<	Cytosol_0	GCF_000295655.1.CDS.2089	Hexanoyl-[acyl-carrier protein]:malonyl-CoA C-acyltransferase(decarboxylating, oxoacyl- and enoyl-reducing)_c0		16.55		(1) cpd00003[c0] + (1) cpd11472[c0] <- (1) cpd00004[c0] + (1) cpd00067[c0] + (1) cpd11473[c0]	(1) NAD_c0[c0] + (1) Hexanoyl-ACP_c0[c0] <- (1) NADH_c0[c0] + (1) H+_c0[c0] + (1) (2E) -Hexenoyl-[acp]_c0[c0]	rxn05326	EAR60x	R04955	Fatty acid biosynthesis	Biosynthesis|Fatty-acid-biosynthesis|Lipid-Biosynthesis|Palmitate-Biosynthesis
rxn00653_c0	-	Cytosol_0	GCF_000295655.1.CDS.860	3-aminopropanal:NAD+ oxidoreductase_c0		-9.8		(1) cpd00004[c0] + (2) cpd00067[c0] + (1) cpd00085[c0] <-> (1) cpd00001[c0] + (1) cpd00003[c0] + (1) cpd01504[c0]	(1) NADH_c0[c0] + (2) H+_c0[c0] + (1) beta-Alanine_c0[c0] <-> (1) H2O_c0[c0] + (1) NAD_c0[c0] + (1) 3-Aminopropanal_c0[c0]	rxn00653	ALDD22x	R00904	beta-Alanine metabolism	Amino-Acid-Biosynthesis|Beta-Alanine-Biosynthesis|Biosynthesis|IND-AMINO-ACID-SYN
rxn02166_c0	>	Cytosol_0	(GCF_000295655.1.CDS.1440 or GCF_000295655.1.CDS.120)	4-Nitrophenyl phosphate phosphohydrolase_c0		7.21		(1) cpd00001[c0] + (1) cpd02135[c0] -> (1) cpd00009[c0] + (1) cpd00646[c0]	(1) H2O_c0[c0] + (1) 4-Nitrophenyl phosphate_c0[c0] -> (1) Phosphate_c0[c0] + (1) PNP_c0[c0]	rxn02166		R03024	Aminobenzoate degradation
rxn00256_c0	<	Cytosol_0	GCF_000295655.1.CDS.1003	acetyl-CoA:oxaloacetate C-acetyltransferase (thioester-hydrolysing)_c0	2.3.3.3|4.1.3.7	8.93		(1) cpd00010[c0] + (1) cpd00067[c0] + (1) cpd00137[c0] <- (1) cpd00001[c0] + (1) cpd00022[c0] + (1) cpd00032[c0]	(1) CoA_c0[c0] + (1) H+_c0[c0] + (1) Citrate_c0[c0] <- (1) H2O_c0[c0] + (1) Acetyl-CoA_c0[c0] + (1) Oxaloacetate_c0[c0]	rxn00256	CIT2	R00351	Citrate cycle (TCA cycle)|Glyoxylate and dicarboxylate metabolism	ANAEROBIC-RESPIRATION|ANARESP1-PWY|Amino-Acid-Biosynthesis|Biosynthesis|Carbohydrates-Biosynthesis|Energy-Metabolism|FERMENTATION-PWY|Fermentation|GLUTAMINE-SYN|GLYCOLYSIS-TCA-GLYOX-BYPASS|GLYCOLYSIS-VARIANTS|GLYOXYLATE-BYPASS|IND-AMINO-ACID-SYN|P105-PWY|REDCITCYC|Respiration|TCA|TCA-GLYOX-BYPASS|TCA-VARIANTS
rxn11937_c0	<	Cytosol_0	GCF_000295655.1.CDS.189	Nitrogen:(NAD) oxidoreductase (N2O-forming)_c0		75.7428		(1) cpd00001[c0] + (1) cpd00003[c0] + (1) cpd00528[c0] <- (1) cpd00004[c0] + (1) cpd00067[c0] + (1) cpd00659[c0]	(1) H2O_c0[c0] + (1) NAD_c0[c0] + (1) N2_c0[c0] <- (1) NADH_c0[c0] + (1) H+_c0[c0] + (1) Nitrous oxide_c0[c0]	rxn11937
rxn08335_c0	>	Cytosol_0	GCF_000295655.1.CDS.365	(S)-dihydroorotate:quinone oxidoreductase_c0		-12.66		(1) cpd00282[c0] + (1) cpd15560[c0] -> (1) cpd00247[c0] + (1) cpd15561[c0]	(1) S-Dihydroorotate_c0[c0] + (1) Ubiquinone-8_c0[c0] -> (1) Orotate_c0[c0] + (1) Ubiquinol-8_c0[c0]	rxn08335	DH or D2			Biosynthesis|Nucleotide-Biosynthesis|PRPP-PWY|PWY0-162|PYR-NUC-SYN|Pyrimidine-De-Novo-Biosyn
rxn03004_c0	-	Cytosol_0	GCF_000295655.1.CDS.1920	10-Formyltetrahydrofolate:5'-phosphoribosylglycinamide formyltransferase_c0		-20.98		(1) cpd00201[c0] + (1) cpd02394[c0] <-> (1) cpd00067[c0] + (1) cpd00087[c0] + (1) cpd02678[c0]	(1) 10-Formyltetrahydrofolate_c0[c0] + (1) GAR_c0[c0] <-> (1) H+_c0[c0] + (1) Tetrahydrofolate_c0[c0] + (1) N-Formyl-GAR_c0[c0]	rxn03004	ADE8	R04325	Purine metabolism|One carbon pool by folate	AIR-Biosynthesis|Biosynthesis|Cofactor-Biosynthesis|FOLSYN-PWY|Folate-Biosynthesis|Nucleotide-Biosynthesis|PUR-NUC-SYN|Purine-Nucleotide-De-Novo-Biosynthesis|Vitamin-Biosynthesis
rxn10232_c0	-	Cytosol_0	GCF_000295655.1.CDS.833	isoheptadecanoyl-phosphatidylserine decarboxylase_c0		7.45		(2) cpd00067[c0] + (1) cpd15689[c0] <-> (1) cpd00011[c0] + (1) cpd15695[c0]	(2) H+_c0[c0] + (1) Diisoheptadecanoylphosphatidylserine_c0[c0] <-> (1) CO2_c0[c0] + (1) Diisoheptadecanoylphosphatidylethanolamine_c0[c0]	rxn10232
rxn00138_c0	>	Cytosol_0	GCF_000295655.1.CDS.243	deamido-NAD+:ammonia ligase (AMP-forming)_c0		-22.58		(1) cpd00002[c0] + (1) cpd00013[c0] + (1) cpd00638[c0] -> (1) cpd00003[c0] + (1) cpd00012[c0] + (1) cpd00018[c0] + (2) cpd00067[c0]	(1) ATP_c0[c0] + (1) NH3_c0[c0] + (1) Deamido-NAD_c0[c0] -> (1) NAD_c0[c0] + (1) PPi_c0[c0] + (1) AMP_c0[c0] + (2) H+_c0[c0]	rxn00138	NADS1m	R00189	Nicotinate and nicotinamide metabolism	Biosynthesis|Cofactor-Biosynthesis|NAD-Metabolism|NAD-SYN|PWY0-781|PYRIDNUCSYN-PWY
rxn06729_c0	>	Cytosol_0	GCF_000295655.1.CDS.1332	(R)-3-Hydroxytetradecanoly-[acyl-carrier-protein]:UDP-N-acetyl-glucosamine 3-O-(3-hydroxytetradecanoyl)transferase_c0	2.3.1.129	-3.61		(1) cpd00037[c0] + (1) cpd00067[c0] + (1) cpd11484[c0] -> (1) cpd02886[c0] + (1) cpd11493[c0]	(1) UDP-N-acetylglucosamine_c0[c0] + (1) H+_c0[c0] + (1) HMA_c0[c0] -> (1) UDP-3-O-(beta-hydroxymyristoyl) -N-acetylglucosamine_c0[c0] + (1) ACP_c0[c0]	rxn06729	UAGAAT	R04567	Lipopolysaccharide biosynthesis	Biosynthesis|Cell-Structure-Biosynthesis|KDO-NAGLIPASYN-PWY|LPSSYN-PWY|Lipid-Biosynthesis|Lipopolysaccharide-Biosynthesis|NAGLIPASYN-PWY
rxn02167_c0	-	Cytosol_0	(GCF_000295655.1.CDS.453 or GCF_000295655.1.CDS.346)	(S)-3-Hydroxybutanoyl-CoA hydro-lyase_c0		2.16		(1) cpd00842[c0] <-> (1) cpd00001[c0] + (1) cpd00650[c0]	(1) (S) -3-Hydroxybutyryl-CoA_c0[c0] <-> (1) H2O_c0[c0] + (1) Crotonyl-CoA_c0[c0]	rxn02167	ECOAH1	R03026	Fatty acid degradation|Lysine degradation|Benzoate degradation|Tryptophan metabolism|Aminobenzoate degradation|Butanoate metabolism|Carbon fixation pathways in prokaryotes	AROMATIC-COMPOUNDS-DEGRADATION|Amino-Acid-Degradation|Autotrophic-CO2-Fixation|C1-COMPOUNDS|CARBOXYLATES-DEG|CENTFERM-PWY|CO2-Fixation|Degradation|Energy-Metabolism|Fermentation|GALLATE-DEG|GLUDEG-II-PWY|GLUTAMATE-DEG|P3-PWY|Pyruvate-Degradation|TOLUENE-DEG|TRYPTOPHAN-DEG|TRYPTOPHAN-DEGRADATION-1
rxn05368_c0	-	Cytosol_0	GCF_000295655.1.CDS.722	8-methyl-3-oxo-decanoyl-ACP:NADP+ oxidoreductase_c0		-3.76		(1) cpd00005[c0] + (1) cpd00067[c0] + (1) cpd11504[c0] <-> (1) cpd00006[c0] + (1) cpd11505[c0]	(1) NADPH_c0[c0] + (1) H+_c0[c0] + (1) 8-methyl-3-oxo-decanoyl-ACP_c0[c0] <-> (1) NADP_c0[c0] + (1) 8-methyl-3-hydroxy-decanoyl-ACP_c0[c0]	rxn05368
rxn01858_c0	>	Cytosol_0	GCF_000295655.1.CDS.801	Deoxyadenosine aminohydrolase_c0		-8.48		(1) cpd00001[c0] + (1) cpd00067[c0] + (1) cpd00438[c0] -> (1) cpd00013[c0] + (1) cpd03279[c0]	(1) H2O_c0[c0] + (1) H+_c0[c0] + (1) Deoxyadenosine_c0[c0] -> (1) NH3_c0[c0] + (1) Deoxyinosine_c0[c0]	rxn01858	AAH1_2	R02556	Purine metabolism	Degradation|NUCLEO-DEG|PWY0-1297
rxn01819_c0	>	Cytosol_0	GCF_000295655.1.CDS.1001	Nomega,Nomega'-dimethyl-L-arginine dimethylamidohydrolase_c0	3.5.3.18	-9.82		(1) cpd00001[c0] + (1) cpd02279[c0] -> (1) cpd00274[c0] + (1) cpd00425[c0]	(1) H2O_c0[c0] + (1) NG,NG-Dimethyl-L-arginine_c0[c0] -> (1) Citrulline_c0[c0] + (1) (CH3) 2NH_c0[c0]	rxn01819		R02513
rxn05360_c0	-	Cytosol_0	GCF_000295655.1.CDS.722	4-methyl-3-oxo-hexanoyl-ACP:NADP+ oxidoreductase_c0		-3.76		(1) cpd00005[c0] + (1) cpd00067[c0] + (1) cpd11496[c0] <-> (1) cpd00006[c0] + (1) cpd11497[c0]	(1) NADPH_c0[c0] + (1) H+_c0[c0] + (1) 4-methyl-3-oxo-hexanoyl-ACP_c0[c0] <-> (1) NADP_c0[c0] + (1) 4-methyl-3-hydroxy-hexanoyl-ACP_c0[c0]	rxn05360
rxn02297_c0	>	Cytosol_0	GCF_000295655.1.CDS.60	6-Carboxyhexanoyl-CoA:L-alanine C-carboxyhexanoyltransferase (decarboxylating)_c0		2.16		(1) cpd00035[c0] + (1) cpd00067[c0] + (1) cpd00782[c0] -> (1) cpd00010[c0] + (1) cpd00011[c0] + (1) cpd00800[c0]	(1) L-Alanine_c0[c0] + (1) H+_c0[c0] + (1) Pimeloyl-CoA_c0[c0] -> (1) CoA_c0[c0] + (1) CO2_c0[c0] + (1) 8-Amino-7-oxononanoate_c0[c0]	rxn02297	AOXS	R03210	Biotin metabolism	7-Keto-8-aminopelargonate-Biosynthesis|BIOTIN-SYN|Biosynthesis|Cofactor-Biosynthesis|Vitamin-Biosynthesis
rxn05421_c0	>	Cytosol_0	((GCF_000295655.1.CDS.2095 or GCF_000295655.1.CDS.1922) and (GCF_000295655.1.CDS.917 or GCF_000295655.1.CDS.61))	8-methyl-nonanoyl-ACP:malonyl-[acyl-carrier-protein] C-acyltransferase (decarboxylating)_c0		2.156		(1) cpd11492[c0] + (1) cpd11557[c0] -> (1) cpd00011[c0] + (1) cpd11493[c0] + (1) cpd11558[c0]	(1) Malonyl-acyl-carrierprotein-_c0[c0] + (1) 8-methyl-nonanoyl-ACP_c0[c0] -> (1) CO2_c0[c0] + (1) ACP_c0[c0] + (1) 10-methyl-3-oxo-undecanoyl-ACP_c0[c0]	rxn05421
rxn01799_c0	-	Cytosol_0	(GCF_000295655.1.CDS.1229 or GCF_000295655.1.CDS.1891)	deoxyuridine:orthophosphate 2-deoxy-D-ribosyltransferase_c0	2.4.2.23	-7.95		(1) cpd00009[c0] + (1) cpd00412[c0] <-> (1) cpd00092[c0] + (1) cpd00509[c0]	(1) Phosphate_c0[c0] + (1) Deoxyuridine_c0[c0] <-> (1) Uracil_c0[c0] + (1) deoxyribose-1-phosphate_c0[c0]	rxn01799	DURIPP	R02484	Pyrimidine metabolism
rxn01485_c0	-	Cytosol_0	GCF_000295655.1.CDS.785	D-Glucosamine 1-phosphate 1,6-phosphomutase_c0		0		(1) cpd03671[c0] <-> (1) cpd00288[c0]	(1) D-Glucosamine1-phosphate_c0[c0] <-> (1) D-Glucosamine phosphate_c0[c0]	rxn01485	PGAMT	R02060	Amino sugar and nucleotide sugar metabolism	Biosynthesis|CARBO-BIOSYNTHESIS|Carbohydrates-Biosynthesis|Cell-Structure-Biosynthesis|Cell-Wall-Biosynthesis|Lipopolysaccharide-Biosynthesis|O-Antigen-Biosynthesis|OANTIGEN-PWY|Polyamine-Biosynthesis|SUGAR-NUCLEOTIDES|UDP-NAc-Glucosamine-Biosynthesis|UDPNAGSYN-PWY
rxn05206_c0	-	Cytosol_0	(GCF_000295655.1.CDS.703 or GCF_000295655.1.CDS.1951)	TRANS-RXN-187.ce_c0	1.A.1	0		(1) cpd00205[e0] <-> (1) cpd00205[c0]	(1) K+_e0[e0] <-> (1) K+_c0[c0]	rxn05206
rxn03031_c0	<	Cytosol_0	GCF_000295655.1.CDS.1958	Succinyl-CoA:2,3,4,5-tetrahydropyridine-2,6-dicarboxylate N-succinyltransferase_c0	2.3.1.117	11.44		(1) cpd00001[c0] + (1) cpd00078[c0] + (1) cpd02465[c0] <- (1) cpd00010[c0] + (1) cpd02724[c0]	(1) H2O_c0[c0] + (1) Succinyl-CoA_c0[c0] + (1) tetrahydrodipicolinate_c0[c0] <- (1) CoA_c0[c0] + (1) N-Succinyl-L-2-amino-6-oxopimelate_c0[c0]	rxn03031	THDPS	R04365	Lysine biosynthesis	Amino-Acid-Biosynthesis|Biosynthesis|DAPLYSINESYN-PWY|IND-AMINO-ACID-SYN|LYSINE-SYN|P4-PWY|PWY0-781
rxn09207_c0	>	Cytosol_0	GCF_000295655.1.CDS.1437	Phosphatidylserine syntase (n-C14:1)_c0		-240.29		(1) cpd00054[c0] + (1) cpd15422[c0] -> (1) cpd00046[c0] + (2) cpd00067[c0] + (1) cpd15554[c0]	(1) L-Serine_c0[c0] + (1) CDP-1,2-ditetradec-7-enoylglycerol_c0[c0] -> (1) CMP_c0[c0] + (2) H+_c0[c0] + (1) phosphatidylserine ditetradec-7-enoyl_c0[c0]	rxn09207	PSSA141
rxn09296_c0	>	Cytosol_0	(GCF_000295655.1.CDS.2041 or GCF_000295655.1.CDS.1547 or GCF_000295655.1.CDS.1466 or GCF_000295655.1.CDS.579)	hydrogen peroxide reductase (thioredoxin)_c0				(1) cpd00025[c0] + (1) cpd11421[c0] -> (2) cpd00001[c0] + (1) cpd11420[c0]	(1) H2O2_c0[c0] + (1) trdrd_c0[c0] -> (2) H2O_c0[c0] + (1) trdox_c0[c0]	rxn09296	THDPO
rxn00239_c0	-	Cytosol_0	GCF_000295655.1.CDS.344	ATP:GMP phosphotransferase_c0		9.53		(1) cpd00002[c0] + (1) cpd00067[c0] + (1) cpd00126[c0] <-> (1) cpd00008[c0] + (1) cpd00031[c0]	(1) ATP_c0[c0] + (1) H+_c0[c0] + (1) GMP_c0[c0] <-> (1) ADP_c0[c0] + (1) GDP_c0[c0]	rxn00239	GK1	R00332	Purine metabolism	Biosynthesis|DENOVOPURINE2-PWY|Metabolic-Clusters|Nucleotide-Biosynthesis|P1-PWY|PRPP-PWY|PUR-NUC-SYN|PYR-NUC-SYN|Purine-Nucleotide-De-Novo-Biosynthesis|Purine-Nucleotides-Salvage
rxn00441_c0	>	Cytosol_0	GCF_000295655.1.CDS.1622	R00621_c0		-6.87		(1) cpd00024[c0] + (1) cpd00056[c0] + (1) cpd00067[c0] -> (1) cpd00011[c0] + (1) cpd03189[c0]	(1) 2-Oxoglutarate_c0[c0] + (1) TPP_c0[c0] + (1) H+_c0[c0] -> (1) CO2_c0[c0] + (1) 3-Carboxy-1-hydroxypropyl-ThPP_c0[c0]	rxn00441		R00621	Citrate cycle (TCA cycle)
rxn00302_c0	>	Cytosol_0	GCF_000295655.1.CDS.439	GTP 8,9-hydrolase_c0		-9.79		(1) cpd00001[c0] + (1) cpd00038[c0] -> (1) cpd03518[c0]	(1) H2O_c0[c0] + (1) GTP_c0[c0] -> (1) Formamidopyrimidine nucleoside triphosphate_c0[c0]	rxn00302		R00428	Folate biosynthesis
rxn00467_c0	-	Cytosol_0	GCF_000295655.1.CDS.896	L-Ornithine:2-oxo-acid aminotransferase_c0		-1		(1) cpd00024[c0] + (1) cpd00064[c0] <-> (1) cpd00023[c0] + (1) cpd00858[c0]	(1) 2-Oxoglutarate_c0[c0] + (1) Ornithine_c0[c0] <-> (1) L-Glutamate_c0[c0] + (1) L-Glutamate5-semialdehyde_c0[c0]	rxn00467		R00667	Arginine and proline metabolism	ARG-PRO-PWY|ARGASEDEG-PWY|ARGININE-DEG|ARGININE-SYN|ARGININE-SYN4-PWY|ARGORNPROST-PWY|Activation-Inactivation-Interconversion|Amino-Acid-Biosynthesis|Amino-Acid-Degradation|Biosynthesis|CITRULBIO-PWY|Citrulline-Biosynthesis|Degradation|GLUTAMATE-SYN|IND-AMINO-ACID-SYN|Interconversion|Other-Amino-Acid-Biosynthesis|PROLINE-SYN
rxn03130_c0	>	Cytosol_0	GCF_000295655.1.CDS.1046	UDP-2,3-bis[(3R)-3-hydroxymyristoyl]-alpha-D-glucosamine 2,3-bis[(3R)-3-hydroxymyristoyl]-beta-D-glucosaminyl 1-phosphate phosphohydrolase_c0		-28.37		(1) cpd00001[c0] + (1) cpd02835[c0] -> (2) cpd00067[c0] + (1) cpd00091[c0] + (1) cpd02930[c0]	(1) H2O_c0[c0] + (1) UDP-2,3-bis(3-hydroxytetradecanoyl) glucosamine_c0[c0] -> (2) H+_c0[c0] + (1) UMP_c0[c0] + (1) Lipid X_c0[c0]	rxn03130		R04549	Lipopolysaccharide biosynthesis	Biosynthesis|Cell-Structure-Biosynthesis|KDO-NAGLIPASYN-PWY|LPSSYN-PWY|Lipid-Biosynthesis|Lipopolysaccharide-Biosynthesis|NAGLIPASYN-PWY
rxn01791_c0	>	Cytosol_0	GCF_000295655.1.CDS.227	(R)-Pantoate:beta-alanine ligase (AMP-forming)_c0	6.3.2.1	-26.84		(1) cpd00002[c0] + (1) cpd00085[c0] + (1) cpd00408[c0] -> (1) cpd00012[c0] + (1) cpd00018[c0] + (2) cpd00067[c0] + (1) cpd00644[c0]	(1) ATP_c0[c0] + (1) beta-Alanine_c0[c0] + (1) Pantoate_c0[c0] -> (1) PPi_c0[c0] + (1) AMP_c0[c0] + (2) H+_c0[c0] + (1) PAN_c0[c0]	rxn01791	PANTS	R02473	beta-Alanine metabolism|Pantothenate and CoA biosynthesis	Biosynthesis|CoA-Biosynthesis|Cofactor-Biosynthesis|PANTO-PWY|PANTOSYN-PWY|Pantothenate-Biosynthesis|Vitamin-Biosynthesis
rxn00183_c0	>	Cytosol_0	GCF_000295655.1.CDS.1188	L-Glutamate 5-semialdehyde:NAD+ oxidoreductase_c0		-9.8		(1) cpd00001[c0] + (1) cpd00003[c0] + (1) cpd00858[c0] -> (1) cpd00004[c0] + (1) cpd00023[c0] + (2) cpd00067[c0]	(1) H2O_c0[c0] + (1) NAD_c0[c0] + (1) L-Glutamate5-semialdehyde_c0[c0] -> (1) NADH_c0[c0] + (1) L-Glutamate_c0[c0] + (2) H+_c0[c0]	rxn00183	GSADH	R00245	Arginine and proline metabolism
rxn10308_c0	-	Cytosol_0	GCF_000295655.1.CDS.662	myristoyl-lipoteichoic acid synthesis (n-24), linked, N-acetylglucosamine substituted_c0		-40.8		(24) cpd00037[c0] + (1) cpd15747[c0] <-> (24) cpd00014[c0] + (1) cpd15765[c0]	(24) UDP-N-acetylglucosamine_c0[c0] + (1) Myristoyllipoteichoic acid (n-24) , linked, unsubstituted_c0[c0] <-> (24) UDP_c0[c0] + (1) Myristoyllipoteichoic acid (n-24) , linked, N-acetyl-D-glucosamine_c0[c0]	rxn10308
rxn06526_c0	-	Cytosol_0	(GCF_000295655.1.CDS.841 or GCF_000295655.1.CDS.923)	protein-dithiol:NADP+ oxidoreductase_c0		-4.71		(1) cpd00006[c0] + (1) cpd12072[c0] <-> (1) cpd00005[c0] + (1) cpd00067[c0] + (1) cpd12139[c0]	(1) NADP_c0[c0] + (1) Protein dithiol_c0[c0] <-> (1) NADPH_c0[c0] + (1) H+_c0[c0] + (1) Protein disulfide_c0[c0]	rxn06526		R03914
rxn01329_c0	-	Cytosol_0	(GCF_000295655.1.CDS.1205 or GCF_000295655.1.CDS.785)	D-mannose 6-phosphate 1,6-phosphomutase_c0	5.4.2.8	0		(1) cpd00235[c0] <-> (1) cpd00485[c0]	(1) D-mannose-6-phosphate_c0[c0] <-> (1) D-Mannose1-phosphate_c0[c0]	rxn01329	PMANM	R01818	Fructose and mannose metabolism|Amino sugar and nucleotide sugar metabolism	Ascorbate-Biosynthesis|Biosynthesis|CARBO-BIOSYNTHESIS|COLANSYN-PWY|Carbohydrates-Biosynthesis|Cell-Structure-Biosynthesis|Cofactor-Biosynthesis|GDP-Mannose-Biosynthesis|SUGAR-NUCLEOTIDES|Vitamin-Biosynthesis
rxn02507_c0	>	Cytosol_0	GCF_000295655.1.CDS.1873	1-(2-Carboxyphenylamino)-1-deoxy-D-ribulose-5-phosphate carboxy-lyase(cyclizing)_c0		-14.46		(1) cpd00067[c0] + (1) cpd00956[c0] -> (1) cpd00001[c0] + (1) cpd00011[c0] + (1) cpd02210[c0]	(1) H+_c0[c0] + (1) 1-(2-carboxyphenylamino) -1-deoxyribulose 5-phosphate_c0[c0] -> (1) H2O_c0[c0] + (1) CO2_c0[c0] + (1) Indoleglycerol phosphate_c0[c0]	rxn02507		R03508	Phenylalanine, tyrosine and tryptophan biosynthesis	ALL-CHORISMATE-PWY|Amino-Acid-Biosynthesis|Biosynthesis|COMPLETE-ARO-PWY|IND-AMINO-ACID-SYN|TRPSYN-PWY|TRYPTOPHAN-BIOSYNTHESIS
rxn10220_c0	-	Cytosol_0	GCF_000295655.1.CDS.832	isoheptadecanoyl-phosphatidate cytidylyltransferase_c0		1.07		(1) cpd00052[c0] + (1) cpd15677[c0] <-> (1) cpd00012[c0] + (1) cpd00067[c0] + (1) cpd15683[c0]	(1) CTP_c0[c0] + (1) 1,2-diisoheptadecanoyl-sn-glycerol 3-phosphate_c0[c0] <-> (1) PPi_c0[c0] + (1) H+_c0[c0] + (1) CDP-1,2-diisoheptadecanoylglycerol_c0[c0]	rxn10220
rxn05464_c0	>	Cytosol_0	GCF_000295655.1.CDS.2089	trans-Octodec-2-enoyl-ACP:NAD+ oxidoreductase (A-specific)_c0		-16.55		(1) cpd00004[c0] + (1) cpd00067[c0] + (1) cpd11572[c0] -> (1) cpd00003[c0] + (1) cpd11573[c0]	(1) NADH_c0[c0] + (1) H+_c0[c0] + (1) trans-Octodec-2-enoyl-ACP_c0[c0] -> (1) NAD_c0[c0] + (1) Octodecanoyl-ACP_c0[c0]	rxn05464
rxn01964_c0	>	Cytosol_0	((GCF_000295655.1.CDS.1877 or GCF_000295655.1.CDS.1878) and GCF_000295655.1.CDS.1875)	L-serine hydro-lyase [adding 1-C-(indol-3-yl)glycerol 3-phosphate; L-tryptophan and glyceraldehyde-3-phosphate-forming]_c0		-9.17		(1) cpd00054[c0] + (1) cpd02210[c0] -> (1) cpd00001[c0] + (1) cpd00065[c0] + (1) cpd00102[c0]	(1) L-Serine_c0[c0] + (1) Indoleglycerol phosphate_c0[c0] -> (1) H2O_c0[c0] + (1) L-Tryptophan_c0[c0] + (1) Glyceraldehyde3-phosphate_c0[c0]	rxn01964	TRPS1r	R02722	Glycine, serine and threonine metabolism|Phenylalanine, tyrosine and tryptophan biosynthesis
rxn02341_c0	>	Cytosol_0	(GCF_000295655.1.CDS.549 and GCF_000295655.1.CDS.549)	N-[(R)-4'-Phosphopantothenoyl]-L-cysteine carboxy-lyase_c0	4.1.1.36	-3.09		(1) cpd00067[c0] + (1) cpd02666[c0] -> (1) cpd00011[c0] + (1) cpd00834[c0]	(1) H+_c0[c0] + (1) (R) -4'-Phosphopantothenoyl-L-cysteine_c0[c0] -> (1) CO2_c0[c0] + (1) Phosphopantetheine_c0[c0]	rxn02341	PPCDC	R03269	Pantothenate and CoA biosynthesis	Biosynthesis|COA-PWY|CoA-Biosynthesis|Cofactor-Biosynthesis|PANTOSYN-PWY|Vitamin-Biosynthesis
rxn01923_c0	>	Cytosol_0	GCF_000295655.1.CDS.2083	2-Methylpropanoyl-CoA:oxygen 2,3-oxidoreductase_c0		-78.1137		(1) cpd00007[c0] + (2) cpd00481[c0] -> (2) cpd00001[c0] + (2) cpd02187[c0]	(1) O2_c0[c0] + (2) Isobutyryl-CoA_c0[c0] -> (2) H2O_c0[c0] + (2) Methacrylyl-CoA_c0[c0]	rxn01923
rxn06591_c0	-	Cytosol_0	GCF_000295655.1.CDS.512	L-glutamate-semialdehyde: NADP+ oxidoreductase(L-glutamyl-tRNA(Glu)-forming)_c0				(1) cpd00005[c0] + (1) cpd00067[c0] + (1) cpd12227[c0] <-> (1) cpd00006[c0] + (1) cpd02345[c0] + (1) cpd11912[c0]	(1) NADPH_c0[c0] + (1) H+_c0[c0] + (1) L-Glutamyl-tRNA-Glu_c0[c0] <-> (1) NADP_c0[c0] + (1) L-Glutamate1-semialdehyde_c0[c0] + (1) tRNA-Glu_c0[c0]	rxn06591	GLUTRR	R04109	Porphyrin and chlorophyll metabolism
rxn01137_c0	>	Cytosol_0	GCF_000295655.1.CDS.801	Adenosine aminohydrolase_c0		-8.48		(1) cpd00001[c0] + (1) cpd00067[c0] + (1) cpd00182[c0] -> (1) cpd00013[c0] + (1) cpd00246[c0]	(1) H2O_c0[c0] + (1) H+_c0[c0] + (1) Adenosine_c0[c0] -> (1) NH3_c0[c0] + (1) Inosine_c0[c0]	rxn01137	AAH1_1	R01560	Purine metabolism	Adenine-Adenosine-Salvage|Adenosine-Nucleotides-Degradation|Biosynthesis|Degradation|NUCLEO-DEG|Nucleotide-Biosynthesis|PUR-NUC-SYN|PWY0-1296|Purine-Degradation|Purine-Nucleotides-Salvage|SALVADEHYPOX-PWY
rxn03182_c0	-	Cytosol_0	GCF_000295655.1.CDS.525	CMP-3-deoxy-D-manno-oct-2-ulosonate:lipid IVA 3-deoxy-D-manno-oct-2-ulosonate transferase_c0	2.4.99.12	-11.23		(1) cpd02546[c0] + (1) cpd02993[c0] <-> (1) cpd00046[c0] + (1) cpd00067[c0] + (1) cpd03585[c0]	(1) CMP-KDO_c0[c0] + (1) Lipid IV(A) _c0[c0] <-> (1) CMP_c0[c0] + (1) H+_c0[c0] + (1) KDO-lipid IV(A) _c0[c0]	rxn03182	MOAT	R04658	Lipopolysaccharide biosynthesis	Biosynthesis|Cell-Structure-Biosynthesis|KDO-Lipid-IV-Transfer|KDO-NAGLIPASYN-PWY|KDOSYN-PWY|LPSSYN-PWY|Lipid-Biosynthesis|Lipopolysaccharide-Biosynthesis
rxn01343_c0	-	Cytosol_0	GCF_000295655.1.CDS.1354	ATP:Sedoheptulose 7-phosphate 1-phosphotransferase_c0		-14.03		(1) cpd00002[c0] + (1) cpd00238[c0] <-> (1) cpd00008[c0] + (1) cpd00067[c0] + (1) cpd00349[c0]	(1) ATP_c0[c0] + (1) Sedoheptulose7-phosphate_c0[c0] <-> (1) ADP_c0[c0] + (1) H+_c0[c0] + (1) Sedoheptulose 1,7-bisphosphate_c0[c0]	rxn01343	PFK1_3	R01843		Energy-Metabolism|PWY0-1517
rxn00224_c0	-	Cytosol_0	GCF_000295655.1.CDS.471	protoheme ferro-lyase (protoporphyrin-forming)_c0				(1) cpd01476[c0] + (1) cpd10515[c0] <-> (1) cpd00028[c0] + (2) cpd00067[c0]	(1) Protoporphyrin_c0[c0] + (1) Fe2+_c0[c0] <-> (1) Heme_c0[c0] + (2) H+_c0[c0]	rxn00224	FCLT	R00310	Porphyrin and chlorophyll metabolism	Biosynthesis|Cofactor-Biosynthesis|HEME-BIOSYNTHESIS-II|HEME-SYN|HEMESYN2-PWY|PWY0-1415|Porphyrin-Compounds-Biosynthesis
rxn05372_c0	-	Cytosol_0	GCF_000295655.1.CDS.722	10-methyl-3-oxo-dodecanoyl-ACP:NADP+ oxidoreductase_c0		-3.76		(1) cpd00005[c0] + (1) cpd00067[c0] + (1) cpd11508[c0] <-> (1) cpd00006[c0] + (1) cpd11509[c0]	(1) NADPH_c0[c0] + (1) H+_c0[c0] + (1) 10-methyl-3-oxo-dodecanoyl-ACP_c0[c0] <-> (1) NADP_c0[c0] + (1) 10-methyl-3-hydroxy-dodecanoyl-ACP_c0[c0]	rxn05372
rxn06510_c0	-	Cytosol_0	GCF_000295655.1.CDS.2084	Lauroyl-CoA:acetyl-CoA C-acyltransferase_c0		7.06		(1) cpd00022[c0] + (1) cpd01260[c0] <-> (1) cpd00010[c0] + (1) cpd12689[c0]	(1) Acetyl-CoA_c0[c0] + (1) Lauroyl-CoA_c0[c0] <-> (1) CoA_c0[c0] + (1) 3-Oxotetradecanoyl-CoA_c0[c0]	rxn06510	ACACT6r	R03858	Fatty acid elongation|Fatty acid degradation
rxn08307_c0	-	Cytosol_0	GCF_000295655.1.CDS.832	CDP-diacylglycerol synthetase (n-C14:0)_c0		270.92		(1) cpd00052[c0] + (1) cpd15522[c0] <-> (1) cpd00012[c0] + (1) cpd00067[c0] + (1) cpd15423[c0]	(1) CTP_c0[c0] + (1) 1,2-ditetradecanoyl-sn-glycerol 3-phosphate_c0[c0] <-> (1) PPi_c0[c0] + (1) H+_c0[c0] + (1) CDP-1,2-ditetradecanoylglycerol_c0[c0]	rxn08307	DASYN140
rxn05426_c0	-	Cytosol_0	GCF_000295655.1.CDS.722	12-methyl-3-oxo-tridecanoyl-ACP:NADP+ oxidoreductase_c0		-3.76		(1) cpd00005[c0] + (1) cpd00067[c0] + (1) cpd11562[c0] <-> (1) cpd00006[c0] + (1) cpd11563[c0]	(1) NADPH_c0[c0] + (1) H+_c0[c0] + (1) 12-methyl-3-oxo-tridecanoyl-ACP_c0[c0] <-> (1) NADP_c0[c0] + (1) 12-methyl-3-hydroxy-tridecanoyl-ACP_c0[c0]	rxn05426
rxn00209_c0	>	Cytosol_0	GCF_000295655.1.CDS.1490	Pyridoxine 5-phosphate:oxygen oxidoreductase_c0		-28.04		(1) cpd00007[c0] + (1) cpd00478[c0] -> (1) cpd00016[c0] + (1) cpd00025[c0]	(1) O2_c0[c0] + (1) Pyridoxine phosphate_c0[c0] -> (1) Pyridoxal phosphate_c0[c0] + (1) H2O2_c0[c0]	rxn00209	PDX3_2	R00278	Vitamin B6 metabolism	Biosynthesis|Cofactor-Biosynthesis|PLPSAL-PWY|PWY0-845|PYRIDOXSYN-PWY|Vitamin-B6-Biosynthesis|Vitamin-Biosynthesis
rxn02474_c0	-	Cytosol_0	GCF_000295655.1.CDS.204	5-amino-6-(5-phosphoribitylamino)uracil:NADP+ 1'-oxidoreductase_c0	1.1.1.193	3.14		(1) cpd00006[c0] + (1) cpd02720[c0] <-> (1) cpd00005[c0] + (1) cpd00067[c0] + (1) cpd00931[c0]	(1) NADP_c0[c0] + (1) 5-Amino-6--5-phosphoribitylaminouracil_c0[c0] <-> (1) NADPH_c0[c0] + (1) H+_c0[c0] + (1) 5-Amino-6--5-phosphoribosylaminouracil_c0[c0]	rxn02474	APRAUR	R03458	Riboflavin metabolism	Biosynthesis|Cofactor-Biosynthesis|Flavin-Biosynthesis|RIBOSYN2-PWY|Vitamin-Biosynthesis
rxn03246_c0	-	Cytosol_0	(GCF_000295655.1.CDS.2086 and GCF_000295655.1.CDS.2086)	(S)-hydroxyoctanoyl-CoA:NAD+ oxidoreductase_c0		3.76		(1) cpd00003[c0] + (1) cpd03120[c0] <-> (1) cpd00004[c0] + (1) cpd00067[c0] + (1) cpd03121[c0]	(1) NAD_c0[c0] + (1) (S) -Hydroxyoctanoyl-CoA_c0[c0] <-> (1) NADH_c0[c0] + (1) H+_c0[c0] + (1) 3-Oxooctanoyl-CoA_c0[c0]	rxn03246	HACD3	R04745	Fatty acid elongation|Fatty acid degradation
rxn12645_c0	-	Cytosol_0	(GCF_000295655.1.CDS.1740 or GCF_000295655.1.CDS.1488)	methionyl aminopeptidase_c0		-154.35		(1) cpd00001[c0] + (1) cpd11581[c0] <-> (1) cpd00033[c0] + (1) cpd00132[c0]	(1) H2O_c0[c0] + (1) gly-asn-L_c0[c0] <-> (1) Glycine_c0[c0] + (1) L-Asparagine_c0[c0]	rxn12645	MEAMP1(gly-asn)
[truncated: 151 more rows]
