# Supplementary material for: Comparative genomics and metabolomics analysis of Riemerella anatipestifer strain CH-1 and CH-2
Source: Sci Rep. 2021 Jan 12;11:616. doi: 10.1038/s41598-020-79733-w (PMC7804117; doi:10.1038/s41598-020-79733-w)
Supplement: Supplementary file 7 — Supplementary Information 7. [file 41598_2020_79733_MOESM7_ESM.xls]

## Sheet:  iJL463 ModelCompounds
id	name	formula	charge	compartment	uptake	min_uptake	lowerbound	max_uptake	upperbound
cpd00067_e0	H+_e0	H	1		86.074	8.6074	-100	100	100
cpd00182_e0	Adenosine_e0	C10H13N5O4	0		-46.7578	-100	-100	53.6009	100
cpd00412_e0	Deoxyuridine_e0	C9H12N2O5	0		0	-134.102	-1000	0	0
cpd00012_e0	PPi_e0	HO7P2	-3		0	-49.6447	-1000	0	0
cpd00246_e0	Inosine_e0	C10H12N4O5	0		46.659	-34.1025	-100	100	100
cpd00001_e0	H2O_e0	H2O	0		-100	-100	-100	0	100
cpd00023_e0	L-Glutamate_e0	C5H8NO4	-1		80.7241	8.07241	-100	84.7797	100
cpd00971_e0	Na+_e0	Na	1		0	0	-100	0	100
cpd00367_e0	Cytidine_e0	C9H13N3O5	0		-41.7757	-99.7925	-1000	0	0
cpd00058_e0	Cu2+_e0	Cu	2		0.0272025	0.00272025	-100	0.0272025	100
cpd00184_e0	Thymidine_e0	C10H14N2O5	0		-3.85732	-78.3337	-100	0.15821	100
cpd10515_e0	Fe2+_e0	Fe	2		0	0	-100	0.0815909	100
cpd00355_e0	Nicotinamide ribonucleotide_e0	C11H14N2O8P	-1		0	0	-1000	0	0
cpd00438_e0	Deoxyadenosine_e0	C10H13N5O3	0		0.281527	-20.7877	-100	100	100
cpd00249_e0	Uridine_e0	C9H12N2O6	0		-0.439437	-100	-100	-0.0439437	100
cpd00654_e0	Deoxycytidine_e0	C9H13N3O4	0		-52.1092	-99.7925	-100	100	100
cpd00277_e0	Deoxyguanosine_e0	C10H13N5O4	0		0	-120.328	-1000	0	0
cpd03279_e0	Deoxyinosine_e0	C10H12N4O4	0		0	-120.788	-1000	0	0
cpd00254_e0	Mg_e0	Mg	2		0.0272025	0.00272025	-100	0.0272025	100
cpd02701_c0	S-Adenosyl-4-methylthio-2-oxobutanoate_c0	C15H19N5O6S	0		0	0	-1000	0	0
cpd00009_e0	Phosphate_e0	HO4P	-2		-92.8938	-99.2894	-100	0	100
cpd00205_e0	K+_e0	K	1		0.0272025	0.00272025	-100	0.0272025	100
cpd00034_e0	Zn2+_e0	Zn	2		0.0272025	0.00272025	-100	0.0272025	100
cpd10516_e0	fe3_e0	Fe	3		0.0816076	0	-100	0.0816076	100
cpd00030_e0	Mn2+_e0	Mn	2		0.0272025	0.00272025	-100	0.0272025	100
cpd00149_e0	Co2+_e0	Co	2		0.0272025	0.00272025	-100	0.0272025	100
cpd00311_e0	Guanosine_e0	C10H13N5O5	0		0.098816	-20.3445	-100	100	100
cpd00099_e0	Cl-_e0	Cl	-1		0.0272025	0.00272025	-100	0.0272025	100
cpd01012_e0	Cd2+_e0	Cd	2		0	0	-100	0	100
cpd00007_e0	O2_e0	O2	0		100	0.00952088	-100	100	100
cpd00011_e0	CO2_e0	CO2	0		-185.952	-220.727	-1000	-18.5952	0
cpd00322_e0	L-Isoleucine_e0	C6H13NO2	0		2.87255	0.287255	-100	2.87255	100
cpd11606_e0	Menaquinone 7_e0	C46H64O2	0		0	0	-1000	0	0
cpd00051_e0	L-Arginine_e0	C6H15N4O2	1		2.22164	0.222164	-100	2.22164	100
cpd00516_e0	meso-2,6-Diaminopimelate_e0	C7H14N2O4	0		0	0	-1000	0	0
cpd00118_e0	Putrescine_e0	C4H14N2	2		0	0	-1000	0	0
cpd01080_e0	ocdca_e0	C18H35O2	-1		0	0	-1000	0	0
cpd00060_e0	L-Methionine_e0	C5H11NO2S	0		1.14994	0.114994	-100	1.14994	100
cpd00268_e0	H2S2O3_e0	HO3S2	-1		0	0	-1000	0	0
cpd00010_e0	CoA_e0	C21H32N7O16P3S	-4		0	0	-1000	0	0
cpd00107_e0	L-Leucine_e0	C6H13NO2	0		4.04614	0.404614	-100	4.04614	100
cpd01188_e0	Lanosterol_e0	C30H50O	0		0	0	-1000	0	0
cpd00063_e0	Ca2+_e0	Ca	2		0.0272025	0.00272025	-100	0.0272025	100
cpd00119_e0	L-Histidine_e0	C6H9N3O2	0		0.696332	0.0696332	-100	0.696332	100
cpd00357_e0	TTP_e0	C10H14N2O14P3	-3		0	0	-1000	0	0
cpd00793_e0	Thiamine phosphate_e0	C12H16N4O4PS	-1		0.0272025	0.00272025	-100	0.0272025	100
cpd00156_e0	L-Valine_e0	C5H11NO2	0		3.14878	0.314878	-100	3.14878	100
cpd00028_e0	Heme_e0	C34H30FeN4O4	-2		0.0272025	0.00272025	-100	0.0272025	100
cpd00066_e0	L-Phenylalanine_e0	C9H11NO2	0		1.35746	0.135746	-100	1.35746	100
cpd00264_e0	Spermidine_e0	C7H22N3	3		0	0	-1000	0	0
cpd00048_e0	Sulfate_e0	O4S	-2		0.0272025	0.00272025	-100	0.0272025	100
cpd00039_e0	L-Lysine_e0	C6H15N2O2	1		2.7273	0.27273	-100	2.7273	100
cpd00084_e0	L-Cysteine_e0	C3H7NO2S	0		0.750556	0.0750556	-100	0.750556	100
cpd00046_e0	CMP_e0	C9H12N3O8P	-2		100	0.710618	-100	100	100
cpd00218_e0	Niacin_e0	C6H4NO2	-1		0.054405	0.0054405	-100	0.054405	100
cpd11416_c0	Biomass_c0	null	0		-8.78502	-8.78502	-1000	-0.878502	0

## Sheet:  iJL463 ModelReactions
id	direction	compartment	gpr	name	pathway	equation	definition	flux	min_flux	lowerbound	max_flux	upperbound
rxn02201_c0	>	Cytosol_0	GCF_000295655.1.CDS.1498	2-amino-4-hydroxy-6-hydroxymethyl-7,8-dihydropteridine-diphosphate:4-aminobenzoate 2-amino-4-hydroxydihydropteridine-6-methenyltransferase_c0		(1) cpd00443[c0] + (1) cpd02920[c0] -> (1) cpd00012[c0] + (1) cpd00067[c0] + (1) cpd00683[c0]	(1) ABEE_c0[c0] + (1) 2-Amino-4-hydroxy-6-hydroxymethyl-7-8-dihydropteridinediphosphate_c0[c0] -> (1) PPi_c0[c0] + (1) H+_c0[c0] + (1) Dihydropteroate_c0[c0]	0	0	0	629.967	1000
rxn07431_c0	-	Cytosol_0	(GCF_000295655.1.CDS.1702 and GCF_000295655.1.CDS.1702)	R07600_c0		(1) cpd00213[c0] + (1) cpd14700[c0] <-> (1) cpd00056[c0] + (1) cpd02700[c0]	(1) Lipoamide_c0[c0] + (1) 2-Methyl-1-hydroxypropyl-TPP_c0[c0] <-> (1) TPP_c0[c0] + (1) S-(2-Methylpropionyl)-dihydrolipoamide_c0[c0]	0	0	-1000	0	1000
rxn00836_c0	<	Cytosol_0	GCF_000295655.1.CDS.2072	IMP:diphosphate phospho-D-ribosyltransferase_c0		(1) cpd00012[c0] + (1) cpd00067[c0] + (1) cpd00114[c0] <- (1) cpd00103[c0] + (1) cpd00226[c0]	(1) PPi_c0[c0] + (1) H+_c0[c0] + (1) IMP_c0[c0] <- (1) PRPP_c0[c0] + (1) HYXN_c0[c0]	-46.659	-263.375	-1000	0	0
rxn08180_c0	>	Cytosol_0	GCF_000295655.1.CDS.567	Biotin synthase_c0		(1) cpd00017[c0] + (1) cpd00074[c0] + (1) cpd01311[c0] -> (1) cpd00060[c0] + (1) cpd00067[c0] + (1) cpd00104[c0] + (1) cpd03091[c0]	(1) S-Adenosyl-L-methionine_c0[c0] + (1) S_c0[c0] + (1) Dethiobiotin_c0[c0] -> (1) L-Methionine_c0[c0] + (1) H+_c0[c0] + (1) BIOT_c0[c0] + (1) 5'-Deoxyadenosine_c0[c0]	0	0	0	0	1000
rxn05318_c0	-	Cytosol_0	GCF_000295655.1.CDS.2176	TRANS-RXN-203.ce_c0		(1) cpd00067[e0] + (1) cpd00182[e0] <-> (1) cpd00067[c0] + (1) cpd00182[c0]	(1) H+_e0[e0] + (1) Adenosine_e0[e0] <-> (1) H+_c0[c0] + (1) Adenosine_c0[c0]	-46.7578	-100	-1000	53.6009	1000
rxn00423_c0	>	Cytosol_0	GCF_000295655.1.CDS.239	acetyl-CoA:L-serine O-acetyltransferase_c0		(1) cpd00022[c0] + (1) cpd00054[c0] -> (1) cpd00010[c0] + (1) cpd00722[c0]	(1) Acetyl-CoA_c0[c0] + (1) L-Serine_c0[c0] -> (1) CoA_c0[c0] + (1) O-Acetyl-L-serine_c0[c0]	0	0	0	0	1000
rxn00364_c0	-	Cytosol_0	GCF_000295655.1.CDS.1497	ATP:CMP phosphotransferase_c0		(1) cpd00002[c0] + (1) cpd00046[c0] + (1) cpd00067[c0] <-> (1) cpd00008[c0] + (1) cpd00096[c0]	(1) ATP_c0[c0] + (1) CMP_c0[c0] + (1) H+_c0[c0] <-> (1) ADP_c0[c0] + (1) CDP_c0[c0]	59.7253	0.357611	-1000	101.555	1000
rxn03408_c0	-	Cytosol_0	GCF_000295655.1.CDS.855	UDP-N-acetyl-D-glucosamine:undecaprenyl-diphospho-N-acetylmuramoyl-L-alanyl-gamma-D-glutamyl-meso-2,6-diaminopimeloyl-D-alanyl-D-alanine 4-beta-N-acetylglucosaminlytransferase_c0		(1) cpd00037[c0] + (1) cpd03494[c0] <-> (1) cpd00014[c0] + (1) cpd03495[c0]	(1) UDP-N-acetylglucosamine_c0[c0] + (1) Undecaprenyl-diphospho-N-acetylmuramoyl-L-alanyl-D-glutamyl-meso-2-6-diaminopimeloyl-D-alanyl-D-alanine_c0[c0] <-> (1) UDP_c0[c0] + (1) Undecaprenyl-diphospho-N-acetylmuramoyl--N-acetylglucosamine-L-ala-D-glu-meso-2-6-diaminopimeloyl-D-ala-D-ala_c0[c0]	0.219719	0.0219719	-1000	0.219719	1000
rxn02177_c0	>	Cytosol_0	GCF_000295655.1.CDS.2121	Isochorismate pyruvate-hydrolase_c0		(1) cpd00001[c0] + (1) cpd00658[c0] -> (1) cpd00020[c0] + (1) cpd02566[c0]	(1) H2O_c0[c0] + (1) Isochorismate_c0[c0] -> (1) Pyruvate_c0[c0] + (1) 2,3-Dihydroxy-2,3-dihydrobenzoate_c0[c0]	0	0	0	0	1000
rxn05250_c0	>	Cytosol_0	(GCF_000295655.1.CDS.1636 or GCF_000295655.1.CDS.1246)	FACOAL160(ISO)_c0		(1) cpd00002[c0] + (1) cpd00010[c0] + (1) cpd11440[c0] -> (1) cpd00012[c0] + (1) cpd00018[c0] + (1) cpd11441[c0]	(1) ATP_c0[c0] + (1) CoA_c0[c0] + (1) fa6_c0[c0] -> (1) PPi_c0[c0] + (1) AMP_c0[c0] + (1) fa6coa_c0[c0]	0	0	0	0	1000
rxn05440_c0	>	Cytosol_0	GCF_000295655.1.CDS.2089	7-methyl-trans-oct-2-enoyl-ACP:NAD+ oxidoreductase (A-specific)_c0		(1) cpd00004[c0] + (1) cpd00067[c0] + (1) cpd11527[c0] -> (1) cpd00003[c0] + (1) cpd11528[c0]	(1) NADH_c0[c0] + (1) H+_c0[c0] + (1) 7-methyl-trans-oct-2-enoyl-ACP_c0[c0] -> (1) NAD_c0[c0] + (1) 7-methyl-octanoyl-ACP_c0[c0]	0.748346	0.0748346	0	0.748346	1000
rxn01673_c0	-	Cytosol_0	GCF_000295655.1.CDS.156	ATP:dCDP phosphotransferase_c0		(1) cpd00002[c0] + (1) cpd00533[c0] <-> (1) cpd00008[c0] + (1) cpd00356[c0]	(1) ATP_c0[c0] + (1) dCDP_c0[c0] <-> (1) ADP_c0[c0] + (1) dCTP_c0[c0]	0.098816	0.0098816	-1000	0.098816	1000
rxn00247_c0	>	Cytosol_0	GCF_000295655.1.CDS.790	ATP:oxaloacetate carboxy-lyase (transphosphorylating;phosphoenolpyruvate-forming)_c0		(1) cpd00002[c0] + (1) cpd00032[c0] -> (1) cpd00008[c0] + (1) cpd00011[c0] + (1) cpd00061[c0]	(1) ATP_c0[c0] + (1) Oxaloacetate_c0[c0] -> (1) ADP_c0[c0] + (1) CO2_c0[c0] + (1) Phosphoenolpyruvate_c0[c0]	4.73963	0	0	83.3667	1000
rxn02342_c0	-	Cytosol_0	(GCF_000295655.1.CDS.112 and GCF_000295655.1.CDS.1360)	R03270_c0		(1) cpd00213[c0] + (1) cpd03049[c0] <-> (1) cpd00056[c0] + (1) cpd00836[c0]	(1) Lipoamide_c0[c0] + (1) 2-Hydroxyethyl-ThPP_c0[c0] <-> (1) TPP_c0[c0] + (1) S-Acetyldihydrolipoamide_c0[c0]	36.2267	3.62267	-1000	39.301	1000
rxn10311_c0	-	Cytosol_0	GCF_000295655.1.CDS.662	anteisoheptadecanoyl-lipoteichoic acid synthesis (n-24), linked, N-acetylglucosamine substituted_c0		(24) cpd00037[c0] + (1) cpd15750[c0] <-> (24) cpd00014[c0] + (1) cpd15768[c0]	(24) UDP-N-acetylglucosamine_c0[c0] + (1) Anteisoheptadecanoyllipoteichoic acid (n-24), linked, unsubstituted_c0[c0] <-> (24) UDP_c0[c0] + (1) Anteisoheptadecanoyllipoteichoic acid (n-24), linked, N-acetyl-D-glucosamine_c0[c0]	0	0	-1000	0	1000
rxn01452_c0	-	Cytosol_0	(GCF_000295655.1.CDS.1862 or GCF_000295655.1.CDS.1863)	(S)-3-Hydroxybutanoyl-CoA:NADP+ oxidoreductase_c0		(1) cpd00006[c0] + (1) cpd00842[c0] <-> (1) cpd00005[c0] + (1) cpd00067[c0] + (1) cpd00279[c0]	(1) NADP_c0[c0] + (1) (S)-3-Hydroxybutyryl-CoA_c0[c0] <-> (1) NADPH_c0[c0] + (1) H+_c0[c0] + (1) Acetoacetyl-CoA_c0[c0]	-2.06666	-1000	-1000	999.793	1000
rxn00973_c0	-	Cytosol_0	(GCF_000295655.1.CDS.41 and Unknown and Unknown and Unknown and Unknown)	citrate hydroxymutase_c0		(1) cpd00137[c0] <-> (1) cpd00260[c0]	(1) Citrate_c0[c0] <-> (1) Isocitrate_c0[c0]	0	-1000	-1000	1000	1000
rxn02000_c0	-	Cytosol_0	GCF_000295655.1.CDS.1147	dTDP-4-dehydro-6-deoxy-D-glucose 3,5-epimerase_c0		(1) cpd00521[c0] <-> (1) cpd00522[c0]	(1) dTDP-4-oxo-6-deoxy-D-glucose_c0[c0] <-> (1) dTDP-4-oxo-L-rhamnose_c0[c0]	0.219719	0.0219719	-1000	0.219719	1000
rxn03239_c0	-	Cytosol_0	(GCF_000295655.1.CDS.2086 and GCF_000295655.1.CDS.2086)	(S)-3-Hydroxyhexadecanoyl-CoA:NAD+ oxidoreductase_c0		(1) cpd00003[c0] + (1) cpd03113[c0] <-> (1) cpd00004[c0] + (1) cpd00067[c0] + (1) cpd03114[c0]	(1) NAD_c0[c0] + (1) (S)-3-Hydroxyhexadecanoyl-CoA_c0[c0] <-> (1) NADH_c0[c0] + (1) H+_c0[c0] + (1) 3-Oxopalmitoyl-CoA_c0[c0]	-0.748346	-0.748346	-1000	-0.0748346	1000
rxn05457_c0	-	Cytosol_0	GCF_000295655.1.CDS.580	[Acyl-carrier-protein] acetyltransferase_c0		(1) cpd00010[c0] + (1) cpd11466[c0] <-> (1) cpd01695[c0] + (1) cpd11493[c0]	(1) CoA_c0[c0] + (1) Myristoyl-ACP_c0[c0] <-> (1) Myristoyl-CoA_c0[c0] + (1) ACP_c0[c0]	-1.31831	-1.31831	-1000	-0.131831	1000
rxn13783_c0	>	Cytosol_0	(Unknown and GCF_000295655.1.CDS.1886 and Unknown and GCF_000295655.1.CDS.1558 and GCF_000295655.1.CDS.1773 and GCF_000295655.1.CDS.1774 and (GCF_000295655.1.CDS.1509 or GCF_000295655.1.CDS.1508) and Unknown and Unknown and (GCF_000295655.1.CDS.1302 or GCF_000295655.1.CDS.1266) and GCF_000295655.1.CDS.2061 and (GCF_000295655.1.CDS.1902 or GCF_000295655.1.CDS.308) and (GCF_000295655.1.CDS.2215 or …	DNA replication_c0		-> (1) cpd17042[c0]	-> (1) DNA replication_c0[c0]	8.78502	0.878502	0	8.78502	1000
rxn05392_c0	>	Cytosol_0	((GCF_000295655.1.CDS.917 or GCF_000295655.1.CDS.61) and (GCF_000295655.1.CDS.1922 or GCF_000295655.1.CDS.2095))	7-methyl-octanoyl-ACP:malonyl-[acyl-carrier-protein] C-acyltransferase (decarboxylating)_c0		(1) cpd11492[c0] + (1) cpd11528[c0] -> (1) cpd00011[c0] + (1) cpd11493[c0] + (1) cpd11529[c0]	(1) Malonyl-acyl-carrierprotein-_c0[c0] + (1) 7-methyl-octanoyl-ACP_c0[c0] -> (1) CO2_c0[c0] + (1) ACP_c0[c0] + (1) 9-methyl-3-oxo-decanoyl-ACP_c0[c0]	0.748346	0.0748346	0	0.748346	1000
rxn04070_c0	>	Cytosol_0	GCF_000295655.1.CDS.1411	pyridoxine 5'-phosphate synthase_c0		(1) cpd08289[c0] + (1) cpd08449[c0] -> (2) cpd00001[c0] + (1) cpd00009[c0] + (1) cpd00067[c0] + (1) cpd00478[c0]	(1) 1-deoxy-D-xylulose5-phosphate_c0[c0] + (1) 3-Amino-2-oxopropyl phosphate_c0[c0] -> (2) H2O_c0[c0] + (1) Phosphate_c0[c0] + (1) H+_c0[c0] + (1) Pyridoxine phosphate_c0[c0]	0	0	0	0	1000
rxn00199_c0	>	Cytosol_0	GCF_000295655.1.CDS.1912	oxalosuccinate carboxy-lyase (2-oxoglutarate-forming)_c0		(1) cpd00067[c0] + (1) cpd03187[c0] -> (1) cpd00011[c0] + (1) cpd00024[c0]	(1) H+_c0[c0] + (1) Oxalosuccinate_c0[c0] -> (1) CO2_c0[c0] + (1) 2-Oxoglutarate_c0[c0]	0	0	0	30.4789	1000
rxn01358_c0	-	Cytosol_0	(GCF_000295655.1.CDS.1229 or GCF_000295655.1.CDS.1891)	inosine:phosphate alpha-D-ribosyltransferase_c0		(1) cpd00009[c0] + (1) cpd00246[c0] <-> (1) cpd00226[c0] + (1) cpd00475[c0]	(1) Phosphate_c0[c0] + (1) Inosine_c0[c0] <-> (1) HYXN_c0[c0] + (1) Ribose 1-phosphate_c0[c0]	46.659	-34.1025	-1000	355.918	1000
rxn10231_c0	>	Cytosol_0	GCF_000295655.1.CDS.1437	isohexadecanoyl-CDPdiacylglycerol-serine O-phosphatidyltransferase_c0		(1) cpd00054[c0] + (1) cpd15688[c0] -> (1) cpd00046[c0] + (2) cpd00067[c0] + (1) cpd15694[c0]	(1) L-Serine_c0[c0] + (1) CDP-1,2-diisohexadecanoylglycerol_c0[c0] -> (1) CMP_c0[c0] + (2) H+_c0[c0] + (1) Diisohexadecanoylphosphatidylserine_c0[c0]	0	0	0	0	1000
rxn12637_c0	-	Cytosol_0	(GCF_000295655.1.CDS.1740 or GCF_000295655.1.CDS.1488)	RXN0-6987.c_c0		(1) cpd00001[c0] + (1) cpd11589[c0] <-> (1) cpd00033[c0] + (1) cpd00041[c0]	(1) H2O_c0[c0] + (1) gly-asp-L_c0[c0] <-> (1) Glycine_c0[c0] + (1) L-Aspartate_c0[c0]	0	0	-1000	0	1000
rxn01219_c0	-	Cytosol_0	GCF_000295655.1.CDS.1497	ATP:dCMP phosphotransferase_c0		(1) cpd00002[c0] + (1) cpd00067[c0] + (1) cpd00206[c0] <-> (1) cpd00008[c0] + (1) cpd00533[c0]	(1) ATP_c0[c0] + (1) H+_c0[c0] + (1) dCMP_c0[c0] <-> (1) ADP_c0[c0] + (1) dCDP_c0[c0]	-56.1492	-99.7925	-1000	0	1000
rxn00800_c0	-	Cytosol_0	GCF_000295655.1.CDS.1644	N6-(1,2-dicarboxyethyl)AMP AMP-lyase (fumarate-forming)_c0		(1) cpd02375[c0] <-> (1) cpd00018[c0] + (1) cpd00106[c0]	(1) Adenylosuccinate_c0[c0] <-> (1) AMP_c0[c0] + (1) Fumarate_c0[c0]	47.7901	0.113111	-1000	263.554	1000
rxn09177_c0	>	Cytosol_0	GCF_000295655.1.CDS.549	(R)-4'-Phosphopantothenate:L-cysteine ligase_c0		(1) cpd00052[c0] + (1) cpd00084[c0] + (1) cpd02201[c0] -> (1) cpd00012[c0] + (1) cpd00046[c0] + (2) cpd00067[c0] + (1) cpd02666[c0]	(1) CTP_c0[c0] + (1) L-Cysteine_c0[c0] + (1) 4-phosphopantothenate_c0[c0] -> (1) PPi_c0[c0] + (1) CMP_c0[c0] + (2) H+_c0[c0] + (1) (R)-4'-Phosphopantothenoyl-L-cysteine_c0[c0]	0	0	0	0.054405	1000
rxn01210_c0	>	Cytosol_0	(GCF_000295655.1.CDS.590 and GCF_000295655.1.CDS.590)	10-Formyltetrahydrofolate:L-glutamate ligase (ADP-forming)_c0		(1) cpd00002[c0] + (1) cpd00023[c0] + (1) cpd00201[c0] -> (1) cpd00008[c0] + (1) cpd00009[c0] + (1) cpd00067[c0] + (1) cpd03524[c0]	(1) ATP_c0[c0] + (1) L-Glutamate_c0[c0] + (1) 10-Formyltetrahydrofolate_c0[c0] -> (1) ADP_c0[c0] + (1) Phosphate_c0[c0] + (1) H+_c0[c0] + (1) 10-Formyl-THF-L-glutamate_c0[c0]	0	0	0	0	1000
rxn01218_c0	>	Cytosol_0	(GCF_000295655.1.CDS.1606 or GCF_000295655.1.CDS.1605)	2'-Deoxycytidine 5'-monophosphate phosphohydrolase_c0		(1) cpd00001[c0] + (1) cpd00206[c0] -> (1) cpd00009[c0] + (1) cpd00654[c0]	(1) H2O_c0[c0] + (1) dCMP_c0[c0] -> (1) Phosphate_c0[c0] + (1) Deoxycytidine_c0[c0]	52.1092	0	0	99.7925	1000
rxn05367_c0	>	Cytosol_0	((GCF_000295655.1.CDS.2095 or GCF_000295655.1.CDS.1922) and (GCF_000295655.1.CDS.61 or GCF_000295655.1.CDS.917))	6-methyl-octanoyl-ACP:malonyl-[acyl-carrier-protein] C-acyltransferase (decarboxylating)_c0		(1) cpd11492[c0] + (1) cpd11503[c0] -> (1) cpd00011[c0] + (1) cpd11493[c0] + (1) cpd11504[c0]	(1) Malonyl-acyl-carrierprotein-_c0[c0] + (1) 6-methyl-octanoyl-ACP_c0[c0] -> (1) CO2_c0[c0] + (1) ACP_c0[c0] + (1) 8-methyl-3-oxo-decanoyl-ACP_c0[c0]	0.748346	0.0748346	0	0.748346	1000
rxn02898_c0	-	Cytosol_0	GCF_000295655.1.CDS.1797	O-Succinylbenzoyl-CoA 1,4-dihydroxy-2-naphthoate-lyase_c0		(1) cpd02021[c0] <-> (1) cpd00010[c0] + (1) cpd02295[c0]	(1) Succinylbenzoyl-CoA_c0[c0] <-> (1) CoA_c0[c0] + (1) 1-4-Dihydroxy-2-naphthoate_c0[c0]	0.054405	0.0054405	-1000	0.054405	1000
rxn00545_c0	-	Cytosol_0	GCF_000295655.1.CDS.1354	ATP:D-fructose-6-phosphate 1-phosphotransferase_c0		(1) cpd00002[c0] + (1) cpd00072[c0] <-> (1) cpd00008[c0] + (1) cpd00067[c0] + (1) cpd00290[c0]	(1) ATP_c0[c0] + (1) D-fructose-6-phosphate_c0[c0] <-> (1) ADP_c0[c0] + (1) H+_c0[c0] + (1) D-fructose-1,6-bisphosphate_c0[c0]	-4.90478	-1000	-1000	1000	1000
rxn03384_c0	-	Cytosol_0	GCF_000295655.1.CDS.515	Uroporphyrinogen I carboxy-lyase_c0		(4) cpd00067[c0] + (1) cpd03414[c0] <-> (4) cpd00011[c0] + (1) cpd03416[c0]	(4) H+_c0[c0] + (1) UroporphyrinogenI_c0[c0] <-> (4) CO2_c0[c0] + (1) CoproporphyrinogenI_c0[c0]	0	0	-1000	0	1000
rxn02504_c0	-	Cytosol_0	GCF_000295655.1.CDS.342	2-amino-4-hydroxy-6-(D-erythro-1,2,3-trihydroxypropyl)-7,8-dihydropteridine glycolaldehyde-lyase_c0		(1) cpd02961[c0] <-> (1) cpd00229[c0] + (1) cpd00954[c0]	(1) Dihydroneopterin_c0[c0] <-> (1) Glycolaldehyde_c0[c0] + (1) 6-hydroxymethyl dihydropterin_c0[c0]	0.0816076	0.00816076	-1000	0.0816076	1000
rxn05404_c0	>	Cytosol_0	((GCF_000295655.1.CDS.2095 or GCF_000295655.1.CDS.1922) and (GCF_000295655.1.CDS.61 or GCF_000295655.1.CDS.917))	13-methyl-tetra-decanoyl-ACP:malonyl-[acyl-carrier-protein] C-acyltransferase (decarboxylating)_c0		(1) cpd11492[c0] + (1) cpd11540[c0] -> (1) cpd00011[c0] + (1) cpd11493[c0] + (1) cpd11541[c0]	(1) Malonyl-acyl-carrierprotein-_c0[c0] + (1) 13-methyl-tetra-decanoyl-ACP_c0[c0] -> (1) CO2_c0[c0] + (1) ACP_c0[c0] + (1) 15-methyl-3-oxo-hexa-decanoyl-ACP_c0[c0]	0.748346	0.0748346	0	0.748346	1000
rxn10126_c0	>	Cytosol_0	(GCF_000295655.1.CDS.1106 and GCF_000295655.1.CDS.1105)	succinate dehyrdogenase_c0		(1) cpd00982[c0] + (1) cpd15560[c0] -> (1) cpd00015[c0] + (1) cpd00067[c0] + (1) cpd15561[c0]	(1) FADH2_c0[c0] + (1) Ubiquinone-8_c0[c0] -> (1) FAD_c0[c0] + (1) H+_c0[c0] + (1) Ubiquinol-8_c0[c0]	0	0	0	0	1000
rxn08084_c0	>	Cytosol_0	GCF_000295655.1.CDS.409	1-tetradecanoyl-sn-glycerol 3-phosphate O-acyltransferase (n-C14:0)_c0		(1) cpd00067[c0] + (1) cpd11466[c0] + (1) cpd15331[c0] -> (1) cpd11493[c0] + (1) cpd15522[c0]	(1) H+_c0[c0] + (1) Myristoyl-ACP_c0[c0] + (1) 1-tetradecanoyl-sn-glycerol 3-phosphate_c0[c0] -> (1) ACP_c0[c0] + (1) 1,2-ditetradecanoyl-sn-glycerol 3-phosphate_c0[c0]	0	0	0	0	1000
rxn10225_c0	-	Cytosol_0	GCF_000295655.1.CDS.832	isohexadecanoyl-phosphatidate cytidylyltransferase_c0		(1) cpd00052[c0] + (1) cpd15682[c0] <-> (1) cpd00012[c0] + (1) cpd00067[c0] + (1) cpd15688[c0]	(1) CTP_c0[c0] + (1) 1,2-diisohexadecanoyl-sn-glycerol 3-phosphate_c0[c0] <-> (1) PPi_c0[c0] + (1) H+_c0[c0] + (1) CDP-1,2-diisohexadecanoylglycerol_c0[c0]	0	0	-1000	0	1000
rxn01486_c0	>	Cytosol_0	GCF_000295655.1.CDS.1542	trans,trans-Farnesyl-diphosphate:isopentenyl-diphosphate farnesyltranstransferase_c0		(1) cpd00113[c0] + (1) cpd00350[c0] -> (1) cpd00012[c0] + (1) cpd00067[c0] + (1) cpd00289[c0]	(1) Isopentenyldiphosphate_c0[c0] + (1) Farnesyldiphosphate_c0[c0] -> (1) PPi_c0[c0] + (1) H+_c0[c0] + (1) Geranylgeranyl diphosphate_c0[c0]	0	0	0	0	1000
rxn05444_c0	>	Cytosol_0	GCF_000295655.1.CDS.2089	15-methyl-trans-hexa-dec-2-enoyl-ACP:NAD+ oxidoreductase (A-specific)_c0		(1) cpd00004[c0] + (1) cpd00067[c0] + (1) cpd11543[c0] -> (1) cpd00003[c0] + (1) cpd11544[c0]	(1) NADH_c0[c0] + (1) H+_c0[c0] + (1) 15-methyl-trans-hexa-dec-2-enoyl-ACP_c0[c0] -> (1) NAD_c0[c0] + (1) 15-methyl-hexa-decanoyl-ACP_c0[c0]	0.748346	0.0748346	0	0.748346	1000
rxn05040_c0	>	Cytosol_0	((GCF_000295655.1.CDS.306 or GCF_000295655.1.CDS.418) and GCF_000295655.1.CDS.306)	D-ribulose 5-phosphate formate-lyase (L-3,4-dihydroxybutan-2-one 4-phosphate-forming)_c0		(1) cpd00171[c0] -> (1) cpd00047[c0] + (1) cpd00067[c0] + (1) cpd11225[c0]	(1) D-Ribulose5-phosphate_c0[c0] -> (1) Formate_c0[c0] + (1) H+_c0[c0] + (1) 3-4-dihydroxy-2-butanone4-phosphate_c0[c0]	0.10881	0.010881	0	0.10881	1000
rxn05400_c0	>	Cytosol_0	((GCF_000295655.1.CDS.2095 or GCF_000295655.1.CDS.1922) and (GCF_000295655.1.CDS.61 or GCF_000295655.1.CDS.917))	11-methyl-dodecanoyl-ACP:malonyl-[acyl-carrier-protein] C-acyltransferase (decarboxylating)_c0		(1) cpd11492[c0] + (1) cpd11536[c0] -> (1) cpd00011[c0] + (1) cpd11493[c0] + (1) cpd11537[c0]	(1) Malonyl-acyl-carrierprotein-_c0[c0] + (1) 11-methyl-dodecanoyl-ACP_c0[c0] -> (1) CO2_c0[c0] + (1) ACP_c0[c0] + (1) 13-methyl-3-oxo-tetra-decanoyl-ACP_c0[c0]	0.748346	0.0748346	0	0.748346	1000
rxn00816_c0	-	Cytosol_0	GCF_000295655.1.CDS.52	Lactose galactohydrolase_c0		(1) cpd00001[c0] + (1) cpd00208[c0] <-> (1) cpd00027[c0] + (1) cpd00108[c0]	(1) H2O_c0[c0] + (1) LACT_c0[c0] <-> (1) D-Glucose_c0[c0] + (1) Galactose_c0[c0]	0	0	-1000	0	1000
rxn01021_c0	-	Cytosol_0	(GCF_000295655.1.CDS.196 and GCF_000295655.1.CDS.196)	Methylthioadenosine methylthioribohydrolase_c0		(1) cpd00001[c0] + (1) cpd00147[c0] <-> (1) cpd00128[c0] + (1) cpd01981[c0]	(1) H2O_c0[c0] + (1) 5-Methylthioadenosine_c0[c0] <-> (1) Adenine_c0[c0] + (1) 5-Methylthio-D-ribose_c0[c0]	0	0	-1000	0	1000
rxn00165_c0	>	Cytosol_0	GCF_000295655.1.CDS.173	L-serine ammonia-lyase_c0		(1) cpd00054[c0] -> (1) cpd00013[c0] + (1) cpd00020[c0]	(1) L-Serine_c0[c0] -> (1) NH3_c0[c0] + (1) Pyruvate_c0[c0]	0	0	0	997.318	1000
rxn10228_c0	>	Cytosol_0	GCF_000295655.1.CDS.1437	isotetradecanoyl-CDPdiacylglycerol-serine O-phosphatidyltransferase_c0		(1) cpd00054[c0] + (1) cpd15685[c0] -> (1) cpd00046[c0] + (2) cpd00067[c0] + (1) cpd15691[c0]	(1) L-Serine_c0[c0] + (1) CDP-1,2-diisotetradecanoylglycerol_c0[c0] -> (1) CMP_c0[c0] + (2) H+_c0[c0] + (1) Diisotetradecanoylphosphatidylserine_c0[c0]	0	0	0	0	1000
rxn01117_c0	-	Cytosol_0	GCF_000295655.1.CDS.2046	D-arabinose-5-phosphate aldose-ketose-isomerase_c0		(1) cpd00817[c0] <-> (1) cpd00171[c0]	(1) D-Arabinose5-phosphate_c0[c0] <-> (1) D-Ribulose5-phosphate_c0[c0]	-0.659156	-0.659156	-1000	-0.0659156	1000
rxn00001_c0	>	Cytosol_0	GCF_000295655.1.CDS.1507	diphosphate phosphohydrolase_c0		(1) cpd00001[c0] + (1) cpd00012[c0] -> (2) cpd00009[c0] + (1) cpd00067[c0]	(1) H2O_c0[c0] + (1) PPi_c0[c0] -> (2) Phosphate_c0[c0] + (1) H+_c0[c0]	0	0	0	697.121	1000
rxn09685_c0	-	Cytosol_0	GCF_000295655.1.CDS.2176	TRANS-RXN-108F.cp_c0		(1) cpd00067[e0] + (1) cpd00412[e0] <-> (1) cpd00067[c0] + (1) cpd00412[c0]	(1) H+_e0[e0] + (1) Deoxyuridine_e0[e0] <-> (1) H+_c0[c0] + (1) Deoxyuridine_c0[c0]	0	-134.102	-1000	0	1000
rxn01331_c0	>	Cytosol_0	GCF_000295655.1.CDS.1355	D-erythrose 4-phosphate:NAD+ oxidoreductase_c0		(1) cpd00001[c0] + (1) cpd00003[c0] + (1) cpd00236[c0] -> (1) cpd00004[c0] + (2) cpd00067[c0] + (1) cpd02147[c0]	(1) H2O_c0[c0] + (1) NAD_c0[c0] + (1) D-Erythrose4-phosphate_c0[c0] -> (1) NADH_c0[c0] + (2) H+_c0[c0] + (1) 4-Phosphoerythronate_c0[c0]	0	0	0	0	1000
rxn11268_c0	-	Cytosol_0	(GCF_000295655.1.CDS.506 or GCF_000295655.1.CDS.1517)	phosphate ABC transporter permease protein_c0		(1) cpd00012[e0] + (1) cpd00067[e0] <-> (1) cpd00012[c0] + (1) cpd00067[c0]	(1) PPi_e0[e0] + (1) H+_e0[e0] <-> (1) PPi_c0[c0] + (1) H+_c0[c0]	0	-49.6447	-1000	0	1000
rxn02305_c0	-	Cytosol_0	GCF_000295655.1.CDS.1595	2-methyl-4-amino-5-hydroxymethylpyrimidine-diphosphate:4-methyl-5-(2-phosphoethyl)-thiazole 2-methyl-4-aminopyridine-5-methenyltransferase_c0		(1) cpd02654[c0] + (1) cpd02894[c0] <-> (1) cpd00012[c0] + (1) cpd00793[c0]	(1) 4-Methyl-5--2-phosphoethyl-thiazole_c0[c0] + (1) 4-Amino-2-methyl-5-diphosphomethylpyrimidine_c0[c0] <-> (1) PPi_c0[c0] + (1) Thiamine phosphate_c0[c0]	0	0	-1000	0	1000
rxn00910_c0	-	Cytosol_0	GCF_000295655.1.CDS.62	5-methyltetrahydrofolate:NADP+ oxidoreductase_c0		(1) cpd00006[c0] + (1) cpd00345[c0] <-> (1) cpd00005[c0] + (1) cpd00067[c0] + (1) cpd00125[c0]	(1) NADP_c0[c0] + (1) 5-Methyltetrahydrofolate_c0[c0] <-> (1) NADPH_c0[c0] + (1) H+_c0[c0] + (1) 5-10-Methylenetetrahydrofolate_c0[c0]	0	-1000	-1000	999.981	1000
rxn00953_c0	-	Cytosol_0	GCF_000295655.1.CDS.1554	L-Serine hydro-lyase (adding homocysteine)_c0		(1) cpd00054[c0] + (1) cpd00135[c0] <-> (1) cpd00001[c0] + (1) cpd00424[c0]	(1) L-Serine_c0[c0] + (1) Homocysteine_c0[c0] <-> (1) H2O_c0[c0] + (1) Cystathionine_c0[c0]	0	0	-1000	0	1000
rxn11944_c0	<	Cytosol_0	GCF_000295655.1.CDS.1514	Methyltransferase_c0		(1) cpd00019[c0] + (1) cpd00067[c0] + (1) cpd02738[c0] <- (1) cpd00017[c0] + (1) cpd02555[c0]	(1) S-Adenosyl-homocysteine_c0[c0] + (1) H+_c0[c0] + (1) 5-Methyltetrahydropteroyltri-L-glutamate_c0[c0] <- (1) S-Adenosyl-L-methionine_c0[c0] + (1) Tetrahydropteroyltri-L-glutamate_c0[c0]	-46.4958	-289.797	-1000	0	0
rxn05459_c0	-	Cytosol_0	GCF_000295655.1.CDS.580	stearyl-ACP:[acyl-carrier-protein] transferase_c0		(1) cpd00010[c0] + (1) cpd00067[c0] + (1) cpd11573[c0] <-> (1) cpd00327[c0] + (1) cpd11493[c0]	(1) CoA_c0[c0] + (1) H+_c0[c0] + (1) Octodecanoyl-ACP_c0[c0] <-> (1) strcoa_c0[c0] + (1) ACP_c0[c0]	0.748346	0.0748346	-1000	0.748346	1000
rxn05453_c0	-	Cytosol_0	GCF_000295655.1.CDS.580	13-methyl-tetra-decanoyl-ACP:[acyl-carrier-protein] transferase_c0		(1) cpd00010[c0] + (2) cpd00067[c0] + (1) cpd11540[c0] <-> (1) cpd11437[c0] + (1) cpd11493[c0]	(1) CoA_c0[c0] + (2) H+_c0[c0] + (1) 13-methyl-tetra-decanoyl-ACP_c0[c0] <-> (1) fa3coa_c0[c0] + (1) ACP_c0[c0]	0	0	-1000	0	1000
rxn01682_c0	-	Cytosol_0	(GCF_000295655.1.CDS.1875 and (GCF_000295655.1.CDS.1877 or GCF_000295655.1.CDS.1878))	(1S,2R)-1-C-(indol-3-yl)glycerol 3-phosphate D-glyceraldehyde-3-phosphate-lyase_c0		(1) cpd02210[c0] <-> (1) cpd00102[c0] + (1) cpd00359[c0]	(1) Indoleglycerol phosphate_c0[c0] <-> (1) Glyceraldehyde3-phosphate_c0[c0] + (1) indol_c0[c0]	0	0	-1000	0.41467	1000
rxn03181_c0	-	Cytosol_0	GCF_000295655.1.CDS.1228	ATP:2,3,2',3'-tetrakis(3-hydroxytetradecanoyl)-D-glucosaminyl-beta-D-1,6-glucosaminyl-alpha-phosphate 4-O'-phosphotransferase_c0		(1) cpd00002[c0] + (1) cpd03002[c0] <-> (1) cpd00008[c0] + (1) cpd00067[c0] + (1) cpd02993[c0]	(1) ATP_c0[c0] + (1) Lipid A disaccharide_c0[c0] <-> (1) ADP_c0[c0] + (1) H+_c0[c0] + (1) Lipid IV(A)_c0[c0]	0.219719	0.0219719	-1000	0.219719	1000
rxn02331_c0	<	Cytosol_0	GCF_000295655.1.CDS.2183	phosphoenolpyruvate:D-arabinose-5-phosphate C-(1-carboxyvinyl)transferase (phosphate-hydrolysing, 2-carboxy-2-oxoethyl-forming)_c0		(1) cpd00009[c0] + (1) cpd02730[c0] <- (1) cpd00001[c0] + (1) cpd00061[c0] + (1) cpd00817[c0]	(1) Phosphate_c0[c0] + (1) 3-Deoxy-D-manno-octulosonate8-phosphate_c0[c0] <- (1) H2O_c0[c0] + (1) Phosphoenolpyruvate_c0[c0] + (1) D-Arabinose5-phosphate_c0[c0]	-0.659156	-0.659156	-1000	-0.0659156	0
rxn06493_c0	-	Cytosol_0	(GCF_000295655.1.CDS.1223 or (GCF_000295655.1.CDS.1178 and GCF_000295655.1.CDS.341) or (Unknown and GCF_000295655.1.CDS.341 and Unknown))	dihydrolipoylprotein:NAD+ oxidoreductase_c0		(1) cpd00003[c0] + (1) cpd12225[c0] <-> (1) cpd00004[c0] + (1) cpd00067[c0] + (1) cpd12005[c0]	(1) NAD_c0[c0] + (1) Dihydrolipolprotein_c0[c0] <-> (1) NADH_c0[c0] + (1) H+_c0[c0] + (1) Lipoylprotein_c0[c0]	0	0	-1000	44.8616	1000
rxn10214_c0	>	Cytosol_0	GCF_000295655.1.CDS.409	isoheptadecanoyl-1-acylglycerol-3-phosphate O-acyltransferase_c0		(1) cpd11432[c0] + (1) cpd15671[c0] -> (1) cpd00010[c0] + (1) cpd00067[c0] + (1) cpd15677[c0]	(1) fa11coa_c0[c0] + (1) 1-isoheptadecanoyl-sn-glycerol 3-phosphate_c0[c0] -> (1) CoA_c0[c0] + (1) H+_c0[c0] + (1) 1,2-diisoheptadecanoyl-sn-glycerol 3-phosphate_c0[c0]	0.374173	0.0374173	0	0.374173	1000
rxn12846_c0	-	Cytosol_0	(GCF_000295655.1.CDS.1740 or GCF_000295655.1.CDS.1488)	Gly-Phe aminopeptidase_c0		(1) cpd00001[c0] + (1) cpd15605[c0] <-> (1) cpd00033[c0] + (1) cpd00066[c0]	(1) H2O_c0[c0] + (1) Gly-Phe_c0[c0] <-> (1) Glycine_c0[c0] + (1) L-Phenylalanine_c0[c0]	0	0	-1000	0	1000
rxn00337_c0	-	Cytosol_0	(GCF_000295655.1.CDS.297 or GCF_000295655.1.CDS.1326 or GCF_000295655.1.CDS.296)	ATP:L-aspartate 4-phosphotransferase_c0		(1) cpd00002[c0] + (1) cpd00041[c0] <-> (1) cpd00008[c0] + (1) cpd01977[c0]	(1) ATP_c0[c0] + (1) L-Aspartate_c0[c0] <-> (1) ADP_c0[c0] + (1) 4-Phospho-L-aspartate_c0[c0]	0.0272025	0.00272025	-1000	0.0272025	1000
rxn08308_c0	-	Cytosol_0	GCF_000295655.1.CDS.832	CDP-diacylglycerol synthetase (n-C14:1)_c0		(1) cpd00052[c0] + (1) cpd15523[c0] <-> (1) cpd00012[c0] + (1) cpd00067[c0] + (1) cpd15422[c0]	(1) CTP_c0[c0] + (1) 1,2-ditetradec-7-enoyl-sn-glycerol 3-phosphate_c0[c0] <-> (1) PPi_c0[c0] + (1) H+_c0[c0] + (1) CDP-1,2-ditetradec-7-enoylglycerol_c0[c0]	0	0	-1000	0	1000
rxn00208_c0	>	Cytosol_0	GCF_000295655.1.CDS.1490	Pyridoxamine-5'-phosphate:oxygen oxidoreductase (deaminating)_c0		(1) cpd00001[c0] + (1) cpd00007[c0] + (1) cpd00493[c0] -> (1) cpd00013[c0] + (1) cpd00016[c0] + (1) cpd00025[c0]	(1) H2O_c0[c0] + (1) O2_c0[c0] + (1) Pyridoxamine phosphate_c0[c0] -> (1) NH3_c0[c0] + (1) Pyridoxal phosphate_c0[c0] + (1) H2O2_c0[c0]	0	0	0	0	1000
rxn05434_c0	>	Cytosol_0	GCF_000295655.1.CDS.2089	6-methyl-trans-oct-2-enoyl-ACP:NAD+ oxidoreductase (A-specific)_c0		(1) cpd00004[c0] + (1) cpd00067[c0] + (1) cpd11502[c0] -> (1) cpd00003[c0] + (1) cpd11503[c0]	(1) NADH_c0[c0] + (1) H+_c0[c0] + (1) 6-methyl-trans-oct-2-enoyl-ACP_c0[c0] -> (1) NAD_c0[c0] + (1) 6-methyl-octanoyl-ACP_c0[c0]	0.748346	0.0748346	0	0.748346	1000
rxn05346_c0	>	Cytosol_0	((GCF_000295655.1.CDS.2095 or GCF_000295655.1.CDS.1922) and (GCF_000295655.1.CDS.917 or GCF_000295655.1.CDS.61))	butyryl-[acyl-carrier protein]:malonyl-[acyl-carrier-protein] C-acyltransferase (decarboxylating)_c0		(1) cpd11464[c0] + (1) cpd11492[c0] -> (1) cpd00011[c0] + (1) cpd11486[c0] + (1) cpd11493[c0]	(1) Butyryl-ACP_c0[c0] + (1) Malonyl-acyl-carrierprotein-_c0[c0] -> (1) CO2_c0[c0] + (1) 3-Oxohexanoyl-[acp]_c0[c0] + (1) ACP_c0[c0]	0	0	0	0	1000
rxn03248_c0	-	Cytosol_0	GCF_000295655.1.CDS.2084	Hexanoyl-CoA:acetyl-CoA C-acyltransferase_c0		(1) cpd00022[c0] + (1) cpd03124[c0] <-> (1) cpd00010[c0] + (1) cpd03121[c0]	(1) Acetyl-CoA_c0[c0] + (1) Hexanoyl-CoA_c0[c0] <-> (1) CoA_c0[c0] + (1) 3-Oxooctanoyl-CoA_c0[c0]	2.06666	0.206666	-1000	2.06666	1000
rxn05733_c0	>	Cytosol_0	GCF_000295655.1.CDS.238	O3-acetyl-L-serine:thiosulfate 2-amino-2-carboxyethyltransferase (reducing, L-cysteine-forming)_c0		(1) cpd00268[c0] + (1) cpd00722[c0] + (1) cpd11421[c0] -> (1) cpd00029[c0] + (1) cpd00067[c0] + (1) cpd00081[c0] + (1) cpd00084[c0] + (1) cpd11420[c0]	(1) H2S2O3_c0[c0] + (1) O-Acetyl-L-serine_c0[c0] + (1) trdrd_c0[c0] -> (1) Acetate_c0[c0] + (1) H+_c0[c0] + (1) Sulfite_c0[c0] + (1) L-Cysteine_c0[c0] + (1) trdox_c0[c0]	0	0	0	0	1000
rxn00416_c0	>	Cytosol_0	GCF_000295655.1.CDS.1918	L-aspartate:L-glutamine amido-ligase (AMP-forming)_c0		(1) cpd00001[c0] + (1) cpd00002[c0] + (1) cpd00041[c0] + (1) cpd00053[c0] -> (1) cpd00012[c0] + (1) cpd00018[c0] + (1) cpd00023[c0] + (2) cpd00067[c0] + (1) cpd00132[c0]	(1) H2O_c0[c0] + (1) ATP_c0[c0] + (1) L-Aspartate_c0[c0] + (1) L-Glutamine_c0[c0] -> (1) PPi_c0[c0] + (1) AMP_c0[c0] + (1) L-Glutamate_c0[c0] + (2) H+_c0[c0] + (1) L-Asparagine_c0[c0]	1.7643	0.17643	0	1.7643	1000
rxn09206_c0	>	Cytosol_0	GCF_000295655.1.CDS.1437	Phosphatidylserine syntase (n-C14:0)_c0		(1) cpd00054[c0] + (1) cpd15423[c0] -> (1) cpd00046[c0] + (2) cpd00067[c0] + (1) cpd15553[c0]	(1) L-Serine_c0[c0] + (1) CDP-1,2-ditetradecanoylglycerol_c0[c0] -> (1) CMP_c0[c0] + (2) H+_c0[c0] + (1) phosphatidylserine ditetradecanoyl_c0[c0]	0	0	0	0	1000
rxn02376_c0	-	Cytosol_0	GCF_000295655.1.CDS.1622	R03316_c0		(1) cpd00213[c0] + (1) cpd03189[c0] <-> (1) cpd00056[c0] + (1) cpd00860[c0]	(1) Lipoamide_c0[c0] + (1) 3-Carboxy-1-hydroxypropyl-ThPP_c0[c0] <-> (1) TPP_c0[c0] + (1) S-Succinyldihydrolipoamide_c0[c0]	0	0	-1000	996.228	1000
rxn09209_c0	>	Cytosol_0	GCF_000295655.1.CDS.1437	Phosphatidylserine syntase (n-C16:1)_c0		(1) cpd00054[c0] + (1) cpd15418[c0] -> (1) cpd00046[c0] + (2) cpd00067[c0] + (1) cpd15556[c0]	(1) L-Serine_c0[c0] + (1) CDP-1,2-dihexadec-9-enoylglycerol_c0[c0] -> (1) CMP_c0[c0] + (2) H+_c0[c0] + (1) phosphatidylserine dihexadec-9-enoyl_c0[c0]	0	0	0	0	1000
rxn12512_c0	>	Cytosol_0	GCF_000295655.1.CDS.549	(R)-4'-Phosphopantothenate:L-cysteine ligase_c0		(1) cpd00002[c0] + (1) cpd00084[c0] + (1) cpd02201[c0] -> (1) cpd00012[c0] + (1) cpd00018[c0] + (2) cpd00067[c0] + (1) cpd02666[c0]	(1) ATP_c0[c0] + (1) L-Cysteine_c0[c0] + (1) 4-phosphopantothenate_c0[c0] -> (1) PPi_c0[c0] + (1) AMP_c0[c0] + (2) H+_c0[c0] + (1) (R)-4'-Phosphopantothenoyl-L-cysteine_c0[c0]	0.054405	0	0	0.054405	1000
rxn06672_c0	-	Cytosol_0	(GCF_000295655.1.CDS.895 and GCF_000295655.1.CDS.649 and Unknown and GCF_000295655.1.CDS.894)	biotin-carboxyl-carrier-protein:carbon-dioxide ligase (ADP-forming)_c0		(1) cpd00002[c0] + (1) cpd00242[c0] + (1) cpd12848[c0] <-> (1) cpd00008[c0] + (1) cpd00009[c0] + (1) cpd00067[c0] + (1) cpd12543[c0]	(1) ATP_c0[c0] + (1) H2CO3_c0[c0] + (1) Holo-[carboxylase]_c0[c0] <-> (1) ADP_c0[c0] + (1) Phosphate_c0[c0] + (1) H+_c0[c0] + (1) Carboxybiotin-carboxyl-carrier protein_c0[c0]	9.50878	0.950878	-1000	9.50878	1000
rxn00649_c0	>	Cytosol_0	GCF_000295655.1.CDS.238	O3-acetyl-L-serine:hydrogen-sulfide 2-amino-2-carboxyethyltransferase_c0		(1) cpd00239[c0] + (1) cpd00722[c0] -> (1) cpd00029[c0] + (1) cpd00084[c0]	(1) H2S_c0[c0] + (1) O-Acetyl-L-serine_c0[c0] -> (1) Acetate_c0[c0] + (1) L-Cysteine_c0[c0]	0	0	0	0	1000
rxn01739_c0	-	Cytosol_0	GCF_000295655.1.CDS.1533	ATP:shikimate 3-phosphotransferase_c0		(1) cpd00002[c0] + (1) cpd00383[c0] <-> (1) cpd00008[c0] + (1) cpd00067[c0] + (1) cpd02030[c0]	(1) ATP_c0[c0] + (1) Shikimate_c0[c0] <-> (1) ADP_c0[c0] + (1) H+_c0[c0] + (1) 3-phosphoshikimate_c0[c0]	1.63803	0.163803	-1000	1.63803	1000
rxn02400_c0	>	Cytosol_0	(GCF_000295655.1.CDS.1605 or GCF_000295655.1.CDS.1606)	Nicotinate D-ribonucleotide phosphohydrolase_c0		(1) cpd00001[c0] + (1) cpd00873[c0] -> (1) cpd00009[c0] + (1) cpd03471[c0]	(1) H2O_c0[c0] + (1) Nicotinate ribonucleotide_c0[c0] -> (1) Phosphate_c0[c0] + (1) Nicotinate D-ribonucleoside_c0[c0]	0	0	0	20.3642	1000
rxn01268_c0	>	Cytosol_0	GCF_000295655.1.CDS.2200	Prephenate:NAD+ oxidoreductase(decarboxylating)_c0		(1) cpd00003[c0] + (1) cpd00219[c0] -> (1) cpd00004[c0] + (1) cpd00011[c0] + (1) cpd00868[c0]	(1) NAD_c0[c0] + (1) Prephenate_c0[c0] -> (1) NADH_c0[c0] + (1) CO2_c0[c0] + (1) p-hydroxyphenylpyruvate_c0[c0]	1.06015	0	0	1.06015	1000
rxn07434_c0	>	Cytosol_0	(GCF_000295655.1.CDS.1702 and GCF_000295655.1.CDS.1702)	R07603_c0		(1) cpd00056[c0] + (1) cpd00067[c0] + (1) cpd00508[c0] -> (1) cpd00011[c0] + (1) cpd14702[c0]	(1) TPP_c0[c0] + (1) H+_c0[c0] + (1) 3MOP_c0[c0] -> (1) CO2_c0[c0] + (1) 2-Methyl-1-hydroxybutyl-TPP_c0[c0]	0.748346	0.0748346	0	0.748346	1000
rxn01974_c0	-	Cytosol_0	GCF_000295655.1.CDS.1601	LL-2,6-Diaminoheptanedioate 2-epimerase_c0		(1) cpd00504[c0] <-> (1) cpd00516[c0]	(1) LL-2,6-Diaminopimelate_c0[c0] <-> (1) meso-2,6-Diaminopimelate_c0[c0]	0	0	-1000	0	1000
rxn00242_c0	>	Cytosol_0	(GCF_000295655.1.CDS.2143 or GCF_000295655.1.CDS.1883)	guanosine-3',5'-bis(diphosphate) 3'-diphosphohydrolase_c0		(1) cpd00001[c0] + (1) cpd00905[c0] -> (1) cpd00012[c0] + (1) cpd00031[c0]	(1) H2O_c0[c0] + (1) Guanosine 3',5'-bis(diphosphate)_c0[c0] -> (1) PPi_c0[c0] + (1) GDP_c0[c0]	0	0	0	0	1000
rxn12641_c0	-	Cytosol_0	(GCF_000295655.1.CDS.1740 or GCF_000295655.1.CDS.1488)	RXN0-6977.c_c0		(1) cpd00001[c0] + (1) cpd11585[c0] <-> (1) cpd00033[c0] + (1) cpd00035[c0]	(1) H2O_c0[c0] + (1) L-alanylglycine_c0[c0] <-> (1) Glycine_c0[c0] + (1) L-Alanine_c0[c0]	0	0	-1000	0	1000
rxn08971_c0	>	Cytosol_0	GCF_000295655.1.CDS.1624	NADH dehydrogenase (menaquinone-8 & 0 protons)_c0		(1) cpd00004[c0] + (1) cpd00067[c0] + (1) cpd15500[c0] -> (1) cpd00003[c0] + (1) cpd15499[c0]	(1) NADH_c0[c0] + (1) H+_c0[c0] + (1) Menaquinone 8_c0[c0] -> (1) NAD_c0[c0] + (1) Menaquinol 8_c0[c0]	0	0	0	1000	1000
rxn05316_c0	-	Cytosol_0	GCF_000295655.1.CDS.2176	TRANS-RXNBWI-115572.ce.maizeexp.INOSINE_c0		(1) cpd00067[e0] + (1) cpd00246[e0] <-> (1) cpd00067[c0] + (1) cpd00246[c0]	(1) H+_e0[e0] + (1) Inosine_e0[e0] <-> (1) H+_c0[c0] + (1) Inosine_c0[c0]	46.659	-34.1025	-1000	100	1000
rxn00060_c0	>	Cytosol_0	GCF_000295655.1.CDS.513	porphobilinogen:(4-[2-carboxyethyl]-3-[carboxymethyl]pyrrol-2-yl)methyltransferase (hydrolysing)_c0		(1) cpd00001[c0] + (4) cpd00689[c0] -> (4) cpd00013[c0] + (1) cpd00755[c0]	(1) H2O_c0[c0] + (4) Porphobilinogen_c0[c0] -> (4) NH3_c0[c0] + (1) Hydroxymethylbilane_c0[c0]	0.0272025	0.00272025	0	0.0272025	1000
rxn05350_c0	>	Cytosol_0	((GCF_000295655.1.CDS.917 or GCF_000295655.1.CDS.61) and (GCF_000295655.1.CDS.1922 or GCF_000295655.1.CDS.2095))	hexanoyl-[acyl-carrier protein]:malonyl-[acyl-carrier-protein] C-acyltransferase (decarboxylating)_c0		(1) cpd00067[c0] + (1) cpd11472[c0] + (1) cpd11492[c0] -> (1) cpd00011[c0] + (1) cpd11490[c0] + (1) cpd11493[c0]	(1) H+_c0[c0] + (1) Hexanoyl-ACP_c0[c0] + (1) Malonyl-acyl-carrierprotein-_c0[c0] -> (1) CO2_c0[c0] + (1) 3-oxooctanoyl-acp_c0[c0] + (1) ACP_c0[c0]	0	0	0	0	1000
rxn09198_c0	-	Cytosol_0	GCF_000295655.1.CDS.833	Phosphatidylserine decarboxylase (n-C14:0)_c0		(2) cpd00067[c0] + (1) cpd15553[c0] <-> (1) cpd00011[c0] + (1) cpd15529[c0]	(2) H+_c0[c0] + (1) phosphatidylserine ditetradecanoyl_c0[c0] <-> (1) CO2_c0[c0] + (1) phosphatidylethanolamine ditetradecanoyl_c0[c0]	0	0	-1000	0	1000
rxn00148_c0	-	Cytosol_0	GCF_000295655.1.CDS.920	ATP:pyruvate 2-O-phosphotransferase_c0		(1) cpd00002[c0] + (1) cpd00020[c0] <-> (1) cpd00008[c0] + (1) cpd00061[c0] + (1) cpd00067[c0]	(1) ATP_c0[c0] + (1) Pyruvate_c0[c0] <-> (1) ADP_c0[c0] + (1) Phosphoenolpyruvate_c0[c0] + (1) H+_c0[c0]	26.2374	-42.2844	-1000	1000	1000
rxn05358_c0	-	Cytosol_0	GCF_000295655.1.CDS.580	2-methylbutanoyl-CoA:[acyl-carrier-protein] transferase_c0		(1) cpd00760[c0] + (1) cpd11493[c0] <-> (1) cpd00010[c0] + (1) cpd00067[c0] + (1) cpd11495[c0]	(1) 2-Methylbutyryl-CoA_c0[c0] + (1) ACP_c0[c0] <-> (1) CoA_c0[c0] + (1) H+_c0[c0] + (1) 2-methylbutyryl-ACP_c0[c0]	0.748346	0.0748346	-1000	0.748346	1000
rxn00100_c0	>	Cytosol_0	GCF_000295655.1.CDS.460	ATP:dephospho-CoA 3'-phosphotransferase_c0		(1) cpd00002[c0] + (1) cpd00655[c0] -> (1) cpd00008[c0] + (1) cpd00010[c0] + (1) cpd00067[c0]	(1) ATP_c0[c0] + (1) Dephospho-CoA_c0[c0] -> (1) ADP_c0[c0] + (1) CoA_c0[c0] + (1) H+_c0[c0]	0.054405	0.0054405	0	0.054405	1000
rxn02374_c0	>	Cytosol_0	Unknown	R03314_c0		(1) cpd00858[c0] -> (1) cpd00001[c0] + (1) cpd00067[c0] + (1) cpd02431[c0]	(1) L-Glutamate5-semialdehyde_c0[c0] -> (1) H2O_c0[c0] + (1) H+_c0[c0] + (1) 1-Pyrroline-5-carboxylate_c0[c0]	0	0	0	0	1000
rxn05437_c0	>	Cytosol_0	GCF_000295655.1.CDS.2089	12-methyl-trans-tetra-dec-2-enoyl-ACP:NAD+ oxidoreductase (A-specific)_c0		(1) cpd00004[c0] + (1) cpd00067[c0] + (1) cpd11514[c0] -> (1) cpd00003[c0] + (1) cpd11515[c0]	(1) NADH_c0[c0] + (1) H+_c0[c0] + (1) 12-methyl-trans-tetra-dec-2-enoyl-ACP_c0[c0] -> (1) NAD_c0[c0] + (1) 12-methyl-tetra-decanoyl-ACP_c0[c0]	0.748346	0.0748346	0	0.748346	1000
rxn08976_c0	>	Cytosol_0	GCF_000295655.1.CDS.1624	quinone reductase_c0		(1) cpd00004[c0] + (1) cpd00067[c0] + (1) cpd15352[c0] -> (1) cpd00003[c0] + (1) cpd15353[c0]	(1) NADH_c0[c0] + (1) H+_c0[c0] + (1) 2-Demethylmenaquinone 8_c0[c0] -> (1) NAD_c0[c0] + (1) 2-Demethylmenaquinol 8_c0[c0]	0	0	0	999.995	1000
rxn00781_c0	-	Cytosol_0	GCF_000295655.1.CDS.1355	D-glyceraldehyde-3-phosphate:NAD+ oxidoreductase (phosphorylating)_c0		(1) cpd00003[c0] + (1) cpd00009[c0] + (1) cpd00102[c0] <-> (1) cpd00004[c0] + (1) cpd00067[c0] + (1) cpd00203[c0]	(1) NAD_c0[c0] + (1) Phosphate_c0[c0] + (1) Glyceraldehyde3-phosphate_c0[c0] <-> (1) NADH_c0[c0] + (1) H+_c0[c0] + (1) 1,3-Bisphospho-D-glycerate_c0[c0]	-15.7329	-36.2664	-1000	-1.57329	1000
rxn05319_c0	<	Cytosol_0	Unknown	TRANS-RXNBWI-115401.ce.maizeexp.OH_c0		(1) cpd00001[e0] <- (1) cpd00001[c0]	(1) H2O_e0[e0] <- (1) H2O_c0[c0]	-100	-100	-1000	0	0
rxn05298_c0	-	Cytosol_0	GCF_000295655.1.CDS.1079	Na+/glutamate symport_c0		(1) cpd00023[e0] + (1) cpd00971[e0] <-> (1) cpd00023[c0] + (1) cpd00971[c0]	(1) L-Glutamate_e0[e0] + (1) Na+_e0[e0] <-> (1) L-Glutamate_c0[c0] + (1) Na+_c0[c0]	0	-991.928	-1000	1000	1000
rxn05408_c0	-	Cytosol_0	GCF_000295655.1.CDS.580	2-methylpropionyl-CoA:[acyl-carrier-protein] transferase_c0		(1) cpd00481[c0] + (1) cpd11493[c0] <-> (1) cpd00010[c0] + (1) cpd00067[c0] + (1) cpd11545[c0]	(1) Isobutyryl-CoA_c0[c0] + (1) ACP_c0[c0] <-> (1) CoA_c0[c0] + (1) H+_c0[c0] + (1) isobutyryl-ACP_c0[c0]	0	0	-1000	0	1000
rxn08336_c0	>	Cytosol_0	GCF_000295655.1.CDS.365	dihydroorotic acid (menaquinone-8)_c0		(1) cpd00282[c0] + (1) cpd15500[c0] -> (1) cpd00247[c0] + (1) cpd15499[c0]	(1) S-Dihydroorotate_c0[c0] + (1) Menaquinone 8_c0[c0] -> (1) Orotate_c0[c0] + (1) Menaquinol 8_c0[c0]	0	0	0	0	1000
rxn05401_c0	-	Cytosol_0	GCF_000295655.1.CDS.722	13-methyl-3-oxo-tetra-decanoyl-ACP:NADP+ oxidoreductase_c0		(1) cpd00005[c0] + (1) cpd00067[c0] + (1) cpd11537[c0] <-> (1) cpd00006[c0] + (1) cpd11538[c0]	(1) NADPH_c0[c0] + (1) H+_c0[c0] + (1) 13-methyl-3-oxo-tetra-decanoyl-ACP_c0[c0] <-> (1) NADP_c0[c0] + (1) 13-methyl-3-hydroxy-tetra-decanoyl-ACP_c0[c0]	0.748346	0.0748346	-1000	0.748346	1000
rxn05198_c0	-	Cytosol_0	GCF_000295655.1.CDS.2176	Transport of cytidine, extracellular_c0		(1) cpd00067[e0] + (1) cpd00367[e0] <-> (1) cpd00067[c0] + (1) cpd00367[c0]	(1) H+_e0[e0] + (1) Cytidine_e0[e0] <-> (1) H+_c0[c0] + (1) Cytidine_c0[c0]	-41.7757	-99.7925	-1000	0	1000
rxn09202_c0	-	Cytosol_0	GCF_000295655.1.CDS.833	Phosphatidylserine decarboxylase (n-C18:0)_c0		(2) cpd00067[c0] + (1) cpd15557[c0] <-> (1) cpd00011[c0] + (1) cpd15533[c0]	(2) H+_c0[c0] + (1) phosphatidylserine dioctadecanoyl_c0[c0] <-> (1) CO2_c0[c0] + (1) phosphatidylethanolamine dioctadecanoyl_c0[c0]	0.0935433	0.00935433	-1000	0.0935433	1000
rxn01451_c0	-	Cytosol_0	(GCF_000295655.1.CDS.2086 and GCF_000295655.1.CDS.2086)	(S)-3-Hydroxybutanoyl-CoA:NAD+ oxidoreductase_c0		(1) cpd00003[c0] + (1) cpd00842[c0] <-> (1) cpd00004[c0] + (1) cpd00067[c0] + (1) cpd00279[c0]	(1) NAD_c0[c0] + (1) (S)-3-Hydroxybutyryl-CoA_c0[c0] <-> (1) NADH_c0[c0] + (1) H+_c0[c0] + (1) Acetoacetyl-CoA_c0[c0]	0	-1000	-1000	999.793	1000
rxn03903_c0	-	Cytosol_0	GCF_000295655.1.CDS.852	UDPMurAc(oyl-L-Ala-D-gamma-Glu-L-Lys-D-Ala-D-Ala):undecaprenyl-phosphate phospho-N-acetylmuramoyl-pentapeptide-transferase_c0		(1) cpd00286[c0] + (1) cpd02862[c0] <-> (1) cpd00091[c0] + (1) cpd02948[c0]	(1) Undecaprenylphosphate_c0[c0] + (1) UDPMurAc(oyl-L-Ala-D-gamma-Glu-L-Lys-D-Ala-D-Ala)_c0[c0] <-> (1) UMP_c0[c0] + (1) MurAc(oyl-L-Ala-D-gamma-Glu-L-Lys-D-Ala-D-Ala)-diphospho- undecaprenol_c0[c0]	0	0	-1000	0	1000
rxn00097_c0	-	Cytosol_0	GCF_000295655.1.CDS.2071	ATP:AMP phosphotransferase_c0		(1) cpd00002[c0] + (1) cpd00018[c0] + (1) cpd00067[c0] <-> (2) cpd00008[c0]	(1) ATP_c0[c0] + (1) AMP_c0[c0] + (1) H+_c0[c0] <-> (2) ADP_c0[c0]	212.46	-259.933	-1000	1000	1000
rxn01217_c0	>	Cytosol_0	GCF_000295655.1.CDS.454	dCMP aminohydrolase_c0		(1) cpd00001[c0] + (1) cpd00067[c0] + (1) cpd00206[c0] -> (1) cpd00013[c0] + (1) cpd00299[c0]	(1) H2O_c0[c0] + (1) H+_c0[c0] + (1) dCMP_c0[c0] -> (1) NH3_c0[c0] + (1) dUMP_c0[c0]	4.04003	0	0	99.7925	1000
rxn02212_c0	>	Cytosol_0	GCF_000295655.1.CDS.75	2-Dehydro-3-deoxy-D-arabino-heptonate 7-phosphate phosphate-lyase (cyclyzing)_c0		(1) cpd02857[c0] -> (1) cpd00009[c0] + (1) cpd00699[c0]	(1) DAHP_c0[c0] -> (1) Phosphate_c0[c0] + (1) 5-Dehydroquinate_c0[c0]	1.63803	0.163803	0	1.63803	1000
rxn05324_c0	<	Cytosol_0	GCF_000295655.1.CDS.2089	Dodecanoyl-[acyl-carrier protein]:malonyl-CoA C-acyltransferase(decarboxylating, oxoacyl- and enoyl-reducing)_c0		(1) cpd00003[c0] + (1) cpd11468[c0] <- (1) cpd00004[c0] + (2) cpd00067[c0] + (1) cpd11469[c0]	(1) NAD_c0[c0] + (1) Dodecanoyl-ACP_c0[c0] <- (1) NADH_c0[c0] + (2) H+_c0[c0] + (1) (2E)-Dodecenoyl-[acp]_c0[c0]	0	0	-1000	0	0
rxn10481_c0	>	Cytosol_0	GCF_000295655.1.CDS.375	Copper transport via ABC system_c0		(1) cpd00001[c0] + (1) cpd00002[c0] + (1) cpd00058[e0] -> (1) cpd00008[c0] + (1) cpd00009[c0] + (1) cpd00058[c0] + (1) cpd00067[c0]	(1) H2O_c0[c0] + (1) ATP_c0[c0] + (1) Cu2+_e0[e0] -> (1) ADP_c0[c0] + (1) Phosphate_c0[c0] + (1) Cu2+_c0[c0] + (1) H+_c0[c0]	0.0272025	0.00272025	0	522.844	1000
rxn00692_c0	-	Cytosol_0	GCF_000295655.1.CDS.1130	5,10-Methylenetetrahydrofolate:glycine hydroxymethyltransferase_c0		(1) cpd00001[c0] + (1) cpd00033[c0] + (1) cpd00125[c0] <-> (1) cpd00054[c0] + (1) cpd00087[c0]	(1) H2O_c0[c0] + (1) Glycine_c0[c0] + (1) 5-10-Methylenetetrahydrofolate_c0[c0] <-> (1) L-Serine_c0[c0] + (1) Tetrahydrofolate_c0[c0]	-8.81737	-57.5186	-1000	-0.881737	1000
rxn10230_c0	>	Cytosol_0	GCF_000295655.1.CDS.1437	anteisopentadecanoyl-CDPdiacylglycerol-serine O-phosphatidyltransferase_c0		(1) cpd00054[c0] + (1) cpd15687[c0] -> (1) cpd00046[c0] + (2) cpd00067[c0] + (1) cpd15693[c0]	(1) L-Serine_c0[c0] + (1) CDP-1,2-dianteisopentadecanoylglycerol_c0[c0] -> (1) CMP_c0[c0] + (2) H+_c0[c0] + (1) Dianteisopentadecanoylphosphatidylserine_c0[c0]	0	0	0	0	1000
rxn05413_c0	>	Cytosol_0	((GCF_000295655.1.CDS.1922 or GCF_000295655.1.CDS.2095) and (GCF_000295655.1.CDS.61 or GCF_000295655.1.CDS.917))	4-methyl-pentanoyl-ACP:malonyl-[acyl-carrier-protein] C-acyltransferase (decarboxylating)_c0		(1) cpd11492[c0] + (1) cpd11549[c0] -> (1) cpd00011[c0] + (1) cpd11493[c0] + (1) cpd11550[c0]	(1) Malonyl-acyl-carrierprotein-_c0[c0] + (1) 4-methyl-pentanoyl-ACP_c0[c0] -> (1) CO2_c0[c0] + (1) ACP_c0[c0] + (1) 6-methyl-3-oxo-heptanoyl-ACP_c0[c0]	0	0	0	0	1000
rxn00913_c0	>	Cytosol_0	(GCF_000295655.1.CDS.1606 or GCF_000295655.1.CDS.1605)	Guanosine 5'-monophosphate phosphohydrolase_c0		(1) cpd00001[c0] + (1) cpd00126[c0] -> (1) cpd00009[c0] + (1) cpd00311[c0]	(1) H2O_c0[c0] + (1) GMP_c0[c0] -> (1) Phosphate_c0[c0] + (1) Guanosine_c0[c0]	0	0	0	20.3642	1000
rxn01997_c0	>	Cytosol_0	(GCF_000295655.1.CDS.546 or GCF_000295655.1.CDS.1148)	dTDPglucose 4,6-hydro-lyase_c0		(1) cpd00626[c0] -> (1) cpd00001[c0] + (1) cpd00521[c0]	(1) dTDPglucose_c0[c0] -> (1) H2O_c0[c0] + (1) dTDP-4-oxo-6-deoxy-D-glucose_c0[c0]	0.219719	0.0219719	0	0.219719	1000
rxn00178_c0	-	Cytosol_0	(GCF_000295655.1.CDS.2084 or (GCF_000295655.1.CDS.1193 or GCF_000295655.1.CDS.2084))	Acetyl-CoA:acetyl-CoA C-acetyltransferase_c0		(2) cpd00022[c0] <-> (1) cpd00010[c0] + (1) cpd00279[c0]	(2) Acetyl-CoA_c0[c0] <-> (1) CoA_c0[c0] + (1) Acetoacetyl-CoA_c0[c0]	5.13642	0.513642	-1000	5.13642	1000
rxn01362_c0	<	Cytosol_0	GCF_000295655.1.CDS.1924	Orotidine-5'-phosphate:diphosphate phospho-alpha-D-ribosyl-transferase_c0		(1) cpd00012[c0] + (1) cpd00067[c0] + (1) cpd00810[c0] <- (1) cpd00103[c0] + (1) cpd00247[c0]	(1) PPi_c0[c0] + (1) H+_c0[c0] + (1) Orotidylic acid_c0[c0] <- (1) PRPP_c0[c0] + (1) Orotate_c0[c0]	0	0	-1000	0	0
rxn03174_c0	<	Cytosol_0	GCF_000295655.1.CDS.439	2-Amino-4-hydroxy-6-(erythro-1,2,3-trihydroxypropyl) dihydropteridine triphosphate hydrolase_c0		(1) cpd00001[c0] + (1) cpd02978[c0] <- (1) cpd03666[c0]	(1) H2O_c0[c0] + (1) 7,8-Dihydroneopterin 3'-triphosphate_c0[c0] <- (1) 2,5-Diamino-6-(5'-triphosphoryl-3',4'-trihydroxy-2'-oxopentyl)- amino-4-oxopyrimidine_c0[c0]	0	-0.0816076	-1000	0	0
rxn00549_c0	>	Cytosol_0	GCF_000295655.1.CDS.1327	D-Fructose-1,6-bisphosphate 1-phosphohydrolase_c0		(1) cpd00001[c0] + (1) cpd00290[c0] -> (1) cpd00009[c0] + (1) cpd00072[c0]	(1) H2O_c0[c0] + (1) D-fructose-1,6-bisphosphate_c0[c0] -> (1) Phosphate_c0[c0] + (1) D-fructose-6-phosphate_c0[c0]	0	0	0	1000	1000
rxn03951_c0	-	Cytosol_0	GCF_000295655.1.CDS.891	NAD-dependent threonine 4-phosphate dehydrogenase_c0		(1) cpd00003[c0] + (1) cpd03607[c0] <-> (1) cpd00004[c0] + (1) cpd00067[c0] + (1) cpd04539[c0]	(1) NAD_c0[c0] + (1) 4-(Phosphonooxy)-threonine_c0[c0] <-> (1) NADH_c0[c0] + (1) H+_c0[c0] + (1) 2-Amino-3-oxo-4-phosphonooxybutyrate_c0[c0]	0	0	-1000	0	1000
rxn02938_c0	>	Cytosol_0	((GCF_000295655.1.CDS.1242 and GCF_000295655.1.CDS.1243) or GCF_000295655.1.CDS.1243 or GCF_000295655.1.CDS.1242)	1-(5-phospho-D-ribosyl)-5-amino-4-imidazolecarboxylate carboxy-lyase_c0		(1) cpd00067[c0] + (1) cpd02893[c0] -> (1) cpd00011[c0] + (1) cpd02140[c0]	(1) H+_c0[c0] + (1) 5'-Phosphoribosyl-4-carboxy-5-aminoimidazole_c0[c0] -> (1) CO2_c0[c0] + (1) AIR_c0[c0]	0	0	0	998.803	1000
rxn05418_c0	-	Cytosol_0	GCF_000295655.1.CDS.722	8-methyl-3-oxo-nonanoyl-ACP:NADP+ oxidoreductase_c0		(1) cpd00005[c0] + (1) cpd00067[c0] + (1) cpd11554[c0] <-> (1) cpd00006[c0] + (1) cpd11555[c0]	(1) NADPH_c0[c0] + (1) H+_c0[c0] + (1) 8-methyl-3-oxo-nonanoyl-ACP_c0[c0] <-> (1) NADP_c0[c0] + (1) 8-methyl-3-hydroxy-nonanoyl-ACP_c0[c0]	0	0	-1000	0	1000
rxn05200_c0	-	Cytosol_0	GCF_000295655.1.CDS.2176	Transport of thymidine, extracellular_c0		(1) cpd00067[e0] + (1) cpd00184[e0] <-> (1) cpd00067[c0] + (1) cpd00184[c0]	(1) H+_e0[e0] + (1) Thymidine_e0[e0] <-> (1) H+_c0[c0] + (1) Thymidine_c0[c0]	-3.85732	-78.3337	-1000	0.15821	1000
rxn00506_c0	>	Cytosol_0	GCF_000295655.1.CDS.860	Acetaldehyde:NAD+ oxidoreductase_c0		(1) cpd00001[c0] + (1) cpd00003[c0] + (1) cpd00071[c0] -> (1) cpd00004[c0] + (1) cpd00029[c0] + (2) cpd00067[c0]	(1) H2O_c0[c0] + (1) NAD_c0[c0] + (1) Acetaldehyde_c0[c0] -> (1) NADH_c0[c0] + (1) Acetate_c0[c0] + (2) H+_c0[c0]	0	0	0	0	1000
rxn10060_c0	-	Cytosol_0	GCF_000295655.1.CDS.961	NAD kinase (dTTP)_c0		(1) cpd00003[c0] + (1) cpd00357[c0] <-> (1) cpd00006[c0] + (1) cpd00067[c0] + (1) cpd00297[c0]	(1) NAD_c0[c0] + (1) TTP_c0[c0] <-> (1) NADP_c0[c0] + (1) H+_c0[c0] + (1) dTDP_c0[c0]	0	-999.997	-1000	999.96	1000
rxn02933_c0	-	Cytosol_0	(GCF_000295655.1.CDS.2086 and GCF_000295655.1.CDS.2086)	(2S,3S)-3-hydroxy-2-methylbutanoyl-CoA:NAD+ oxidoreductase_c0		(1) cpd00003[c0] + (1) cpd02691[c0] <-> (1) cpd00004[c0] + (1) cpd00067[c0] + (1) cpd02124[c0]	(1) NAD_c0[c0] + (1) 2-methyl-3-hydroxy-butyryl-CoA_c0[c0] <-> (1) NADH_c0[c0] + (1) H+_c0[c0] + (1) 2-Methylacetoacetyl-CoA_c0[c0]	0	0	-1000	0	1000
rxn00727_c0	>	Cytosol_0	(GCF_000295655.1.CDS.1869 and GCF_000295655.1.CDS.1870)	Chorismate pyruvate-lyase (amino-accepting)_c0		(1) cpd00053[c0] + (1) cpd00216[c0] -> (1) cpd00020[c0] + (1) cpd00023[c0] + (1) cpd00067[c0] + (1) cpd00093[c0]	(1) L-Glutamine_c0[c0] + (1) Chorismate_c0[c0] -> (1) Pyruvate_c0[c0] + (1) L-Glutamate_c0[c0] + (1) H+_c0[c0] + (1) Anthranilate_c0[c0]	0	0	0	0.41467	1000
rxn10307_c0	-	Cytosol_0	GCF_000295655.1.CDS.662	palmitoyl-lipoteichoic acid synthesis (n-24), linked, N-acetylglucosamine substituted_c0		(24) cpd00037[c0] + (1) cpd15746[c0] <-> (24) cpd00014[c0] + (1) cpd15764[c0]	(24) UDP-N-acetylglucosamine_c0[c0] + (1) Palmitoyllipoteichoic acid (n-24), linked, unsubstituted_c0[c0] <-> (24) UDP_c0[c0] + (1) Palmitoyllipoteichoic acid (n-24), linked, N-acetyl-D-glucosamine_c0[c0]	0	0	-1000	0	1000
rxn12638_c0	>	Cytosol_0	(GCF_000295655.1.CDS.1740 or GCF_000295655.1.CDS.1488)	methionyl aminopeptidase_c0		(1) cpd00001[c0] + (1) cpd11588[c0] -> (1) cpd00033[c0] + (1) cpd00129[c0]	(1) H2O_c0[c0] + (1) gly-pro-L_c0[c0] -> (1) Glycine_c0[c0] + (1) L-Proline_c0[c0]	0	0	0	0	1000
rxn02268_c0	>	Cytosol_0	((GCF_000295655.1.CDS.1637 or GCF_000295655.1.CDS.1641) or GCF_000295655.1.CDS.2083)	(S)-2-methylbutanoyl-CoA:oxygen 2,3-oxidoreductase_c0		(1) cpd00007[c0] + (2) cpd00760[c0] -> (2) cpd00001[c0] + (2) cpd02125[c0]	(1) O2_c0[c0] + (2) 2-Methylbutyryl-CoA_c0[c0] -> (2) H2O_c0[c0] + (2) Tiglyl-CoA_c0[c0]	0	0	0	0	1000
rxn01445_c0	>	Cytosol_0	(GCF_000295655.1.CDS.1606 or GCF_000295655.1.CDS.1605)	2'-Deoxyguanosine 5'-monophosphate phosphohydrolase_c0		(1) cpd00001[c0] + (1) cpd00296[c0] -> (1) cpd00009[c0] + (1) cpd00277[c0]	(1) H2O_c0[c0] + (1) dGMP_c0[c0] -> (1) Phosphate_c0[c0] + (1) Deoxyguanosine_c0[c0]	0	0	0	1000	1000
rxn05248_c0	>	Cytosol_0	(GCF_000295655.1.CDS.1246 or GCF_000295655.1.CDS.1636)	FACOAL150(anteiso)_c0		(1) cpd00002[c0] + (1) cpd00010[c0] + (1) cpd11438[c0] -> (1) cpd00012[c0] + (1) cpd00018[c0] + (1) cpd11439[c0]	(1) ATP_c0[c0] + (1) CoA_c0[c0] + (1) fa4_c0[c0] -> (1) PPi_c0[c0] + (1) AMP_c0[c0] + (1) fa4coa_c0[c0]	0	0	0	0	1000
rxn00612_c0	-	Cytosol_0	GCF_000295655.1.CDS.288	sn-Glycerol-3-phosphate:NADP+ 2-oxidoreductase_c0		(1) cpd00006[c0] + (1) cpd00080[c0] <-> (1) cpd00005[c0] + (1) cpd00067[c0] + (1) cpd00095[c0]	(1) NADP_c0[c0] + (1) Glycerol-3-phosphate_c0[c0] <-> (1) NADPH_c0[c0] + (1) H+_c0[c0] + (1) Glycerone-phosphate_c0[c0]	0	-1000	-1000	999.832	1000
rxn05461_c0	-	Cytosol_0	GCF_000295655.1.CDS.722	3-Hydroxyoctodecanoyl-ACP:NADP+ oxidoreductase_c0		(1) cpd00005[c0] + (1) cpd00067[c0] + (1) cpd11570[c0] <-> (1) cpd00006[c0] + (1) cpd11571[c0]	(1) NADPH_c0[c0] + (1) H+_c0[c0] + (1) 3-Oxooctodecanoyl-ACP_c0[c0] <-> (1) NADP_c0[c0] + (1) 3-Hydroxyoctodecanoyl-ACP_c0[c0]	0.748346	0.0748346	-1000	0.748346	1000
rxn08083_c0	>	Cytosol_0	GCF_000295655.1.CDS.409	1-tetradecanoyl-sn-glycerol 3-phosphate O-acyltransferase (n-C12:0)_c0		(1) cpd00067[c0] + (1) cpd11468[c0] + (1) cpd15325[c0] -> (1) cpd11493[c0] + (1) cpd15521[c0]	(1) H+_c0[c0] + (1) Dodecanoyl-ACP_c0[c0] + (1) 1-dodecanoyl-sn-glycerol 3-phosphate_c0[c0] -> (1) ACP_c0[c0] + (1) 1,2-didodecanoyl-sn-glycerol 3-phosphate_c0[c0]	0	0	0	0	1000
rxn10222_c0	-	Cytosol_0	GCF_000295655.1.CDS.832	isotetradecanoyl-phosphatidate cytidylyltransferase_c0		(1) cpd00052[c0] + (1) cpd15679[c0] <-> (1) cpd00012[c0] + (1) cpd00067[c0] + (1) cpd15685[c0]	(1) CTP_c0[c0] + (1) 1,2-diisotetradecanoyl-sn-glycerol 3-phosphate_c0[c0] <-> (1) PPi_c0[c0] + (1) H+_c0[c0] + (1) CDP-1,2-diisotetradecanoylglycerol_c0[c0]	0	0	-1000	0	1000
rxn02791_c0	-	Cytosol_0	GCF_000295655.1.CDS.1881	(5-Glutamyl)-peptide:amino-acid 5-glutamyltransferase_c0		(1) cpd00023[c0] + (1) cpd01651[c0] <-> (1) cpd00001[c0] + (1) cpd03407[c0]	(1) L-Glutamate_c0[c0] + (1) L-3-Cyanoalanine_c0[c0] <-> (1) H2O_c0[c0] + (1) gamma-Glutamyl-beta-cyanoalanine_c0[c0]	0	0	-1000	0	1000
rxn00917_c0	>	Cytosol_0	GCF_000295655.1.CDS.1952	Xanthosine-5'-phosphate:L-glutamine amido-ligase (AMP-forming)_c0		(1) cpd00001[c0] + (1) cpd00002[c0] + (1) cpd00053[c0] + (1) cpd00497[c0] -> (1) cpd00012[c0] + (1) cpd00018[c0] + (1) cpd00023[c0] + (3) cpd00067[c0] + (1) cpd00126[c0]	(1) H2O_c0[c0] + (1) ATP_c0[c0] + (1) L-Glutamine_c0[c0] + (1) XMP_c0[c0] -> (1) PPi_c0[c0] + (1) AMP_c0[c0] + (1) L-Glutamate_c0[c0] + (3) H+_c0[c0] + (1) GMP_c0[c0]	1.32556	0	0	20.4869	1000
rxn00300_c0	>	Cytosol_0	(GCF_000295655.1.CDS.306 or GCF_000295655.1.CDS.418)	GTP 7,8-8,9-dihydrolase (diphosphate-forming)_c0		(3) cpd00001[c0] + (1) cpd00038[c0] -> (1) cpd00012[c0] + (1) cpd00047[c0] + (3) cpd00067[c0] + (1) cpd00957[c0]	(3) H2O_c0[c0] + (1) GTP_c0[c0] -> (1) PPi_c0[c0] + (1) Formate_c0[c0] + (3) H+_c0[c0] + (1) 2,5-Diamino-6-(5'-phosphoribosylamino)-4-pyrimidineone_c0[c0]	0.054405	0.0054405	0	0.054405	1000
rxn01925_c0	-	Cytosol_0	GCF_000295655.1.CDS.1761	2-methylpropanoyl-CoA:enzyme N6-(dihydrolipoyl)lysine S-(2-methylpropanoyl)transferase_c0		(1) cpd00449[c0] + (1) cpd00481[c0] <-> (1) cpd00010[c0] + (1) cpd02700[c0]	(1) Dihydrolipoamide_c0[c0] + (1) Isobutyryl-CoA_c0[c0] <-> (1) CoA_c0[c0] + (1) S-(2-Methylpropionyl)-dihydrolipoamide_c0[c0]	0	0	-1000	0	1000
rxn02380_c0	-	Cytosol_0	GCF_000295655.1.CDS.1129	beta-D-Glucose 6-phosphate ketol-isomerase_c0		(1) cpd00863[c0] <-> (1) cpd00072[c0]	(1) beta-D-Glucose 6-phosphate_c0[c0] <-> (1) D-fructose-6-phosphate_c0[c0]	0	-1000	-1000	999.89	1000
rxn00999_c0	>	Cytosol_0	GCF_000295655.1.CDS.1227	Phenylpyruvate:oxygen oxidoreductase (hydroxylating,decarboxylating)_c0		(1) cpd00007[c0] + (1) cpd00143[c0] -> (1) cpd00011[c0] + (1) cpd03480[c0]	(1) O2_c0[c0] + (1) Phenylpyruvate_c0[c0] -> (1) CO2_c0[c0] + (1) 2-Hydroxyphenylacetate_c0[c0]	0	0	0	0	1000
rxn05417_c0	>	Cytosol_0	((GCF_000295655.1.CDS.61 or GCF_000295655.1.CDS.917) and (GCF_000295655.1.CDS.1922 or GCF_000295655.1.CDS.2095))	6-methyl-heptanoyl-ACP:malonyl-[acyl-carrier-protein] C-acyltransferase (decarboxylating)_c0		(1) cpd11492[c0] + (1) cpd11553[c0] -> (1) cpd00011[c0] + (1) cpd11493[c0] + (1) cpd11554[c0]	(1) Malonyl-acyl-carrierprotein-_c0[c0] + (1) 6-methyl-heptanoyl-ACP_c0[c0] -> (1) CO2_c0[c0] + (1) ACP_c0[c0] + (1) 8-methyl-3-oxo-nonanoyl-ACP_c0[c0]	0	0	0	0	1000
rxn05957_c0	>	Cytosol_0	GCF_000295655.1.CDS.298	O4-succinyl-L-homoserine:hydrogen sulfide S-(3-amino-3-carboxypropyl)transferase_c0		(1) cpd00239[c0] + (1) cpd00822[c0] -> (1) cpd00036[c0] + (1) cpd00135[c0]	(1) H2S_c0[c0] + (1) O-Succinyl-L-homoserine_c0[c0] -> (1) Succinate_c0[c0] + (1) Homocysteine_c0[c0]	0	0	0	0	1000
rxn03419_c0	-	Cytosol_0	GCF_000295655.1.CDS.439	formamidopyrimidine nucleoside triphosphate amidohydrolase_c0		(1) cpd00001[c0] + (1) cpd03518[c0] <-> (1) cpd00047[c0] + (1) cpd00067[c0] + (1) cpd03519[c0]	(1) H2O_c0[c0] + (1) Formamidopyrimidine nucleoside triphosphate_c0[c0] <-> (1) Formate_c0[c0] + (1) H+_c0[c0] + (1) 2,5-Diaminopyrimidine nucleoside triphosphate_c0[c0]	0	0	-1000	0.0816076	1000
rxn05555_c0	>	Cytosol_0	GCF_000295655.1.CDS.596	iron (II) transport via ABC system_c0		(1) cpd00001[c0] + (1) cpd00002[c0] + (1) cpd10515[e0] -> (1) cpd00008[c0] + (1) cpd00009[c0] + (1) cpd00067[c0] + (1) cpd10515[c0]	(1) H2O_c0[c0] + (1) ATP_c0[c0] + (1) Fe2+_e0[e0] -> (1) ADP_c0[c0] + (1) Phosphate_c0[c0] + (1) H+_c0[c0] + (1) Fe2+_c0[c0]	0	0	0	0.0815909	1000
rxn10314_c0	-	Cytosol_0	GCF_000295655.1.CDS.662	anteisopentadecanoyl-lipoteichoic acid synthesis (n-24), linked, N-acetylglucosamine substituted_c0		(24) cpd00037[c0] + (1) cpd15753[c0] <-> (24) cpd00014[c0] + (1) cpd15771[c0]	(24) UDP-N-acetylglucosamine_c0[c0] + (1) Anteisopentadecanoyllipoteichoic acid (n-24), linked, unsubstituted_c0[c0] <-> (24) UDP_c0[c0] + (1) Anteisopentadecanoyllipoteichoic acid (n-24), linked, N-acetyl-D-glucosamine_c0[c0]	0	0	-1000	0	1000
rxn06078_c0	>	Cytosol_0	GCF_000295655.1.CDS.298	O-acetyl-L-homoserine acetate-lyase (L-homocysteine forming)_c0		(1) cpd00268[c0] + (1) cpd00790[c0] + (1) cpd11421[c0] -> (1) cpd00029[c0] + (1) cpd00067[c0] + (1) cpd00081[c0] + (1) cpd00135[c0] + (1) cpd11420[c0]	(1) H2S2O3_c0[c0] + (1) O-Acetyl-L-homoserine_c0[c0] + (1) trdrd_c0[c0] -> (1) Acetate_c0[c0] + (1) H+_c0[c0] + (1) Sulfite_c0[c0] + (1) Homocysteine_c0[c0] + (1) trdox_c0[c0]	0	0	0	0	1000
rxn05348_c0	>	Cytosol_0	((GCF_000295655.1.CDS.2095 or GCF_000295655.1.CDS.1922) and (GCF_000295655.1.CDS.61 or GCF_000295655.1.CDS.917))	Decanoyl-[acyl-carrier protein]:malonyl-[acyl-carrier-protein] C-acyltransferase (decarboxylating)_c0		(1) cpd11474[c0] + (1) cpd11492[c0] -> (1) cpd00011[c0] + (1) cpd11489[c0] + (1) cpd11493[c0]	(1) Decanoyl-ACP_c0[c0] + (1) Malonyl-acyl-carrierprotein-_c0[c0] -> (1) CO2_c0[c0] + (1) 3-oxododecanoyl-acp_c0[c0] + (1) ACP_c0[c0]	0	0	0	0	1000
rxn10181_c0	-	Cytosol_0	GCF_000295655.1.CDS.108	NMN permease (periplasm)_c0		(1) cpd00355[e0] <-> (1) cpd00355[c0]	(1) Nicotinamide ribonucleotide_e0[e0] <-> (1) Nicotinamide ribonucleotide_c0[c0]	0	0	-1000	0	1000
rxn05435_c0	>	Cytosol_0	GCF_000295655.1.CDS.2089	8-methyl-trans-dec-2-enoyl-ACP:NAD+ oxidoreductase (A-specific)_c0		(1) cpd00004[c0] + (1) cpd00067[c0] + (1) cpd11506[c0] -> (1) cpd00003[c0] + (1) cpd11507[c0]	(1) NADH_c0[c0] + (1) H+_c0[c0] + (1) 8-methyl-trans-dec-2-enoyl-ACP_c0[c0] -> (1) NAD_c0[c0] + (1) 8-methyl-decanoyl-ACP_c0[c0]	0.748346	0.0748346	0	0.748346	1000
rxn03245_c0	-	Cytosol_0	(GCF_000295655.1.CDS.346 or GCF_000295655.1.CDS.453)	(S)-Hydroxydecanoyl-CoA hydro-lyase_c0		(1) cpd03118[c0] <-> (1) cpd00001[c0] + (1) cpd03129[c0]	(1) (S)-Hydroxydecanoyl-CoA_c0[c0] <-> (1) H2O_c0[c0] + (1) (2E)-Decenoyl-CoA_c0[c0]	2.06666	0.206666	-1000	2.06666	1000
rxn01504_c0	-	Cytosol_0	GCF_000295655.1.CDS.1069	(S)-3-Hydroxy-3-methylglutaryl-CoA hydro-lyase (trans-3-methylglutaconyl-CoA-forming)_c0		(1) cpd00292[c0] <-> (1) cpd00001[c0] + (1) cpd02068[c0]	(1) HMG-CoA_c0[c0] <-> (1) H2O_c0[c0] + (1) 3-Methylglutaconyl-CoA_c0[c0]	0	0	-1000	0	1000
rxn00907_c0	-	Cytosol_0	(GCF_000295655.1.CDS.1128 and GCF_000295655.1.CDS.1128)	5,10-methylenetetrahydrofolate:NADP+ oxidoreductase_c0		(1) cpd00006[c0] + (1) cpd00125[c0] <-> (1) cpd00005[c0] + (1) cpd00347[c0]	(1) NADP_c0[c0] + (1) 5-10-Methylenetetrahydrofolate_c0[c0] <-> (1) NADPH_c0[c0] + (1) 5-10-Methenyltetrahydrofolate_c0[c0]	4.53252	0.453252	-1000	42.0849	1000
rxn05458_c0	-	Cytosol_0	GCF_000295655.1.CDS.580	[Acyl-carrier-protein] acetyltransferase_c0		(1) cpd00010[c0] + (1) cpd00067[c0] + (1) cpd11476[c0] <-> (1) cpd00134[c0] + (1) cpd11493[c0]	(1) CoA_c0[c0] + (1) H+_c0[c0] + (1) hexadecanoyl-acp_c0[c0] <-> (1) Palmitoyl-CoA_c0[c0] + (1) ACP_c0[c0]	-0.748346	-0.748346	-1000	-0.0748346	1000
rxn10213_c0	>	Cytosol_0	GCF_000295655.1.CDS.409	stearoyl-1-acylglycerol-3-phosphate O-acyltransferase_c0		(1) cpd00067[c0] + (1) cpd00327[c0] + (1) cpd15329[c0] -> (1) cpd00010[c0] + (1) cpd15526[c0]	(1) H+_c0[c0] + (1) strcoa_c0[c0] + (1) 1-octadecanoyl-sn-glycerol 3-phosphate_c0[c0] -> (1) CoA_c0[c0] + (1) 1,2-dioctadecanoyl-sn-glycerol 3-phosphate_c0[c0]	0.374173	0.0374173	0	0.374173	1000
rxn05229_c0	>	Cytosol_0	(GCF_000295655.1.CDS.1243 and GCF_000295655.1.CDS.1242)	NCAIR synthetase and NCAIR mutase_c0		(1) cpd00002[c0] + (1) cpd00242[c0] + (1) cpd02140[c0] -> (1) cpd00008[c0] + (1) cpd00009[c0] + (1) cpd00067[c0] + (1) cpd02893[c0]	(1) ATP_c0[c0] + (1) H2CO3_c0[c0] + (1) AIR_c0[c0] -> (1) ADP_c0[c0] + (1) Phosphate_c0[c0] + (1) H+_c0[c0] + (1) 5'-Phosphoribosyl-4-carboxy-5-aminoimidazole_c0[c0]	2.45668	0.245668	0	999.049	1000
rxn02404_c0	>	Cytosol_0	GCF_000295655.1.CDS.971	3-Deoxy-D-manno-octulosonate-8-phosphate 8-phosphohydrolase_c0		(1) cpd00001[c0] + (1) cpd02730[c0] -> (1) cpd00009[c0] + (1) cpd00875[c0]	(1) H2O_c0[c0] + (1) 3-Deoxy-D-manno-octulosonate8-phosphate_c0[c0] -> (1) Phosphate_c0[c0] + (1) KDO_c0[c0]	0.659156	0.0659156	0	0.659156	1000
rxn02911_c0	-	Cytosol_0	(GCF_000295655.1.CDS.346 or GCF_000295655.1.CDS.453)	(S)-3-Hydroxydodecanoyl-CoA hydro-lyase_c0		(1) cpd03116[c0] <-> (1) cpd00001[c0] + (1) cpd02060[c0]	(1) (S)-3-Hydroxydodecanoyl-CoA_c0[c0] <-> (1) H2O_c0[c0] + (1) (2E)-Dodecenoyl-CoA_c0[c0]	2.06666	0.206666	-1000	2.06666	1000
rxn05450_c0	>	Cytosol_0	GCF_000295655.1.CDS.2089	14-methyl-trans-pentadec-2-enoyl-ACP:NAD+ oxidoreductase (A-specific)_c0		(1) cpd00004[c0] + (1) cpd00067[c0] + (1) cpd11568[c0] -> (1) cpd00003[c0] + (1) cpd11569[c0]	(1) NADH_c0[c0] + (1) H+_c0[c0] + (1) 14-methyl-trans-pentadec-2-enoyl-ACP_c0[c0] -> (1) NAD_c0[c0] + (1) 14-methyl-pentadecanoyl-ACP_c0[c0]	0	0	0	0	1000
rxn12847_c0	-	Cytosol_0	(GCF_000295655.1.CDS.1740 or GCF_000295655.1.CDS.1488)	Gly-Try aminopeptidase_c0		(1) cpd00001[c0] + (1) cpd15606[c0] <-> (1) cpd00033[c0] + (1) cpd00069[c0]	(1) H2O_c0[c0] + (1) Gly-Tyr_c0[c0] <-> (1) Glycine_c0[c0] + (1) L-Tyrosine_c0[c0]	0	0	-1000	0	1000
rxn05410_c0	-	Cytosol_0	GCF_000295655.1.CDS.722	4-methyl-3-oxo-pentanoyl-ACP:NADP+ oxidoreductase_c0		(1) cpd00005[c0] + (1) cpd00067[c0] + (1) cpd11546[c0] <-> (1) cpd00006[c0] + (1) cpd11547[c0]	(1) NADPH_c0[c0] + (1) H+_c0[c0] + (1) 4-methyl-3-oxo-pentanoyl-ACP_c0[c0] <-> (1) NADP_c0[c0] + (1) 4-methyl-3-hydroxy-pentanoyl-ACP_c0[c0]	0	0	-1000	0	1000
rxn05443_c0	>	Cytosol_0	GCF_000295655.1.CDS.2089	13-methyl-trans-tetra-dec-2-enoyl-ACP:NAD+ oxidoreductase (A-specific)_c0		(1) cpd00004[c0] + (1) cpd00067[c0] + (1) cpd11539[c0] -> (1) cpd00003[c0] + (1) cpd11540[c0]	(1) NADH_c0[c0] + (1) H+_c0[c0] + (1) 13-methyl-trans-tetra-dec-2-enoyl-ACP_c0[c0] -> (1) NAD_c0[c0] + (1) 13-methyl-tetra-decanoyl-ACP_c0[c0]	0.748346	0.0748346	0	0.748346	1000
rxn05345_c0	>	Cytosol_0	((GCF_000295655.1.CDS.1922 or GCF_000295655.1.CDS.2095) and (GCF_000295655.1.CDS.61 or GCF_000295655.1.CDS.917))	dodecanoyl-[acyl-carrier-protein]:malonyl-[acyl-carrier-protein] C-acyltransferase (decarboxylating)_c0		(1) cpd11468[c0] + (1) cpd11492[c0] -> (1) cpd00011[c0] + (1) cpd11491[c0] + (1) cpd11493[c0]	(1) Dodecanoyl-ACP_c0[c0] + (1) Malonyl-acyl-carrierprotein-_c0[c0] -> (1) CO2_c0[c0] + (1) 3-oxotetradecanoyl-acp_c0[c0] + (1) ACP_c0[c0]	0.878874	0.0878874	0	0.878874	1000
rxn05422_c0	-	Cytosol_0	GCF_000295655.1.CDS.722	10-methyl-3-oxo-undecanoyl-ACP:NADP+ oxidoreductase_c0		(1) cpd00005[c0] + (1) cpd00067[c0] + (1) cpd11558[c0] <-> (1) cpd00006[c0] + (1) cpd11559[c0]	(1) NADPH_c0[c0] + (1) H+_c0[c0] + (1) 10-methyl-3-oxo-undecanoyl-ACP_c0[c0] <-> (1) NADP_c0[c0] + (1) 10-methyl-3-hydroxy-undecanoyl-ACP_c0[c0]	0	0	-1000	0	1000
rxn01465_c0	-	Cytosol_0	GCF_000295655.1.CDS.1015	(S)-dihydroorotate amidohydrolase_c0		(1) cpd00001[c0] + (1) cpd00282[c0] <-> (1) cpd00067[c0] + (1) cpd00343[c0]	(1) H2O_c0[c0] + (1) S-Dihydroorotate_c0[c0] <-> (1) H+_c0[c0] + (1) N-Carbamoyl-L-aspartate_c0[c0]	0	0	-1000	0	1000
rxn03052_c0	-	Cytosol_0	GCF_000295655.1.CDS.1514	5-Methyltetrahydropteroyltri-L-glutamate:L-homocysteine S-methyltransferase_c0		(1) cpd00135[c0] + (1) cpd02738[c0] <-> (1) cpd00060[c0] + (1) cpd02555[c0]	(1) Homocysteine_c0[c0] + (1) 5-Methyltetrahydropteroyltri-L-glutamate_c0[c0] <-> (1) L-Methionine_c0[c0] + (1) Tetrahydropteroyltri-L-glutamate_c0[c0]	46.4958	0	-1000	289.797	1000
rxn09997_c0	-	Cytosol_0	GCF_000295655.1.CDS.1598	4-amino-5-hydroxymethyl-2-methylpyrimidine synthetase_c0		(1) cpd00001[c0] + (1) cpd02140[c0] <-> (0.5) cpd00007[c0] + (1) cpd00009[c0] + (1) cpd00067[c0] + (1) cpd00229[c0] + (1) cpd00939[c0]	(1) H2O_c0[c0] + (1) AIR_c0[c0] <-> (0.5) O2_c0[c0] + (1) Phosphate_c0[c0] + (1) H+_c0[c0] + (1) Glycolaldehyde_c0[c0] + (1) Toxopyrimidine_c0[c0]	-0.0816076	-0.0816076	-1000	-0.00816076	1000
rxn01872_c0	-	Cytosol_0	GCF_000295655.1.CDS.1623	succinyl-CoA:enzyme N6-(dihydrolipoyl)lysine S-succinyltransferase_c0		(1) cpd00078[c0] + (1) cpd00449[c0] <-> (1) cpd00010[c0] + (1) cpd00860[c0]	(1) Succinyl-CoA_c0[c0] + (1) Dihydrolipoamide_c0[c0] <-> (1) CoA_c0[c0] + (1) S-Succinyldihydrolipoamide_c0[c0]	0	-996.228	-1000	0	1000
rxn01301_c0	-	Cytosol_0	(GCF_000295655.1.CDS.296 or GCF_000295655.1.CDS.297)	L-Homoserine:NAD+ oxidoreductase_c0		(1) cpd00003[c0] + (1) cpd00227[c0] <-> (1) cpd00004[c0] + (1) cpd00067[c0] + (1) cpd00346[c0]	(1) NAD_c0[c0] + (1) L-Homoserine_c0[c0] <-> (1) NADH_c0[c0] + (1) H+_c0[c0] + (1) L-Aspartate4-semialdehyde_c0[c0]	0	-1000	-1000	999.997	1000
rxn01643_c0	<	Cytosol_0	GCF_000295655.1.CDS.822	L-Aspartate-4-semialdehyde:NADP+ oxidoreductase (phosphorylating)_c0		(1) cpd00006[c0] + (1) cpd00009[c0] + (1) cpd00346[c0] <- (1) cpd00005[c0] + (1) cpd00067[c0] + (1) cpd01977[c0]	(1) NADP_c0[c0] + (1) Phosphate_c0[c0] + (1) L-Aspartate4-semialdehyde_c0[c0] <- (1) NADPH_c0[c0] + (1) H+_c0[c0] + (1) 4-Phospho-L-aspartate_c0[c0]	-0.0272025	-0.0272025	-1000	-0.00272025	0
rxn04457_c0	>	Cytosol_0	Unknown	R06605_c0		(1) cpd09027[c0] -> (1) cpd00011[c0] + (1) cpd01567[c0]	(1) 5-Hydroxy-2-oxo-4-ureido-2,5-dihydro-1H-imidazole-5-carboxylate_c0[c0] -> (1) CO2_c0[c0] + (1) (R)-Allantoin_c0[c0]	0	0	0	0	1000
rxn00248_c0	-	Cytosol_0	GCF_000295655.1.CDS.1261	(S)-malate:NAD+ oxidoreductase_c0		(1) cpd00003[c0] + (1) cpd00130[c0] <-> (1) cpd00004[c0] + (1) cpd00032[c0] + (1) cpd00067[c0]	(1) NAD_c0[c0] + (1) L-Malate_c0[c0] <-> (1) NADH_c0[c0] + (1) Oxaloacetate_c0[c0] + (1) H+_c0[c0]	58.5966	2.93429	-1000	345.183	1000
rxn00295_c0	-	Cytosol_0	(GCF_000295655.1.CDS.1135 or GCF_000295655.1.CDS.1704)	UDP-N-acetyl-D-glucosamine 4-epimerase_c0		(1) cpd00037[c0] <-> (1) cpd00175[c0]	(1) UDP-N-acetylglucosamine_c0[c0] <-> (1) UDP-N-acetyl-D-galactosamine_c0[c0]	0	0	-1000	0	1000
rxn05385_c0	-	Cytosol_0	GCF_000295655.1.CDS.722	5-methyl-3-oxo-hexanoyl-ACP:NADP+ oxidoreductase_c0		(1) cpd00005[c0] + (1) cpd00067[c0] + (1) cpd11521[c0] <-> (1) cpd00006[c0] + (1) cpd11522[c0]	(1) NADPH_c0[c0] + (1) H+_c0[c0] + (1) 5-methyl-3-oxo-hexanoyl-ACP_c0[c0] <-> (1) NADP_c0[c0] + (1) 5-methyl-3-hydroxy-hexanoyl-ACP_c0[c0]	0.748346	0.0748346	-1000	0.748346	1000
rxn00707_c0	-	Cytosol_0	GCF_000295655.1.CDS.1497	ITP:cytidine 5'-phosphotransferase_c0		(1) cpd00068[c0] + (1) cpd00367[c0] <-> (1) cpd00046[c0] + (1) cpd00067[c0] + (1) cpd00090[c0]	(1) ITP_c0[c0] + (1) Cytidine_c0[c0] <-> (1) CMP_c0[c0] + (1) H+_c0[c0] + (1) IDP_c0[c0]	0	-1000	-1000	1000	1000
rxn00369_c0	-	Cytosol_0	GCF_000295655.1.CDS.1848	GTP:cytidine 5'-phosphotransferase_c0		(1) cpd00038[c0] + (1) cpd00367[c0] <-> (1) cpd00031[c0] + (1) cpd00046[c0] + (1) cpd00067[c0]	(1) GTP_c0[c0] + (1) Cytidine_c0[c0] <-> (1) GDP_c0[c0] + (1) CMP_c0[c0] + (1) H+_c0[c0]	-41.3363	-1000	-1000	1000	1000
rxn06937_c0	>	Cytosol_0	GCF_000295655.1.CDS.1038	L-glutamate:tRNA(Glu) ligase (AMP-forming)_c0		(1) cpd00002[c0] + (1) cpd00023[c0] + (1) cpd11912[c0] -> (1) cpd00012[c0] + (1) cpd00018[c0] + (1) cpd00067[c0] + (1) cpd12227[c0]	(1) ATP_c0[c0] + (1) L-Glutamate_c0[c0] + (1) tRNA-Glu_c0[c0] -> (1) PPi_c0[c0] + (1) AMP_c0[c0] + (1) H+_c0[c0] + (1) L-Glutamyl-tRNA-Glu_c0[c0]	0.21762	0.021762	0	0.21762	1000
rxn00708_c0	>	Cytosol_0	(GCF_000295655.1.CDS.1605 or GCF_000295655.1.CDS.1606)	Uridine 5'-monophosphate phosphohydrolase_c0		(1) cpd00001[c0] + (1) cpd00091[c0] -> (1) cpd00009[c0] + (1) cpd00249[c0]	(1) H2O_c0[c0] + (1) UMP_c0[c0] -> (1) Phosphate_c0[c0] + (1) Uridine_c0[c0]	0	0	0	1000	1000
rxn07433_c0	-	Cytosol_0	(GCF_000295655.1.CDS.1702 and GCF_000295655.1.CDS.1702)	R07602_c0		(1) cpd00213[c0] + (1) cpd14698[c0] <-> (1) cpd00056[c0] + (1) cpd14699[c0]	(1) Lipoamide_c0[c0] + (1) 3-Methyl-1-hydroxybutyl-TPP_c0[c0] <-> (1) TPP_c0[c0] + (1) S-(3-Methylbutanoyl)-dihydrolipoamide-E_c0[c0]	0.748346	0.0748346	-1000	0.748346	1000
rxn01269_c0	>	Cytosol_0	GCF_000295655.1.CDS.2200	Prephenate:NADP+ oxidoreductase(decarboxylating)_c0		(1) cpd00006[c0] + (1) cpd00219[c0] -> (1) cpd00005[c0] + (1) cpd00011[c0] + (1) cpd00868[c0]	(1) NADP_c0[c0] + (1) Prephenate_c0[c0] -> (1) NADPH_c0[c0] + (1) CO2_c0[c0] + (1) p-hydroxyphenylpyruvate_c0[c0]	0	0	0	1.06015	1000
rxn00392_c0	-	Cytosol_0	(GCF_000295655.1.CDS.159 and GCF_000295655.1.CDS.159)	ATP:riboflavin 5'-phosphotransferase_c0		(1) cpd00002[c0] + (1) cpd00220[c0] <-> (1) cpd00008[c0] + (1) cpd00050[c0] + (1) cpd00067[c0]	(1) ATP_c0[c0] + (1) Riboflavin_c0[c0] <-> (1) ADP_c0[c0] + (1) FMN_c0[c0] + (1) H+_c0[c0]	0.0272025	0.00272025	-1000	0.0272025	1000
rxn00747_c0	-	Cytosol_0	GCF_000295655.1.CDS.1842	D-glyceraldehyde-3-phosphate aldose-ketose-isomerase_c0		(1) cpd00102[c0] <-> (1) cpd00095[c0]	(1) Glyceraldehyde3-phosphate_c0[c0] <-> (1) Glycerone-phosphate_c0[c0]	7.87784	0.787784	-1000	14.665	1000
rxn01334_c0	-	Cytosol_0	GCF_000295655.1.CDS.962	Sedoheptulose 1,7-bisphosphate D-glyceraldehyde-3-phosphate-lyase_c0		(1) cpd00349[c0] <-> (1) cpd00095[c0] + (1) cpd00236[c0]	(1) Sedoheptulose 1,7-bisphosphate_c0[c0] <-> (1) Glycerone-phosphate_c0[c0] + (1) D-Erythrose4-phosphate_c0[c0]	-1.28928	-1000	-1000	999.381	1000
rxn00830_c0	-	Cytosol_0	GCF_000295655.1.CDS.1936	Isopentenyl-diphosphate delta3-delta2-isomerase_c0		(1) cpd00113[c0] <-> (1) cpd00202[c0]	(1) Isopentenyldiphosphate_c0[c0] <-> (1) DMAPP_c0[c0]	0.301326	0.0301326	-1000	0.301326	1000
rxn10113_c0	>	Cytosol_0	(Unknown and GCF_000295655.1.CDS.1104 and Unknown and Unknown and Unknown)	cytochrome oxidase bo3 (ubiquinol-8: 2.5 protons)_c0		(0.5) cpd00007[c0] + (2.5) cpd00067[c0] + (1) cpd15561[c0] -> (1) cpd00001[c0] + (2.5) cpd00067[e0] + (1) cpd15560[c0]	(0.5) O2_c0[c0] + (2.5) H+_c0[c0] + (1) Ubiquinol-8_c0[c0] -> (1) H2O_c0[c0] + (2.5) H+_e0[e0] + (1) Ubiquinone-8_c0[c0]	199.81	0	0	199.981	1000
rxn00029_c0	>	Cytosol_0	GCF_000295655.1.CDS.1257	5-aminolevulinate hydro-lyase (adding 5-aminolevulinate and cyclizing; porphobilinogen-forming)_c0		(2) cpd00338[c0] -> (2) cpd00001[c0] + (1) cpd00067[c0] + (1) cpd00689[c0]	(2) 5-Aminolevulinate_c0[c0] -> (2) H2O_c0[c0] + (1) H+_c0[c0] + (1) Porphobilinogen_c0[c0]	0.10881	0.010881	0	0.10881	1000
rxn06673_c0	>	Cytosol_0	(GCF_000295655.1.CDS.1039 and GCF_000295655.1.CDS.963)	Acetyl-CoA:carbon-dioxide ligase (ADP-forming)_c0		(1) cpd00022[c0] + (1) cpd12543[c0] -> (1) cpd00070[c0] + (1) cpd12848[c0]	(1) Acetyl-CoA_c0[c0] + (1) Carboxybiotin-carboxyl-carrier protein_c0[c0] -> (1) Malonyl-CoA_c0[c0] + (1) Holo-[carboxylase]_c0[c0]	9.50878	0.950878	0	9.50878	1000
rxn12646_c0	-	Cytosol_0	(GCF_000295655.1.CDS.1740 or GCF_000295655.1.CDS.1488)	RXN0-6983.c_c0		(1) cpd00001[c0] + (1) cpd11580[c0] <-> (1) cpd00033[c0] + (1) cpd00053[c0]	(1) H2O_c0[c0] + (1) Gly-Gln_c0[c0] <-> (1) Glycine_c0[c0] + (1) L-Glutamine_c0[c0]	0	0	-1000	0	1000
rxn06777_c0	-	Cytosol_0	(GCF_000295655.1.CDS.2086 and GCF_000295655.1.CDS.2086)	(S)-3-Hydroxytetradecanoyl-CoA:NAD+ oxidoreductase_c0		(1) cpd00003[c0] + (1) cpd03115[c0] <-> (1) cpd00004[c0] + (1) cpd00067[c0] + (1) cpd12689[c0]	(1) NAD_c0[c0] + (1) (S)-3-Hydroxytetradecanoyl-CoA_c0[c0] <-> (1) NADH_c0[c0] + (1) H+_c0[c0] + (1) 3-Oxotetradecanoyl-CoA_c0[c0]	-2.06666	-2.06666	-1000	-0.206666	1000
rxn05448_c0	>	Cytosol_0	GCF_000295655.1.CDS.2089	10-methyl-trans-undec-2-enoyl-ACP:NAD+ oxidoreductase (A-specific)_c0		(1) cpd00004[c0] + (1) cpd00067[c0] + (1) cpd11560[c0] -> (1) cpd00003[c0] + (1) cpd11561[c0]	(1) NADH_c0[c0] + (1) H+_c0[c0] + (1) 10-methyl-trans-undec-2-enoyl-ACP_c0[c0] -> (1) NAD_c0[c0] + (1) 10-methyl-undecanoyl-ACP_c0[c0]	0	0	0	0	1000
rxn05446_c0	>	Cytosol_0	GCF_000295655.1.CDS.2089	6-methyl-trans-hept-2-enoyl-ACP:NAD+ oxidoreductase (A-specific)_c0		(1) cpd00004[c0] + (1) cpd00067[c0] + (1) cpd11552[c0] -> (1) cpd00003[c0] + (1) cpd11553[c0]	(1) NADH_c0[c0] + (1) H+_c0[c0] + (1) 6-methyl-trans-hept-2-enoyl-ACP_c0[c0] -> (1) NAD_c0[c0] + (1) 6-methyl-heptanoyl-ACP_c0[c0]	0	0	0	0	1000
rxn02175_c0	-	Cytosol_0	GCF_000295655.1.CDS.294	ATP:pantetheine-4'-phosphate adenylyltransferase_c0		(1) cpd00002[c0] + (1) cpd00834[c0] <-> (1) cpd00012[c0] + (1) cpd00655[c0]	(1) ATP_c0[c0] + (1) Phosphopantetheine_c0[c0] <-> (1) PPi_c0[c0] + (1) Dephospho-CoA_c0[c0]	0.054405	0.0054405	-1000	0.054405	1000
rxn05317_c0	-	Cytosol_0	(Unknown and GCF_000295655.1.CDS.2176)	Transport of deoxyadenosine, extracellular_c0		(1) cpd00067[e0] + (1) cpd00438[e0] <-> (1) cpd00067[c0] + (1) cpd00438[c0]	(1) H+_e0[e0] + (1) Deoxyadenosine_e0[e0] <-> (1) H+_c0[c0] + (1) Deoxyadenosine_c0[c0]	0.281527	-20.7877	-1000	100	1000
rxn01675_c0	-	Cytosol_0	(GCF_000295655.1.CDS.425 or GCF_000295655.1.CDS.1149 or GCF_000295655.1.CDS.1120)	dTTP:alpha-D-glucose-1-phosphate thymidylyltransferase_c0		(1) cpd00089[c0] + (1) cpd00357[c0] <-> (1) cpd00012[c0] + (1) cpd00626[c0]	(1) Glucose-1-phosphate_c0[c0] + (1) TTP_c0[c0] <-> (1) PPi_c0[c0] + (1) dTDPglucose_c0[c0]	0.219719	0.0219719	-1000	0.219719	1000
rxn01575_c0	-	Cytosol_0	GCF_000295655.1.CDS.155	L-Isoleucine:2-oxoglutarate aminotransferase_c0		(1) cpd00024[c0] + (1) cpd00322[c0] <-> (1) cpd00023[c0] + (1) cpd00508[c0]	(1) 2-Oxoglutarate_c0[c0] + (1) L-Isoleucine_c0[c0] <-> (1) L-Glutamate_c0[c0] + (1) 3MOP_c0[c0]	0.748346	0.0748346	-1000	0.748346	1000
rxn03240_c0	-	Cytosol_0	(GCF_000295655.1.CDS.453 or GCF_000295655.1.CDS.346)	(S)-3-Hydroxyhexadecanoyl-CoA hydro-lyase_c0		(1) cpd03113[c0] <-> (1) cpd00001[c0] + (1) cpd03126[c0]	(1) (S)-3-Hydroxyhexadecanoyl-CoA_c0[c0] <-> (1) H2O_c0[c0] + (1) (2E)-Hexadecenoyl-CoA_c0[c0]	0.748346	0.0748346	-1000	0.748346	1000
rxn09562_c0	-	Cytosol_0	GCF_000295655.1.CDS.344	Guanylate kinase_c0		(1) cpd00067[c0] + (1) cpd00115[c0] + (1) cpd00126[c0] <-> (1) cpd00031[c0] + (1) cpd00177[c0]	(1) H+_c0[c0] + (1) dATP_c0[c0] + (1) GMP_c0[c0] <-> (1) GDP_c0[c0] + (1) dADP_c0[c0]	0	-999.865	-1000	999.982	1000
rxn05359_c0	>	Cytosol_0	((GCF_000295655.1.CDS.1922 or GCF_000295655.1.CDS.2095) and (GCF_000295655.1.CDS.61 or GCF_000295655.1.CDS.917))	4-methyl-3-oxo-hexanoyl-ACP:malonyl-[acyl-carrier-protein] C-acyltransferase (decarboxylating)_c0		(1) cpd11492[c0] + (1) cpd11495[c0] -> (1) cpd00011[c0] + (1) cpd11493[c0] + (1) cpd11496[c0]	(1) Malonyl-acyl-carrierprotein-_c0[c0] + (1) 2-methylbutyryl-ACP_c0[c0] -> (1) CO2_c0[c0] + (1) ACP_c0[c0] + (1) 4-methyl-3-oxo-hexanoyl-ACP_c0[c0]	0.748346	0.0748346	0	0.748346	1000
rxn00555_c0	-	Cytosol_0	GCF_000295655.1.CDS.224	L-glutamine:D-fructose-6-phosphate isomerase (deaminating)_c0		(1) cpd00053[c0] + (1) cpd00072[c0] <-> (1) cpd00023[c0] + (1) cpd00288[c0]	(1) L-Glutamine_c0[c0] + (1) D-fructose-6-phosphate_c0[c0] <-> (1) L-Glutamate_c0[c0] + (1) D-Glucosamine phosphate_c0[c0]	0.878874	0.0878874	-1000	0.878874	1000
rxn03080_c0	-	Cytosol_0	GCF_000295655.1.CDS.678	5-amino-6-(D-ribitylamino)uracil butanedionetransferase_c0		(1) cpd02882[c0] + (1) cpd11225[c0] <-> (2) cpd00001[c0] + (1) cpd00009[c0] + (1) cpd00067[c0] + (1) cpd02656[c0]	(1) 4--1-D-Ribitylamino-5-aminouracil_c0[c0] + (1) 3-4-dihydroxy-2-butanone4-phosphate_c0[c0] <-> (2) H2O_c0[c0] + (1) Phosphate_c0[c0] + (1) H+_c0[c0] + (1) 6-7-Dimethyl-8--1-D-ribityllumazine_c0[c0]	0.10881	0.010881	-1000	0.10881	1000
rxn10237_c0	-	Cytosol_0	GCF_000295655.1.CDS.833	isohexadecanoyl-phosphatidylserine decarboxylase_c0		(2) cpd00067[c0] + (1) cpd15694[c0] <-> (1) cpd00011[c0] + (1) cpd15700[c0]	(2) H+_c0[c0] + (1) Diisohexadecanoylphosphatidylserine_c0[c0] <-> (1) CO2_c0[c0] + (1) Diisohexadecanoylphosphatidylethanolamine_c0[c0]	0	0	-1000	0	1000
rxn10011_c0	<	Cytosol_0	(GCF_000295655.1.CDS.1641 or GCF_000295655.1.CDS.1637)	acyl-CoA dehydrogenase (octanoyl-CoA)_c0		(1) cpd00003[c0] + (1) cpd01335[c0] <- (1) cpd00004[c0] + (1) cpd00067[c0] + (1) cpd03130[c0]	(1) NAD_c0[c0] + (1) Octanoyl-CoA_c0[c0] <- (1) NADH_c0[c0] + (1) H+_c0[c0] + (1) (2E)-Octenoyl-CoA_c0[c0]	-2.06666	-2.06666	-1000	-0.206666	0
rxn00143_c0	-	Cytosol_0	(GCF_000295655.1.CDS.196 and GCF_000295655.1.CDS.196)	S-Adenosyl-L-homocysteine homocysteinylribohydrolase_c0		(1) cpd00001[c0] + (1) cpd00019[c0] <-> (1) cpd00128[c0] + (1) cpd02227[c0]	(1) H2O_c0[c0] + (1) S-Adenosyl-homocysteine_c0[c0] <-> (1) Adenine_c0[c0] + (1) S-Ribosylhomocysteine_c0[c0]	46.659	0.0163215	-1000	289.813	1000
rxn12644_c0	-	Cytosol_0	(GCF_000295655.1.CDS.1740 or GCF_000295655.1.CDS.1488)	methionyl aminopeptidase_c0		(1) cpd00001[c0] + (1) cpd11582[c0] <-> (1) cpd00035[c0] + (1) cpd00161[c0]	(1) H2O_c0[c0] + (1) ala-L-Thr-L_c0[c0] <-> (1) L-Alanine_c0[c0] + (1) L-Threonine_c0[c0]	0	0	-1000	0	1000
rxn05199_c0	-	Cytosol_0	GCF_000295655.1.CDS.2176	Uridine permease_c0		(1) cpd00067[e0] + (1) cpd00249[e0] <-> (1) cpd00067[c0] + (1) cpd00249[c0]	(1) H+_e0[e0] + (1) Uridine_e0[e0] <-> (1) H+_c0[c0] + (1) Uridine_c0[c0]	-0.439437	-100	-1000	-0.0439437	1000
rxn01629_c0	-	Cytosol_0	GCF_000295655.1.CDS.145	(S)-4-Amino-5-oxopentanoate 4,5-aminomutase_c0		(1) cpd00338[c0] <-> (1) cpd02345[c0]	(1) 5-Aminolevulinate_c0[c0] <-> (1) L-Glutamate1-semialdehyde_c0[c0]	-0.21762	-0.21762	-1000	-0.021762	1000
rxn00777_c0	-	Cytosol_0	GCF_000295655.1.CDS.715	D-ribose-5-phosphate aldose-ketose-isomerase_c0		(1) cpd00101[c0] <-> (1) cpd00171[c0]	(1) ribose-5-phosphate_c0[c0] <-> (1) D-Ribulose5-phosphate_c0[c0]	-2.54255	-14.1315	-1000	-0.254255	1000
rxn13784_c0	>	Cytosol_0	(GCF_000295655.1.CDS.599 and GCF_000295655.1.CDS.353 and Unknown and GCF_000295655.1.CDS.1625 and GCF_000295655.1.CDS.918 and Unknown and GCF_000295655.1.CDS.1211 and GCF_000295655.1.CDS.556 and GCF_000295655.1.CDS.587 and GCF_000295655.1.CDS.42 and GCF_000295655.1.CDS.352 and Unknown and GCF_000295655.1.CDS.999)	RNA transcription_c0		-> (1) cpd17043[c0]	-> (1) RNA transcription_c0[c0]	8.78502	0.878502	0	8.78502	1000
rxn01740_c0	-	Cytosol_0	GCF_000295655.1.CDS.206	Shikimate:NADP+ 3-oxidoreductase_c0		(1) cpd00006[c0] + (1) cpd00383[c0] <-> (1) cpd00005[c0] + (1) cpd00067[c0] + (1) cpd01716[c0]	(1) NADP_c0[c0] + (1) Shikimate_c0[c0] <-> (1) NADPH_c0[c0] + (1) H+_c0[c0] + (1) 3-Dehydroshikimate_c0[c0]	-1.63803	-1.63803	-1000	-0.163803	1000
rxn05327_c0	<	Cytosol_0	GCF_000295655.1.CDS.2089	Decanoyl-[acyl-carrier protein]:malonyl-CoA C-acyltransferase(decarboxylating, oxoacyl- and enoyl-reducing)_c0		(1) cpd00003[c0] + (1) cpd11474[c0] <- (1) cpd00004[c0] + (2) cpd00067[c0] + (1) cpd11475[c0]	(1) NAD_c0[c0] + (1) Decanoyl-ACP_c0[c0] <- (1) NADH_c0[c0] + (2) H+_c0[c0] + (1) (2E)-Decenoyl-[acp]_c0[c0]	0	0	-1000	0	0
rxn05205_c0	-	Cytosol_0	GCF_000295655.1.CDS.2176	Transport of deoxycytidine, extracellular_c0		(1) cpd00067[e0] + (1) cpd00654[e0] <-> (1) cpd00067[c0] + (1) cpd00654[c0]	(1) H+_e0[e0] + (1) Deoxycytidine_e0[e0] <-> (1) H+_c0[c0] + (1) Deoxycytidine_c0[c0]	-52.1092	-99.7925	-1000	100	1000
rxn01444_c0	-	Cytosol_0	(GCF_000295655.1.CDS.1963 and GCF_000295655.1.CDS.1963)	ATP:deoxyguanosine 5'-phosphotransferase_c0		(1) cpd00002[c0] + (1) cpd00277[c0] <-> (1) cpd00008[c0] + (1) cpd00067[c0] + (1) cpd00296[c0]	(1) ATP_c0[c0] + (1) Deoxyguanosine_c0[c0] <-> (1) ADP_c0[c0] + (1) H+_c0[c0] + (1) dGMP_c0[c0]	-110.995	-521.295	-1000	548.847	1000
rxn02314_c0	-	Cytosol_0	GCF_000295655.1.CDS.1354	ATP:D-tagatose-6-phosphate 1-phosphotransferase_c0		(1) cpd00002[c0] + (1) cpd00805[c0] <-> (1) cpd00008[c0] + (1) cpd00067[c0] + (1) cpd02371[c0]	(1) ATP_c0[c0] + (1) D-Tagatose 6-phosphate_c0[c0] <-> (1) ADP_c0[c0] + (1) H+_c0[c0] + (1) D-Tagatose 1,6-biphosphate_c0[c0]	0	0	-1000	0	1000
rxn00503_c0	-	Cytosol_0	GCF_000295655.1.CDS.1188	(S)-1-pyrroline-5-carboxylate:NAD+ oxidoreductase_c0		(2) cpd00001[c0] + (1) cpd00003[c0] + (1) cpd02431[c0] <-> (1) cpd00004[c0] + (1) cpd00023[c0] + (1) cpd00067[c0]	(2) H2O_c0[c0] + (1) NAD_c0[c0] + (1) 1-Pyrroline-5-carboxylate_c0[c0] <-> (1) NADH_c0[c0] + (1) L-Glutamate_c0[c0] + (1) H+_c0[c0]	-1.61956	-1.61956	-1000	-0.161956	1000
rxn00139_c0	<	Cytosol_0	GCF_000295655.1.CDS.680	AMP:diphosphate phospho-D-ribosyltransferase_c0		(1) cpd00012[c0] + (1) cpd00018[c0] + (1) cpd00067[c0] <- (1) cpd00103[c0] + (1) cpd00128[c0]	(1) PPi_c0[c0] + (1) AMP_c0[c0] + (1) H+_c0[c0] <- (1) PRPP_c0[c0] + (1) Adenine_c0[c0]	0	-279.995	-1000	0	0
rxn00790_c0	<	Cytosol_0	GCF_000295655.1.CDS.1859	5-phosphoribosylamine:diphosphate phospho-alpha-D-ribosyltransferase (glutamate-amidating)_c0		(1) cpd00012[c0] + (1) cpd00023[c0] + (1) cpd00067[c0] + (1) cpd01982[c0] <- (1) cpd00001[c0] + (1) cpd00053[c0] + (1) cpd00103[c0]	(1) PPi_c0[c0] + (1) L-Glutamate_c0[c0] + (1) H+_c0[c0] + (1) 5-Phosphoribosylamine_c0[c0] <- (1) H2O_c0[c0] + (1) L-Glutamine_c0[c0] + (1) PRPP_c0[c0]	-2.45668	-21.0615	-1000	-0.245668	0
rxn00237_c0	-	Cytosol_0	GCF_000295655.1.CDS.156	ATP:GDP phosphotransferase_c0		(1) cpd00002[c0] + (1) cpd00031[c0] <-> (1) cpd00008[c0] + (1) cpd00038[c0]	(1) ATP_c0[c0] + (1) GDP_c0[c0] <-> (1) ADP_c0[c0] + (1) GTP_c0[c0]	7.36714	-1000	-1000	1000	1000
rxn08086_c0	>	Cytosol_0	GCF_000295655.1.CDS.409	1-hexadecanoyl-sn-glycerol 3-phosphate O-acyltransferase (n-C16:0)_c0		(1) cpd00067[c0] + (1) cpd15277[c0] + (1) cpd15327[c0] -> (1) cpd11493[c0] + (1) cpd15524[c0]	(1) H+_c0[c0] + (1) Palmitoyl-ACP_c0[c0] + (1) 1-hexadecanoyl-sn-glycerol 3-phosphate_c0[c0] -> (1) ACP_c0[c0] + (1) 1,2-dihexadecanoyl-sn-glycerol 3-phosphate_c0[c0]	0	0	0	0	1000
rxn08311_c0	-	Cytosol_0	GCF_000295655.1.CDS.832	CDP-diacylglycerol synthetase (n-C18:0)_c0		(1) cpd00052[c0] + (1) cpd15526[c0] <-> (1) cpd00012[c0] + (1) cpd00067[c0] + (1) cpd15421[c0]	(1) CTP_c0[c0] + (1) 1,2-dioctadecanoyl-sn-glycerol 3-phosphate_c0[c0] <-> (1) PPi_c0[c0] + (1) H+_c0[c0] + (1) CDP-1,2-dioctadecanoylglycerol_c0[c0]	0.0935433	0.00935433	-1000	0.0935433	1000
rxn03421_c0	-	Cytosol_0	GCF_000295655.1.CDS.439	2,5-Diaminopyrimidine nucleoside triphosphate mutase_c0		(1) cpd03519[c0] <-> (1) cpd03666[c0]	(1) 2,5-Diaminopyrimidine nucleoside triphosphate_c0[c0] <-> (1) 2,5-Diamino-6-(5'-triphosphoryl-3',4'-trihydroxy-2'-oxopentyl)- amino-4-oxopyrimidine_c0[c0]	0	0	-1000	0.0816076	1000
rxn10227_c0	>	Cytosol_0	GCF_000295655.1.CDS.1437	anteisoheptadecanoyl-CDPdiacylglycerol-serine O-phosphatidyltransferase_c0		(1) cpd00054[c0] + (1) cpd15684[c0] -> (1) cpd00046[c0] + (2) cpd00067[c0] + (1) cpd15690[c0]	(1) L-Serine_c0[c0] + (1) CDP-1,2-dianteisoheptadecanoylglycerol_c0[c0] -> (1) CMP_c0[c0] + (2) H+_c0[c0] + (1) Dianteisoheptadecanoylphosphatidylserine_c0[c0]	0.0935433	0.00935433	0	0.0935433	1000
rxn05336_c0	-	Cytosol_0	GCF_000295655.1.CDS.722	(3R)-3-Hydroxypalmitoyl-[acyl-carrier-protein]:NADP+ oxidoreductase_c0		(1) cpd00006[c0] + (1) cpd11481[c0] <-> (1) cpd00005[c0] + (1) cpd11485[c0]	(1) NADP_c0[c0] + (1) R-3-hydroxypalmitoyl-acyl-carrierprotein-_c0[c0] <-> (1) NADPH_c0[c0] + (1) 3-oxohexadecanoyl-acp_c0[c0]	0	0	-1000	0	1000
rxn09210_c0	>	Cytosol_0	GCF_000295655.1.CDS.1437	Phosphatidylserine syntase (n-C18:0)_c0		(1) cpd00054[c0] + (1) cpd15421[c0] -> (1) cpd00046[c0] + (2) cpd00067[c0] + (1) cpd15557[c0]	(1) L-Serine_c0[c0] + (1) CDP-1,2-dioctadecanoylglycerol_c0[c0] -> (1) CMP_c0[c0] + (2) H+_c0[c0] + (1) phosphatidylserine dioctadecanoyl_c0[c0]	0.0935433	0.00935433	0	0.0935433	1000
rxn00285_c0	-	Cytosol_0	(GCF_000295655.1.CDS.1335 and GCF_000295655.1.CDS.303)	Succinate:CoA ligase (ADP-forming)_c0		(1) cpd00002[c0] + (1) cpd00010[c0] + (1) cpd00036[c0] <-> (1) cpd00008[c0] + (1) cpd00009[c0] + (1) cpd00078[c0]	(1) ATP_c0[c0] + (1) CoA_c0[c0] + (1) Succinate_c0[c0] <-> (1) ADP_c0[c0] + (1) Phosphate_c0[c0] + (1) Succinyl-CoA_c0[c0]	-77.7244	-887.59	-1000	-7.77244	1000
rxn05371_c0	>	Cytosol_0	((GCF_000295655.1.CDS.917 or GCF_000295655.1.CDS.61) and (GCF_000295655.1.CDS.2095 or GCF_000295655.1.CDS.1922))	8-methyl-decanoyl-ACP:malonyl-[acyl-carrier-protein] C-acyltransferase (decarboxylating)_c0		(1) cpd11492[c0] + (1) cpd11507[c0] -> (1) cpd00011[c0] + (1) cpd11493[c0] + (1) cpd11508[c0]	(1) Malonyl-acyl-carrierprotein-_c0[c0] + (1) 8-methyl-decanoyl-ACP_c0[c0] -> (1) CO2_c0[c0] + (1) ACP_c0[c0] + (1) 10-methyl-3-oxo-dodecanoyl-ACP_c0[c0]	0.748346	0.0748346	0	0.748346	1000
rxn02181_c0	-	Cytosol_0	(GCF_000295655.1.CDS.346 or GCF_000295655.1.CDS.453)	3-Hydroxypropionyl-CoA hydro-lyase_c0		(1) cpd03375[c0] <-> (1) cpd00001[c0] + (1) cpd00663[c0]	(1) 3-Hydroxypropanoyl-CoA_c0[c0] <-> (1) H2O_c0[c0] + (1) Acrylyl-CoA_c0[c0]	0	0	-1000	0	1000
rxn00132_c0	>	Cytosol_0	(GCF_000295655.1.CDS.1605 or GCF_000295655.1.CDS.1606)	Adenosine 5'-monophosphate phosphohydrolase_c0		(1) cpd00001[c0] + (1) cpd00018[c0] -> (1) cpd00009[c0] + (1) cpd00182[c0]	(1) H2O_c0[c0] + (1) AMP_c0[c0] -> (1) Phosphate_c0[c0] + (1) Adenosine_c0[c0]	0	0	0	20.3642	1000
rxn00126_c0	>	Cytosol_0	GCF_000295655.1.CDS.448	ATP:L-methionine S-adenosyltransferase_c0		(1) cpd00001[c0] + (1) cpd00002[c0] + (1) cpd00060[c0] -> (1) cpd00009[c0] + (1) cpd00012[c0] + (1) cpd00017[c0] + (1) cpd00067[c0]	(1) H2O_c0[c0] + (1) ATP_c0[c0] + (1) L-Methionine_c0[c0] -> (1) Phosphate_c0[c0] + (1) PPi_c0[c0] + (1) S-Adenosyl-L-methionine_c0[c0] + (1) H+_c0[c0]	46.6862	0.0190418	0	289.816	1000
rxn01518_c0	-	Cytosol_0	GCF_000295655.1.CDS.725	ATP:deoxyuridine 5'-phosphotransferase_c0		(1) cpd00002[c0] + (1) cpd00412[c0] <-> (1) cpd00008[c0] + (1) cpd00067[c0] + (1) cpd00299[c0]	(1) ATP_c0[c0] + (1) Deoxyuridine_c0[c0] <-> (1) ADP_c0[c0] + (1) H+_c0[c0] + (1) dUMP_c0[c0]	0	-99.7925	-1000	1000	1000
rxn12844_c0	-	Cytosol_0	(GCF_000295655.1.CDS.1740 or GCF_000295655.1.CDS.1488)	Gly-Cys aminopeptidase_c0		(1) cpd00001[c0] + (1) cpd15603[c0] <-> (1) cpd00033[c0] + (1) cpd00084[c0]	(1) H2O_c0[c0] + (1) Gly-Cys_c0[c0] <-> (1) Glycine_c0[c0] + (1) L-Cysteine_c0[c0]	0	0	-1000	0	1000
rxn10216_c0	>	Cytosol_0	GCF_000295655.1.CDS.409	isotetradecanoyl-1-acylglycerol-3-phosphate O-acyltransferase_c0		(1) cpd11435[c0] + (1) cpd15673[c0] -> (1) cpd00010[c0] + (1) cpd00067[c0] + (1) cpd15679[c0]	(1) fa1coa_c0[c0] + (1) 1-isotetradecanoyl-sn-glycerol 3-phosphate_c0[c0] -> (1) CoA_c0[c0] + (1) H+_c0[c0] + (1) 1,2-diisotetradecanoyl-sn-glycerol 3-phosphate_c0[c0]	0	0	0	0	1000
rxn00058_c0	-	Cytosol_0	(GCF_000295655.1.CDS.379 or GCF_000295655.1.CDS.377 or GCF_000295655.1.CDS.377)	Ferrocytochrome-c:oxygen oxidoreductase_c0		(1) cpd00007[c0] + (4) cpd00067[c0] + (4) cpd00110[c0] <-> (2) cpd00001[c0] + (4) cpd00109[c0]	(1) O2_c0[c0] + (4) H+_c0[c0] + (4) Cytochrome c2+_c0[c0] <-> (2) H2O_c0[c0] + (4) Cytochrome c3+_c0[c0]	0	0	-1000	0	1000
rxn08306_c0	-	Cytosol_0	GCF_000295655.1.CDS.832	CDP-diacylglycerol synthetase (n-C12:0)_c0		(1) cpd00052[c0] + (1) cpd15521[c0] <-> (1) cpd00012[c0] + (1) cpd00067[c0] + (1) cpd15417[c0]	(1) CTP_c0[c0] + (1) 1,2-didodecanoyl-sn-glycerol 3-phosphate_c0[c0] <-> (1) PPi_c0[c0] + (1) H+_c0[c0] + (1) CDP-1,2-didodecanoylglycerol_c0[c0]	0	0	-1000	0	1000
rxn00206_c0	>	Cytosol_0	(GCF_000295655.1.CDS.447 or GCF_000295655.1.CDS.807)	superoxide:superoxide oxidoreductase_c0		(2) cpd00067[c0] + (2) cpd00532[c0] -> (1) cpd00007[c0] + (1) cpd00025[c0]	(2) H+_c0[c0] + (2) O2-_c0[c0] -> (1) O2_c0[c0] + (1) H2O2_c0[c0]	0	0	0	0	1000
rxn01871_c0	-	Cytosol_0	GCF_000295655.1.CDS.113	acetyl-CoA:enzyme N6-(dihydrolipoyl)lysine S-acetyltransferase_c0		(1) cpd00022[c0] + (1) cpd00449[c0] <-> (1) cpd00010[c0] + (1) cpd00836[c0]	(1) Acetyl-CoA_c0[c0] + (1) Dihydrolipoamide_c0[c0] <-> (1) CoA_c0[c0] + (1) S-Acetyldihydrolipoamide_c0[c0]	-36.2267	-39.301	-1000	-3.62267	1000
rxn05340_c0	-	Cytosol_0	GCF_000295655.1.CDS.722	(3R)-3-Hydroxydodecanoyl-[acyl-carrier-protein]:NADP+ oxidoreductase_c0		(1) cpd00006[c0] + (1) cpd11480[c0] <-> (1) cpd00005[c0] + (1) cpd11489[c0]	(1) NADP_c0[c0] + (1) D-3-Hydroxydodecanoyl-[acp]_c0[c0] <-> (1) NADPH_c0[c0] + (1) 3-oxododecanoyl-acp_c0[c0]	0	0	-1000	0	1000
rxn00405_c0	>	Cytosol_0	GCF_000295655.1.CDS.163	L-arginine carboxy-lyase (agmatine-forming)_c0		(1) cpd00051[c0] + (1) cpd00067[c0] -> (1) cpd00011[c0] + (1) cpd00152[c0]	(1) L-Arginine_c0[c0] + (1) H+_c0[c0] -> (1) CO2_c0[c0] + (1) Agmatine_c0[c0]	0.054405	0.0054405	0	0.054405	1000
rxn04704_c0	-	Cytosol_0	GCF_000295655.1.CDS.1737	coproporphyrinogen-III:S-adenosyl-L-methionine oxidoreductase(decarboxylating)_c0		(2) cpd00017[c0] + (1) cpd02083[c0] <-> (2) cpd00011[c0] + (2) cpd00060[c0] + (1) cpd00791[c0] + (2) cpd03091[c0]	(2) S-Adenosyl-L-methionine_c0[c0] + (1) CoproporphyrinogenIII_c0[c0] <-> (2) CO2_c0[c0] + (2) L-Methionine_c0[c0] + (1) ProtoporphyrinogenIX_c0[c0] + (2) 5'-Deoxyadenosine_c0[c0]	0	0	-1000	0	1000
rxn01169_c0	-	Cytosol_0	(GCF_000295655.1.CDS.536 or GCF_000295655.1.CDS.322)	ATP:beta-D-glucose 6-phosphotransferase_c0		(1) cpd00002[c0] + (1) cpd00190[c0] <-> (1) cpd00008[c0] + (1) cpd00067[c0] + (1) cpd00863[c0]	(1) ATP_c0[c0] + (1) beta-D-Glucose_c0[c0] <-> (1) ADP_c0[c0] + (1) H+_c0[c0] + (1) beta-D-Glucose 6-phosphate_c0[c0]	0	0	-1000	0	1000
rxn00299_c0	>	Cytosol_0	GCF_000295655.1.CDS.439	GTP 7,8-8,9-dihydrolase_c0		(1) cpd00001[c0] + (1) cpd00038[c0] -> (1) cpd00047[c0] + (1) cpd00067[c0] + (1) cpd02978[c0]	(1) H2O_c0[c0] + (1) GTP_c0[c0] -> (1) Formate_c0[c0] + (1) H+_c0[c0] + (1) 7,8-Dihydroneopterin 3'-triphosphate_c0[c0]	0.0816076	0	0	0.0816076	1000
rxn05389_c0	-	Cytosol_0	GCF_000295655.1.CDS.722	7-methyl-3-oxo-octanoyl-ACP:NADP+ oxidoreductase_c0		(1) cpd00005[c0] + (1) cpd00067[c0] + (1) cpd11525[c0] <-> (1) cpd00006[c0] + (1) cpd11526[c0]	(1) NADPH_c0[c0] + (1) H+_c0[c0] + (1) 7-methyl-3-oxo-octanoyl-ACP_c0[c0] <-> (1) NADP_c0[c0] + (1) 7-methyl-3-hydroxy-octanoyl-ACP_c0[c0]	0.748346	0.0748346	-1000	0.748346	1000
rxn05735_c0	>	Cytosol_0	GCF_000295655.1.CDS.860	aldehyde dehydrogenase (aminoacetaldehyde, NAD)_c0		(1) cpd00001[c0] + (1) cpd00003[c0] + (1) cpd04122[c0] -> (1) cpd00004[c0] + (1) cpd00033[c0] + (2) cpd00067[c0]	(1) H2O_c0[c0] + (1) NAD_c0[c0] + (1) Aminoacetaldehyde_c0[c0] -> (1) NADH_c0[c0] + (1) Glycine_c0[c0] + (2) H+_c0[c0]	0	0	0	0	1000
rxn02484_c0	-	Cytosol_0	GCF_000295655.1.CDS.1591	ATP:4-amino-5-hydroxymethyl-2-methylpyrimidine 5-phosphotransferase_c0		(1) cpd00002[c0] + (1) cpd00939[c0] <-> (1) cpd00008[c0] + (1) cpd00067[c0] + (1) cpd02775[c0]	(1) ATP_c0[c0] + (1) Toxopyrimidine_c0[c0] <-> (1) ADP_c0[c0] + (1) H+_c0[c0] + (1) 4-Amino-5-phosphomethyl-2-methylpyrimidine_c0[c0]	-0.0816076	-0.0816076	-1000	-0.00816076	1000
rxn02916_c0	>	Cytosol_0	Unknown	R04175_c0		(1) cpd02074[c0] -> (1) cpd00001[c0] + (1) cpd00067[c0] + (1) cpd00922[c0]	(1) 2-Oxo-6-aminocaproate_c0[c0] -> (1) H2O_c0[c0] + (1) H+_c0[c0] + (1) delta1-Piperideine-2-carboxylate_c0[c0]	0	0	0	0	1000
rxn01133_c0	>	Cytosol_0	GCF_000295655.1.CDS.429	Acetyl-CoA:maltose O-acetyltransferase_c0		(1) cpd00022[c0] + (1) cpd00179[c0] -> (1) cpd00010[c0] + (1) cpd01441[c0]	(1) Acetyl-CoA_c0[c0] + (1) Maltose_c0[c0] -> (1) CoA_c0[c0] + (1) Acetyl-maltose_c0[c0]	0	0	0	0	1000
rxn12639_c0	-	Cytosol_0	(GCF_000295655.1.CDS.1740 or GCF_000295655.1.CDS.1488)	RXN0-6976.c_c0		(1) cpd00001[c0] + (1) cpd11587[c0] <-> (1) cpd00035[c0] + (1) cpd00053[c0]	(1) H2O_c0[c0] + (1) Ala-Gln_c0[c0] <-> (1) L-Alanine_c0[c0] + (1) L-Glutamine_c0[c0]	0	0	-1000	0	1000
rxn03159_c0	-	Cytosol_0	GCF_000295655.1.CDS.1157	UDP-2,3-bis(3-hydroxytetradecanoyl)glucosamine:2,3-bis-(3-hydroxytetradecanoyl)-alpha-D-glucosaminyl-1-phosphate 2,3-bis(3-hydroxytetradecanoyl)-glucosaminyltransferase_c0		(1) cpd02835[c0] + (1) cpd02930[c0] <-> (1) cpd00014[c0] + (1) cpd03002[c0]	(1) UDP-2,3-bis(3-hydroxytetradecanoyl)glucosamine_c0[c0] + (1) Lipid X_c0[c0] <-> (1) UDP_c0[c0] + (1) Lipid A disaccharide_c0[c0]	0.219719	0.0219719	-1000	0.219719	1000
rxn01000_c0	>	Cytosol_0	GCF_000295655.1.CDS.1739	prephenate hydro-lyase (decarboxylating; phenylpyruvate-forming)_c0		(1) cpd00067[c0] + (1) cpd00219[c0] -> (1) cpd00001[c0] + (1) cpd00011[c0] + (1) cpd00143[c0]	(1) H+_c0[c0] + (1) Prephenate_c0[c0] -> (1) H2O_c0[c0] + (1) CO2_c0[c0] + (1) Phenylpyruvate_c0[c0]	0	0	0	0	1000
rxn00363_c0	>	Cytosol_0	(GCF_000295655.1.CDS.1605 or GCF_000295655.1.CDS.1606)	Cytidine-5'-monophosphate phosphohydrolase_c0		(1) cpd00001[c0] + (1) cpd00046[c0] -> (1) cpd00009[c0] + (1) cpd00367[c0]	(1) H2O_c0[c0] + (1) CMP_c0[c0] -> (1) Phosphate_c0[c0] + (1) Cytidine_c0[c0]	0	0	0	1000	1000
rxn01670_c0	>	Cytosol_0	(GCF_000295655.1.CDS.1605 or GCF_000295655.1.CDS.1606)	Nicotinamide ribonucleotide phosphohydrolase_c0		(1) cpd00001[c0] + (1) cpd00355[c0] -> (1) cpd00009[c0] + (1) cpd02016[c0]	(1) H2O_c0[c0] + (1) Nicotinamide ribonucleotide_c0[c0] -> (1) Phosphate_c0[c0] + (1) N-Ribosylnicotinamide_c0[c0]	0	0	0	0	1000
rxn12643_c0	>	Cytosol_0	(GCF_000295655.1.CDS.1740 or GCF_000295655.1.CDS.1488)	RXN0-6979.c_c0		(1) cpd00001[c0] + (1) cpd11583[c0] -> (1) cpd00035[c0] + (1) cpd00107[c0]	(1) H2O_c0[c0] + (1) Ala-Leu_c0[c0] -> (1) L-Alanine_c0[c0] + (1) L-Leucine_c0[c0]	0	0	0	0	1000
rxn00786_c0	-	Cytosol_0	GCF_000295655.1.CDS.962	D-fructose-1,6-bisphosphate D-glyceraldehyde-3-phosphate-lyase (glycerone-phosphate-forming)_c0		(1) cpd00290[c0] <-> (1) cpd00095[c0] + (1) cpd00102[c0]	(1) D-fructose-1,6-bisphosphate_c0[c0] <-> (1) Glycerone-phosphate_c0[c0] + (1) Glyceraldehyde3-phosphate_c0[c0]	-4.90478	-1000	-1000	999.381	1000
rxn03012_c0	>	Cytosol_0	Unknown	R04336_c0		(1) cpd02414[c0] -> (1) cpd00001[c0] + (1) cpd00067[c0] + (1) cpd02465[c0]	(1) L-2-Amino-6-oxopimelate_c0[c0] -> (1) H2O_c0[c0] + (1) H+_c0[c0] + (1) tetrahydrodipicolinate_c0[c0]	0	0	0	0	1000
rxn09197_c0	-	Cytosol_0	GCF_000295655.1.CDS.833	Phosphatidylserine decarboxylase (n-C12:0)_c0		(2) cpd00067[c0] + (1) cpd15552[c0] <-> (1) cpd00011[c0] + (1) cpd15528[c0]	(2) H+_c0[c0] + (1) phosphatidylserine didodecanoyl_c0[c0] <-> (1) CO2_c0[c0] + (1) phosphatidylethanolamine didodecanoyl_c0[c0]	0	0	-1000	0	1000
rxn01100_c0	-	Cytosol_0	GCF_000295655.1.CDS.803	ATP:3-phospho-D-glycerate 1-phosphotransferase_c0		(1) cpd00002[c0] + (1) cpd00169[c0] <-> (1) cpd00008[c0] + (1) cpd00203[c0]	(1) ATP_c0[c0] + (1) 3-Phosphoglycerate_c0[c0] <-> (1) ADP_c0[c0] + (1) 1,3-Bisphospho-D-glycerate_c0[c0]	15.7329	1.57329	-1000	36.2664	1000
rxn00838_c0	>	Cytosol_0	GCF_000295655.1.CDS.1853	IMP:L-aspartate ligase (GDP-forming)_c0		(1) cpd00038[c0] + (1) cpd00041[c0] + (1) cpd00114[c0] -> (1) cpd00009[c0] + (1) cpd00031[c0] + (2) cpd00067[c0] + (1) cpd02375[c0]	(1) GTP_c0[c0] + (1) L-Aspartate_c0[c0] + (1) IMP_c0[c0] -> (1) Phosphate_c0[c0] + (1) GDP_c0[c0] + (2) H+_c0[c0] + (1) Adenylosuccinate_c0[c0]	47.7901	0.113111	0	263.554	1000
rxn00102_c0	-	Cytosol_0	(GCF_000295655.1.CDS.1027 or GCF_000295655.1.CDS.1029)	carbonate hydro-lyase (carbon-dioxide-forming)_c0		(1) cpd00067[c0] + (1) cpd00242[c0] <-> (1) cpd00001[c0] + (1) cpd00011[c0]	(1) H+_c0[c0] + (1) H2CO3_c0[c0] <-> (1) H2O_c0[c0] + (1) CO2_c0[c0]	-11.9655	-1000	-1000	-1.19655	1000
rxn05396_c0	>	Cytosol_0	((GCF_000295655.1.CDS.61 or GCF_000295655.1.CDS.917) and (GCF_000295655.1.CDS.2095 or GCF_000295655.1.CDS.1922))	9-methyl-decanoyl-ACP:malonyl-[acyl-carrier-protein] C-acyltransferase (decarboxylating)_c0		(1) cpd11492[c0] + (1) cpd11532[c0] -> (1) cpd00011[c0] + (1) cpd11493[c0] + (1) cpd11533[c0]	(1) Malonyl-acyl-carrierprotein-_c0[c0] + (1) 9-methyl-decanoyl-ACP_c0[c0] -> (1) CO2_c0[c0] + (1) ACP_c0[c0] + (1) 11-methyl-3-oxo-dodecanoyl-ACP_c0[c0]	0.748346	0.0748346	0	0.748346	1000
rxn00831_c0	>	Cytosol_0	(GCF_000295655.1.CDS.1606 or GCF_000295655.1.CDS.1605)	Inosine 5'-monophosphate phosphohydrolase_c0		(1) cpd00001[c0] + (1) cpd00114[c0] -> (1) cpd00009[c0] + (1) cpd00246[c0]	(1) H2O_c0[c0] + (1) IMP_c0[c0] -> (1) Phosphate_c0[c0] + (1) Inosine_c0[c0]	0	0	0	20.3642	1000
rxn01352_c0	-	Cytosol_0	(GCF_000295655.1.CDS.1941 or GCF_000295655.1.CDS.1329)	dGTP triphosphohydrolase_c0		(1) cpd00001[c0] + (1) cpd00241[c0] <-> (1) cpd00277[c0] + (1) cpd00421[c0]	(1) H2O_c0[c0] + (1) dGTP_c0[c0] <-> (1) Deoxyguanosine_c0[c0] + (1) Triphosphate_c0[c0]	-111.093	-504.891	-1000	269.869	1000
rxn12634_c0	-	Cytosol_0	(GCF_000295655.1.CDS.1740 or GCF_000295655.1.CDS.1488)	methionyl aminopeptidase_c0		(1) cpd00001[c0] + (1) cpd11592[c0] <-> (1) cpd00023[c0] + (1) cpd00033[c0]	(1) H2O_c0[c0] + (1) gly-glu-L_c0[c0] <-> (1) L-Glutamate_c0[c0] + (1) Glycine_c0[c0]	0	0	-1000	0	1000
rxn01255_c0	>	Cytosol_0	GCF_000295655.1.CDS.1467	5-O-(1-Carboxyvinyl)-3-phosphoshikimate phosphate-lyase (chorismate-forming)_c0		(1) cpd00932[c0] -> (1) cpd00009[c0] + (1) cpd00216[c0]	(1) 5-O--1-Carboxyvinyl-3-phosphoshikimate_c0[c0] -> (1) Phosphate_c0[c0] + (1) Chorismate_c0[c0]	1.63803	0.163803	0	1.63803	1000
rxn10014_c0	<	Cytosol_0	(GCF_000295655.1.CDS.1637 or GCF_000295655.1.CDS.1641)	acyl-CoA dehydrogenase (tetradecanoyl-CoA)_c0		(1) cpd00003[c0] + (1) cpd01695[c0] <- (1) cpd00004[c0] + (1) cpd00067[c0] + (1) cpd03127[c0]	(1) NAD_c0[c0] + (1) Myristoyl-CoA_c0[c0] <- (1) NADH_c0[c0] + (1) H+_c0[c0] + (1) (2E)-Tetradecenoyl-CoA_c0[c0]	-2.06666	-2.06666	-1000	-0.206666	0
rxn00776_c0	>	Cytosol_0	((GCF_000295655.1.CDS.2146 and GCF_000295655.1.CDS.234) or (Unknown and GCF_000295655.1.CDS.1915 and GCF_000295655.1.CDS.310 and Unknown and Unknown and Unknown))	uracil hydro-lyase (adding D-ribose 5-phosphate;pseudouridine-5'-phosphate-forming)_c0		(1) cpd00092[c0] + (1) cpd00101[c0] -> (1) cpd00001[c0] + (1) cpd00859[c0]	(1) Uracil_c0[c0] + (1) ribose-5-phosphate_c0[c0] -> (1) H2O_c0[c0] + (1) Pseudouridine 5'-phosphate_c0[c0]	0	0	0	0	1000
rxn05251_c0	>	Cytosol_0	(GCF_000295655.1.CDS.1246 or GCF_000295655.1.CDS.1636)	FACOAL170(anteiso)_c0		(1) cpd00002[c0] + (1) cpd00010[c0] + (1) cpd11433[c0] -> (1) cpd00012[c0] + (1) cpd00018[c0] + (1) cpd11434[c0]	(1) ATP_c0[c0] + (1) CoA_c0[c0] + (1) fa12_c0[c0] -> (1) PPi_c0[c0] + (1) AMP_c0[c0] + (1) fa12coa_c0[c0]	0	0	0	0	1000
rxn00214_c0	-	Cytosol_0	(GCF_000295655.1.CDS.1704 or GCF_000295655.1.CDS.1135)	UDP-glucose 4-epimerase_c0		(1) cpd00026[c0] <-> (1) cpd00043[c0]	(1) UDP-glucose_c0[c0] <-> (1) UDP-galactose_c0[c0]	0	0	-1000	0	1000
rxn01211_c0	-	Cytosol_0	(GCF_000295655.1.CDS.1895 or (GCF_000295655.1.CDS.1128 and GCF_000295655.1.CDS.1128))	5,10-Methenyltetrahydrofolate 5-hydrolase (decyclizing)_c0		(1) cpd00001[c0] + (1) cpd00347[c0] <-> (1) cpd00067[c0] + (1) cpd00201[c0]	(1) H2O_c0[c0] + (1) 5-10-Methenyltetrahydrofolate_c0[c0] <-> (1) H+_c0[c0] + (1) 10-Formyltetrahydrofolate_c0[c0]	4.53252	0.453252	-1000	42.0849	1000
rxn00527_c0	-	Cytosol_0	(GCF_000295655.1.CDS.2039 or GCF_000295655.1.CDS.1206 or GCF_000295655.1.CDS.770)	L-tyrosine:2-oxoglutarate aminotransferase_c0		(1) cpd00024[c0] + (1) cpd00069[c0] <-> (1) cpd00023[c0] + (1) cpd00868[c0]	(1) 2-Oxoglutarate_c0[c0] + (1) L-Tyrosine_c0[c0] <-> (1) L-Glutamate_c0[c0] + (1) p-hydroxyphenylpyruvate_c0[c0]	-1.06015	-1.06015	-1000	-0.106015	1000
rxn05322_c0	<	Cytosol_0	GCF_000295655.1.CDS.2089	Butyryl-[acyl-carrier protein]:malonyl-CoA C-acyltransferase(decarboxylating, oxoacyl- and enoyl-reducing)_c0		(1) cpd00003[c0] + (1) cpd11464[c0] <- (1) cpd00004[c0] + (2) cpd00067[c0] + (1) cpd11465[c0]	(1) NAD_c0[c0] + (1) Butyryl-ACP_c0[c0] <- (1) NADH_c0[c0] + (2) H+_c0[c0] + (1) But-2-enoyl-[acyl-carrier protein]_c0[c0]	0	0	-1000	0	0
rxn13782_c0	>	Cytosol_0	(GCF_000295655.1.CDS.997 and GCF_000295655.1.CDS.984 and GCF_000295655.1.CDS.1265 and GCF_000295655.1.CDS.481 and GCF_000295655.1.CDS.982 and GCF_000295655.1.CDS.935 and GCF_000295655.1.CDS.992 and GCF_000295655.1.CDS.1255 and GCF_000295655.1.CDS.979 and GCF_000295655.1.CDS.988 and GCF_000295655.1.CDS.989 and Unknown and GCF_000295655.1.CDS.742 and GCF_000295655.1.CDS.1897 and GCF_000295655.1.CDS…	Protein biosynthesis_c0		-> (1) cpd17041[c0]	-> (1) Protein biosynthesis_c0[c0]	8.78502	0.878502	0	8.78502	1000
rxn05430_c0	-	Cytosol_0	GCF_000295655.1.CDS.722	14-methyl-3-oxo-pentadecanoyl-ACP:NADP+ oxidoreductase_c0		(1) cpd00005[c0] + (1) cpd00067[c0] + (1) cpd11566[c0] <-> (1) cpd00006[c0] + (1) cpd11567[c0]	(1) NADPH_c0[c0] + (1) H+_c0[c0] + (1) 14-methyl-3-oxo-pentadecanoyl-ACP_c0[c0] <-> (1) NADP_c0[c0] + (1) 14-methyl-3-hydroxy-pentadecanoyl-ACP_c0[c0]	0	0	-1000	0	1000
rxn10236_c0	-	Cytosol_0	GCF_000295655.1.CDS.833	anteisopentadecanoyl-phosphatidylserine decarboxylase_c0		(2) cpd00067[c0] + (1) cpd15693[c0] <-> (1) cpd00011[c0] + (1) cpd15699[c0]	(2) H+_c0[c0] + (1) Dianteisopentadecanoylphosphatidylserine_c0[c0] <-> (1) CO2_c0[c0] + (1) Dianteisopentadecanoylphosphatidylethanolamine_c0[c0]	0	0	-1000	0	1000
rxn08527_c0	-	Cytosol_0	(GCF_000295655.1.CDS.1105 or (GCF_000295655.1.CDS.1106 and GCF_000295655.1.CDS.1105))	fumarate reductase_c0		(1) cpd00106[c0] + (1) cpd15499[c0] <-> (1) cpd00036[c0] + (1) cpd15500[c0]	(1) Fumarate_c0[c0] + (1) Menaquinol 8_c0[c0] <-> (1) Succinate_c0[c0] + (1) Menaquinone 8_c0[c0]	0	-199.981	-1000	979.709	1000
rxn01509_c0	-	Cytosol_0	GCF_000295655.1.CDS.344	ATP:dGMP phosphotransferase_c0		(1) cpd00002[c0] + (1) cpd00067[c0] + (1) cpd00296[c0] <-> (1) cpd00008[c0] + (1) cpd00295[c0]	(1) ATP_c0[c0] + (1) H+_c0[c0] + (1) dGMP_c0[c0] <-> (1) ADP_c0[c0] + (1) dGDP_c0[c0]	-110.995	-521.295	-1000	269.879	1000
rxn02011_c0	>	Cytosol_0	GCF_000295655.1.CDS.851	UDP-N-acetylmuramoyl-L-alanyl-D-glutamate:(L)-meso-2,6-diaminoheptanedioate gamma-ligase (ADP-forming)_c0		(1) cpd00002[c0] + (1) cpd00516[c0] + (1) cpd00525[c0] -> (1) cpd00008[c0] + (1) cpd00009[c0] + (1) cpd00067[c0] + (1) cpd02964[c0]	(1) ATP_c0[c0] + (1) meso-2,6-Diaminopimelate_c0[c0] + (1) UDP-N-acetylmuramoyl-L-alanyl-D-glutamate_c0[c0] -> (1) ADP_c0[c0] + (1) Phosphate_c0[c0] + (1) H+_c0[c0] + (1) UDP-N-acetylmuramoyl-L-alanyl-D-gamma-glutamyl-meso-2-6-diaminopimelate_c0[c0]	0.219719	0.0219719	0	0.219719	1000
rxn01548_c0	-	Cytosol_0	(GCF_000295655.1.CDS.1229 or GCF_000295655.1.CDS.1891)	guanosine:phosphate alpha-D-ribosyltransferase_c0		(1) cpd00009[c0] + (1) cpd00311[c0] <-> (1) cpd00207[c0] + (1) cpd00475[c0]	(1) Phosphate_c0[c0] + (1) Guanosine_c0[c0] <-> (1) Guanine_c0[c0] + (1) Ribose 1-phosphate_c0[c0]	0.098816	-20.3445	-1000	120.364	1000
rxn08528_c0	-	Cytosol_0	(GCF_000295655.1.CDS.1105 or (GCF_000295655.1.CDS.1106 and GCF_000295655.1.CDS.1105))	fumarate reductase_c0		(1) cpd00106[c0] + (1) cpd15353[c0] <-> (1) cpd00036[c0] + (1) cpd15352[c0]	(1) Fumarate_c0[c0] + (1) 2-Demethylmenaquinol 8_c0[c0] <-> (1) Succinate_c0[c0] + (1) 2-Demethylmenaquinone 8_c0[c0]	0.054405	0.0054405	-1000	1000	1000
rxn01145_c0	>	Cytosol_0	(GCF_000295655.1.CDS.1605 or GCF_000295655.1.CDS.1606)	Thymidylate 5'-phosphohydrolase_c0		(1) cpd00001[c0] + (1) cpd00298[c0] -> (1) cpd00009[c0] + (1) cpd00184[c0]	(1) H2O_c0[c0] + (1) dTMP_c0[c0] -> (1) Phosphate_c0[c0] + (1) Thymidine_c0[c0]	0	0	0	1000	1000
rxn09688_c0	-	Cytosol_0	GCF_000295655.1.CDS.2176	deoxyguanosine transport in via proton symport (periplasm)_c0		(1) cpd00067[e0] + (1) cpd00277[e0] <-> (1) cpd00067[c0] + (1) cpd00277[c0]	(1) H+_e0[e0] + (1) Deoxyguanosine_e0[e0] <-> (1) H+_c0[c0] + (1) Deoxyguanosine_c0[c0]	0	-120.328	-1000	0	1000
rxn09205_c0	>	Cytosol_0	GCF_000295655.1.CDS.1437	Phosphatidylserine syntase (n-C12:0)_c0		(1) cpd00054[c0] + (1) cpd15417[c0] -> (1) cpd00046[c0] + (2) cpd00067[c0] + (1) cpd15552[c0]	(1) L-Serine_c0[c0] + (1) CDP-1,2-didodecanoylglycerol_c0[c0] -> (1) CMP_c0[c0] + (2) H+_c0[c0] + (1) phosphatidylserine didodecanoyl_c0[c0]	0	0	0	0	1000
rxn05364_c0	-	Cytosol_0	GCF_000295655.1.CDS.722	6-methyl-3-oxo-octanoyl-ACP:NADP+ oxidoreductase_c0		(1) cpd00005[c0] + (1) cpd00067[c0] + (1) cpd11500[c0] <-> (1) cpd00006[c0] + (1) cpd11501[c0]	(1) NADPH_c0[c0] + (1) H+_c0[c0] + (1) 6-methyl-3-oxo-octanoyl-ACP_c0[c0] <-> (1) NADP_c0[c0] + (1) 6-methyl-3-hydroxy-octanoyl-ACP_c0[c0]	0.748346	0.0748346	-1000	0.748346	1000
rxn09201_c0	-	Cytosol_0	GCF_000295655.1.CDS.833	Phosphatidylserine decarboxylase (n-C16:1)_c0		(2) cpd00067[c0] + (1) cpd15556[c0] <-> (1) cpd00011[c0] + (1) cpd15532[c0]	(2) H+_c0[c0] + (1) phosphatidylserine dihexadec-9-enoyl_c0[c0] <-> (1) CO2_c0[c0] + (1) phosphatidylethanolamine dihexadec-9enoyl_c0[c0]	0	0	-1000	0	1000
rxn00508_c0	>	Cytosol_0	GCF_000295655.1.CDS.921	Succinate-semialdehyde:NAD+ oxidoreductase_c0		(1) cpd00001[c0] + (1) cpd00003[c0] + (1) cpd00199[c0] -> (1) cpd00004[c0] + (1) cpd00036[c0] + (2) cpd00067[c0]	(1) H2O_c0[c0] + (1) NAD_c0[c0] + (1) 4-Oxobutanoate_c0[c0] -> (1) NADH_c0[c0] + (1) Succinate_c0[c0] + (2) H+_c0[c0]	0	0	0	0	1000
rxn10122_c0	-	Cytosol_0	(GCF_000295655.1.CDS.1170 and GCF_000295655.1.CDS.1162 and GCF_000295655.1.CDS.1169 and GCF_000295655.1.CDS.1173 and GCF_000295655.1.CDS.1168 and GCF_000295655.1.CDS.1174 and GCF_000295655.1.CDS.1171 and GCF_000295655.1.CDS.1161 and GCF_000295655.1.CDS.1164 and GCF_000295655.1.CDS.1163 and GCF_000295655.1.CDS.1167 and GCF_000295655.1.CDS.1166 and GCF_000295655.1.CDS.1165 and GCF_000295655.1.CDS.1…	NADH dehydrogenase (ubiquinone-8 & 3.5 protons)_c0		(1) cpd00004[c0] + (4.5) cpd00067[c0] + (1) cpd15560[c0] <-> (1) cpd00003[c0] + (3.5) cpd00067[e0] + (1) cpd15561[c0]	(1) NADH_c0[c0] + (4.5) H+_c0[c0] + (1) Ubiquinone-8_c0[c0] <-> (1) NAD_c0[c0] + (3.5) H+_e0[e0] + (1) Ubiquinol-8_c0[c0]	125.101	-1000	-1000	154.496	1000
rxn00187_c0	>	Cytosol_0	GCF_000295655.1.CDS.617	L-Glutamate:ammonia ligase (ADP-forming)_c0		(1) cpd00002[c0] + (1) cpd00013[c0] + (1) cpd00023[c0] -> (1) cpd00008[c0] + (1) cpd00009[c0] + (1) cpd00053[c0] + (1) cpd00067[c0]	(1) ATP_c0[c0] + (1) NH3_c0[c0] + (1) L-Glutamate_c0[c0] -> (1) ADP_c0[c0] + (1) Phosphate_c0[c0] + (1) L-Glutamine_c0[c0] + (1) H+_c0[c0]	10.9156	0.959003	0	1000	1000
rxn05734_c0	-	Cytosol_0	GCF_000295655.1.CDS.860	aldehyde dehydrogenase (glyoxylate, NAD)_c0		(1) cpd00001[c0] + (1) cpd00003[c0] + (1) cpd00040[c0] <-> (1) cpd00004[c0] + (2) cpd00067[c0] + (1) cpd00180[c0]	(1) H2O_c0[c0] + (1) NAD_c0[c0] + (1) Glyoxalate_c0[c0] <-> (1) NADH_c0[c0] + (2) H+_c0[c0] + (1) Oxalate_c0[c0]	0	0	-1000	0	1000
rxn00772_c0	-	Cytosol_0	(GCF_000295655.1.CDS.1197 or GCF_000295655.1.CDS.319)	ATP:D-ribose 5-phosphotransferase_c0		(1) cpd00002[c0] + (1) cpd00105[c0] <-> (1) cpd00008[c0] + (1) cpd00067[c0] + (1) cpd00101[c0]	(1) ATP_c0[c0] + (1) D-Ribose_c0[c0] <-> (1) ADP_c0[c0] + (1) H+_c0[c0] + (1) ribose-5-phosphate_c0[c0]	46.659	0.0163215	-1000	289.813	1000
rxn00006_c0	>	Cytosol_0	(GCF_000295655.1.CDS.496 or GCF_000295655.1.CDS.451)	hydrogen-peroxide:hydrogen-peroxide oxidoreductase_c0		(2) cpd00025[c0] -> (2) cpd00001[c0] + (1) cpd00007[c0]	(2) H2O2_c0[c0] -> (2) H2O_c0[c0] + (1) O2_c0[c0]	0	0	0	0	1000
rxn02503_c0	-	Cytosol_0	GCF_000295655.1.CDS.1405	ATP:2-amino-4-hydroxy-6-hydroxymethyl-7,8-dihydropteridine 6'-pyrophosphotransferase_c0		(1) cpd00002[c0] + (1) cpd00954[c0] <-> (1) cpd00018[c0] + (1) cpd00067[c0] + (1) cpd02920[c0]	(1) ATP_c0[c0] + (1) 6-hydroxymethyl dihydropterin_c0[c0] <-> (1) AMP_c0[c0] + (1) H+_c0[c0] + (1) 2-Amino-4-hydroxy-6-hydroxymethyl-7-8-dihydropteridinediphosphate_c0[c0]	0	0	-1000	629.967	1000
rxn05338_c0	-	Cytosol_0	GCF_000295655.1.CDS.722	(3R)-3-Hydroxydecanoyl-[acyl-carrier-protein]:NADP+ oxidoreductase_c0		(1) cpd00006[c0] + (1) cpd11482[c0] <-> (1) cpd00005[c0] + (1) cpd00067[c0] + (1) cpd11487[c0]	(1) NADP_c0[c0] + (1) (R)-3-Hydroxydecanoyl-[acyl-carrier protein]_c0[c0] <-> (1) NADPH_c0[c0] + (1) H+_c0[c0] + (1) 3-oxodecanoyl-acp_c0[c0]	0	0	-1000	0	1000
rxn08085_c0	>	Cytosol_0	GCF_000295655.1.CDS.409	1-tetradec-7-enoyl-sn-glycerol 3-phosphate O-acyltransferase (n-C14:1)_c0		(1) cpd00067[c0] + (1) cpd15294[c0] + (1) cpd15330[c0] -> (1) cpd11493[c0] + (1) cpd15523[c0]	(1) H+_c0[c0] + (1) Tetradecenoyl-ACP_c0[c0] + (1) 1-tetradec-7-enoyl-sn-glycerol 3-phosphate_c0[c0] -> (1) ACP_c0[c0] + (1) 1,2-ditetradec-7-enoyl-sn-glycerol 3-phosphate_c0[c0]	0	0	0	0	1000
rxn05429_c0	>	Cytosol_0	((GCF_000295655.1.CDS.61 or GCF_000295655.1.CDS.917) and (GCF_000295655.1.CDS.1922 or GCF_000295655.1.CDS.2095))	12-methyl-tridecanoyl-ACP:malonyl-[acyl-carrier-protein] C-acyltransferase (decarboxylating)_c0		(1) cpd11492[c0] + (1) cpd11565[c0] -> (1) cpd00011[c0] + (1) cpd11493[c0] + (1) cpd11566[c0]	(1) Malonyl-acyl-carrierprotein-_c0[c0] + (1) 12-methyl-tridecanoyl-ACP_c0[c0] -> (1) CO2_c0[c0] + (1) ACP_c0[c0] + (1) 14-methyl-3-oxo-pentadecanoyl-ACP_c0[c0]	0	0	0	0	1000
rxn08310_c0	-	Cytosol_0	GCF_000295655.1.CDS.832	CDP-diacylglycerol synthetase (n-C16:1)_c0		(1) cpd00052[c0] + (1) cpd15525[c0] <-> (1) cpd00012[c0] + (1) cpd00067[c0] + (1) cpd15418[c0]	(1) CTP_c0[c0] + (1) 1,2-dihexadec-9-enoyl-sn-glycerol 3-phosphate_c0[c0] <-> (1) PPi_c0[c0] + (1) H+_c0[c0] + (1) CDP-1,2-dihexadec-9-enoylglycerol_c0[c0]	0	0	-1000	0	1000
rxn00915_c0	<	Cytosol_0	GCF_000295655.1.CDS.2072	GMP:diphosphate 5-phospho-alpha-D-ribosyltransferase_c0		(1) cpd00012[c0] + (1) cpd00067[c0] + (1) cpd00126[c0] <- (1) cpd00103[c0] + (1) cpd00207[c0]	(1) PPi_c0[c0] + (1) H+_c0[c0] + (1) GMP_c0[c0] <- (1) PRPP_c0[c0] + (1) Guanine_c0[c0]	0	-20.9484	-1000	0	0
rxn02853_c0	>	Cytosol_0	GCF_000295655.1.CDS.860	Imidazole acetaldehyde:NAD+ oxidoreductase_c0		(1) cpd00001[c0] + (1) cpd00003[c0] + (1) cpd03052[c0] -> (1) cpd00004[c0] + (2) cpd00067[c0] + (1) cpd01831[c0]	(1) H2O_c0[c0] + (1) NAD_c0[c0] + (1) Imidazole acetaldehyde_c0[c0] -> (1) NADH_c0[c0] + (2) H+_c0[c0] + (1) 4-Imidazoleacetate_c0[c0]	0	0	0	0	1000
rxn10224_c0	-	Cytosol_0	GCF_000295655.1.CDS.832	anteisopentadecanoyl-phosphatidate cytidylyltransferase_c0		(1) cpd00052[c0] + (1) cpd15681[c0] <-> (1) cpd00012[c0] + (1) cpd00067[c0] + (1) cpd15687[c0]	(1) CTP_c0[c0] + (1) 1,2-dianteisopentadecanoyl-sn-glycerol 3-phosphate_c0[c0] <-> (1) PPi_c0[c0] + (1) H+_c0[c0] + (1) CDP-1,2-dianteisopentadecanoylglycerol_c0[c0]	0	0	-1000	0	1000
rxn05337_c0	-	Cytosol_0	GCF_000295655.1.CDS.722	(3R)-3-Hydroxyhexanoyl-[acyl-carrier-protein]:NADP+ oxidoreductase_c0		(1) cpd00006[c0] + (1) cpd11479[c0] <-> (1) cpd00005[c0] + (1) cpd11486[c0]	(1) NADP_c0[c0] + (1) D-3-Hydroxyhexanoyl-[acp]_c0[c0] <-> (1) NADPH_c0[c0] + (1) 3-Oxohexanoyl-[acp]_c0[c0]	0	0	-1000	0	1000
rxn01653_c0	>	Cytosol_0	GCF_000295655.1.CDS.930	5-Formyltetrahydrofolate cyclo-ligase (ADP-forming)_c0		(1) cpd00002[c0] + (1) cpd02197[c0] -> (1) cpd00008[c0] + (1) cpd00009[c0] + (1) cpd00347[c0]	(1) ATP_c0[c0] + (1) 5-Formyltetrahydrofolate_c0[c0] -> (1) ADP_c0[c0] + (1) Phosphate_c0[c0] + (1) 5-10-Methenyltetrahydrofolate_c0[c0]	0	0	0	0	1000
rxn00474_c0	>	Cytosol_0	((GCF_000295655.1.CDS.1878 or GCF_000295655.1.CDS.1877) and GCF_000295655.1.CDS.1875)	L-serine hydro-lyase (adding indole; L-tryptophan-forming)_c0		(1) cpd00054[c0] + (1) cpd00359[c0] -> (1) cpd00001[c0] + (1) cpd00065[c0]	(1) L-Serine_c0[c0] + (1) indol_c0[c0] -> (1) H2O_c0[c0] + (1) L-Tryptophan_c0[c0]	0	0	0	0.41467	1000
rxn03147_c0	>	Cytosol_0	GCF_000295655.1.CDS.1860	1-(5-Phosphoribosyl)-5-amino-4-carboxyimidazole:L-aspartate ligase (ADP-forming)_c0		(1) cpd00002[c0] + (1) cpd00041[c0] + (1) cpd02893[c0] -> (1) cpd00008[c0] + (1) cpd00009[c0] + (1) cpd00067[c0] + (1) cpd02921[c0]	(1) ATP_c0[c0] + (1) L-Aspartate_c0[c0] + (1) 5'-Phosphoribosyl-4-carboxy-5-aminoimidazole_c0[c0] -> (1) ADP_c0[c0] + (1) Phosphate_c0[c0] + (1) H+_c0[c0] + (1) SAICAR_c0[c0]	2.45668	0.245668	0	21.0615	1000
rxn03843_c0	>	Cytosol_0	GCF_000295655.1.CDS.835	Farnesyl diphosphate:Isopentenyl diphosphate farnesyl cistransferase_c0		(1) cpd00113[c0] + (1) cpd00350[c0] -> (1) cpd00012[c0] + (1) cpd00067[c0] + (1) cpd08211[c0]	(1) Isopentenyldiphosphate_c0[c0] + (1) Farnesyldiphosphate_c0[c0] -> (1) PPi_c0[c0] + (1) H+_c0[c0] + (1) trans,trans,cis-Geranylgeranyl diphosphate_c0[c0]	0	0	0	0	1000
rxn05376_c0	-	Cytosol_0	GCF_000295655.1.CDS.722	12-methyl-3-oxo-tetra-decanoyl-ACP:NADP+ oxidoreductase_c0		(1) cpd00005[c0] + (1) cpd00067[c0] + (1) cpd11512[c0] <-> (1) cpd00006[c0] + (1) cpd11513[c0]	(1) NADPH_c0[c0] + (1) H+_c0[c0] + (1) 12-methyl-3-oxo-tetra-decanoyl-ACP_c0[c0] <-> (1) NADP_c0[c0] + (1) 12-methyl-3-hydroxy-tetra-decanoyl-ACP_c0[c0]	0.748346	0.0748346	-1000	0.748346	1000
rxn09687_c0	-	Cytosol_0	GCF_000295655.1.CDS.2176	TRANS-RXN-108E.cp_c0		(1) cpd00067[e0] + (1) cpd03279[e0] <-> (1) cpd00067[c0] + (1) cpd03279[c0]	(1) H+_e0[e0] + (1) Deoxyinosine_e0[e0] <-> (1) H+_c0[c0] + (1) Deoxyinosine_c0[c0]	0	-120.788	-1000	0	1000
rxn01116_c0	-	Cytosol_0	GCF_000295655.1.CDS.1212	D-Ribulose-5-phosphate 3-epimerase_c0		(1) cpd00171[c0] <-> (1) cpd00198[c0]	(1) D-Ribulose5-phosphate_c0[c0] <-> (1) D-Xylulose5-phosphate_c0[c0]	-3.33772	-14.211	-1000	-0.333772	1000
rxn00829_c0	>	Cytosol_0	GCF_000295655.1.CDS.1245	ATP:(R)-5-diphosphomevalonate carboxy-lyase (adding ATP; isopentenyl-diphosphate-forming)_c0		(1) cpd00002[c0] + (1) cpd00841[c0] -> (1) cpd00008[c0] + (1) cpd00009[c0] + (1) cpd00011[c0] + (1) cpd00113[c0]	(1) ATP_c0[c0] + (1) 5-diphosphomevalonate_c0[c0] -> (1) ADP_c0[c0] + (1) Phosphate_c0[c0] + (1) CO2_c0[c0] + (1) Isopentenyldiphosphate_c0[c0]	3.06977	0.306977	0	3.06977	1000
rxn00868_c0	<	Cytosol_0	((GCF_000295655.1.CDS.1637 or GCF_000295655.1.CDS.1641) or GCF_000295655.1.CDS.2083)	Butanoyl-CoA:(acceptor) 2,3-oxidoreductase_c0		(1) cpd00003[c0] + (1) cpd00120[c0] <- (1) cpd00004[c0] + (1) cpd00067[c0] + (1) cpd00650[c0]	(1) NAD_c0[c0] + (1) Butyryl-CoA_c0[c0] <- (1) NADH_c0[c0] + (1) H+_c0[c0] + (1) Crotonyl-CoA_c0[c0]	-2.06666	-2.06666	-1000	-0.206666	0
rxn01544_c0	<	Cytosol_0	GCF_000295655.1.CDS.2072	XMP:pyrophosphate phosphoribosyltransferase_c0		(1) cpd00012[c0] + (1) cpd00067[c0] + (1) cpd00497[c0] <- (1) cpd00103[c0] + (1) cpd00309[c0]	(1) PPi_c0[c0] + (1) H+_c0[c0] + (1) XMP_c0[c0] <- (1) PRPP_c0[c0] + (1) XAN_c0[c0]	0	-20.3642	-1000	0	0
rxn00711_c0	<	Cytosol_0	(GCF_000295655.1.CDS.347 and Unknown)	UMP:diphosphate phospho-alpha-D-ribosyltransferase_c0		(1) cpd00012[c0] + (1) cpd00067[c0] + (1) cpd00091[c0] <- (1) cpd00092[c0] + (1) cpd00103[c0]	(1) PPi_c0[c0] + (1) H+_c0[c0] + (1) UMP_c0[c0] <- (1) Uracil_c0[c0] + (1) PRPP_c0[c0]	0	-20.3642	-1000	0	0
rxn00986_c0	<	Cytosol_0	GCF_000295655.1.CDS.1786	ATP:propanoate adenylyltransferase_c0		(1) cpd00002[c0] + (1) cpd00141[c0] <- (1) cpd00012[c0] + (1) cpd03560[c0]	(1) ATP_c0[c0] + (1) Propionate_c0[c0] <- (1) PPi_c0[c0] + (1) Propionyladenylate_c0[c0]	0	0	-1000	0	0
rxn10215_c0	>	Cytosol_0	GCF_000295655.1.CDS.409	anteisoheptadecanoyl-1-acylglycerol-3-phosphate O-acyltransferase_c0		(1) cpd11434[c0] + (1) cpd15672[c0] -> (1) cpd00010[c0] + (1) cpd00067[c0] + (1) cpd15678[c0]	(1) fa12coa_c0[c0] + (1) 1-anteisoheptadecanoyl-sn-glycerol 3-phosphate_c0[c0] -> (1) CoA_c0[c0] + (1) H+_c0[c0] + (1) 1,2-dianteisoheptadecanoyl-sn-glycerol 3-phosphate_c0[c0]	0.374173	0.0374173	0	0.374173	1000
rxn01138_c0	-	Cytosol_0	(GCF_000295655.1.CDS.1229 or GCF_000295655.1.CDS.1891)	Adenosine:phosphate alpha-D-ribosyltransferase_c0		(1) cpd00009[c0] + (1) cpd00182[c0] <-> (1) cpd00128[c0] + (1) cpd00475[c0]	(1) Phosphate_c0[c0] + (1) Adenosine_c0[c0] <-> (1) Adenine_c0[c0] + (1) Ribose 1-phosphate_c0[c0]	-46.7578	-355.948	-1000	53.6009	1000
rxn05452_c0	-	Cytosol_0	GCF_000295655.1.CDS.580	14-methyl-hexa-decanoyl-ACP:[acyl-carrier-protein] transferase_c0		(1) cpd00010[c0] + (2) cpd00067[c0] + (1) cpd11519[c0] <-> (1) cpd11434[c0] + (1) cpd11493[c0]	(1) CoA_c0[c0] + (2) H+_c0[c0] + (1) 14-methyl-hexa-decanoyl-ACP_c0[c0] <-> (1) fa12coa_c0[c0] + (1) ACP_c0[c0]	0.748346	0.0748346	-1000	0.748346	1000
rxn01607_c0	-	Cytosol_0	GCF_000295655.1.CDS.1588	ATP:(R)-mevalonate 5-phosphotransferase_c0		(1) cpd00002[c0] + (1) cpd00332[c0] <-> (1) cpd00008[c0] + (1) cpd00067[c0] + (1) cpd00812[c0]	(1) ATP_c0[c0] + (1) Mevalonic acid_c0[c0] <-> (1) ADP_c0[c0] + (1) H+_c0[c0] + (1) 5-phosphomevalonate_c0[c0]	3.06977	0.306977	-1000	3.06977	1000
rxn05465_c0	-	Cytosol_0	GCF_000295655.1.CDS.580	Malonyl-CoA:[acyl-carrier-protein] S-malonyltransferase_c0		(1) cpd00067[c0] + (1) cpd00070[c0] + (1) cpd11493[c0] <-> (1) cpd00010[c0] + (1) cpd11492[c0]	(1) H+_c0[c0] + (1) Malonyl-CoA_c0[c0] + (1) ACP_c0[c0] <-> (1) CoA_c0[c0] + (1) Malonyl-acyl-carrierprotein-_c0[c0]	9.50878	0.950878	-1000	9.50878	1000
rxn12845_c0	-	Cytosol_0	(GCF_000295655.1.CDS.1740 or GCF_000295655.1.CDS.1488)	Gly-Leu aminopeptidase_c0		(1) cpd00001[c0] + (1) cpd15604[c0] <-> (1) cpd00033[c0] + (1) cpd00107[c0]	(1) H2O_c0[c0] + (1) Gly-Leu_c0[c0] <-> (1) Glycine_c0[c0] + (1) L-Leucine_c0[c0]	0	0	-1000	0	1000
rxn05380_c0	-	Cytosol_0	GCF_000295655.1.CDS.722	14-methyl-3-oxo-hexa-decanoyl-ACP:NADP+ oxidoreductase_c0		(1) cpd00005[c0] + (1) cpd00067[c0] + (1) cpd11516[c0] <-> (1) cpd00006[c0] + (1) cpd11517[c0]	(1) NADPH_c0[c0] + (1) H+_c0[c0] + (1) 14-methyl-3-oxo-hexa-decanoyl-ACP_c0[c0] <-> (1) NADP_c0[c0] + (1) 14-methyl-3-hydroxy-hexa-decanoyl-ACP_c0[c0]	0.748346	0.0748346	-1000	0.748346	1000
rxn05347_c0	>	Cytosol_0	((GCF_000295655.1.CDS.2095 or GCF_000295655.1.CDS.1922) and (GCF_000295655.1.CDS.61 or GCF_000295655.1.CDS.917))	Acyl-[acyl-carrier-protein]:malonyl-[acyl-carrier-protein] C-acyltransferase (decarboxylating)_c0		(1) cpd11492[c0] + (1) cpd11494[c0] -> (1) cpd00011[c0] + (1) cpd11488[c0] + (1) cpd11493[c0]	(1) Malonyl-acyl-carrierprotein-_c0[c0] + (1) Acetyl-ACP_c0[c0] -> (1) CO2_c0[c0] + (1) Acetoacetyl-ACP_c0[c0] + (1) ACP_c0[c0]	0	0	0	0	1000
rxn06077_c0	-	Cytosol_0	GCF_000295655.1.CDS.843	L-methionine:oxidized-thioredoxin S-oxidoreductase_c0		(1) cpd00001[c0] + (1) cpd00060[c0] + (1) cpd11420[c0] <-> (1) cpd01914[c0] + (1) cpd11421[c0]	(1) H2O_c0[c0] + (1) L-Methionine_c0[c0] + (1) trdox_c0[c0] <-> (1) L-Methionine S-oxide_c0[c0] + (1) trdrd_c0[c0]	0	0	-1000	0	1000
rxn05732_c0	<	Cytosol_0	(GCF_000295655.1.CDS.1637 or GCF_000295655.1.CDS.1641)	acyl-CoA dehydrogenase (hexadecanoyl-CoA)_c0		(1) cpd00003[c0] + (1) cpd00134[c0] <- (1) cpd00004[c0] + (1) cpd00067[c0] + (1) cpd03126[c0]	(1) NAD_c0[c0] + (1) Palmitoyl-CoA_c0[c0] <- (1) NADH_c0[c0] + (1) H+_c0[c0] + (1) (2E)-Hexadecenoyl-CoA_c0[c0]	-0.748346	-0.748346	-1000	-0.0748346	0
rxn05388_c0	>	Cytosol_0	((GCF_000295655.1.CDS.61 or GCF_000295655.1.CDS.917) and (GCF_000295655.1.CDS.2095 or GCF_000295655.1.CDS.1922))	5-methyl-hexanoyl-ACP:malonyl-[acyl-carrier-protein] C-acyltransferase (decarboxylating)_c0		(1) cpd11492[c0] + (1) cpd11524[c0] -> (1) cpd00011[c0] + (1) cpd11493[c0] + (1) cpd11525[c0]	(1) Malonyl-acyl-carrierprotein-_c0[c0] + (1) 5-methyl-hexanoyl-ACP_c0[c0] -> (1) CO2_c0[c0] + (1) ACP_c0[c0] + (1) 7-methyl-3-oxo-octanoyl-ACP_c0[c0]	0.748346	0.0748346	0	0.748346	1000
rxn02527_c0	-	Cytosol_0	(GCF_000295655.1.CDS.1638 and Unknown)	R03544_c0		(1) cpd00004[c0] + (1) cpd00067[c0] + (1) cpd01011[c0] <-> (1) cpd00003[c0] + (1) cpd03662[c0]	(1) NADH_c0[c0] + (1) H+_c0[c0] + (1) Butanal_c0[c0] <-> (1) NAD_c0[c0] + (1) n-Butanol_c0[c0]	0	0	-1000	0	1000
rxn01870_c0	-	Cytosol_0	GCF_000295655.1.CDS.962	D-Fructose 1-phosphate D-glyceraldehyde-3-phosphate-lyase_c0		(1) cpd00802[c0] <-> (1) cpd00095[c0] + (1) cpd00448[c0]	(1) D-fructose-1-phosphate_c0[c0] <-> (1) Glycerone-phosphate_c0[c0] + (1) D-Glyceraldehyde_c0[c0]	0	0	-1000	0	1000
rxn07579_c0	-	Cytosol_0	GCF_000295655.1.CDS.2089	R07765_c0		(1) cpd00004[c0] + (1) cpd00067[c0] + (1) cpd14940[c0] <-> (1) cpd00003[c0] + (1) cpd12458[c0]	(1) NADH_c0[c0] + (1) H+_c0[c0] + (1) (2E)-Octadecenoyl-[acp]_c0[c0] <-> (1) NAD_c0[c0] + (1) Stearoyl-[acyl-carrier protein]_c0[c0]	0	0	-1000	0	1000
rxn00611_c0	-	Cytosol_0	GCF_000295655.1.CDS.288	sn-Glycerol-3-phosphate:NAD+ 2-oxidoreductase_c0		(1) cpd00003[c0] + (1) cpd00080[c0] <-> (1) cpd00004[c0] + (1) cpd00067[c0] + (1) cpd00095[c0]	(1) NAD_c0[c0] + (1) Glycerol-3-phosphate_c0[c0] <-> (1) NADH_c0[c0] + (1) H+_c0[c0] + (1) Glycerone-phosphate_c0[c0]	-1.68378	-1000	-1000	999.832	1000
rxn07435_c0	-	Cytosol_0	(GCF_000295655.1.CDS.1702 and GCF_000295655.1.CDS.1702)	R07604_c0		(1) cpd00213[c0] + (1) cpd14702[c0] <-> (1) cpd00056[c0] + (1) cpd14703[c0]	(1) Lipoamide_c0[c0] + (1) 2-Methyl-1-hydroxybutyl-TPP_c0[c0] <-> (1) TPP_c0[c0] + (1) S-(2-Methylbutanoyl)-dihydrolipoamide-E_c0[c0]	0.748346	0.0748346	-1000	0.748346	1000
rxn01678_c0	-	Cytosol_0	GCF_000295655.1.CDS.156	ATP:dUDP phosphotransferase_c0		(1) cpd00002[c0] + (1) cpd00978[c0] <-> (1) cpd00008[c0] + (1) cpd00358[c0]	(1) ATP_c0[c0] + (1) dUDP_c0[c0] <-> (1) ADP_c0[c0] + (1) dUTP_c0[c0]	0	0	-1000	0	1000
rxn02286_c0	>	Cytosol_0	GCF_000295655.1.CDS.856	UDP-N-acetylmuramate:L-alanine ligase (ADP-forming)_c0		(1) cpd00002[c0] + (1) cpd00035[c0] + (1) cpd00773[c0] -> (1) cpd00008[c0] + (1) cpd00009[c0] + (1) cpd00067[c0] + (1) cpd00890[c0]	(1) ATP_c0[c0] + (1) L-Alanine_c0[c0] + (1) UDP-MurNAc_c0[c0] -> (1) ADP_c0[c0] + (1) Phosphate_c0[c0] + (1) H+_c0[c0] + (1) UDP-N-acetylmuramoyl-L-alanine_c0[c0]	0.219719	0.0219719	0	0.219719	1000
rxn00832_c0	-	Cytosol_0	(GCF_000295655.1.CDS.1822 and GCF_000295655.1.CDS.1822)	IMP 1,2-hydrolase (decyclizing)_c0		(1) cpd00001[c0] + (1) cpd00114[c0] <-> (1) cpd02884[c0]	(1) H2O_c0[c0] + (1) IMP_c0[c0] <-> (1) FAICAR_c0[c0]	-2.45668	-21.0615	-1000	-0.245668	1000
rxn01106_c0	-	Cytosol_0	GCF_000295655.1.CDS.1934	2-Phospho-D-glycerate 2,3-phosphomutase_c0		(1) cpd00482[c0] <-> (1) cpd00169[c0]	(1) 2-Phospho-D-glycerate_c0[c0] <-> (1) 3-Phosphoglycerate_c0[c0]	26.8221	2.68221	-1000	1000	1000
rxn12640_c0	-	Cytosol_0	(GCF_000295655.1.CDS.1740 or GCF_000295655.1.CDS.1488)	methionyl aminopeptidase_c0		(1) cpd00001[c0] + (1) cpd11586[c0] <-> (1) cpd00023[c0] + (1) cpd00035[c0]	(1) H2O_c0[c0] + (1) ala-L-glu-L_c0[c0] <-> (1) L-Glutamate_c0[c0] + (1) L-Alanine_c0[c0]	0	0	-1000	0	1000
rxn00690_c0	-	Cytosol_0	GCF_000295655.1.CDS.1895	Formate:tetrahydrofolate ligase (ADP-forming)_c0		(1) cpd00002[c0] + (1) cpd00047[c0] + (1) cpd00087[c0] <-> (1) cpd00008[c0] + (1) cpd00009[c0] + (1) cpd00201[c0]	(1) ATP_c0[c0] + (1) Formate_c0[c0] + (1) Tetrahydrofolate_c0[c0] <-> (1) ADP_c0[c0] + (1) Phosphate_c0[c0] + (1) 10-Formyltetrahydrofolate_c0[c0]	0.408038	0.0408038	-1000	0.408038	1000
rxn10012_c0	<	Cytosol_0	(GCF_000295655.1.CDS.1641 or GCF_000295655.1.CDS.1637)	acyl-CoA dehydrogenase (decanoyl-CoA)_c0		(1) cpd00003[c0] + (1) cpd03128[c0] <- (1) cpd00004[c0] + (1) cpd00067[c0] + (1) cpd03129[c0]	(1) NAD_c0[c0] + (1) Decanoyl-CoA_c0[c0] <- (1) NADH_c0[c0] + (1) H+_c0[c0] + (1) (2E)-Decenoyl-CoA_c0[c0]	-2.06666	-2.06666	-1000	-0.206666	0
rxn09450_c0	>	Cytosol_0	(GCF_000295655.1.CDS.1246 or GCF_000295655.1.CDS.1636)	fatty-acid--CoA ligase (hexadecenoate), peroxisomal_c0		(1) cpd00002[c0] + (1) cpd00010[c0] + (1) cpd15237[c0] -> (1) cpd00012[c0] + (1) cpd00018[c0] + (1) cpd15238[c0]	(1) ATP_c0[c0] + (1) CoA_c0[c0] + (1) hexadecenoate_c0[c0] -> (1) PPi_c0[c0] + (1) AMP_c0[c0] + (1) Hexadecenoyl-CoA_c0[c0]	0	0	0	0	1000
rxn00938_c0	>	Cytosol_0	GCF_000295655.1.CDS.1743	Nicotinamide amidohydrolase_c0		(1) cpd00001[c0] + (1) cpd00133[c0] -> (1) cpd00013[c0] + (1) cpd00218[c0]	(1) H2O_c0[c0] + (1) Nicotinamide_c0[c0] -> (1) NH3_c0[c0] + (1) Niacin_c0[c0]	0	0	0	0	1000
rxn00412_c0	>	Cytosol_0	GCF_000295655.1.CDS.1110	UTP:L-glutamine amido-ligase (ADP-forming)_c0		(1) cpd00001[c0] + (1) cpd00002[c0] + (1) cpd00053[c0] + (1) cpd00062[c0] -> (1) cpd00008[c0] + (1) cpd00009[c0] + (1) cpd00023[c0] + (1) cpd00052[c0] + (2) cpd00067[c0]	(1) H2O_c0[c0] + (1) ATP_c0[c0] + (1) L-Glutamine_c0[c0] + (1) UTP_c0[c0] -> (1) ADP_c0[c0] + (1) Phosphate_c0[c0] + (1) L-Glutamate_c0[c0] + (1) CTP_c0[c0] + (2) H+_c0[c0]	0	0	0	999.041	1000
rxn02339_c0	-	Cytosol_0	(GCF_000295655.1.CDS.2039 or GCF_000295655.1.CDS.1206 or GCF_000295655.1.CDS.770)	4-Hydroxy-L-glutamate:2-oxoglutarate aminotransferase_c0		(1) cpd00024[c0] + (1) cpd01974[c0] <-> (1) cpd00023[c0] + (1) cpd00830[c0]	(1) 2-Oxoglutarate_c0[c0] + (1) 4-Hydroxy-L-glutamate_c0[c0] <-> (1) L-Glutamate_c0[c0] + (1) 4-Hydroxy-2-oxoglutarate_c0[c0]	0	0	-1000	0	1000
rxn00650_c0	-	Cytosol_0	(GCF_000295655.1.CDS.1740 or GCF_000295655.1.CDS.1488)	L-cysteinylglycine dipeptidase_c0		(1) cpd00001[c0] + (1) cpd01017[c0] <-> (1) cpd00033[c0] + (1) cpd00084[c0]	(1) H2O_c0[c0] + (1) Cys-Gly_c0[c0] <-> (1) Glycine_c0[c0] + (1) L-Cysteine_c0[c0]	-0.0272025	-0.0272025	-1000	-0.00272025	1000
rxn03167_c0	>	Cytosol_0	(GCF_000295655.1.CDS.1440 or GCF_000295655.1.CDS.120)	2-Amino-4-hydroxy-6-(erythro-1,2,3-trihydroxypropyl) dihydropteridine triphosphate phosphohydrolase (alkaline optimum)_c0		(3) cpd00001[c0] + (1) cpd02978[c0] -> (3) cpd00009[c0] + (3) cpd00067[c0] + (1) cpd02961[c0]	(3) H2O_c0[c0] + (1) 7,8-Dihydroneopterin 3'-triphosphate_c0[c0] -> (3) Phosphate_c0[c0] + (3) H+_c0[c0] + (1) Dihydroneopterin_c0[c0]	0.0816076	0.00816076	0	0.0816076	1000
rxn00640_c0	-	Cytosol_0	(GCF_000295655.1.CDS.631 or GCF_000295655.1.CDS.902)	GDP:D-mannose-1-phosphate guanylyltransferase_c0		(1) cpd00031[c0] + (1) cpd00485[c0] <-> (1) cpd00009[c0] + (1) cpd00083[c0]	(1) GDP_c0[c0] + (1) D-Mannose1-phosphate_c0[c0] <-> (1) Phosphate_c0[c0] + (1) GDP-mannose_c0[c0]	0	0	-1000	0	1000
rxn01313_c0	-	Cytosol_0	GCF_000295655.1.CDS.603	5,6,7,8-tetrahydrobiopterin:NAD+ oxidoreductase_c0		(1) cpd00004[c0] + (1) cpd00067[c0] + (1) cpd00231[c0] <-> (1) cpd00003[c0] + (1) cpd00233[c0]	(1) NADH_c0[c0] + (1) H+_c0[c0] + (1) Dihydrobiopterin_c0[c0] <-> (1) NAD_c0[c0] + (1) Tetrahydrobiopterin_c0[c0]	0	-1000	-1000	1000	1000
rxn00515_c0	-	Cytosol_0	GCF_000295655.1.CDS.156	ATP:IDP phosphotransferase_c0		(1) cpd00002[c0] + (1) cpd00090[c0] <-> (1) cpd00008[c0] + (1) cpd00068[c0]	(1) ATP_c0[c0] + (1) IDP_c0[c0] <-> (1) ADP_c0[c0] + (1) ITP_c0[c0]	0	-1000	-1000	1000	1000
rxn05397_c0	-	Cytosol_0	GCF_000295655.1.CDS.722	11-methyl-3-oxo-dodecanoyl-ACP:NADP+ oxidoreductase_c0		(1) cpd00005[c0] + (1) cpd00067[c0] + (1) cpd11533[c0] <-> (1) cpd00006[c0] + (1) cpd11534[c0]	(1) NADPH_c0[c0] + (1) H+_c0[c0] + (1) 11-methyl-3-oxo-dodecanoyl-ACP_c0[c0] <-> (1) NADP_c0[c0] + (1) 11-methyl-3-hydroxy-dodecanoyl-ACP_c0[c0]	0.748346	0.0748346	-1000	0.748346	1000
rxn01353_c0	-	Cytosol_0	GCF_000295655.1.CDS.156	ATP:dGDP phosphotransferase_c0		(1) cpd00002[c0] + (1) cpd00295[c0] <-> (1) cpd00008[c0] + (1) cpd00241[c0]	(1) ATP_c0[c0] + (1) dGDP_c0[c0] <-> (1) ADP_c0[c0] + (1) dGTP_c0[c0]	-110.995	-504.792	-1000	269.879	1000
rxn10235_c0	-	Cytosol_0	GCF_000295655.1.CDS.833	isopentadecanoyl-phosphatidylserine decarboxylase_c0		(2) cpd00067[c0] + (1) cpd15692[c0] <-> (1) cpd00011[c0] + (1) cpd15698[c0]	(2) H+_c0[c0] + (1) Diisopentadecanoylphosphatidylserine_c0[c0] <-> (1) CO2_c0[c0] + (1) Diisopentadecanoylphosphatidylethanolamine_c0[c0]	0	0	-1000	0	1000
rxn12633_c0	-	Cytosol_0	(GCF_000295655.1.CDS.1740 or GCF_000295655.1.CDS.1488)	RXN0-6975.c_c0		(1) cpd00001[c0] + (1) cpd11593[c0] <-> (1) cpd00035[c0] + (1) cpd00041[c0]	(1) H2O_c0[c0] + (1) ala-L-asp-L_c0[c0] <-> (1) L-Alanine_c0[c0] + (1) L-Aspartate_c0[c0]	0	0	-1000	0	1000
rxn03244_c0	-	Cytosol_0	(GCF_000295655.1.CDS.2086 and GCF_000295655.1.CDS.2086)	(S)-hydroxydecanoyl-CoA:NAD+ oxidoreductase_c0		(1) cpd00003[c0] + (1) cpd03118[c0] <-> (1) cpd00004[c0] + (1) cpd00067[c0] + (1) cpd03119[c0]	(1) NAD_c0[c0] + (1) (S)-Hydroxydecanoyl-CoA_c0[c0] <-> (1) NADH_c0[c0] + (1) H+_c0[c0] + (1) 3-Oxodecanoyl-CoA_c0[c0]	-2.06666	-2.06666	-1000	-0.206666	1000
rxn05409_c0	>	Cytosol_0	((GCF_000295655.1.CDS.917 or GCF_000295655.1.CDS.61) and (GCF_000295655.1.CDS.2095 or GCF_000295655.1.CDS.1922))	2-methylpropionyl-ACP:malonyl-[acyl-carrier-protein] C-acyltransferase (decarboxylating)_c0		(1) cpd11492[c0] + (1) cpd11545[c0] -> (1) cpd00011[c0] + (1) cpd11493[c0] + (1) cpd11546[c0]	(1) Malonyl-acyl-carrierprotein-_c0[c0] + (1) isobutyryl-ACP_c0[c0] -> (1) CO2_c0[c0] + (1) ACP_c0[c0] + (1) 4-methyl-3-oxo-pentanoyl-ACP_c0[c0]	0	0	0	0	1000
rxn06723_c0	<	Cytosol_0	(GCF_000295655.1.CDS.1334 or GCF_000295655.1.CDS.1330)	(3R)-3-hydroxymyristoyl-[acyl-carrier protein]:UDP-3-O-[(3R)-3-hydroxymyristoyl]-alpha-D-glucosamine N-acetyltransferase_c0		(1) cpd02835[c0] + (1) cpd11493[c0] <- (1) cpd03584[c0] + (1) cpd11484[c0]	(1) UDP-2,3-bis(3-hydroxytetradecanoyl)glucosamine_c0[c0] + (1) ACP_c0[c0] <- (1) UDP-3-O-(beta-hydroxymyristoyl)-D-glucosamine_c0[c0] + (1) HMA_c0[c0]	-0.439437	-0.439437	-1000	-0.0439437	0
rxn00313_c0	-	Cytosol_0	GCF_000295655.1.CDS.872	meso-2,6-diaminoheptanedioate carboxy-lyase (L-lysine-forming)_c0		(1) cpd00067[c0] + (1) cpd00516[c0] <-> (1) cpd00011[c0] + (1) cpd00039[c0]	(1) H+_c0[c0] + (1) meso-2,6-Diaminopimelate_c0[c0] <-> (1) CO2_c0[c0] + (1) L-Lysine_c0[c0]	-0.219719	-0.219719	-1000	-0.0219719	1000
rxn02949_c0	-	Cytosol_0	(GCF_000295655.1.CDS.346 or GCF_000295655.1.CDS.453)	(S)-3-Hydroxyisobutyryl-CoA hydro-lyase_c0		(1) cpd00001[c0] + (1) cpd02187[c0] <-> (1) cpd03572[c0]	(1) H2O_c0[c0] + (1) Methacrylyl-CoA_c0[c0] <-> (1) (S)-3-Hydroxyisobutyryl-CoA_c0[c0]	0	0	-1000	0	1000
rxn02680_c0	-	Cytosol_0	GCF_000295655.1.CDS.2084	Octanoyl-CoA:acetyl-CoA C-acyltransferase_c0		(1) cpd00022[c0] + (1) cpd01335[c0] <-> (1) cpd00010[c0] + (1) cpd03119[c0]	(1) Acetyl-CoA_c0[c0] + (1) Octanoyl-CoA_c0[c0] <-> (1) CoA_c0[c0] + (1) 3-Oxodecanoyl-CoA_c0[c0]	2.06666	0.206666	-1000	2.06666	1000
rxn05405_c0	-	Cytosol_0	GCF_000295655.1.CDS.722	15-methyl-3-oxo-hexa-decanoyl-ACP:NADP+ oxidoreductase_c0		(1) cpd00005[c0] + (1) cpd00067[c0] + (1) cpd11541[c0] <-> (1) cpd00006[c0] + (1) cpd11542[c0]	(1) NADPH_c0[c0] + (1) H+_c0[c0] + (1) 15-methyl-3-oxo-hexa-decanoyl-ACP_c0[c0] <-> (1) NADP_c0[c0] + (1) 15-methyl-3-hydroxy-hexa-decanoyl-ACP_c0[c0]	0.748346	0.0748346	-1000	0.748346	1000
rxn10571_c0	>	Cytosol_0	Unknown	Mg2+-importing ATPase_c0		(1) cpd00001[c0] + (1) cpd00002[c0] + (1) cpd00254[e0] -> (1) cpd00008[c0] + (1) cpd00009[c0] + (1) cpd00067[c0] + (1) cpd00254[c0]	(1) H2O_c0[c0] + (1) ATP_c0[c0] + (1) Mg_e0[e0] -> (1) ADP_c0[c0] + (1) Phosphate_c0[c0] + (1) H+_c0[c0] + (1) Mg_c0[c0]	0	0	0	1000	1000
rxn05363_c0	>	Cytosol_0	((GCF_000295655.1.CDS.2095 or GCF_000295655.1.CDS.1922) and (GCF_000295655.1.CDS.61 or GCF_000295655.1.CDS.917))	4-methyl-hexanoyl-ACP:malonyl-[acyl-carrier-protein] C-acyltransferase (decarboxylating)_c0		(1) cpd11492[c0] + (1) cpd11499[c0] -> (1) cpd00011[c0] + (1) cpd11493[c0] + (1) cpd11500[c0]	(1) Malonyl-acyl-carrierprotein-_c0[c0] + (1) 4-methyl-hexanoyl-ACP_c0[c0] -> (1) CO2_c0[c0] + (1) ACP_c0[c0] + (1) 6-methyl-3-oxo-octanoyl-ACP_c0[c0]	0.748346	0.0748346	0	0.748346	1000
rxn04750_c0	-	Cytosol_0	(GCF_000295655.1.CDS.2086 and GCF_000295655.1.CDS.2086)	(S)-3-hydroxyacyl-CoA:NAD+ oxidoreductase_c0		(1) cpd00003[c0] + (4) cpd00067[c0] + (1) cpd09844[c0] <-> (1) cpd00004[c0] + (1) cpd01507[c0]	(1) NAD_c0[c0] + (4) H+_c0[c0] + (1) (3S)-3-Hydroxyadipyl-CoA_c0[c0] <-> (1) NADH_c0[c0] + (1) 3-Oxoadipyl-CoA_c0[c0]	0	0	-1000	0	1000
rxn05325_c0	<	Cytosol_0	GCF_000295655.1.CDS.2089	Octanoyl-[acyl-carrier protein]:malonyl-CoA C-acyltransferase(decarboxylating, oxoacyl- and enoyl-reducing)_c0		(1) cpd00003[c0] + (1) cpd11470[c0] <- (1) cpd00004[c0] + (1) cpd00067[c0] + (1) cpd11471[c0]	(1) NAD_c0[c0] + (1) Octanoyl-ACP_c0[c0] <- (1) NADH_c0[c0] + (1) H+_c0[c0] + (1) (2E)-Octenoyl-[acp]_c0[c0]	0	0	-1000	0	0
rxn10042_c0	-	Cytosol_0	(Unknown and Unknown and Unknown and Unknown and GCF_000295655.1.CDS.157 and GCF_000295655.1.CDS.1616 and GCF_000295655.1.CDS.1617 and GCF_000295655.1.CDS.1618 and GCF_000295655.1.CDS.158)	F(1)-ATPase_c0		(1) cpd00008[c0] + (1) cpd00009[c0] + (4) cpd00067[e0] <-> (1) cpd00001[c0] + (1) cpd00002[c0] + (3) cpd00067[c0]	(1) ADP_c0[c0] + (1) Phosphate_c0[c0] + (4) H+_e0[e0] <-> (1) H2O_c0[c0] + (1) ATP_c0[c0] + (3) H+_c0[c0]	403.209	-519.572	-1000	537.682	1000
rxn02312_c0	-	Cytosol_0	GCF_000295655.1.CDS.58	S-Adenosyl-L-methionine:8-amino-7-oxononanoate aminotransferase_c0		(1) cpd00017[c0] + (1) cpd00800[c0] <-> (1) cpd00764[c0] + (1) cpd02701[c0]	(1) S-Adenosyl-L-methionine_c0[c0] + (1) 8-Amino-7-oxononanoate_c0[c0] <-> (1) 7-8-Diaminononanoate_c0[c0] + (1) S-Adenosyl-4-methylthio-2-oxobutanoate_c0[c0]	0	0	-1000	0	1000
rxn02895_c0	>	Cytosol_0	GCF_000295655.1.CDS.1953	5-Phospho-D-ribosylamine:glycine ligase (ADP-forming)_c0		(1) cpd00002[c0] + (1) cpd00033[c0] + (1) cpd01982[c0] -> (1) cpd00008[c0] + (1) cpd00009[c0] + (1) cpd00067[c0] + (1) cpd02394[c0]	(1) ATP_c0[c0] + (1) Glycine_c0[c0] + (1) 5-Phosphoribosylamine_c0[c0] -> (1) ADP_c0[c0] + (1) Phosphate_c0[c0] + (1) H+_c0[c0] + (1) GAR_c0[c0]	2.45668	0.245668	0	21.0615	1000
rxn02934_c0	-	Cytosol_0	((GCF_000295655.1.CDS.453 or GCF_000295655.1.CDS.346) or GCF_000295655.1.CDS.2086)	(2S,3S)-3-Hydroxy-2-methylbutanoyl-CoA hydro-liase_c0		(1) cpd02691[c0] <-> (1) cpd00001[c0] + (1) cpd02125[c0]	(1) 2-methyl-3-hydroxy-butyryl-CoA_c0[c0] <-> (1) H2O_c0[c0] + (1) Tiglyl-CoA_c0[c0]	0	0	-1000	0	1000
rxn08089_c0	>	Cytosol_0	GCF_000295655.1.CDS.409	1-octadec-7-enoyl-sn-glycerol 3-phosphate O-acyltransferase (n-C18:1)_c0		(1) cpd00067[c0] + (1) cpd11825[c0] + (1) cpd15328[c0] -> (1) cpd11493[c0] + (1) cpd15527[c0]	(1) H+_c0[c0] + (1) Octadecenoyl-ACP_c0[c0] + (1) 1-octadec-11-enoyl-sn-glycerol 3-phosphate_c0[c0] -> (1) ACP_c0[c0] + (1) 1,2-dioctadec-11-enoyl-sn-glycerol 3-phosphate_c0[c0]	0	0	0	0	1000
rxn01508_c0	-	Cytosol_0	(GCF_000295655.1.CDS.1963 and GCF_000295655.1.CDS.1963)	ATP:deoxyadenosine 5'-phosphotransferase_c0		(1) cpd00002[c0] + (1) cpd00438[c0] <-> (1) cpd00008[c0] + (1) cpd00067[c0] + (1) cpd00294[c0]	(1) ATP_c0[c0] + (1) Deoxyadenosine_c0[c0] <-> (1) ADP_c0[c0] + (1) H+_c0[c0] + (1) dAMP_c0[c0]	0.182711	-20.7976	-1000	1000	1000
rxn02508_c0	-	Cytosol_0	GCF_000295655.1.CDS.1874	N-(5-Phospho-beta-D-ribosyl)anthranilate ketol-isomerase_c0		(1) cpd02642[c0] <-> (1) cpd00956[c0]	(1) N-5-phosphoribosyl-anthranilate_c0[c0] <-> (1) 1-(2-carboxyphenylamino)-1-deoxyribulose 5-phosphate_c0[c0]	0.41467	0.041467	-1000	0.41467	1000
rxn05442_c0	>	Cytosol_0	GCF_000295655.1.CDS.2089	11-methyl-trans-dodec-2-enoyl-ACP:NAD+ oxidoreductase (A-specific)_c0		(1) cpd00004[c0] + (1) cpd00067[c0] + (1) cpd11535[c0] -> (1) cpd00003[c0] + (1) cpd11536[c0]	(1) NADH_c0[c0] + (1) H+_c0[c0] + (1) 11-methyl-trans-dodec-2-enoyl-ACP_c0[c0] -> (1) NAD_c0[c0] + (1) 11-methyl-dodecanoyl-ACP_c0[c0]	0.748346	0.0748346	0	0.748346	1000
rxn00420_c0	>	Cytosol_0	GCF_000295655.1.CDS.1544	O-phospho-L-serine phosphohydrolase_c0		(1) cpd00001[c0] + (1) cpd00738[c0] -> (1) cpd00009[c0] + (1) cpd00054[c0]	(1) H2O_c0[c0] + (1) phosphoserine_c0[c0] -> (1) Phosphate_c0[c0] + (1) L-Serine_c0[c0]	11.0892	1.10892	0	998.427	1000
rxn10221_c0	-	Cytosol_0	GCF_000295655.1.CDS.832	anteisoheptadecanoyl-phosphatidate cytidylyltransferase_c0		(1) cpd00052[c0] + (1) cpd15678[c0] <-> (1) cpd00012[c0] + (1) cpd00067[c0] + (1) cpd15684[c0]	(1) CTP_c0[c0] + (1) 1,2-dianteisoheptadecanoyl-sn-glycerol 3-phosphate_c0[c0] <-> (1) PPi_c0[c0] + (1) H+_c0[c0] + (1) CDP-1,2-dianteisoheptadecanoylglycerol_c0[c0]	0.374173	0.0374173	-1000	0.374173	1000
rxn02792_c0	>	Cytosol_0	GCF_000295655.1.CDS.1881	gamma-glutamyltranspeptidase family protein_c0		(1) cpd00023[c0] + (1) cpd00067[c0] + (1) cpd01651[c0] -> (1) cpd00001[c0] + (1) cpd00011[c0] + (1) cpd03646[c0]	(1) L-Glutamate_c0[c0] + (1) H+_c0[c0] + (1) L-3-Cyanoalanine_c0[c0] -> (1) H2O_c0[c0] + (1) CO2_c0[c0] + (1) gamma-Glutamyl-3-aminopropiononitrile_c0[c0]	0	0	0	0	1000
rxn05451_c0	-	Cytosol_0	GCF_000295655.1.CDS.580	12-methyl-tetra-decanoyl-ACP:[acyl-carrier-protein] transferase_c0		(1) cpd00010[c0] + (2) cpd00067[c0] + (1) cpd11515[c0] <-> (1) cpd11439[c0] + (1) cpd11493[c0]	(1) CoA_c0[c0] + (2) H+_c0[c0] + (1) 12-methyl-tetra-decanoyl-ACP_c0[c0] <-> (1) fa4coa_c0[c0] + (1) ACP_c0[c0]	0	0	-1000	0	1000
rxn02804_c0	-	Cytosol_0	GCF_000295655.1.CDS.2084	myristoyl-CoA:acetylCoA C-myristoyltransferase_c0		(1) cpd00022[c0] + (1) cpd01695[c0] <-> (1) cpd00010[c0] + (1) cpd03114[c0]	(1) Acetyl-CoA_c0[c0] + (1) Myristoyl-CoA_c0[c0] <-> (1) CoA_c0[c0] + (1) 3-Oxopalmitoyl-CoA_c0[c0]	0.748346	0.0748346	-1000	0.748346	1000
rxn09996_c0	-	Cytosol_0	(Unknown and Unknown and Unknown and GCF_000295655.1.CDS.934 and Unknown and Unknown)	teichuronic acid (n-45), unlinked, GalNAc-GlcA repeated_c0		(45) cpd00144[c0] + (45) cpd00175[c0] <-> (45) cpd00014[c0] + (45) cpd00091[c0] + (1) cpd15634[c0]	(45) UDPglucuronate_c0[c0] + (45) UDP-N-acetyl-D-galactosamine_c0[c0] <-> (45) UDP_c0[c0] + (45) UMP_c0[c0] + (1) teichuronic acid (GlcA+GalNac, 45 repeating unit)_c0[c0]	0	0	-1000	0	1000
rxn00048_c0	>	Cytosol_0	GCF_000295655.1.CDS.890	6,7-Dimethyl-8-(1-D-ribityl)lumazine:6,7-dimethyl-8-(1-D-ribityl)lumazine 2,3-butanediyltransferase_c0		(1) cpd00067[c0] + (2) cpd02656[c0] -> (1) cpd00220[c0] + (1) cpd02882[c0]	(1) H+_c0[c0] + (2) 6-7-Dimethyl-8--1-D-ribityllumazine_c0[c0] -> (1) Riboflavin_c0[c0] + (1) 4--1-D-Ribitylamino-5-aminouracil_c0[c0]	0.054405	0.0054405	0	0.054405	1000
rxn05231_c0	>	Cytosol_0	(GCF_000295655.1.CDS.1063 or GCF_000295655.1.CDS.1064)	2'-Deoxyadenosine 5'-diphosphate:oxidized-thioredoxin 2'-oxidoreductase_c0		(1) cpd00008[c0] + (1) cpd11421[c0] -> (1) cpd00001[c0] + (1) cpd00177[c0] + (1) cpd11420[c0]	(1) ADP_c0[c0] + (1) trdrd_c0[c0] -> (1) H2O_c0[c0] + (1) dADP_c0[c0] + (1) trdox_c0[c0]	0	0	0	20.8158	1000
rxn09200_c0	-	Cytosol_0	GCF_000295655.1.CDS.833	Phosphatidylserine decarboxylase (n-C16:0)_c0		(2) cpd00067[c0] + (1) cpd15555[c0] <-> (1) cpd00011[c0] + (1) cpd15531[c0]	(2) H+_c0[c0] + (1) phosphatidylserine dihexadecanoyl_c0[c0] <-> (1) CO2_c0[c0] + (1) phosphatidylethanolamine dihexadecanoyl_c0[c0]	0	0	-1000	0	1000
rxn00283_c0	-	Cytosol_0	GCF_000295655.1.CDS.726	alanine racemase_c0		(1) cpd00035[c0] <-> (1) cpd00117[c0]	(1) L-Alanine_c0[c0] <-> (1) D-Alanine_c0[c0]	0.439437	0.0439437	-1000	0.439437	1000
rxn00726_c0	>	Cytosol_0	(GCF_000295655.1.CDS.1869 and GCF_000295655.1.CDS.1870)	chorismate pyruvate-lyase (amino-accepting; anthranilate-forming)_c0		(1) cpd00013[c0] + (1) cpd00216[c0] -> (1) cpd00001[c0] + (1) cpd00020[c0] + (1) cpd00067[c0] + (1) cpd00093[c0]	(1) NH3_c0[c0] + (1) Chorismate_c0[c0] -> (1) H2O_c0[c0] + (1) Pyruvate_c0[c0] + (1) H+_c0[c0] + (1) Anthranilate_c0[c0]	0.41467	0	0	0.41467	1000
rxn00184_c0	-	Cytosol_0	GCF_000295655.1.CDS.1058	L-Glutamate:NADP+ oxidoreductase (deaminating)_c0		(1) cpd00001[c0] + (1) cpd00006[c0] + (1) cpd00023[c0] <-> (1) cpd00005[c0] + (1) cpd00013[c0] + (1) cpd00024[c0] + (1) cpd00067[c0]	(1) H2O_c0[c0] + (1) NADP_c0[c0] + (1) L-Glutamate_c0[c0] <-> (1) NADPH_c0[c0] + (1) NH3_c0[c0] + (1) 2-Oxoglutarate_c0[c0] + (1) H+_c0[c0]	10.2538	-1000	-1000	36.9576	1000
rxn02155_c0	-	Cytosol_0	GCF_000295655.1.CDS.1011	ATP:nicotinamide-nucleotide adenylyltransferase_c0		(1) cpd00002[c0] + (1) cpd00873[c0] <-> (1) cpd00012[c0] + (1) cpd00638[c0]	(1) ATP_c0[c0] + (1) Nicotinate ribonucleotide_c0[c0] <-> (1) PPi_c0[c0] + (1) Deamido-NAD_c0[c0]	0.054405	0.0054405	-1000	0.054405	1000
rxn02475_c0	>	Cytosol_0	(GCF_000295655.1.CDS.204 and GCF_000295655.1.CDS.204)	2,5-Diamino-6-hydroxy-4-(5-phosphoribosylamino)-pyrimidine 2-aminohydrolase_c0		(1) cpd00001[c0] + (1) cpd00067[c0] + (1) cpd00957[c0] -> (1) cpd00013[c0] + (1) cpd00931[c0]	(1) H2O_c0[c0] + (1) H+_c0[c0] + (1) 2,5-Diamino-6-(5'-phosphoribosylamino)-4-pyrimidineone_c0[c0] -> (1) NH3_c0[c0] + (1) 5-Amino-6--5-phosphoribosylaminouracil_c0[c0]	0.054405	0.0054405	0	0.054405	1000
rxn05339_c0	-	Cytosol_0	GCF_000295655.1.CDS.722	(3R)-3-Hydroxybutanoyl-[acyl-carrier protein]:NADP+ oxidoreductase_c0		(1) cpd00006[c0] + (1) cpd11478[c0] <-> (1) cpd00005[c0] + (1) cpd11488[c0]	(1) NADP_c0[c0] + (1) (R)-3-Hydroxybutanoyl-[acyl-carrier protein]_c0[c0] <-> (1) NADPH_c0[c0] + (1) Acetoacetyl-ACP_c0[c0]	0	0	-1000	0	1000
rxn05460_c0	>	Cytosol_0	((GCF_000295655.1.CDS.1922 or GCF_000295655.1.CDS.2095) and (GCF_000295655.1.CDS.61 or GCF_000295655.1.CDS.917))	3-Oxooctodecanoyl-ACP:malonyl-[acyl-carrier-protein] C-acyltransferase (decarboxylating)_c0		(1) cpd11476[c0] + (1) cpd11492[c0] -> (1) cpd00011[c0] + (1) cpd11493[c0] + (1) cpd11570[c0]	(1) hexadecanoyl-acp_c0[c0] + (1) Malonyl-acyl-carrierprotein-_c0[c0] -> (1) CO2_c0[c0] + (1) ACP_c0[c0] + (1) 3-Oxooctodecanoyl-ACP_c0[c0]	0.748346	0.0748346	0	0.748346	1000
rxn03108_c0	-	Cytosol_0	GCF_000295655.1.CDS.1591	ATP:4-amino-2-methyl-5-phosphomethylpyrimidine phosphotransferase_c0		(1) cpd00002[c0] + (1) cpd00067[c0] + (1) cpd02775[c0] <-> (1) cpd00008[c0] + (1) cpd02894[c0]	(1) ATP_c0[c0] + (1) H+_c0[c0] + (1) 4-Amino-5-phosphomethyl-2-methylpyrimidine_c0[c0] <-> (1) ADP_c0[c0] + (1) 4-Amino-2-methyl-5-diphosphomethylpyrimidine_c0[c0]	0	0	-1000	0	1000
rxn10313_c0	-	Cytosol_0	GCF_000295655.1.CDS.662	isopentadecanoyl-lipoteichoic acid synthesis (n-24), linked, N-acetylglucosamine substituted_c0		(24) cpd00037[c0] + (1) cpd15752[c0] <-> (24) cpd00014[c0] + (1) cpd15770[c0]	(24) UDP-N-acetylglucosamine_c0[c0] + (1) Isopentadecanoyllipoteichoic acid (n-24), linked, unsubstituted_c0[c0] <-> (24) UDP_c0[c0] + (1) Isopentadecanoyllipoteichoic acid (n-24), linked, N-acetyl-D-glucosamine_c0[c0]	0	0	-1000	0	1000
rxn00675_c0	>	Cytosol_0	GCF_000295655.1.CDS.1786	Propionyladenylate:CoA propionyltransferase_c0		(1) cpd00010[c0] + (1) cpd03560[c0] -> (1) cpd00018[c0] + (1) cpd00067[c0] + (1) cpd00086[c0]	(1) CoA_c0[c0] + (1) Propionyladenylate_c0[c0] -> (1) AMP_c0[c0] + (1) H+_c0[c0] + (1) Propionyl-CoA_c0[c0]	0	0	0	0	1000
rxn01018_c0	>	Cytosol_0	GCF_000295655.1.CDS.1578	carbamoyl-phosphate:L-aspartate carbamoyltransferase_c0		(1) cpd00041[c0] + (1) cpd00146[c0] -> (1) cpd00009[c0] + (1) cpd00067[c0] + (1) cpd00343[c0]	(1) L-Aspartate_c0[c0] + (1) Carbamoylphosphate_c0[c0] -> (1) Phosphate_c0[c0] + (1) H+_c0[c0] + (1) N-Carbamoyl-L-aspartate_c0[c0]	0	0	0	0	1000
rxn04132_c0	>	Cytosol_0	Unknown	R06063_c0		(1) cpd00001[c0] + (1) cpd08625[c0] -> (1) cpd00011[c0] + (1) cpd00067[c0] + (1) cpd01567[c0]	(1) H2O_c0[c0] + (1) 5-Hydroxyisourate_c0[c0] -> (1) CO2_c0[c0] + (1) H+_c0[c0] + (1) (R)-Allantoin_c0[c0]	0	0	0	0	1000
rxn10219_c0	>	Cytosol_0	GCF_000295655.1.CDS.409	isohexadecanoyl-1-acylglycerol-3-phosphate O-acyltransferase_c0		(1) cpd11441[c0] + (1) cpd15676[c0] -> (1) cpd00010[c0] + (1) cpd00067[c0] + (1) cpd15682[c0]	(1) fa6coa_c0[c0] + (1) 1-isohexadecanoyl-sn-glycerol 3-phosphate_c0[c0] -> (1) CoA_c0[c0] + (1) H+_c0[c0] + (1) 1,2-diisohexadecanoyl-sn-glycerol 3-phosphate_c0[c0]	0	0	0	0	1000
rxn00947_c0	>	Cytosol_0	(GCF_000295655.1.CDS.1636 or GCF_000295655.1.CDS.1246)	Palmitate:CoA ligase (AMP-forming)_c0		(1) cpd00002[c0] + (1) cpd00010[c0] + (1) cpd00214[c0] -> (1) cpd00012[c0] + (1) cpd00018[c0] + (1) cpd00067[c0] + (1) cpd00134[c0]	(1) ATP_c0[c0] + (1) CoA_c0[c0] + (1) Palmitate_c0[c0] -> (1) PPi_c0[c0] + (1) AMP_c0[c0] + (1) H+_c0[c0] + (1) Palmitoyl-CoA_c0[c0]	0	0	0	0	1000
rxn03247_c0	-	Cytosol_0	(GCF_000295655.1.CDS.346 or GCF_000295655.1.CDS.453)	(S)-Hydroxyoctanoyl-CoA hydro-lyase_c0		(1) cpd03120[c0] <-> (1) cpd00001[c0] + (1) cpd03130[c0]	(1) (S)-Hydroxyoctanoyl-CoA_c0[c0] <-> (1) H2O_c0[c0] + (1) (2E)-Octenoyl-CoA_c0[c0]	2.06666	0.206666	-1000	2.06666	1000
rxn00278_c0	-	Cytosol_0	GCF_000295655.1.CDS.2198	L-Alanine:NAD+ oxidoreductase (deaminating)_c0		(1) cpd00001[c0] + (1) cpd00003[c0] + (1) cpd00035[c0] <-> (1) cpd00004[c0] + (1) cpd00013[c0] + (1) cpd00020[c0] + (1) cpd00067[c0]	(1) H2O_c0[c0] + (1) NAD_c0[c0] + (1) L-Alanine_c0[c0] <-> (1) NADH_c0[c0] + (1) NH3_c0[c0] + (1) Pyruvate_c0[c0] + (1) H+_c0[c0]	-4.41857	-4.41857	-1000	-0.441857	1000
rxn00205_c0	>	Cytosol_0	GCF_000295655.1.CDS.1210	glutathione:hydrogen-peroxide oxidoreductase_c0		(1) cpd00025[c0] + (2) cpd00042[c0] -> (2) cpd00001[c0] + (1) cpd00111[c0]	(1) H2O2_c0[c0] + (2) GSH_c0[c0] -> (2) H2O_c0[c0] + (1) Oxidized glutathione_c0[c0]	0	0	0	0	1000
rxn00440_c0	-	Cytosol_0	GCF_000295655.1.CDS.164	ATP:thiamine diphosphotransferase_c0		(1) cpd00002[c0] + (1) cpd00305[c0] <-> (1) cpd00018[c0] + (1) cpd00056[c0] + (1) cpd00067[c0]	(1) ATP_c0[c0] + (1) Thiamin_c0[c0] <-> (1) AMP_c0[c0] + (1) TPP_c0[c0] + (1) H+_c0[c0]	0	0	-1000	0	1000
rxn00988_c0	>	Cytosol_0	(Unknown and (GCF_000295655.1.CDS.1636 or GCF_000295655.1.CDS.1246))	Acetoacetate:CoA ligase (AMP-forming)_c0		(1) cpd00002[c0] + (1) cpd00010[c0] + (1) cpd00142[c0] -> (1) cpd00012[c0] + (1) cpd00018[c0] + (1) cpd00067[c0] + (1) cpd00279[c0]	(1) ATP_c0[c0] + (1) CoA_c0[c0] + (1) Acetoacetate_c0[c0] -> (1) PPi_c0[c0] + (1) AMP_c0[c0] + (1) H+_c0[c0] + (1) Acetoacetyl-CoA_c0[c0]	0	0	0	839.955	1000
rxn05455_c0	-	Cytosol_0	GCF_000295655.1.CDS.580	12-methyl-tridecanoyl-ACP:[acyl-carrier-protein] transferase_c0		(1) cpd00010[c0] + (2) cpd00067[c0] + (1) cpd11565[c0] <-> (1) cpd11435[c0] + (1) cpd11493[c0]	(1) CoA_c0[c0] + (2) H+_c0[c0] + (1) 12-methyl-tridecanoyl-ACP_c0[c0] <-> (1) fa1coa_c0[c0] + (1) ACP_c0[c0]	0	0	-1000	0	1000
rxn00410_c0	-	Cytosol_0	GCF_000295655.1.CDS.1110	UTP:ammonia ligase (ADP-forming)_c0		(1) cpd00002[c0] + (1) cpd00013[c0] + (1) cpd00062[c0] <-> (1) cpd00008[c0] + (1) cpd00009[c0] + (1) cpd00052[c0] + (2) cpd00067[c0]	(1) ATP_c0[c0] + (1) NH3_c0[c0] + (1) UTP_c0[c0] <-> (1) ADP_c0[c0] + (1) Phosphate_c0[c0] + (1) CTP_c0[c0] + (2) H+_c0[c0]	-1.2374	-999.165	-1000	-0.12374	1000
rxn01333_c0	-	Cytosol_0	GCF_000295655.1.CDS.2090	sedoheptulose-7-phosphate:D-glyceraldehyde-3-phosphate glyceronetransferase_c0		(1) cpd00102[c0] + (1) cpd00238[c0] <-> (1) cpd00072[c0] + (1) cpd00236[c0]	(1) Glyceraldehyde3-phosphate_c0[c0] + (1) Sedoheptulose7-phosphate_c0[c0] <-> (1) D-fructose-6-phosphate_c0[c0] + (1) D-Erythrose4-phosphate_c0[c0]	0	-999.51	-1000	999.871	1000
rxn06586_c0	-	Cytosol_0	GCF_000295655.1.CDS.1761	3-methylbutanoyl-CoA:enzyme N6-(dihydrolipoyl)lysine S-(3-methylbutanoyl)transferase_c0		(1) cpd00449[c0] + (1) cpd01882[c0] <-> (1) cpd00010[c0] + (1) cpd14699[c0]	(1) Dihydrolipoamide_c0[c0] + (1) Isovaleryl-CoA_c0[c0] <-> (1) CoA_c0[c0] + (1) S-(3-Methylbutanoyl)-dihydrolipoamide-E_c0[c0]	-0.748346	-0.748346	-1000	-0.0748346	1000
rxn12510_c0	-	Cytosol_0	GCF_000295655.1.CDS.753	ATP:pantothenate 4'-phosphotransferase_c0		(1) cpd00002[c0] + (1) cpd00644[c0] <-> (1) cpd00008[c0] + (1) cpd00067[c0] + (1) cpd02201[c0]	(1) ATP_c0[c0] + (1) PAN_c0[c0] <-> (1) ADP_c0[c0] + (1) H+_c0[c0] + (1) 4-phosphopantothenate_c0[c0]	0.054405	0.0054405	-1000	0.054405	1000
rxn03933_c0	-	Cytosol_0	GCF_000295655.1.CDS.855	UDP-N-acetyl-D-glucosamine:N-acetyl-alpha-D-muramyl(oyl-L-Ala-gamma-D-Glu-L-Lys-D-Ala-D-Ala)-diphosphoundecaprenol 4-beta-N-acetylglucosaminlytransferase_c0		(1) cpd00037[c0] + (1) cpd02948[c0] <-> (1) cpd00014[c0] + (1) cpd03491[c0]	(1) UDP-N-acetylglucosamine_c0[c0] + (1) MurAc(oyl-L-Ala-D-gamma-Glu-L-Lys-D-Ala-D-Ala)-diphospho- undecaprenol_c0[c0] <-> (1) UDP_c0[c0] + (1) Undecaprenyl-diphospho-N-acetylmuramoyl-(N-acetylglucosamine)-L-alanyl-gamma-D-glutamyl-L-lysyl-D-alanyl-D-alanine_c0[c0]	0	0	-1000	0	1000
rxn05342_c0	-	Cytosol_0	GCF_000295655.1.CDS.722	(3R)-3-Hydroxytetradecanoyl-[acyl-carrier-protein]:NADP+ oxidoreductase_c0		(1) cpd00006[c0] + (1) cpd11484[c0] <-> (1) cpd00005[c0] + (1) cpd11491[c0]	(1) NADP_c0[c0] + (1) HMA_c0[c0] <-> (1) NADPH_c0[c0] + (1) 3-oxotetradecanoyl-acp_c0[c0]	-0.878874	-0.878874	-1000	-0.0878874	1000
rxn00414_c0	>	Cytosol_0	(GCF_000295655.1.CDS.1579 and GCF_000295655.1.CDS.1581)	hydrogen-carbonate:L-glutamine amido-ligase (ADP-forming, carbamate-phosphorylating)_c0		(1) cpd00001[c0] + (2) cpd00002[c0] + (1) cpd00053[c0] + (1) cpd00242[c0] -> (2) cpd00008[c0] + (1) cpd00009[c0] + (1) cpd00023[c0] + (2) cpd00067[c0] + (1) cpd00146[c0]	(1) H2O_c0[c0] + (2) ATP_c0[c0] + (1) L-Glutamine_c0[c0] + (1) H2CO3_c0[c0] -> (2) ADP_c0[c0] + (1) Phosphate_c0[c0] + (1) L-Glutamate_c0[c0] + (2) H+_c0[c0] + (1) Carbamoylphosphate_c0[c0]	0	0	0	0	1000
rxn03978_c0	-	Cytosol_0	GCF_000295655.1.CDS.952	ammonia:ferricytochrome-c oxidoreductase_c0		(2) cpd00001[c0] + (1) cpd00013[c0] + (6) cpd00109[c0] <-> (8) cpd00067[c0] + (1) cpd00075[c0] + (6) cpd00110[c0]	(2) H2O_c0[c0] + (1) NH3_c0[c0] + (6) Cytochrome c3+_c0[c0] <-> (8) H+_c0[c0] + (1) Nitrite_c0[c0] + (6) Cytochrome c2+_c0[c0]	0	0	-1000	0	1000
rxn05349_c0	-	Cytosol_0	((GCF_000295655.1.CDS.61 or GCF_000295655.1.CDS.917) and (GCF_000295655.1.CDS.1922 or GCF_000295655.1.CDS.2095))	acetyl-CoA:[acyl-carrier-protein] S-acetyltransferase_c0		(1) cpd00022[c0] + (1) cpd11493[c0] <-> (1) cpd00010[c0] + (1) cpd11494[c0]	(1) Acetyl-CoA_c0[c0] + (1) ACP_c0[c0] <-> (1) CoA_c0[c0] + (1) Acetyl-ACP_c0[c0]	0	0	-1000	0	1000
rxn00303_c0	-	Cytosol_0	GCF_000295655.1.CDS.1883	ATP:GTP 3'-diphosphotransferase_c0		(1) cpd00002[c0] + (1) cpd00038[c0] <-> (1) cpd00018[c0] + (2) cpd00067[c0] + (1) cpd02740[c0]	(1) ATP_c0[c0] + (1) GTP_c0[c0] <-> (1) AMP_c0[c0] + (2) H+_c0[c0] + (1) Guanosine 5'-triphosphate,3'-diphosphate_c0[c0]	0	0	-1000	0	1000
rxn00799_c0	-	Cytosol_0	GCF_000295655.1.CDS.504	(S)-malate hydro-lyase (fumarate-forming)_c0		(1) cpd00130[c0] <-> (1) cpd00001[c0] + (1) cpd00106[c0]	(1) L-Malate_c0[c0] <-> (1) H2O_c0[c0] + (1) Fumarate_c0[c0]	-124.901	-345.183	-1000	-12.4901	1000
rxn01977_c0	-	Cytosol_0	GCF_000295655.1.CDS.1129	alpha-D-Glucose 6-phosphate ketol-isomerase_c0		(1) cpd00079[c0] <-> (1) cpd00863[c0]	(1) D-glucose-6-phosphate_c0[c0] <-> (1) beta-D-Glucose 6-phosphate_c0[c0]	0	-1000	-1000	999.89	1000
rxn02405_c0	>	Cytosol_0	GCF_000295655.1.CDS.1208	CTP:3-deoxy-D-manno-octulosonate cytidylyltransferase_c0		(1) cpd00052[c0] + (1) cpd00875[c0] -> (1) cpd00012[c0] + (1) cpd00067[c0] + (1) cpd02546[c0]	(1) CTP_c0[c0] + (1) KDO_c0[c0] -> (1) PPi_c0[c0] + (1) H+_c0[c0] + (1) CMP-KDO_c0[c0]	0.659156	0.0659156	0	0.659156	1000
rxn00011_c0	<	Cytosol_0	(GCF_000295655.1.CDS.112 and GCF_000295655.1.CDS.1360)	pyruvate:thiamin diphosphate acetaldehydetransferase (decarboxylating)_c0		(1) cpd00011[c0] + (1) cpd03049[c0] <- (1) cpd00020[c0] + (1) cpd00056[c0] + (1) cpd00067[c0]	(1) CO2_c0[c0] + (1) 2-Hydroxyethyl-ThPP_c0[c0] <- (1) Pyruvate_c0[c0] + (1) TPP_c0[c0] + (1) H+_c0[c0]	-36.2267	-39.301	-1000	-3.62267	0
rxn07430_c0	>	Cytosol_0	(GCF_000295655.1.CDS.1702 and GCF_000295655.1.CDS.1702)	R07599_c0		(1) cpd00056[c0] + (1) cpd00067[c0] + (1) cpd00123[c0] -> (1) cpd00011[c0] + (1) cpd14700[c0]	(1) TPP_c0[c0] + (1) H+_c0[c0] + (1) 3-Methyl-2-oxobutanoate_c0[c0] -> (1) CO2_c0[c0] + (1) 2-Methyl-1-hydroxypropyl-TPP_c0[c0]	0	0	0	0	1000
rxn02200_c0	-	Cytosol_0	GCF_000295655.1.CDS.1498	2-amino-4-hydroxy-6-hydroxymethyl-7,8-dihydropteridine:4-aminobenzoate 2-amino-4-hydroxydihydropteridine-6-methenyltransferase_c0		(1) cpd00443[c0] + (1) cpd00954[c0] <-> (1) cpd00001[c0] + (1) cpd00683[c0]	(1) ABEE_c0[c0] + (1) 6-hydroxymethyl dihydropterin_c0[c0] <-> (1) H2O_c0[c0] + (1) Dihydropteroate_c0[c0]	0.0816076	-629.958	-1000	0.0816076	1000
rxn05528_c0	>	Cytosol_0	GCF_000295655.1.CDS.375	Copper-transporting ATPase_c0		(1) cpd00001[c0] + (1) cpd00002[c0] + (1) cpd00058[c0] -> (1) cpd00008[c0] + (1) cpd00009[c0] + (1) cpd00058[e0] + (1) cpd00067[c0]	(1) H2O_c0[c0] + (1) ATP_c0[c0] + (1) Cu2+_c0[c0] -> (1) ADP_c0[c0] + (1) Phosphate_c0[c0] + (1) Cu2+_e0[e0] + (1) H+_c0[c0]	0	0	0	522.841	1000
rxn00791_c0	<	Cytosol_0	GCF_000295655.1.CDS.1871	N-(5-Phospho-D-ribosyl)anthranilate:pyrophosphate phosphoribosyl-transferase_c0		(1) cpd00012[c0] + (1) cpd00067[c0] + (1) cpd02642[c0] <- (1) cpd00093[c0] + (1) cpd00103[c0]	(1) PPi_c0[c0] + (1) H+_c0[c0] + (1) N-5-phosphoribosyl-anthranilate_c0[c0] <- (1) Anthranilate_c0[c0] + (1) PRPP_c0[c0]	-0.41467	-0.41467	-1000	-0.041467	0
rxn00365_c0	-	Cytosol_0	GCF_000295655.1.CDS.1848	ATP:cytidine 5'-phosphotransferase_c0		(1) cpd00002[c0] + (1) cpd00367[c0] <-> (1) cpd00008[c0] + (1) cpd00046[c0] + (1) cpd00067[c0]	(1) ATP_c0[c0] + (1) Cytidine_c0[c0] <-> (1) ADP_c0[c0] + (1) CMP_c0[c0] + (1) H+_c0[c0]	0	-1000	-1000	1000	1000
rxn01827_c0	-	Cytosol_0	GCF_000295655.1.CDS.1227	4-Hydroxyphenylpyruvate:oxygen oxidoreductase (hydroxylating,decarboxylating)_c0		(1) cpd00007[c0] + (1) cpd00868[c0] <-> (1) cpd00011[c0] + (1) cpd00426[c0]	(1) O2_c0[c0] + (1) p-hydroxyphenylpyruvate_c0[c0] <-> (1) CO2_c0[c0] + (1) Homogentisate_c0[c0]	0	0	-1000	0	1000
rxn05312_c0	<	Cytosol_0	(GCF_000295655.1.CDS.506 or GCF_000295655.1.CDS.1517)	Inorganic phosphate transporter_c0		(1) cpd00009[e0] + (1) cpd00067[e0] <- (1) cpd00009[c0] + (1) cpd00067[c0]	(1) Phosphate_e0[e0] + (1) H+_e0[e0] <- (1) Phosphate_c0[c0] + (1) H+_c0[c0]	-92.8938	-99.2894	-1000	0	0
rxn08975_c0	>	Cytosol_0	GCF_000295655.1.CDS.1624	dihydronicotinamide adenine dinucleotide-coenzyme Q reductase_c0		(1) cpd00004[c0] + (1) cpd00067[c0] + (1) cpd15560[c0] -> (1) cpd00003[c0] + (1) cpd15561[c0]	(1) NADH_c0[c0] + (1) H+_c0[c0] + (1) Ubiquinone-8_c0[c0] -> (1) NAD_c0[c0] + (1) Ubiquinol-8_c0[c0]	0	0	0	1000	1000
rxn01646_c0	-	Cytosol_0	(GCF_000295655.1.CDS.1229 or GCF_000295655.1.CDS.1891)	N-Ribosylnicotinamide:orthophosphate ribosyltransferase_c0		(1) cpd00009[c0] + (1) cpd02016[c0] <-> (1) cpd00067[c0] + (1) cpd00133[c0] + (1) cpd00475[c0]	(1) Phosphate_c0[c0] + (1) N-Ribosylnicotinamide_c0[c0] <-> (1) H+_c0[c0] + (1) Nicotinamide_c0[c0] + (1) Ribose 1-phosphate_c0[c0]	0	0	-1000	0	1000
rxn03243_c0	-	Cytosol_0	GCF_000295655.1.CDS.2084	Decanoyl-CoA:acetyl-CoA C-acyltransferase_c0		(1) cpd00022[c0] + (1) cpd03128[c0] <-> (1) cpd00010[c0] + (1) cpd03117[c0]	(1) Acetyl-CoA_c0[c0] + (1) Decanoyl-CoA_c0[c0] <-> (1) CoA_c0[c0] + (1) 3-Oxododecanoyl-CoA_c0[c0]	2.06666	0.206666	-1000	2.06666	1000
rxn01302_c0	-	Cytosol_0	(GCF_000295655.1.CDS.297 or GCF_000295655.1.CDS.296)	L-homoserine:NADP+ oxidoreductase_c0		(1) cpd00006[c0] + (1) cpd00227[c0] <-> (1) cpd00005[c0] + (1) cpd00067[c0] + (1) cpd00346[c0]	(1) NADP_c0[c0] + (1) L-Homoserine_c0[c0] <-> (1) NADPH_c0[c0] + (1) H+_c0[c0] + (1) L-Aspartate4-semialdehyde_c0[c0]	-0.0272025	-1000	-1000	999.997	1000
rxn00784_c0	-	Cytosol_0	GCF_000295655.1.CDS.114	2-deoxy-D-ribose-5-phosphate acetaldehyde-lyase (D-glyceraldehyde-3-phosphate-forming)_c0		(1) cpd00510[c0] <-> (1) cpd00071[c0] + (1) cpd00102[c0]	(1) deoxyribose-5-phosphate_c0[c0] <-> (1) Acetaldehyde_c0[c0] + (1) Glyceraldehyde3-phosphate_c0[c0]	0	0	-1000	0	1000
rxn00368_c0	-	Cytosol_0	GCF_000295655.1.CDS.1848	UTP:cytidine 5'-phosphotransferase_c0		(1) cpd00062[c0] + (1) cpd00367[c0] <-> (1) cpd00014[c0] + (1) cpd00046[c0] + (1) cpd00067[c0]	(1) UTP_c0[c0] + (1) Cytidine_c0[c0] <-> (1) UDP_c0[c0] + (1) CMP_c0[c0] + (1) H+_c0[c0]	-0.439437	-1000	-1000	999.956	1000
rxn05393_c0	-	Cytosol_0	GCF_000295655.1.CDS.722	9-methyl-3-oxo-decanoyl-ACP:NADP+ oxidoreductase_c0		(1) cpd00005[c0] + (1) cpd00067[c0] + (1) cpd11529[c0] <-> (1) cpd00006[c0] + (1) cpd11530[c0]	(1) NADPH_c0[c0] + (1) H+_c0[c0] + (1) 9-methyl-3-oxo-decanoyl-ACP_c0[c0] <-> (1) NADP_c0[c0] + (1) 9-methyl-3-hydroxy-decanoyl-ACP_c0[c0]	0.748346	0.0748346	-1000	0.748346	1000
rxn02285_c0	-	Cytosol_0	GCF_000295655.1.CDS.741	UDP-N-acetylmuramate:NADP+ oxidoreductase_c0		(1) cpd00006[c0] + (1) cpd00773[c0] <-> (1) cpd00005[c0] + (1) cpd00067[c0] + (1) cpd02820[c0]	(1) NADP_c0[c0] + (1) UDP-MurNAc_c0[c0] <-> (1) NADPH_c0[c0] + (1) H+_c0[c0] + (1) UDP-N-acetylglucosamine enolpyruvate_c0[c0]	-0.219719	-0.219719	-1000	-0.0219719	1000
rxn05315_c0	-	Cytosol_0	GCF_000295655.1.CDS.31	ZN2t4_c0		(1) cpd00034[c0] + (1) cpd00067[e0] + (1) cpd00205[e0] <-> (1) cpd00034[e0] + (1) cpd00067[c0] + (1) cpd00205[c0]	(1) Zn2+_c0[c0] + (1) H+_e0[e0] + (1) K+_e0[e0] <-> (1) Zn2+_e0[e0] + (1) H+_c0[c0] + (1) K+_c0[c0]	-0.0272025	-0.0272025	-1000	-0.00272025	1000
rxn02889_c0	-	Cytosol_0	(Unknown and GCF_000295655.1.CDS.1101)	3-Methylcrotonoyl-CoA:carbon-dioxide ligase (ADP-forming)_c0		(1) cpd00002[c0] + (1) cpd00242[c0] + (1) cpd01966[c0] <-> (1) cpd00008[c0] + (1) cpd00009[c0] + (1) cpd00067[c0] + (1) cpd02068[c0]	(1) ATP_c0[c0] + (1) H2CO3_c0[c0] + (1) Dimethylacryloyl-CoA_c0[c0] <-> (1) ADP_c0[c0] + (1) Phosphate_c0[c0] + (1) H+_c0[c0] + (1) 3-Methylglutaconyl-CoA_c0[c0]	0	0	-1000	0	1000
rxn00290_c0	-	Cytosol_0	(GCF_000295655.1.CDS.1762 or GCF_000295655.1.CDS.1763)	succinyl-CoA:acetoacetate CoA-transferase_c0		(1) cpd00078[c0] + (1) cpd00142[c0] <-> (1) cpd00036[c0] + (1) cpd00279[c0]	(1) Succinyl-CoA_c0[c0] + (1) Acetoacetate_c0[c0] <-> (1) Succinate_c0[c0] + (1) Acetoacetyl-CoA_c0[c0]	-3.06977	-840.262	-1000	-0.306977	1000
rxn01987_c0	-	Cytosol_0	(GCF_000295655.1.CDS.1197 or GCF_000295655.1.CDS.319)	R02750_c0		(1) cpd00008[c0] + (1) cpd00067[c0] + (1) cpd00510[c0] <-> (1) cpd00002[c0] + (1) cpd01242[c0]	(1) ADP_c0[c0] + (1) H+_c0[c0] + (1) deoxyribose-5-phosphate_c0[c0] <-> (1) ATP_c0[c0] + (1) Thyminose_c0[c0]	0	0	-1000	0	1000
rxn09310_c0	>	Cytosol_0	(Unknown and Unknown and Unknown and GCF_000295655.1.CDS.1594 and GCF_000295655.1.CDS.1592 and GCF_000295655.1.CDS.1546)	thiazole phosphate synthesis_c0		(1) cpd00002[c0] + (1) cpd00069[c0] + (1) cpd00084[c0] + (1) cpd08289[c0] -> (1) cpd00001[c0] + (1) cpd00011[c0] + (1) cpd00012[c0] + (1) cpd00018[c0] + (1) cpd00035[c0] + (2) cpd00067[c0] + (1) cpd02654[c0] + (1) cpd15378[c0]	(1) ATP_c0[c0] + (1) L-Tyrosine_c0[c0] + (1) L-Cysteine_c0[c0] + (1) 1-deoxy-D-xylulose5-phosphate_c0[c0] -> (1) H2O_c0[c0] + (1) CO2_c0[c0] + (1) PPi_c0[c0] + (1) AMP_c0[c0] + (1) L-Alanine_c0[c0] + (2) H+_c0[c0] + (1) 4-Methyl-5--2-phosphoethyl-thiazole_c0[c0] + (1) 4-Hydroxy-benzylalcohol_c0[c0]	0	0	0	0	1000
rxn01213_c0	-	Cytosol_0	(Unknown and Unknown and GCF_000295655.1.CDS.1542 and Unknown)	GPPSYN-RXN_c0		(1) cpd00113[c0] + (1) cpd00202[c0] <-> (1) cpd00012[c0] + (1) cpd00067[c0] + (1) cpd00283[c0]	(1) Isopentenyldiphosphate_c0[c0] + (1) DMAPP_c0[c0] <-> (1) PPi_c0[c0] + (1) H+_c0[c0] + (1) Geranyldiphosphate_c0[c0]	0.301326	0.0301326	-1000	0.301326	1000
rxn00459_c0	-	Cytosol_0	GCF_000295655.1.CDS.1004	2-phospho-D-glycerate hydro-lyase (phosphoenolpyruvate-forming)_c0		(1) cpd00482[c0] <-> (1) cpd00001[c0] + (1) cpd00061[c0]	(1) 2-Phospho-D-glycerate_c0[c0] <-> (1) H2O_c0[c0] + (1) Phosphoenolpyruvate_c0[c0]	-26.8221	-1000	-1000	-2.68221	1000
rxn00770_c0	-	Cytosol_0	GCF_000295655.1.CDS.634	ATP:D-ribose-5-phosphate diphosphotransferase_c0		(1) cpd00002[c0] + (1) cpd00101[c0] <-> (1) cpd00018[c0] + (1) cpd00067[c0] + (1) cpd00103[c0]	(1) ATP_c0[c0] + (1) ribose-5-phosphate_c0[c0] <-> (1) AMP_c0[c0] + (1) H+_c0[c0] + (1) PRPP_c0[c0]	49.612	2.5172	-1000	290.108	1000
rxn01314_c0	-	Cytosol_0	GCF_000295655.1.CDS.603	5,6,7,8-tetrahydrobiopterin:NADP+ oxidoreductase_c0		(1) cpd00005[c0] + (1) cpd00067[c0] + (1) cpd00231[c0] <-> (1) cpd00006[c0] + (1) cpd00233[c0]	(1) NADPH_c0[c0] + (1) H+_c0[c0] + (1) Dihydrobiopterin_c0[c0] <-> (1) NADP_c0[c0] + (1) Tetrahydrobiopterin_c0[c0]	0	-1000	-1000	1000	1000
rxn05436_c0	>	Cytosol_0	GCF_000295655.1.CDS.2089	10-methyl-trans-dodec-2-enoyl-ACP:NAD+ oxidoreductase (A-specific)_c0		(1) cpd00004[c0] + (1) cpd00067[c0] + (1) cpd11510[c0] -> (1) cpd00003[c0] + (1) cpd11511[c0]	(1) NADH_c0[c0] + (1) H+_c0[c0] + (1) 10-methyl-trans-dodec-2-enoyl-ACP_c0[c0] -> (1) NAD_c0[c0] + (1) 10-methyl-dodecanoyl-ACP_c0[c0]	0.748346	0.0748346	0	0.748346	1000
rxn05195_c0	>	Cytosol_0	Unknown	ATP phosphohydrolase (ferric-ion-transporting)_c0		(1) cpd00001[c0] + (1) cpd00002[c0] + (1) cpd10516[e0] -> (1) cpd00008[c0] + (1) cpd00009[c0] + (1) cpd00067[c0] + (1) cpd10516[c0]	(1) H2O_c0[c0] + (1) ATP_c0[c0] + (1) fe3_e0[e0] -> (1) ADP_c0[c0] + (1) Phosphate_c0[c0] + (1) H+_c0[c0] + (1) fe3_c0[c0]	0.0816076	0	0	0.0816076	1000
rxn05209_c0	-	Cytosol_0	GCF_000295655.1.CDS.1882	TRANS-RXNBWI-115525.ce.maizeexp.NA+_c0		(1) cpd00067[c0] + (1) cpd00971[e0] <-> (1) cpd00067[e0] + (1) cpd00971[c0]	(1) H+_c0[c0] + (1) Na+_e0[e0] <-> (1) H+_e0[e0] + (1) Na+_c0[c0]	0	-1000	-1000	991.928	1000
rxn06377_c0	>	Cytosol_0	GCF_000295655.1.CDS.1178	glycine:lipoylprotein oxidoreductase (decarboxylating and acceptor-aminomethylating)_c0		(1) cpd00033[c0] + (1) cpd00067[c0] + (1) cpd12005[c0] -> (1) cpd00011[c0] + (1) cpd11830[c0]	(1) Glycine_c0[c0] + (1) H+_c0[c0] + (1) Lipoylprotein_c0[c0] -> (1) CO2_c0[c0] + (1) S-Aminomethyldihydrolipoylprotein_c0[c0]	0	0	0	44.8616	1000
rxn10234_c0	-	Cytosol_0	GCF_000295655.1.CDS.833	isotetradecanoyl-phosphatidylserine decarboxylase_c0		(2) cpd00067[c0] + (1) cpd15691[c0] <-> (1) cpd00011[c0] + (1) cpd15697[c0]	(2) H+_c0[c0] + (1) Diisotetradecanoylphosphatidylserine_c0[c0] <-> (1) CO2_c0[c0] + (1) Diisotetradecanoylphosphatidylethanolamine_c0[c0]	0	0	-1000	0	1000
rxn00175_c0	-	Cytosol_0	GCF_000295655.1.CDS.1786	Acetate:CoA ligase (AMP-forming)_c0		(1) cpd00002[c0] + (1) cpd00010[c0] + (1) cpd00029[c0] <-> (1) cpd00012[c0] + (1) cpd00018[c0] + (1) cpd00022[c0] + (1) cpd00067[c0]	(1) ATP_c0[c0] + (1) CoA_c0[c0] + (1) Acetate_c0[c0] <-> (1) PPi_c0[c0] + (1) AMP_c0[c0] + (1) Acetyl-CoA_c0[c0] + (1) H+_c0[c0]	0.439437	0.0439437	-1000	0.439437	1000
rxn10310_c0	-	Cytosol_0	GCF_000295655.1.CDS.662	isoheptadecanoyl-lipoteichoic acid synthesis (n-24), linked, N-acetylglucosamine substituted_c0		(24) cpd00037[c0] + (1) cpd15749[c0] <-> (24) cpd00014[c0] + (1) cpd15767[c0]	(24) UDP-N-acetylglucosamine_c0[c0] + (1) Isoheptadecanoyllipoteichoic acid (n-24), linked, unsubstituted_c0[c0] <-> (24) UDP_c0[c0] + (1) Isoheptadecanoyllipoteichoic acid (n-24), linked, N-acetyl-D-glucosamine_c0[c0]	0	0	-1000	0	1000
rxn01143_c0	-	Cytosol_0	GCF_000295655.1.CDS.725	ATP:thymidine 5'-phosphotransferase_c0		(1) cpd00002[c0] + (1) cpd00184[c0] <-> (1) cpd00008[c0] + (1) cpd00067[c0] + (1) cpd00298[c0]	(1) ATP_c0[c0] + (1) Thymidine_c0[c0] <-> (1) ADP_c0[c0] + (1) H+_c0[c0] + (1) dTMP_c0[c0]	-3.85732	-78.3337	-1000	1000	1000
rxn01647_c0	-	Cytosol_0	(GCF_000295655.1.CDS.1891 or GCF_000295655.1.CDS.1229)	Nicotinate D-ribonucleoside:orthophosphate ribosyltransferase_c0		(1) cpd00009[c0] + (1) cpd03471[c0] <-> (1) cpd00067[c0] + (1) cpd00218[c0] + (1) cpd00475[c0]	(1) Phosphate_c0[c0] + (1) Nicotinate D-ribonucleoside_c0[c0] <-> (1) H+_c0[c0] + (1) Niacin_c0[c0] + (1) Ribose 1-phosphate_c0[c0]	0	0	-1000	20.3642	1000
rxn05618_c0	>	Cytosol_0	GCF_000295655.1.CDS.1218	manganese transport in via proton symport_c0		(1) cpd00030[e0] + (1) cpd00067[e0] -> (1) cpd00030[c0] + (1) cpd00067[c0]	(1) Mn2+_e0[e0] + (1) H+_e0[e0] -> (1) Mn2+_c0[c0] + (1) H+_c0[c0]	0.0272025	0.00272025	0	0.0272025	1000
rxn10474_c0	-	Cytosol_0	GCF_000295655.1.CDS.2118	cobalt (Co+2) transport via diffusion (extracellular to periplasm)_c0		(1) cpd00149[c0] <-> (1) cpd00149[e0]	(1) Co2+_c0[c0] <-> (1) Co2+_e0[e0]	-0.0272025	-0.0272025	-1000	-0.00272025	1000
rxn00260_c0	-	Cytosol_0	(GCF_000295655.1.CDS.2039 or GCF_000295655.1.CDS.1206 or GCF_000295655.1.CDS.770)	L-Aspartate:2-oxoglutarate aminotransferase_c0		(1) cpd00024[c0] + (1) cpd00041[c0] <-> (1) cpd00023[c0] + (1) cpd00032[c0]	(1) 2-Oxoglutarate_c0[c0] + (1) L-Aspartate_c0[c0] <-> (1) L-Glutamate_c0[c0] + (1) Oxaloacetate_c0[c0]	-53.857	-269.573	-1000	-2.93429	1000
rxn05204_c0	-	Cytosol_0	GCF_000295655.1.CDS.2176	TRANS-RXNBWI-115572.ce.maizeexp.GUANOSINE_c0		(1) cpd00067[e0] + (1) cpd00311[e0] <-> (1) cpd00067[c0] + (1) cpd00311[c0]	(1) H+_e0[e0] + (1) Guanosine_e0[e0] <-> (1) H+_c0[c0] + (1) Guanosine_c0[c0]	0.098816	-20.3445	-1000	100	1000
rxn00461_c0	-	Cytosol_0	GCF_000295655.1.CDS.747	Phosphoenolpyruvate:UDP-N-acetyl-D-glucosamine 1-carboxyvinyl-transferase_c0		(1) cpd00037[c0] + (1) cpd00061[c0] <-> (1) cpd00009[c0] + (1) cpd02820[c0]	(1) UDP-N-acetylglucosamine_c0[c0] + (1) Phosphoenolpyruvate_c0[c0] <-> (1) Phosphate_c0[c0] + (1) UDP-N-acetylglucosamine enolpyruvate_c0[c0]	0.219719	0.0219719	-1000	0.219719	1000
rxn10473_c0	-	Cytosol_0	GCF_000295655.1.CDS.1562	chloride (Cl-1) transport via diffusion (extracellular to periplasm)_c0		(1) cpd00099[c0] <-> (1) cpd00099[e0]	(1) Cl-_c0[c0] <-> (1) Cl-_e0[e0]	-0.0272025	-0.0272025	-1000	-0.00272025	1000
rxn00669_c0	-	Cytosol_0	(Unknown and GCF_000295655.1.CDS.1786)	Propanoate:CoA ligase (ADP-forming)_c0		(1) cpd00002[c0] + (1) cpd00010[c0] + (1) cpd00141[c0] <-> (1) cpd00008[c0] + (1) cpd00009[c0] + (1) cpd00086[c0]	(1) ATP_c0[c0] + (1) CoA_c0[c0] + (1) Propionate_c0[c0] <-> (1) ADP_c0[c0] + (1) Phosphate_c0[c0] + (1) Propionyl-CoA_c0[c0]	0	0	-1000	0	1000
rxn05247_c0	>	Cytosol_0	(GCF_000295655.1.CDS.1636 or GCF_000295655.1.CDS.1246)	FACOAL140(ISO)_c0		(1) cpd00002[c0] + (1) cpd00010[c0] + (1) cpd11430[c0] -> (1) cpd00012[c0] + (1) cpd00018[c0] + (1) cpd11435[c0]	(1) ATP_c0[c0] + (1) CoA_c0[c0] + (1) fa1_c0[c0] -> (1) PPi_c0[c0] + (1) AMP_c0[c0] + (1) fa1coa_c0[c0]	0	0	0	0	1000
rxn00858_c0	>	Cytosol_0	GCF_000295655.1.CDS.162	Agmatine amidinohydrolase_c0		(1) cpd00001[c0] + (1) cpd00152[c0] -> (1) cpd00073[c0] + (1) cpd00118[c0]	(1) H2O_c0[c0] + (1) Agmatine_c0[c0] -> (1) Urea_c0[c0] + (1) Putrescine_c0[c0]	0.054405	0.0054405	0	0.054405	1000
rxn03136_c0	-	Cytosol_0	GCF_000295655.1.CDS.1644	1-(5'-Phosphoribosyl)-5-amino-4-(N-succinocarboxamide)-imidazole AMP-lyase_c0		(1) cpd02921[c0] <-> (1) cpd00067[c0] + (1) cpd00106[c0] + (1) cpd02851[c0]	(1) SAICAR_c0[c0] <-> (1) H+_c0[c0] + (1) Fumarate_c0[c0] + (1) AICAR_c0[c0]	2.45668	0.245668	-1000	21.0615	1000
rxn10229_c0	>	Cytosol_0	GCF_000295655.1.CDS.1437	isopentadecanoyl-CDPdiacylglycerol-serine O-phosphatidyltransferase_c0		(1) cpd00054[c0] + (1) cpd15686[c0] -> (1) cpd00046[c0] + (2) cpd00067[c0] + (1) cpd15692[c0]	(1) L-Serine_c0[c0] + (1) CDP-1,2-diisopentadecanoylglycerol_c0[c0] -> (1) CMP_c0[c0] + (2) H+_c0[c0] + (1) Diisopentadecanoylphosphatidylserine_c0[c0]	0	0	0	0	1000
rxn01387_c0	-	Cytosol_0	GCF_000295655.1.CDS.1912	Isocitrate:NADP+ oxidoreductase_c0		(1) cpd00006[c0] + (1) cpd00260[c0] <-> (1) cpd00005[c0] + (1) cpd00067[c0] + (1) cpd03187[c0]	(1) NADP_c0[c0] + (1) Isocitrate_c0[c0] <-> (1) NADPH_c0[c0] + (1) H+_c0[c0] + (1) Oxalosuccinate_c0[c0]	0	0	-1000	30.4789	1000
rxn02937_c0	-	Cytosol_0	GCF_000295655.1.CDS.1921	2-(Formamido)-N1-(5-phosphoribosyl)acetamidine cyclo-ligase (ADP-forming)_c0		(1) cpd00002[c0] + (1) cpd02826[c0] <-> (1) cpd00008[c0] + (1) cpd00009[c0] + (1) cpd00067[c0] + (1) cpd02140[c0]	(1) ATP_c0[c0] + (1) 5'-Phosphoribosylformylglycinamidine_c0[c0] <-> (1) ADP_c0[c0] + (1) Phosphate_c0[c0] + (1) H+_c0[c0] + (1) AIR_c0[c0]	2.45668	0.245668	-1000	21.0615	1000
rxn08088_c0	>	Cytosol_0	GCF_000295655.1.CDS.409	1-octadecanoyl-sn-glycerol 3-phosphate O-acyltransferase (n-C18:0)_c0		(2) cpd00067[c0] + (1) cpd15268[c0] + (1) cpd15329[c0] -> (1) cpd11493[c0] + (1) cpd15526[c0]	(2) H+_c0[c0] + (1) Octadecanoyl-ACP_c0[c0] + (1) 1-octadecanoyl-sn-glycerol 3-phosphate_c0[c0] -> (1) ACP_c0[c0] + (1) 1,2-dioctadecanoyl-sn-glycerol 3-phosphate_c0[c0]	0	0	0	0	1000
rxn00350_c0	-	Cytosol_0	GCF_000295655.1.CDS.1881	glutathione gamma-glutamylaminopeptidase_c0		(1) cpd00001[c0] + (1) cpd00042[c0] <-> (1) cpd00023[c0] + (1) cpd01017[c0]	(1) H2O_c0[c0] + (1) GSH_c0[c0] <-> (1) L-Glutamate_c0[c0] + (1) Cys-Gly_c0[c0]	-0.0272025	-0.0272025	-1000	-0.00272025	1000
rxn03137_c0	-	Cytosol_0	(GCF_000295655.1.CDS.1822 and GCF_000295655.1.CDS.1822)	10-Formyltetrahydrofolate:5'-phosphoribosyl-5-amino-4-imidazolecarboxamide formyltransferase_c0		(1) cpd00201[c0] + (1) cpd02851[c0] <-> (1) cpd00087[c0] + (1) cpd02884[c0]	(1) 10-Formyltetrahydrofolate_c0[c0] + (1) AICAR_c0[c0] <-> (1) Tetrahydrofolate_c0[c0] + (1) FAICAR_c0[c0]	2.45668	0.245668	-1000	21.0615	1000
rxn08087_c0	>	Cytosol_0	GCF_000295655.1.CDS.409	1-hexadec-7-enoyl-sn-glycerol 3-phosphate O-acyltransferase (n-C16:1)_c0		(1) cpd00067[c0] + (1) cpd15239[c0] + (1) cpd15326[c0] -> (1) cpd11493[c0] + (1) cpd15525[c0]	(1) H+_c0[c0] + (1) Hexadecenoyl-ACP_c0[c0] + (1) 1-hexadec-9-enoyl-sn-glycerol 3-phosphate_c0[c0] -> (1) ACP_c0[c0] + (1) 1,2-dihexadec-9-enoyl-sn-glycerol 3-phosphate_c0[c0]	0	0	0	0	1000
rxn08312_c0	-	Cytosol_0	GCF_000295655.1.CDS.832	CDP-diacylglycerol synthetase (n-C18:1)_c0		(1) cpd00052[c0] + (1) cpd15527[c0] <-> (1) cpd00012[c0] + (1) cpd00067[c0] + (1) cpd15420[c0]	(1) CTP_c0[c0] + (1) 1,2-dioctadec-11-enoyl-sn-glycerol 3-phosphate_c0[c0] <-> (1) PPi_c0[c0] + (1) H+_c0[c0] + (1) CDP-1,2-dioctadec-11-enoylglycerol_c0[c0]	0	0	-1000	0	1000
rxn00952_c0	>	Cytosol_0	GCF_000295655.1.CDS.298	O-acetyl-L-homoserine:hydrogen sulfide S-(3-amino-3-carboxypropyl)transferase_c0		(1) cpd00239[c0] + (1) cpd00790[c0] -> (1) cpd00029[c0] + (1) cpd00135[c0]	(1) H2S_c0[c0] + (1) O-Acetyl-L-homoserine_c0[c0] -> (1) Acetate_c0[c0] + (1) Homocysteine_c0[c0]	0	0	0	0	1000
rxn00161_c0	>	Cytosol_0	GCF_000295655.1.CDS.402	(S)-Malate:NADP+ oxidoreductase(oxaloacetate-decarboxylating)_c0		(1) cpd00006[c0] + (1) cpd00130[c0] -> (1) cpd00005[c0] + (1) cpd00011[c0] + (1) cpd00020[c0]	(1) NADP_c0[c0] + (1) L-Malate_c0[c0] -> (1) NADPH_c0[c0] + (1) CO2_c0[c0] + (1) Pyruvate_c0[c0]	66.3048	0	0	83.3667	1000
rxn01961_c0	>	Cytosol_0	(GCF_000295655.1.CDS.1606 or GCF_000295655.1.CDS.1605)	Xanthosine 5'-phosphate phosphohydrolase_c0		(1) cpd00001[c0] + (1) cpd00497[c0] -> (1) cpd00009[c0] + (1) cpd01217[c0]	(1) H2O_c0[c0] + (1) XMP_c0[c0] -> (1) Phosphate_c0[c0] + (1) Xanthosine_c0[c0]	0	0	0	20.3642	1000
rxn10226_c0	>	Cytosol_0	GCF_000295655.1.CDS.1437	isoheptadecanoyl-CDPdiacylglycerol-serine O-phosphatidyltransferase_c0		(1) cpd00054[c0] + (1) cpd15683[c0] -> (1) cpd00046[c0] + (2) cpd00067[c0] + (1) cpd15689[c0]	(1) L-Serine_c0[c0] + (1) CDP-1,2-diisoheptadecanoylglycerol_c0[c0] -> (1) CMP_c0[c0] + (2) H+_c0[c0] + (1) Diisoheptadecanoylphosphatidylserine_c0[c0]	0.0935433	0.00935433	0	0.0935433	1000
rxn08040_c0	-	Cytosol_0	GCF_000295655.1.CDS.662	UDP-N-acetyl-D-glucosamine:undecaprenyl-phosphate N-acetyl-D-glucosamine phosphotransferase_c0		(1) cpd00037[c0] + (1) cpd00286[c0] <-> (1) cpd00091[c0] + (1) cpd00946[c0]	(1) UDP-N-acetylglucosamine_c0[c0] + (1) Undecaprenylphosphate_c0[c0] <-> (1) UMP_c0[c0] + (1) Undecaprenyl diphospho N-acetyl-glucosamine_c0[c0]	0	0	-1000	0	1000
rxn09211_c0	>	Cytosol_0	GCF_000295655.1.CDS.1437	Phosphatidylserine syntase (n-C18:1)_c0		(1) cpd00054[c0] + (1) cpd15420[c0] -> (1) cpd00046[c0] + (2) cpd00067[c0] + (1) cpd15558[c0]	(1) L-Serine_c0[c0] + (1) CDP-1,2-dioctadec-11-enoylglycerol_c0[c0] -> (1) CMP_c0[c0] + (2) H+_c0[c0] + (1) phosphatidylserine dioctadec-11-enoyl_c0[c0]	0	0	0	0	1000
rxn01800_c0	>	Cytosol_0	GCF_000295655.1.CDS.1752	Deoxycytidine aminohydrolase_c0		(1) cpd00001[c0] + (1) cpd00067[c0] + (1) cpd00654[c0] -> (1) cpd00013[c0] + (1) cpd00412[c0]	(1) H2O_c0[c0] + (1) H+_c0[c0] + (1) Deoxycytidine_c0[c0] -> (1) NH3_c0[c0] + (1) Deoxyuridine_c0[c0]	0	0	0	134.102	1000
rxn08309_c0	-	Cytosol_0	GCF_000295655.1.CDS.832	CDP-diacylglycerol synthetase (n-C16:0)_c0		(1) cpd00052[c0] + (1) cpd15524[c0] <-> (1) cpd00012[c0] + (1) cpd00067[c0] + (1) cpd15419[c0]	(1) CTP_c0[c0] + (1) 1,2-dihexadecanoyl-sn-glycerol 3-phosphate_c0[c0] <-> (1) PPi_c0[c0] + (1) H+_c0[c0] + (1) CDP-1,2-dihexadecanoylglycerol_c0[c0]	0	0	-1000	0	1000
rxn05379_c0	>	Cytosol_0	((GCF_000295655.1.CDS.2095 or GCF_000295655.1.CDS.1922) and (GCF_000295655.1.CDS.917 or GCF_000295655.1.CDS.61))	12-methyl-tetra-decanoyl-ACP:malonyl-[acyl-carrier-protein] C-acyltransferase (decarboxylating)_c0		(1) cpd11492[c0] + (1) cpd11515[c0] -> (1) cpd00011[c0] + (1) cpd11493[c0] + (1) cpd11516[c0]	(1) Malonyl-acyl-carrierprotein-_c0[c0] + (1) 12-methyl-tetra-decanoyl-ACP_c0[c0] -> (1) CO2_c0[c0] + (1) ACP_c0[c0] + (1) 14-methyl-3-oxo-hexa-decanoyl-ACP_c0[c0]	0.748346	0.0748346	0	0.748346	1000
rxn02476_c0	-	Cytosol_0	GCF_000295655.1.CDS.1124	Phosphoenolpyruvate:3-phosphoshikimate 5-O-(1-carboxyvinyl)-transferase_c0		(1) cpd00061[c0] + (1) cpd02030[c0] <-> (1) cpd00009[c0] + (1) cpd00932[c0]	(1) Phosphoenolpyruvate_c0[c0] + (1) 3-phosphoshikimate_c0[c0] <-> (1) Phosphate_c0[c0] + (1) 5-O--1-Carboxyvinyl-3-phosphoshikimate_c0[c0]	1.63803	0.163803	-1000	1.63803	1000
rxn01512_c0	-	Cytosol_0	GCF_000295655.1.CDS.156	ATP:dTDP phosphotransferase_c0		(1) cpd00002[c0] + (1) cpd00297[c0] <-> (1) cpd00008[c0] + (1) cpd00357[c0]	(1) ATP_c0[c0] + (1) dTDP_c0[c0] <-> (1) ADP_c0[c0] + (1) TTP_c0[c0]	0.40243	-999.957	-1000	1000	1000
rxn03841_c0	>	Cytosol_0	(GCF_000295655.1.CDS.1418 or GCF_000295655.1.CDS.779)	4-amino-4-deoxychorismate pyruvate-lyase_c0		(1) cpd08210[c0] -> (1) cpd00020[c0] + (1) cpd00067[c0] + (1) cpd00443[c0]	(1) ADC_c0[c0] -> (1) Pyruvate_c0[c0] + (1) H+_c0[c0] + (1) ABEE_c0[c0]	0.0816076	0.00816076	0	0.0816076	1000
rxn04954_c0	-	Cytosol_0	GCF_000295655.1.CDS.62	5-methyltetrahydrofolate:NAD+ oxidoreductase_c0		(1) cpd00003[c0] + (1) cpd00345[c0] <-> (1) cpd00004[c0] + (1) cpd00067[c0] + (1) cpd00125[c0]	(1) NAD_c0[c0] + (1) 5-Methyltetrahydrofolate_c0[c0] <-> (1) NADH_c0[c0] + (1) H+_c0[c0] + (1) 5-10-Methylenetetrahydrofolate_c0[c0]	-0.190418	-1000	-1000	999.981	1000
rxn06865_c0	<	Cytosol_0	GCF_000295655.1.CDS.1747	R05146_c0		(1) cpd03736[c0] + (1) cpd11493[c0] <- (1) cpd03586[c0] + (1) cpd11468[c0]	(1) Lauroyl-KDO2-lipid IV(A)_c0[c0] + (1) ACP_c0[c0] <- (1) kdo2-lipid iva_c0[c0] + (1) Dodecanoyl-ACP_c0[c0]	-0.219719	-0.219719	-1000	-0.0219719	0
rxn05517_c0	-	Cytosol_0	GCF_000295655.1.CDS.31	cadminum transport out via antiport_c0		(1) cpd00067[e0] + (1) cpd00205[e0] + (1) cpd01012[c0] <-> (1) cpd00067[c0] + (1) cpd00205[c0] + (1) cpd01012[e0]	(1) H+_e0[e0] + (1) K+_e0[e0] + (1) Cd2+_c0[c0] <-> (1) H+_c0[c0] + (1) K+_c0[c0] + (1) Cd2+_e0[e0]	0	0	-1000	0	1000
rxn03249_c0	-	Cytosol_0	(GCF_000295655.1.CDS.2086 and GCF_000295655.1.CDS.2086)	(S)-hydroxyhexanoyl-CoA:NAD+ oxidoreductase_c0		(1) cpd00003[c0] + (1) cpd03122[c0] <-> (1) cpd00004[c0] + (1) cpd00067[c0] + (1) cpd03123[c0]	(1) NAD_c0[c0] + (1) (S)-Hydroxyhexanoyl-CoA_c0[c0] <-> (1) NADH_c0[c0] + (1) H+_c0[c0] + (1) 3-Oxohexanoyl-CoA_c0[c0]	-2.06666	-2.06666	-1000	-0.206666	1000
rxn00676_c0	-	Cytosol_0	GCF_000295655.1.CDS.2084	acetyl-CoA:propanoyl-CoA 2-C-acetyltransferase_c0		(1) cpd00022[c0] + (1) cpd00086[c0] <-> (1) cpd00010[c0] + (1) cpd02124[c0]	(1) Acetyl-CoA_c0[c0] + (1) Propionyl-CoA_c0[c0] <-> (1) CoA_c0[c0] + (1) 2-Methylacetoacetyl-CoA_c0[c0]	0	0	-1000	0	1000
rxn00713_c0	-	Cytosol_0	GCF_000295655.1.CDS.1848	GTP:uridine 5'-phosphotransferase_c0		(1) cpd00038[c0] + (1) cpd00249[c0] <-> (1) cpd00031[c0] + (1) cpd00067[c0] + (1) cpd00091[c0]	(1) GTP_c0[c0] + (1) Uridine_c0[c0] <-> (1) GDP_c0[c0] + (1) H+_c0[c0] + (1) UMP_c0[c0]	-0.439437	-1000	-1000	1000	1000
rxn10218_c0	>	Cytosol_0	GCF_000295655.1.CDS.409	anteisopentadecanoyl-1-acylglycerol-3-phosphate O-acyltransferase_c0		(1) cpd11439[c0] + (1) cpd15675[c0] -> (1) cpd00010[c0] + (1) cpd00067[c0] + (1) cpd15681[c0]	(1) fa4coa_c0[c0] + (1) 1-anteisopentadecanoyl-sn-glycerol 3-phosphate_c0[c0] -> (1) CoA_c0[c0] + (1) H+_c0[c0] + (1) 1,2-dianteisopentadecanoyl-sn-glycerol 3-phosphate_c0[c0]	0	0	0	0	1000
rxn01257_c0	-	Cytosol_0	(GCF_000295655.1.CDS.1870 or GCF_000295655.1.CDS.1870 or GCF_000295655.1.CDS.780)	chorismate:L-glutamine aminotransferase_c0		(1) cpd00053[c0] + (1) cpd00216[c0] <-> (1) cpd00023[c0] + (1) cpd08210[c0]	(1) L-Glutamine_c0[c0] + (1) Chorismate_c0[c0] <-> (1) L-Glutamate_c0[c0] + (1) ADC_c0[c0]	0.0816076	0.00816076	-1000	0.0816076	1000
rxn09272_c0	-	Cytosol_0	(GCF_000295655.1.CDS.1105 or (GCF_000295655.1.CDS.1105 and GCF_000295655.1.CDS.1106))	fumarate reductase complex (i.e. FRD, involved in anaerobic respiration, repressed in aerobic respiration)_c0		(1) cpd00036[c0] + (1) cpd15560[c0] <-> (1) cpd00106[c0] + (1) cpd15561[c0]	(1) Succinate_c0[c0] + (1) Ubiquinone-8_c0[c0] <-> (1) Fumarate_c0[c0] + (1) Ubiquinol-8_c0[c0]	74.709	-154.496	-1000	1000	1000
rxn00903_c0	-	Cytosol_0	GCF_000295655.1.CDS.155	L-Valine:2-oxoglutarate aminotransferase_c0		(1) cpd00024[c0] + (1) cpd00156[c0] <-> (1) cpd00023[c0] + (1) cpd00123[c0]	(1) 2-Oxoglutarate_c0[c0] + (1) L-Valine_c0[c0] <-> (1) L-Glutamate_c0[c0] + (1) 3-Methyl-2-oxobutanoate_c0[c0]	0.054405	0.0054405	-1000	0.054405	1000
rxn00056_c0	-	Cytosol_0	GCF_000295655.1.CDS.491	Fe(II):oxygen oxidoreductase_c0		(1) cpd00007[c0] + (4) cpd00067[c0] + (4) cpd10515[c0] <-> (2) cpd00001[c0] + (4) cpd10516[c0]	(1) O2_c0[c0] + (4) H+_c0[c0] + (4) Fe2+_c0[c0] <-> (2) H2O_c0[c0] + (4) fe3_c0[c0]	-0.0136013	-0.0136013	-1000	0.00679924	1000
rxn00016_c0	>	Cytosol_0	GCF_000295655.1.CDS.417	chitobiose N-acetylglucosaminohydrolase_c0		(1) cpd00001[c0] + (1) cpd01157[c0] -> (2) cpd00122[c0]	(1) H2O_c0[c0] + (1) Chitobiose_c0[c0] -> (2) N-Acetyl-D-glucosamine_c0[c0]	0	0	0	0	1000
rxn02213_c0	>	Cytosol_0	GCF_000295655.1.CDS.699	3-Dehydroquinate hydro-lyase_c0		(1) cpd00699[c0] -> (1) cpd00001[c0] + (1) cpd01716[c0]	(1) 5-Dehydroquinate_c0[c0] -> (1) H2O_c0[c0] + (1) 3-Dehydroshikimate_c0[c0]	1.63803	0.163803	0	1.63803	1000
rxn05441_c0	>	Cytosol_0	GCF_000295655.1.CDS.2089	9-methyl-trans-dec-2-enoyl-ACP:NAD+ oxidoreductase (A-specific)_c0		(1) cpd00004[c0] + (1) cpd00067[c0] + (1) cpd11531[c0] -> (1) cpd00003[c0] + (1) cpd11532[c0]	(1) NADH_c0[c0] + (1) H+_c0[c0] + (1) 9-methyl-trans-dec-2-enoyl-ACP_c0[c0] -> (1) NAD_c0[c0] + (1) 9-methyl-decanoyl-ACP_c0[c0]	0.748346	0.0748346	0	0.748346	1000
rxn05454_c0	-	Cytosol_0	GCF_000295655.1.CDS.580	15-methyl-hexa-decanoyl-ACP:[acyl-carrier-protein] transferase_c0		(1) cpd00010[c0] + (2) cpd00067[c0] + (1) cpd11544[c0] <-> (1) cpd11432[c0] + (1) cpd11493[c0]	(1) CoA_c0[c0] + (2) H+_c0[c0] + (1) 15-methyl-hexa-decanoyl-ACP_c0[c0] <-> (1) fa11coa_c0[c0] + (1) ACP_c0[c0]	0.748346	0.0748346	-1000	0.748346	1000
rxn01127_c0	-	Cytosol_0	GCF_000295655.1.CDS.2071	ATP:dAMP phosphotransferase_c0		(1) cpd00002[c0] + (1) cpd00067[c0] + (1) cpd00294[c0] <-> (1) cpd00008[c0] + (1) cpd00177[c0]	(1) ATP_c0[c0] + (1) H+_c0[c0] + (1) dAMP_c0[c0] <-> (1) ADP_c0[c0] + (1) dADP_c0[c0]	0.182711	-20.7976	-1000	0.182711	1000
rxn05445_c0	>	Cytosol_0	GCF_000295655.1.CDS.2089	4-methyl-trans-pent-2-enoyl-ACP:NAD+ oxidoreductase (A-specific)_c0		(1) cpd00004[c0] + (1) cpd00067[c0] + (1) cpd11548[c0] -> (1) cpd00003[c0] + (1) cpd11549[c0]	(1) NADH_c0[c0] + (1) H+_c0[c0] + (1) 4-methyl-trans-pent-2-enoyl-ACP_c0[c0] -> (1) NAD_c0[c0] + (1) 4-methyl-pentanoyl-ACP_c0[c0]	0	0	0	0	1000
rxn05341_c0	-	Cytosol_0	GCF_000295655.1.CDS.722	(3R)-3-Hydroxyoctanoyl-[acyl-carrier-protein]:NADP+ oxidoreductase_c0		(1) cpd00006[c0] + (1) cpd11483[c0] <-> (1) cpd00005[c0] + (1) cpd00067[c0] + (1) cpd11490[c0]	(1) NADP_c0[c0] + (1) (R)-3-Hydroxyoctanoyl-[acyl-carrier protein]_c0[c0] <-> (1) NADPH_c0[c0] + (1) H+_c0[c0] + (1) 3-oxooctanoyl-acp_c0[c0]	0	0	-1000	0	1000
rxn05449_c0	>	Cytosol_0	GCF_000295655.1.CDS.2089	12-methyl-trans-tridec-2-enoyl-ACP:NAD+ oxidoreductase (A-specific)_c0		(1) cpd00004[c0] + (1) cpd00067[c0] + (1) cpd11564[c0] -> (1) cpd00003[c0] + (1) cpd11565[c0]	(1) NADH_c0[c0] + (1) H+_c0[c0] + (1) 12-methyl-trans-tridec-2-enoyl-ACP_c0[c0] -> (1) NAD_c0[c0] + (1) 12-methyl-tridecanoyl-ACP_c0[c0]	0	0	0	0	1000
rxn07438_c0	-	Cytosol_0	GCF_000295655.1.CDS.809	peptide-methionine:thioredoxin-disulfide S-oxidoreductase_c0		(1) cpd00001[c0] + (1) cpd11420[c0] + (1) cpd12237[c0] <-> (1) cpd11421[c0] + (1) cpd14507[c0]	(1) H2O_c0[c0] + (1) trdox_c0[c0] + (1) Peptide-L-methionine_c0[c0] <-> (1) trdrd_c0[c0] + (1) Peptide-L-methionine (R)-S-oxide_c0[c0]	0	0	-1000	0	1000
rxn00743_c0	>	Cytosol_0	(GCF_000295655.1.CDS.1440 or GCF_000295655.1.CDS.120)	Glycerone phosphate phosphohydrolase_c0		(1) cpd00001[c0] + (1) cpd00095[c0] -> (1) cpd00009[c0] + (1) cpd00157[c0]	(1) H2O_c0[c0] + (1) Glycerone-phosphate_c0[c0] -> (1) Phosphate_c0[c0] + (1) Glycerone_c0[c0]	0	0	0	0	1000
rxn01265_c0	-	Cytosol_0	GCF_000295655.1.CDS.492	Nicotinate D-ribonucleotide:diphosphate phosphoribosyltransferase_c0		(1) cpd00012[c0] + (1) cpd00873[c0] <-> (1) cpd00103[c0] + (1) cpd00218[c0]	(1) PPi_c0[c0] + (1) Nicotinate ribonucleotide_c0[c0] <-> (1) PRPP_c0[c0] + (1) Niacin_c0[c0]	-0.0816076	-20.3723	-1000	-0.00816076	1000
rxn00874_c0	-	Cytosol_0	(GCF_000295655.1.CDS.2084 or (GCF_000295655.1.CDS.2084 or GCF_000295655.1.CDS.1193))	butanoyl-CoA:acetyl-CoA C-butanoyltransferase_c0		(1) cpd00022[c0] + (1) cpd00120[c0] <-> (1) cpd00010[c0] + (1) cpd03123[c0]	(1) Acetyl-CoA_c0[c0] + (1) Butyryl-CoA_c0[c0] <-> (1) CoA_c0[c0] + (1) 3-Oxohexanoyl-CoA_c0[c0]	2.06666	0.206666	-1000	2.06666	1000
rxn00834_c0	-	Cytosol_0	GCF_000295655.1.CDS.398	IMP:NAD+ oxidoreductase_c0		(1) cpd00001[c0] + (1) cpd00003[c0] + (1) cpd00114[c0] <-> (1) cpd00004[c0] + (1) cpd00067[c0] + (1) cpd00497[c0]	(1) H2O_c0[c0] + (1) NAD_c0[c0] + (1) IMP_c0[c0] <-> (1) NADH_c0[c0] + (1) H+_c0[c0] + (1) XMP_c0[c0]	1.32556	0	-1000	20.4869	1000
rxn01459_c0	>	Cytosol_0	GCF_000295655.1.CDS.860	4-Aminobutyraldehyde:NAD+ oxidoreductase_c0		(1) cpd00001[c0] + (1) cpd00006[c0] + (1) cpd00434[c0] -> (1) cpd00005[c0] + (2) cpd00067[c0] + (1) cpd00281[c0]	(1) H2O_c0[c0] + (1) NADP_c0[c0] + (1) 4-Aminobutanal_c0[c0] -> (1) NADPH_c0[c0] + (2) H+_c0[c0] + (1) GABA_c0[c0]	0	0	0	0	1000
rxn05252_c0	>	Cytosol_0	(GCF_000295655.1.CDS.1246 or GCF_000295655.1.CDS.1636)	FACOAL170(ISO)_c0		(1) cpd00002[c0] + (1) cpd00010[c0] + (1) cpd11431[c0] -> (1) cpd00012[c0] + (1) cpd00018[c0] + (1) cpd11432[c0]	(1) ATP_c0[c0] + (1) CoA_c0[c0] + (1) fa11_c0[c0] -> (1) PPi_c0[c0] + (1) AMP_c0[c0] + (1) fa11coa_c0[c0]	0	0	0	0	1000
rxn12642_c0	-	Cytosol_0	(GCF_000295655.1.CDS.1740 or GCF_000295655.1.CDS.1488)	RXN0-6978.c_c0		(1) cpd00001[c0] + (1) cpd11584[c0] <-> (1) cpd00035[c0] + (1) cpd00119[c0]	(1) H2O_c0[c0] + (1) Ala-His_c0[c0] <-> (1) L-Alanine_c0[c0] + (1) L-Histidine_c0[c0]	0	0	-1000	0	1000
rxn10010_c0	>	Cytosol_0	(GCF_000295655.1.CDS.1641 or GCF_000295655.1.CDS.1637)	trans-2-hexenoyl-CoA reductase (NAD+)_c0		(1) cpd00004[c0] + (1) cpd00067[c0] + (1) cpd03125[c0] -> (1) cpd00003[c0] + (1) cpd03124[c0]	(1) NADH_c0[c0] + (1) H+_c0[c0] + (1) (2E)-Hexenoyl-CoA_c0[c0] -> (1) NAD_c0[c0] + (1) Hexanoyl-CoA_c0[c0]	2.06666	0.206666	0	2.06666	1000
rxn11702_c0	>	Cytosol_0	GCF_000295655.1.CDS.806	2-succinyl-5-enolpyruvyl-6-hydroxy-3-cyclohexene-1-carboxylate synthase_c0		(1) cpd00024[c0] + (1) cpd00067[c0] + (1) cpd00658[c0] -> (1) cpd00011[c0] + (1) cpd16335[c0]	(1) 2-Oxoglutarate_c0[c0] + (1) H+_c0[c0] + (1) Isochorismate_c0[c0] -> (1) CO2_c0[c0] + (1) 2-Succinyl-5-enolpyruvyl-6-hydroxy-3-cyclohexene-1-carboxylate_c0[c0]	0.054405	0.0054405	0	1000	1000
rxn01332_c0	>	Cytosol_0	(GCF_000295655.1.CDS.1510 and Unknown and Unknown)	Phosphoenolpyruvate:D-erythrose-4-phosphate C-(1-carboxyvinyl)transferase (phosphate hydrolysing, 2-carboxy-2-oxoethyl-forming)_c0		(1) cpd00001[c0] + (1) cpd00061[c0] + (1) cpd00236[c0] -> (1) cpd00009[c0] + (1) cpd02857[c0]	(1) H2O_c0[c0] + (1) Phosphoenolpyruvate_c0[c0] + (1) D-Erythrose4-phosphate_c0[c0] -> (1) Phosphate_c0[c0] + (1) DAHP_c0[c0]	1.63803	0.163803	0	1.63803	1000
rxn00785_c0	-	Cytosol_0	(GCF_000295655.1.CDS.1718 or GCF_000295655.1.CDS.1735)	D-Fructose 6-phosphate:D-glyceraldehyde-3-phosphate glycolaldehyde transferase_c0		(1) cpd00072[c0] + (1) cpd00102[c0] <-> (1) cpd00198[c0] + (1) cpd00236[c0]	(1) D-fructose-6-phosphate_c0[c0] + (1) Glyceraldehyde3-phosphate_c0[c0] <-> (1) D-Xylulose5-phosphate_c0[c0] + (1) D-Erythrose4-phosphate_c0[c0]	2.92731	0.292731	-1000	7.23135	1000
rxn00693_c0	-	Cytosol_0	(GCF_000295655.1.CDS.65 or GCF_000295655.1.CDS.64 or GCF_000295655.1.CDS.63)	5-Methyltetrahydrofolate:L-homocysteine S-methyltransferase_c0		(1) cpd00135[c0] + (1) cpd00345[c0] <-> (1) cpd00060[c0] + (1) cpd00087[c0]	(1) Homocysteine_c0[c0] + (1) 5-Methyltetrahydrofolate_c0[c0] <-> (1) L-Methionine_c0[c0] + (1) Tetrahydrofolate_c0[c0]	0.163215	0.0163215	-1000	0.163215	1000
rxn10806_c0	>	Cytosol_0	GCF_000295655.1.CDS.1104	cytochrome oxidase bd (menaquinol-8: 2 protons) (periplasm)_c0		(0.5) cpd00007[c0] + (2) cpd00067[c0] + (1) cpd15499[c0] -> (1) cpd00001[c0] + (2) cpd00067[e0] + (1) cpd15500[c0]	(0.5) O2_c0[c0] + (2) H+_c0[c0] + (1) Menaquinol 8_c0[c0] -> (1) H2O_c0[c0] + (2) H+_e0[e0] + (1) Menaquinone 8_c0[c0]	0	0	0	199.981	1000
rxn01101_c0	-	Cytosol_0	(GCF_000295655.1.CDS.1949 or GCF_000295655.1.CDS.301)	3-Phospho-D-glycerate:NAD+ 2-oxidoreductase_c0		(1) cpd00003[c0] + (1) cpd00169[c0] <-> (1) cpd00004[c0] + (1) cpd00067[c0] + (1) cpd02069[c0]	(1) NAD_c0[c0] + (1) 3-Phosphoglycerate_c0[c0] <-> (1) NADH_c0[c0] + (1) H+_c0[c0] + (1) 3-Phosphonooxypyruvate_c0[c0]	11.0892	1.10892	-1000	998.427	1000
rxn03084_c0	>	Cytosol_0	(GCF_000295655.1.CDS.1861 and GCF_000295655.1.CDS.1861 and Unknown)	5'-Phosphoribosylformylglycinamide:L-glutamine amido-ligase (ADP-forming)_c0		(1) cpd00001[c0] + (1) cpd00002[c0] + (1) cpd00053[c0] + (1) cpd02678[c0] -> (1) cpd00008[c0] + (1) cpd00009[c0] + (1) cpd00023[c0] + (1) cpd00067[c0] + (1) cpd02826[c0]	(1) H2O_c0[c0] + (1) ATP_c0[c0] + (1) L-Glutamine_c0[c0] + (1) N-Formyl-GAR_c0[c0] -> (1) ADP_c0[c0] + (1) Phosphate_c0[c0] + (1) L-Glutamate_c0[c0] + (1) H+_c0[c0] + (1) 5'-Phosphoribosylformylglycinamidine_c0[c0]	2.45668	0.245668	0	21.0615	1000
rxn10233_c0	-	Cytosol_0	GCF_000295655.1.CDS.833	anteisoheptadecanoyl-phosphatidylserine decarboxylase_c0		(2) cpd00067[c0] + (1) cpd15690[c0] <-> (1) cpd00011[c0] + (1) cpd15696[c0]	(2) H+_c0[c0] + (1) Dianteisoheptadecanoylphosphatidylserine_c0[c0] <-> (1) CO2_c0[c0] + (1) Dianteisoheptadecanoylphosphatidylethanolamine_c0[c0]	0.0935433	0.00935433	-1000	0.0935433	1000
rxn06600_c0	>	Cytosol_0	(GCF_000295655.1.CDS.341 and GCF_000295655.1.CDS.1935)	S-aminomethyldihydrolipoylprotein:(6S)-tetrahydrofolate aminomethyltransferase (ammonia-forming)_c0		(1) cpd00087[c0] + (1) cpd11830[c0] -> (1) cpd00013[c0] + (1) cpd00125[c0] + (1) cpd12225[c0]	(1) Tetrahydrofolate_c0[c0] + (1) S-Aminomethyldihydrolipoylprotein_c0[c0] -> (1) NH3_c0[c0] + (1) 5-10-Methylenetetrahydrofolate_c0[c0] + (1) Dihydrolipolprotein_c0[c0]	0	0	0	44.8616	1000
rxn03439_c0	-	Cytosol_0	GCF_000295655.1.CDS.525	CMP-3-deoxy-D-manno-oct-2-ulosonate:(KDO)-lipid IVA 3-deoxy-D-manno-oct-2-ulosonate transferase_c0		(1) cpd02546[c0] + (1) cpd03585[c0] <-> (1) cpd00046[c0] + (1) cpd00067[c0] + (1) cpd03586[c0]	(1) CMP-KDO_c0[c0] + (1) KDO-lipid IV(A)_c0[c0] <-> (1) CMP_c0[c0] + (1) H+_c0[c0] + (1) kdo2-lipid iva_c0[c0]	0.219719	0.0219719	-1000	0.219719	1000
rxn00216_c0	-	Cytosol_0	(GCF_000295655.1.CDS.322 or GCF_000295655.1.CDS.536)	ATP:D-glucose 6-phosphotransferase_c0		(1) cpd00002[c0] + (1) cpd00027[c0] <-> (1) cpd00008[c0] + (1) cpd00067[c0] + (1) cpd00079[c0]	(1) ATP_c0[c0] + (1) D-Glucose_c0[c0] <-> (1) ADP_c0[c0] + (1) H+_c0[c0] + (1) D-glucose-6-phosphate_c0[c0]	-0.878874	-0.878874	-1000	-0.0878874	1000
rxn00558_c0	-	Cytosol_0	GCF_000295655.1.CDS.1129	D-glucose-6-phosphate aldose-ketose-isomerase_c0		(1) cpd00079[c0] <-> (1) cpd00072[c0]	(1) D-glucose-6-phosphate_c0[c0] <-> (1) D-fructose-6-phosphate_c0[c0]	-1.09859	-1000	-1000	999.89	1000
rxn12635_c0	-	Cytosol_0	(GCF_000295655.1.CDS.1740 or GCF_000295655.1.CDS.1488)	RXN0-6974.c_c0		(1) cpd00001[c0] + (1) cpd11591[c0] <-> (1) cpd00033[c0] + (1) cpd00060[c0]	(1) H2O_c0[c0] + (1) Gly-Met_c0[c0] <-> (1) Glycine_c0[c0] + (1) L-Methionine_c0[c0]	0	0	-1000	0	1000
rxn00346_c0	>	Cytosol_0	GCF_000295655.1.CDS.1494	L-aspartate 1-carboxy-lyase (beta-alanine-forming)_c0		(1) cpd00041[c0] + (1) cpd00067[c0] -> (1) cpd00011[c0] + (1) cpd00085[c0]	(1) L-Aspartate_c0[c0] + (1) H+_c0[c0] -> (1) CO2_c0[c0] + (1) beta-Alanine_c0[c0]	0.054405	0.0054405	0	0.054405	1000
rxn05297_c0	-	Cytosol_0	GCF_000295655.1.CDS.1079	TRANS-RXNBWI-115637.ce.maizeexp.GLT_c0		(1) cpd00023[e0] + (1) cpd00067[e0] <-> (1) cpd00023[c0] + (1) cpd00067[c0]	(1) L-Glutamate_e0[e0] + (1) H+_e0[e0] <-> (1) L-Glutamate_c0[c0] + (1) H+_c0[c0]	80.7241	-991.928	-1000	1000	1000
rxn01859_c0	-	Cytosol_0	(GCF_000295655.1.CDS.1891 or GCF_000295655.1.CDS.1229)	Deoxyadenosine:orthophosphate ribosyltransferase_c0		(1) cpd00009[c0] + (1) cpd00438[c0] <-> (1) cpd00128[c0] + (1) cpd00509[c0]	(1) Phosphate_c0[c0] + (1) Deoxyadenosine_c0[c0] <-> (1) Adenine_c0[c0] + (1) deoxyribose-1-phosphate_c0[c0]	0.098816	-271.367	-1000	120.798	1000
rxn00806_c0	-	Cytosol_0	GCF_000295655.1.CDS.155	L-Leucine:2-oxoglutarate aminotransferase_c0		(1) cpd00024[c0] + (1) cpd00107[c0] <-> (1) cpd00023[c0] + (1) cpd00200[c0]	(1) 2-Oxoglutarate_c0[c0] + (1) L-Leucine_c0[c0] <-> (1) L-Glutamate_c0[c0] + (1) 4MOP_c0[c0]	0.748346	0.0748346	-1000	0.748346	1000
rxn05328_c0	<	Cytosol_0	GCF_000295655.1.CDS.2089	Hexadecanoyl-[acyl-carrier protein]:malonyl-CoA C-acyltransferase(decarboxylating, oxoacyl- and enoyl-reducing)_c0		(1) cpd00003[c0] + (1) cpd11476[c0] <- (1) cpd00004[c0] + (1) cpd00067[c0] + (1) cpd11477[c0]	(1) NAD_c0[c0] + (1) hexadecanoyl-acp_c0[c0] <- (1) NADH_c0[c0] + (1) H+_c0[c0] + (1) (2E)-Hexadecenoyl-[acp]_c0[c0]	0	0	-1000	0	0
rxn05024_c0	>	Cytosol_0	GCF_000295655.1.CDS.1797	4-(2-carboxyphenyl)-4-oxobutanoyl-CoA dehydratase (cyclizing)_c0		(1) cpd00067[c0] + (1) cpd02021[c0] -> (1) cpd00001[c0] + (1) cpd11217[c0]	(1) H+_c0[c0] + (1) Succinylbenzoyl-CoA_c0[c0] -> (1) H2O_c0[c0] + (1) 1,4-Dihydroxy-2-naphthoyl-CoA_c0[c0]	0	0	0	0	1000
rxn01851_c0	>	Cytosol_0	GCF_000295655.1.CDS.860	4-aminobutanal:NAD+ 1-oxidoreductase_c0		(1) cpd00001[c0] + (1) cpd00003[c0] + (1) cpd00434[c0] -> (1) cpd00004[c0] + (2) cpd00067[c0] + (1) cpd00281[c0]	(1) H2O_c0[c0] + (1) NAD_c0[c0] + (1) 4-Aminobutanal_c0[c0] -> (1) NADH_c0[c0] + (2) H+_c0[c0] + (1) GABA_c0[c0]	0	0	0	0	1000
rxn09449_c0	>	Cytosol_0	(GCF_000295655.1.CDS.1636 or GCF_000295655.1.CDS.1246)	acyl-coenzyme A ligase_c0		(1) cpd00002[c0] + (1) cpd00010[c0] + (1) cpd01080[c0] -> (1) cpd00012[c0] + (1) cpd00018[c0] + (1) cpd00067[c0] + (1) cpd00327[c0]	(1) ATP_c0[c0] + (1) CoA_c0[c0] + (1) ocdca_c0[c0] -> (1) PPi_c0[c0] + (1) AMP_c0[c0] + (1) H+_c0[c0] + (1) strcoa_c0[c0]	0	0	0	0	1000
rxn05323_c0	<	Cytosol_0	GCF_000295655.1.CDS.2089	Tetradecanoyl-[acyl-carrier protein]:malonyl-CoA C-acyltransferase(decarboxylating, oxoacyl- and enoyl-reducing)_c0		(1) cpd00003[c0] + (1) cpd11466[c0] <- (1) cpd00004[c0] + (2) cpd00067[c0] + (1) cpd11467[c0]	(1) NAD_c0[c0] + (1) Myristoyl-ACP_c0[c0] <- (1) NADH_c0[c0] + (2) H+_c0[c0] + (1) (2E)-Tetradecenoyl-[acp]_c0[c0]	0	0	-1000	0	0
rxn05616_c0	-	Cytosol_0	GCF_000295655.1.CDS.2118	TRANS-RXN-141.ce_c0		(1) cpd00254[c0] <-> (1) cpd00254[e0]	(1) Mg_c0[c0] <-> (1) Mg_e0[e0]	-0.0272025	-0.0272025	-1000	999.997	1000
rxn01507_c0	>	Cytosol_0	(GCF_000295655.1.CDS.1605 or GCF_000295655.1.CDS.1606)	2'-Deoxyadenosine 5'-monophosphate phosphohydrolase_c0		(1) cpd00001[c0] + (1) cpd00294[c0] -> (1) cpd00009[c0] + (1) cpd00438[c0]	(1) H2O_c0[c0] + (1) dAMP_c0[c0] -> (1) Phosphate_c0[c0] + (1) Deoxyadenosine_c0[c0]	0	0	0	1000	1000
rxn00077_c0	-	Cytosol_0	GCF_000295655.1.CDS.961	ATP:NAD+ 2'-phosphotransferase_c0		(1) cpd00002[c0] + (1) cpd00003[c0] <-> (1) cpd00006[c0] + (1) cpd00008[c0] + (1) cpd00067[c0]	(1) ATP_c0[c0] + (1) NAD_c0[c0] <-> (1) NADP_c0[c0] + (1) ADP_c0[c0] + (1) H+_c0[c0]	0.0272025	-999.957	-1000	1000	1000
rxn01388_c0	-	Cytosol_0	(Unknown and GCF_000295655.1.CDS.41)	isocitrate hydro-lyase (cis-aconitate-forming)_c0		(1) cpd00260[c0] <-> (1) cpd00001[c0] + (1) cpd00331[c0]	(1) Isocitrate_c0[c0] <-> (1) H2O_c0[c0] + (1) cis-Aconitate_c0[c0]	0	-1000	-1000	1000	1000
rxn05438_c0	>	Cytosol_0	GCF_000295655.1.CDS.2089	14-methyl-trans-hexa-dec-2-enoyl-ACP:NAD+ oxidoreductase (A-specific)_c0		(1) cpd00004[c0] + (1) cpd00067[c0] + (1) cpd11518[c0] -> (1) cpd00003[c0] + (1) cpd11519[c0]	(1) NADH_c0[c0] + (1) H+_c0[c0] + (1) 14-methyl-trans-hexa-dec-2-enoyl-ACP_c0[c0] -> (1) NAD_c0[c0] + (1) 14-methyl-hexa-decanoyl-ACP_c0[c0]	0.748346	0.0748346	0	0.748346	1000
rxn10217_c0	>	Cytosol_0	GCF_000295655.1.CDS.409	isopentadecanoyl-1-acylglycerol-3-phosphate O-acyltransferase_c0		(1) cpd11437[c0] + (1) cpd15674[c0] -> (1) cpd00010[c0] + (1) cpd00067[c0] + (1) cpd15680[c0]	(1) fa3coa_c0[c0] + (1) 1-isopentadecanoyl-sn-glycerol 3-phosphate_c0[c0] -> (1) CoA_c0[c0] + (1) H+_c0[c0] + (1) 1,2-diisopentadecanoyl-sn-glycerol 3-phosphate_c0[c0]	0	0	0	0	1000
rxn01446_c0	-	Cytosol_0	(GCF_000295655.1.CDS.1891 or GCF_000295655.1.CDS.1229)	Deoxyguanosine:orthophosphate ribosyltransferase_c0		(1) cpd00009[c0] + (1) cpd00277[c0] <-> (1) cpd00207[c0] + (1) cpd00509[c0]	(1) Phosphate_c0[c0] + (1) Deoxyguanosine_c0[c0] <-> (1) Guanine_c0[c0] + (1) deoxyribose-1-phosphate_c0[c0]	-0.098816	-110.169	-1000	20.806	1000
rxn10309_c0	-	Cytosol_0	GCF_000295655.1.CDS.662	stearoyl-lipoteichoic acid synthesis (n-24), linked, N-acetylglucosamine substituted_c0		(24) cpd00037[c0] + (1) cpd15748[c0] <-> (24) cpd00014[c0] + (1) cpd15766[c0]	(24) UDP-N-acetylglucosamine_c0[c0] + (1) Stearoyllipoteichoic acid (n-24), linked, unsubstituted_c0[c0] <-> (24) UDP_c0[c0] + (1) Stearoyllipoteichoic acid (n-24), linked, N-acetyl-D-glucosamine_c0[c0]	0	0	-1000	0	1000
rxn05249_c0	>	Cytosol_0	(GCF_000295655.1.CDS.1246 or GCF_000295655.1.CDS.1636)	FACOAL150(ISO)_c0		(1) cpd00002[c0] + (1) cpd00010[c0] + (1) cpd11436[c0] -> (1) cpd00012[c0] + (1) cpd00018[c0] + (1) cpd11437[c0]	(1) ATP_c0[c0] + (1) CoA_c0[c0] + (1) fa3_c0[c0] -> (1) PPi_c0[c0] + (1) AMP_c0[c0] + (1) fa3coa_c0[c0]	0	0	0	0	1000
rxn01068_c0	-	Cytosol_0	GCF_000295655.1.CDS.1716	L-threonine:NAD+ oxidoreductase_c0		(1) cpd00003[c0] + (1) cpd00161[c0] <-> (1) cpd00004[c0] + (1) cpd00067[c0] + (1) cpd02211[c0]	(1) NAD_c0[c0] + (1) L-Threonine_c0[c0] <-> (1) NADH_c0[c0] + (1) H+_c0[c0] + (1) L-2-Amino-acetoacetate_c0[c0]	-1.85428	-1.85428	-1000	-0.185428	1000
rxn02277_c0	>	Cytosol_0	GCF_000295655.1.CDS.59	7,8-Diaminononanoate:carbon-dioxide cyclo-ligase_c0		(1) cpd00002[c0] + (1) cpd00011[c0] + (1) cpd00764[c0] -> (1) cpd00008[c0] + (1) cpd00009[c0] + (3) cpd00067[c0] + (1) cpd01311[c0]	(1) ATP_c0[c0] + (1) CO2_c0[c0] + (1) 7-8-Diaminononanoate_c0[c0] -> (1) ADP_c0[c0] + (1) Phosphate_c0[c0] + (3) H+_c0[c0] + (1) Dethiobiotin_c0[c0]	0	0	0	0	1000
rxn10223_c0	-	Cytosol_0	GCF_000295655.1.CDS.832	isopentadecanoyl-phosphatidate cytidylyltransferase_c0		(1) cpd00052[c0] + (1) cpd15680[c0] <-> (1) cpd00012[c0] + (1) cpd00067[c0] + (1) cpd15686[c0]	(1) CTP_c0[c0] + (1) 1,2-diisopentadecanoyl-sn-glycerol 3-phosphate_c0[c0] <-> (1) PPi_c0[c0] + (1) H+_c0[c0] + (1) CDP-1,2-diisopentadecanoylglycerol_c0[c0]	0	0	-1000	0	1000
rxn00991_c0	-	Cytosol_0	GCF_000295655.1.CDS.501	(S)-3-hydroxy-3-methylglutaryl-CoA acetoacetate-lyase (acetyl-CoA-forming)_c0		(1) cpd00292[c0] <-> (1) cpd00022[c0] + (1) cpd00142[c0]	(1) HMG-CoA_c0[c0] <-> (1) Acetyl-CoA_c0[c0] + (1) Acetoacetate_c0[c0]	-3.06977	-3.06977	-1000	-0.306977	1000
rxn03242_c0	-	Cytosol_0	(GCF_000295655.1.CDS.2086 and GCF_000295655.1.CDS.2086)	(S)-3-hydroxydodecanoyl-CoA:NAD+ oxidoreductase_c0		(1) cpd00003[c0] + (1) cpd03116[c0] <-> (1) cpd00004[c0] + (1) cpd00067[c0] + (1) cpd03117[c0]	(1) NAD_c0[c0] + (1) (S)-3-Hydroxydodecanoyl-CoA_c0[c0] <-> (1) NADH_c0[c0] + (1) H+_c0[c0] + (1) 3-Oxododecanoyl-CoA_c0[c0]	-2.06666	-2.06666	-1000	-0.206666	1000
rxn01368_c0	>	Cytosol_0	GCF_000295655.1.CDS.1752	Cytidine aminohydrolase_c0		(1) cpd00001[c0] + (1) cpd00067[c0] + (1) cpd00367[c0] -> (1) cpd00013[c0] + (1) cpd00249[c0]	(1) H2O_c0[c0] + (1) H+_c0[c0] + (1) Cytidine_c0[c0] -> (1) NH3_c0[c0] + (1) Uridine_c0[c0]	0	0	0	99.7925	1000
rxn01480_c0	-	Cytosol_0	GCF_000295655.1.CDS.2086	3-Hydroxy-2-methylpropanoate:NAD+ oxidoreductase_c0		(1) cpd00003[c0] + (1) cpd00876[c0] <-> (1) cpd00004[c0] + (1) cpd00067[c0] + (1) cpd00287[c0]	(1) NAD_c0[c0] + (1) 3-Hydroxyisobutyrate_c0[c0] <-> (1) NADH_c0[c0] + (1) H+_c0[c0] + (1) 3-Oxo-2-methylpropanoate_c0[c0]	0	0	-1000	0	1000
rxn09199_c0	-	Cytosol_0	GCF_000295655.1.CDS.833	Phosphatidylserine decarboxylase (n-C14:1)_c0		(2) cpd00067[c0] + (1) cpd15554[c0] <-> (1) cpd00011[c0] + (1) cpd15530[c0]	(2) H+_c0[c0] + (1) phosphatidylserine ditetradec-7-enoyl_c0[c0] <-> (1) CO2_c0[c0] + (1) phosphatidylethanolamine ditetradec-7-enoyl_c0[c0]	0	0	-1000	0	1000
rxn05233_c0	>	Cytosol_0	(GCF_000295655.1.CDS.1063 or GCF_000295655.1.CDS.1064)	2'-Deoxyguanosine 5'-diphosphate:oxidized-thioredoxin 2'-oxidoreductase_c0		(1) cpd00031[c0] + (1) cpd11421[c0] -> (1) cpd00001[c0] + (1) cpd00295[c0] + (1) cpd11420[c0]	(1) GDP_c0[c0] + (1) trdrd_c0[c0] -> (1) H2O_c0[c0] + (1) dGDP_c0[c0] + (1) trdox_c0[c0]	0	0	0	20.8158	1000
rxn02003_c0	-	Cytosol_0	GCF_000295655.1.CDS.840	dTDP-6-deoxy-L-mannose:NADP+ 4-oxidoreductase_c0		(1) cpd00006[c0] + (1) cpd02113[c0] <-> (1) cpd00005[c0] + (1) cpd00067[c0] + (1) cpd00522[c0]	(1) NADP_c0[c0] + (1) dTDP-rhamnose_c0[c0] <-> (1) NADPH_c0[c0] + (1) H+_c0[c0] + (1) dTDP-4-oxo-L-rhamnose_c0[c0]	-0.219719	-0.219719	-1000	-0.0219719	1000
rxn05375_c0	>	Cytosol_0	((GCF_000295655.1.CDS.1922 or GCF_000295655.1.CDS.2095) and (GCF_000295655.1.CDS.917 or GCF_000295655.1.CDS.61))	10-methyl-dodecanoyl-ACP:malonyl-[acyl-carrier-protein] C-acyltransferase (decarboxylating)_c0		(1) cpd11492[c0] + (1) cpd11511[c0] -> (1) cpd00011[c0] + (1) cpd11493[c0] + (1) cpd11512[c0]	(1) Malonyl-acyl-carrierprotein-_c0[c0] + (1) 10-methyl-dodecanoyl-ACP_c0[c0] -> (1) CO2_c0[c0] + (1) ACP_c0[c0] + (1) 12-methyl-3-oxo-tetra-decanoyl-ACP_c0[c0]	0.748346	0.0748346	0	0.748346	1000
rxn01200_c0	-	Cytosol_0	(GCF_000295655.1.CDS.1718 or GCF_000295655.1.CDS.1735)	Sedoheptulose-7-phosphate:D-glyceraldehyde-3-phosphate glycolaldehyde transferase_c0		(1) cpd00102[c0] + (1) cpd00238[c0] <-> (1) cpd00101[c0] + (1) cpd00198[c0]	(1) Glyceraldehyde3-phosphate_c0[c0] + (1) Sedoheptulose7-phosphate_c0[c0] <-> (1) ribose-5-phosphate_c0[c0] + (1) D-Xylulose5-phosphate_c0[c0]	0.410405	0.0410405	-1000	6.97966	1000
rxn01241_c0	-	Cytosol_0	(GCF_000295655.1.CDS.1223 or GCF_000295655.1.CDS.1223 or GCF_000295655.1.CDS.1550)	Dihydrolipoamide:NAD+ oxidoreductase_c0		(1) cpd00003[c0] + (1) cpd00449[c0] <-> (1) cpd00004[c0] + (1) cpd00067[c0] + (1) cpd00213[c0]	(1) NAD_c0[c0] + (1) Dihydrolipoamide_c0[c0] <-> (1) NADH_c0[c0] + (1) H+_c0[c0] + (1) Lipoamide_c0[c0]	37.7234	3.77234	-1000	1000	1000
rxn00438_c0	-	Cytosol_0	GCF_000295655.1.CDS.565	ATP:thiamin-phosphate phosphotransferase_c0		(1) cpd00002[c0] + (1) cpd00067[c0] + (1) cpd00793[c0] <-> (1) cpd00008[c0] + (1) cpd00056[c0]	(1) ATP_c0[c0] + (1) H+_c0[c0] + (1) Thiamine phosphate_c0[c0] <-> (1) ADP_c0[c0] + (1) TPP_c0[c0]	0.0272025	0.00272025	-1000	0.0272025	1000
rxn00288_c0	<	Cytosol_0	(Unknown and GCF_000295655.1.CDS.1105 and GCF_000295655.1.CDS.1106)	Succinate:(acceptor) oxidoreductase_c0		(1) cpd00015[c0] + (1) cpd00036[c0] + (1) cpd00067[c0] <- (1) cpd00106[c0] + (1) cpd00982[c0]	(1) FAD_c0[c0] + (1) Succinate_c0[c0] + (1) H+_c0[c0] <- (1) Fumarate_c0[c0] + (1) FADH2_c0[c0]	0	0	-1000	0	0
rxn10315_c0	-	Cytosol_0	GCF_000295655.1.CDS.662	isohexadecanoyl-lipoteichoic acid synthesis (n-24), linked, N-acetylglucosamine substituted_c0		(24) cpd00037[c0] + (1) cpd15754[c0] <-> (24) cpd00014[c0] + (1) cpd15772[c0]	(24) UDP-N-acetylglucosamine_c0[c0] + (1) Isohexadecanoyllipoteichoic acid (n-24), linked, unsubstituted_c0[c0] <-> (24) UDP_c0[c0] + (1) Isohexadecanoyllipoteichoic acid (n-24), linked, N-acetyl-D-glucosamine_c0[c0]	0	0	-1000	0	1000
rxn00912_c0	-	Cytosol_0	GCF_000295655.1.CDS.373	5,10-Methylenetetrahydrofolate:3-methyl-2-oxobutanoate hydroxymethyltransferase_c0		(1) cpd00001[c0] + (1) cpd00123[c0] + (1) cpd00125[c0] <-> (1) cpd00087[c0] + (1) cpd00712[c0]	(1) H2O_c0[c0] + (1) 3-Methyl-2-oxobutanoate_c0[c0] + (1) 5-10-Methylenetetrahydrofolate_c0[c0] <-> (1) Tetrahydrofolate_c0[c0] + (1) 2-Dehydropantoate_c0[c0]	0.054405	0.0054405	-1000	0.054405	1000
rxn00122_c0	>	Cytosol_0	(GCF_000295655.1.CDS.159 and GCF_000295655.1.CDS.159)	ATP:FMN adenylyltransferase_c0		(1) cpd00002[c0] + (1) cpd00050[c0] -> (1) cpd00012[c0] + (1) cpd00015[c0]	(1) ATP_c0[c0] + (1) FMN_c0[c0] -> (1) PPi_c0[c0] + (1) FAD_c0[c0]	0.0272025	0.00272025	0	0.0272025	1000
rxn06076_c0	<	Cytosol_0	(GCF_000295655.1.CDS.1063 or GCF_000295655.1.CDS.1064)	2'-Deoxycytidine diphosphate:oxidized-thioredoxin 2'-oxidoreductase_c0		(1) cpd00001[c0] + (1) cpd00533[c0] + (1) cpd11420[c0] <- (1) cpd00096[c0] + (1) cpd11421[c0]	(1) H2O_c0[c0] + (1) dCDP_c0[c0] + (1) trdox_c0[c0] <- (1) CDP_c0[c0] + (1) trdrd_c0[c0]	-56.248	-99.8024	-1000	-0.0098816	0
rxn10212_c0	>	Cytosol_0	GCF_000295655.1.CDS.409	myristoyl-1-acylglycerol-3-phosphate O-acyltransferase_c0		(1) cpd00067[c0] + (1) cpd01695[c0] + (1) cpd15331[c0] -> (1) cpd00010[c0] + (1) cpd15522[c0]	(1) H+_c0[c0] + (1) Myristoyl-CoA_c0[c0] + (1) 1-tetradecanoyl-sn-glycerol 3-phosphate_c0[c0] -> (1) CoA_c0[c0] + (1) 1,2-ditetradecanoyl-sn-glycerol 3-phosphate_c0[c0]	0	0	0	0	1000
rxn01602_c0	-	Cytosol_0	GCF_000295655.1.CDS.1151	dihydrofolate:NADP+ oxidoreductase_c0		(1) cpd00006[c0] + (1) cpd00330[c0] <-> (1) cpd00005[c0] + (1) cpd00067[c0] + (1) cpd00393[c0]	(1) NADP_c0[c0] + (1) Dihydrofolate_c0[c0] <-> (1) NADPH_c0[c0] + (1) H+_c0[c0] + (1) Folate_c0[c0]	0	0	-1000	0	1000
rxn08094_c0	-	Cytosol_0	(GCF_000295655.1.CDS.1622 or GCF_000295655.1.CDS.1550 or GCF_000295655.1.CDS.1623)	2-Oxoglutarate dehydrogenase complex_c0		(1) cpd00003[c0] + (1) cpd00010[c0] + (1) cpd00024[c0] <-> (1) cpd00004[c0] + (1) cpd00011[c0] + (1) cpd00078[c0]	(1) NAD_c0[c0] + (1) CoA_c0[c0] + (1) 2-Oxoglutarate_c0[c0] <-> (1) NADH_c0[c0] + (1) CO2_c0[c0] + (1) Succinyl-CoA_c0[c0]	74.6546	-988.762	-1000	84.9828	1000
rxn05433_c0	>	Cytosol_0	GCF_000295655.1.CDS.2089	4-methyl-trans-hex-2-enoyl-ACP:NAD+ oxidoreductase (A-specific)_c0		(1) cpd00004[c0] + (1) cpd00067[c0] + (1) cpd11498[c0] -> (1) cpd00003[c0] + (1) cpd11499[c0]	(1) NADH_c0[c0] + (1) H+_c0[c0] + (1) 4-methyl-trans-hex-2-enoyl-ACP_c0[c0] -> (1) NAD_c0[c0] + (1) 4-methyl-hexanoyl-ACP_c0[c0]	0.748346	0.0748346	0	0.748346	1000
rxn05344_c0	>	Cytosol_0	((GCF_000295655.1.CDS.2095 or GCF_000295655.1.CDS.1922) and (GCF_000295655.1.CDS.917 or GCF_000295655.1.CDS.61))	Tetradecanoyl-[acyl-carrier protein]:malonyl-[acyl-carrier-protein] C-acyltransferase (decarboxylating)_c0		(1) cpd11466[c0] + (1) cpd11492[c0] -> (1) cpd00011[c0] + (1) cpd11485[c0] + (1) cpd11493[c0]	(1) Myristoyl-ACP_c0[c0] + (1) Malonyl-acyl-carrierprotein-_c0[c0] -> (1) CO2_c0[c0] + (1) 3-oxohexadecanoyl-acp_c0[c0] + (1) ACP_c0[c0]	0	0	0	0	1000
rxn03241_c0	-	Cytosol_0	(GCF_000295655.1.CDS.346 or GCF_000295655.1.CDS.453)	(S)-3-Hydroxytetradecanoyl-CoA hydro-lyase_c0		(1) cpd03115[c0] <-> (1) cpd00001[c0] + (1) cpd03127[c0]	(1) (S)-3-Hydroxytetradecanoyl-CoA_c0[c0] <-> (1) H2O_c0[c0] + (1) (2E)-Tetradecenoyl-CoA_c0[c0]	2.06666	0.206666	-1000	2.06666	1000
rxn01521_c0	>	Cytosol_0	((GCF_000295655.1.CDS.1605 or GCF_000295655.1.CDS.1606) or GCF_000295655.1.CDS.706)	2'-Deoxyuridine 5'-monophosphate phosphohydrolase_c0		(1) cpd00001[c0] + (1) cpd00299[c0] -> (1) cpd00009[c0] + (1) cpd00412[c0]	(1) H2O_c0[c0] + (1) dUMP_c0[c0] -> (1) Phosphate_c0[c0] + (1) Deoxyuridine_c0[c0]	0	0	0	1000	1000
rxn12636_c0	-	Cytosol_0	(GCF_000295655.1.CDS.1740 or GCF_000295655.1.CDS.1488)	methionyl aminopeptidase_c0		(1) cpd00001[c0] + (1) cpd00067[c0] + (1) cpd11590[c0] <-> (1) cpd00035[c0] + (1) cpd00060[c0]	(1) H2O_c0[c0] + (1) H+_c0[c0] + (1) met-L-ala-L_c0[c0] <-> (1) L-Alanine_c0[c0] + (1) L-Methionine_c0[c0]	0	0	-1000	0	1000
rxn05414_c0	-	Cytosol_0	GCF_000295655.1.CDS.722	6-methyl-3-oxo-heptanoyl-ACP:NADP+ oxidoreductase_c0		(1) cpd00005[c0] + (1) cpd00067[c0] + (1) cpd11550[c0] <-> (1) cpd00006[c0] + (1) cpd11551[c0]	(1) NADPH_c0[c0] + (1) H+_c0[c0] + (1) 6-methyl-3-oxo-heptanoyl-ACP_c0[c0] <-> (1) NADP_c0[c0] + (1) 6-methyl-3-hydroxy-heptanoyl-ACP_c0[c0]	0	0	-1000	0	1000
rxn05596_c0	-	Cytosol_0	(GCF_000295655.1.CDS.2201 or GCF_000295655.1.CDS.2202)	TRANS-RXNBWI-115525.ce.maizeexp.K+_c0		(1) cpd00067[e0] + (1) cpd00205[c0] <-> (1) cpd00067[c0] + (1) cpd00205[e0]	(1) H+_e0[e0] + (1) K+_c0[c0] <-> (1) H+_c0[c0] + (1) K+_e0[e0]	-595.719	-1000	-1000	999.995	1000
rxn05384_c0	>	Cytosol_0	((GCF_000295655.1.CDS.1922 or GCF_000295655.1.CDS.2095) and (GCF_000295655.1.CDS.61 or GCF_000295655.1.CDS.917))	3-methylbutanoyl-ACP:malonyl-[acyl-carrier-protein] C-acyltransferase (decarboxylating)_c0		(1) cpd11492[c0] + (1) cpd11520[c0] -> (1) cpd00011[c0] + (1) cpd11493[c0] + (1) cpd11521[c0]	(1) Malonyl-acyl-carrierprotein-_c0[c0] + (1) isovaleryl-ACP_c0[c0] -> (1) CO2_c0[c0] + (1) ACP_c0[c0] + (1) 5-methyl-3-oxo-hexanoyl-ACP_c0[c0]	0.748346	0.0748346	0	0.748346	1000
rxn01649_c0	-	Cytosol_0	(GCF_000295655.1.CDS.1891 or GCF_000295655.1.CDS.1229)	Xanthosine:orthophosphate ribosyltransferase_c0		(1) cpd00009[c0] + (1) cpd01217[c0] <-> (1) cpd00309[c0] + (1) cpd00475[c0]	(1) Phosphate_c0[c0] + (1) Xanthosine_c0[c0] <-> (1) XAN_c0[c0] + (1) Ribose 1-phosphate_c0[c0]	0	0	-1000	20.3642	1000
rxn00709_c0	-	Cytosol_0	GCF_000295655.1.CDS.1848	ATP:uridine 5'-phosphotransferase_c0		(1) cpd00002[c0] + (1) cpd00249[c0] <-> (1) cpd00008[c0] + (1) cpd00067[c0] + (1) cpd00091[c0]	(1) ATP_c0[c0] + (1) Uridine_c0[c0] <-> (1) ADP_c0[c0] + (1) H+_c0[c0] + (1) UMP_c0[c0]	0	-1000	-1000	1000	1000
rxn07432_c0	>	Cytosol_0	(GCF_000295655.1.CDS.1702 and GCF_000295655.1.CDS.1702)	R07601_c0		(1) cpd00056[c0] + (1) cpd00067[c0] + (1) cpd00200[c0] -> (1) cpd00011[c0] + (1) cpd14698[c0]	(1) TPP_c0[c0] + (1) H+_c0[c0] + (1) 4MOP_c0[c0] -> (1) CO2_c0[c0] + (1) 3-Methyl-1-hydroxybutyl-TPP_c0[c0]	0.748346	0.0748346	0	0.748346	1000
rxn05468_c0	-	Cytosol_0	Unknown	TRANS-RXNAVI-26568.ce_c0		(1) cpd00007[e0] <-> (1) cpd00007[c0]	(1) O2_e0[e0] <-> (1) O2_c0[c0]	100	0.00952088	-1000	100	1000
rxn09345_c0	-	Cytosol_0	GCF_000295655.1.CDS.835	Undecaprenyl diphosphate synthase_c0		(8) cpd00113[c0] + (1) cpd00350[c0] <-> (8) cpd00012[c0] + (8) cpd00067[c0] + (1) cpd02229[c0]	(8) Isopentenyldiphosphate_c0[c0] + (1) Farnesyldiphosphate_c0[c0] <-> (8) PPi_c0[c0] + (8) H+_c0[c0] + (1) Bactoprenyl diphosphate_c0[c0]	0.219719	0.0219719	-1000	0.219719	1000
rxn05447_c0	>	Cytosol_0	GCF_000295655.1.CDS.2089	8-methyl-trans-non-2-enoyl-ACP:NAD+ oxidoreductase (A-specific)_c0		(1) cpd00004[c0] + (1) cpd00067[c0] + (1) cpd11556[c0] -> (1) cpd00003[c0] + (1) cpd11557[c0]	(1) NADH_c0[c0] + (1) H+_c0[c0] + (1) 8-methyl-trans-non-2-enoyl-ACP_c0[c0] -> (1) NAD_c0[c0] + (1) 8-methyl-nonanoyl-ACP_c0[c0]	0	0	0	0	1000
rxn01466_c0	-	Cytosol_0	(GCF_000295655.1.CDS.1542 and Unknown and Unknown and Unknown)	Geranyl-diphosphate:isopentenyl-diphosphate geranyltrans-transferase_c0		(1) cpd00113[c0] + (1) cpd00283[c0] <-> (1) cpd00012[c0] + (1) cpd00067[c0] + (1) cpd00350[c0]	(1) Isopentenyldiphosphate_c0[c0] + (1) Geranyldiphosphate_c0[c0] <-> (1) PPi_c0[c0] + (1) H+_c0[c0] + (1) Farnesyldiphosphate_c0[c0]	0.301326	0.0301326	-1000	0.301326	1000
rxn00974_c0	-	Cytosol_0	(GCF_000295655.1.CDS.41 and Unknown)	citrate hydro-lyase (cis-aconitate-forming)_c0		(1) cpd00137[c0] <-> (1) cpd00001[c0] + (1) cpd00331[c0]	(1) Citrate_c0[c0] <-> (1) H2O_c0[c0] + (1) cis-Aconitate_c0[c0]	0	-1000	-1000	1000	1000
rxn02008_c0	>	Cytosol_0	GCF_000295655.1.CDS.853	UDP-N-acetylmuramoyl-L-alanine:D-glutamate ligase(ADP-forming)_c0		(1) cpd00002[c0] + (1) cpd00186[c0] + (1) cpd00890[c0] -> (1) cpd00008[c0] + (1) cpd00009[c0] + (1) cpd00067[c0] + (1) cpd00525[c0]	(1) ATP_c0[c0] + (1) D-Glutamate_c0[c0] + (1) UDP-N-acetylmuramoyl-L-alanine_c0[c0] -> (1) ADP_c0[c0] + (1) Phosphate_c0[c0] + (1) H+_c0[c0] + (1) UDP-N-acetylmuramoyl-L-alanyl-D-glutamate_c0[c0]	0.219719	0.0219719	0	0.219719	1000
rxn09203_c0	-	Cytosol_0	GCF_000295655.1.CDS.833	Phosphatidylserine decarboxylase (n-C18:1)_c0		(2) cpd00067[c0] + (1) cpd15558[c0] <-> (1) cpd00011[c0] + (1) cpd15534[c0]	(2) H+_c0[c0] + (1) phosphatidylserine dioctadec-11-enoyl_c0[c0] <-> (1) CO2_c0[c0] + (1) phosphatidylethanolamine dioctadec-11-enoyl_c0[c0]	0	0	-1000	0	1000
rxn03904_c0	-	Cytosol_0	GCF_000295655.1.CDS.852	UDP-N-acetylmuramoyl-L-alanyl-gamma-D-glutamyl-meso-2,6-diaminopimeloyl-D-alanyl-D-alanine:undecaprenyl-phosphate phospho-N-acetylmuramoyl-pentapeptide-transferase_c0		(1) cpd00286[c0] + (1) cpd02968[c0] <-> (1) cpd00091[c0] + (1) cpd03494[c0]	(1) Undecaprenylphosphate_c0[c0] + (1) UDP-N-acetylmuramoyl-L-alanyl-D-glutamyl-6-carboxy-L-lysyl-D-alanyl- D-alanine_c0[c0] <-> (1) UMP_c0[c0] + (1) Undecaprenyl-diphospho-N-acetylmuramoyl-L-alanyl-D-glutamyl-meso-2-6-diaminopimeloyl-D-alanyl-D-alanine_c0[c0]	0.219719	0.0219719	-1000	0.219719	1000
rxn02288_c0	-	Cytosol_0	GCF_000295655.1.CDS.515	Uroporphyrinogen-III carboxy-lyase_c0		(4) cpd00067[c0] + (1) cpd00774[c0] <-> (4) cpd00011[c0] + (1) cpd02083[c0]	(4) H+_c0[c0] + (1) UroporphyrinogenIII_c0[c0] <-> (4) CO2_c0[c0] + (1) CoproporphyrinogenIII_c0[c0]	0	0	-1000	0	1000
rxn10199_c0	-	Cytosol_0	GCF_000295655.1.CDS.696	Peptidoglycan subunit synthesis_c0		(1) cpd03495[c0] + (1) cpd15666[c0] <-> (1) cpd02229[c0] + (1) cpd15665[c0]	(1) Undecaprenyl-diphospho-N-acetylmuramoyl--N-acetylglucosamine-L-ala-D-glu-meso-2-6-diaminopimeloyl-D-ala-D-ala_c0[c0] + (1) Peptidoglycan polymer (n-1 subunits)_c0[c0] <-> (1) Bactoprenyl diphosphate_c0[c0] + (1) Peptidoglycan polymer (n subunits)_c0[c0]	0.219719	0.0219719	-1000	0.219719	1000
rxn00409_c0	-	Cytosol_0	GCF_000295655.1.CDS.156	ATP:CDP phosphotransferase_c0		(1) cpd00002[c0] + (1) cpd00096[c0] <-> (1) cpd00008[c0] + (1) cpd00052[c0]	(1) ATP_c0[c0] + (1) CDP_c0[c0] <-> (1) ADP_c0[c0] + (1) CTP_c0[c0]	3.47729	0.347729	-1000	3.5317	1000
rxn02831_c0	-	Cytosol_0	GCF_000295655.1.CDS.1184	O-Succinylbenzoate:CoA ligase (AMP-forming)_c0		(1) cpd00002[c0] + (1) cpd00010[c0] + (1) cpd01772[c0] <-> (1) cpd00012[c0] + (1) cpd00018[c0] + (1) cpd00067[c0] + (1) cpd02021[c0]	(1) ATP_c0[c0] + (1) CoA_c0[c0] + (1) Succinylbenzoate_c0[c0] <-> (1) PPi_c0[c0] + (1) AMP_c0[c0] + (1) H+_c0[c0] + (1) Succinylbenzoyl-CoA_c0[c0]	0.054405	0.0054405	-1000	0.054405	1000
rxn01258_c0	-	Cytosol_0	GCF_000295655.1.CDS.168	chorismate hydroxymutase_c0		(1) cpd00216[c0] <-> (1) cpd00658[c0]	(1) Chorismate_c0[c0] <-> (1) Isochorismate_c0[c0]	0.054405	0.0054405	-1000	0.054405	1000
rxn03901_c0	>	Cytosol_0	GCF_000295655.1.CDS.2128	undecaprenyl-diphosphate phosphohydrolase_c0		(1) cpd00001[c0] + (1) cpd02229[c0] -> (1) cpd00009[c0] + (2) cpd00067[c0] + (1) cpd00286[c0]	(1) H2O_c0[c0] + (1) Bactoprenyl diphosphate_c0[c0] -> (1) Phosphate_c0[c0] + (2) H+_c0[c0] + (1) Undecaprenylphosphate_c0[c0]	0.219719	0.0219719	0	0.219719	1000
rxn01985_c0	-	Cytosol_0	(GCF_000295655.1.CDS.1229 or GCF_000295655.1.CDS.1891)	Deoxyinosine:orthophosphate ribosyltransferase_c0		(1) cpd00009[c0] + (1) cpd03279[c0] <-> (1) cpd00226[c0] + (1) cpd00509[c0]	(1) Phosphate_c0[c0] + (1) Deoxyinosine_c0[c0] <-> (1) HYXN_c0[c0] + (1) deoxyribose-1-phosphate_c0[c0]	0	-120.788	-1000	262	1000
rxn10013_c0	<	Cytosol_0	(GCF_000295655.1.CDS.1641 or GCF_000295655.1.CDS.1637)	acyl-CoA dehydrogenase (dodecanoyl-CoA)_c0		(1) cpd00003[c0] + (1) cpd01260[c0] <- (1) cpd00004[c0] + (1) cpd00067[c0] + (1) cpd02060[c0]	(1) NAD_c0[c0] + (1) Lauroyl-CoA_c0[c0] <- (1) NADH_c0[c0] + (1) H+_c0[c0] + (1) (2E)-Dodecenoyl-CoA_c0[c0]	-2.06666	-2.06666	-1000	-0.206666	0
rxn02832_c0	-	Cytosol_0	GCF_000295655.1.CDS.1328	(1R,6R)-6-hydroxy-2-succinylcyclohexa-2,4-diene-1-carboxylate hydrolyase (2-succinylbenzoate-forming)_c0		(1) cpd00001[c0] + (1) cpd01772[c0] <-> (1) cpd03451[c0]	(1) H2O_c0[c0] + (1) Succinylbenzoate_c0[c0] <-> (1) SHCHC_c0[c0]	-0.054405	-0.054405	-1000	-0.0054405	1000
rxn10052_c0	-	Cytosol_0	GCF_000295655.1.CDS.2071	adenylate kinase (Inorganic triphosphate)_c0		(1) cpd00018[c0] + (1) cpd00421[c0] <-> (1) cpd00008[c0] + (1) cpd00012[c0]	(1) AMP_c0[c0] + (1) Triphosphate_c0[c0] <-> (1) ADP_c0[c0] + (1) PPi_c0[c0]	-111.066	-504.863	-1000	269.872	1000
rxn04133_c0	>	Cytosol_0	Unknown	R06064_c0		(1) cpd00001[c0] + (1) cpd08625[c0] -> (1) cpd00011[c0] + (1) cpd00067[c0] + (1) cpd01092[c0]	(1) H2O_c0[c0] + (1) 5-Hydroxyisourate_c0[c0] -> (1) CO2_c0[c0] + (1) H+_c0[c0] + (1) Allantoin_c0[c0]	0	0	0	0	1000
rxn00193_c0	-	Cytosol_0	GCF_000295655.1.CDS.1258	glutamate racemase_c0		(1) cpd00023[c0] <-> (1) cpd00186[c0]	(1) L-Glutamate_c0[c0] <-> (1) D-Glutamate_c0[c0]	0.219719	0.0219719	-1000	0.219719	1000
rxn05326_c0	<	Cytosol_0	GCF_000295655.1.CDS.2089	Hexanoyl-[acyl-carrier protein]:malonyl-CoA C-acyltransferase(decarboxylating, oxoacyl- and enoyl-reducing)_c0		(1) cpd00003[c0] + (1) cpd11472[c0] <- (1) cpd00004[c0] + (1) cpd00067[c0] + (1) cpd11473[c0]	(1) NAD_c0[c0] + (1) Hexanoyl-ACP_c0[c0] <- (1) NADH_c0[c0] + (1) H+_c0[c0] + (1) (2E)-Hexenoyl-[acp]_c0[c0]	0	0	-1000	0	0
rxn00653_c0	-	Cytosol_0	GCF_000295655.1.CDS.860	3-aminopropanal:NAD+ oxidoreductase_c0		(1) cpd00004[c0] + (2) cpd00067[c0] + (1) cpd00085[c0] <-> (1) cpd00001[c0] + (1) cpd00003[c0] + (1) cpd01504[c0]	(1) NADH_c0[c0] + (2) H+_c0[c0] + (1) beta-Alanine_c0[c0] <-> (1) H2O_c0[c0] + (1) NAD_c0[c0] + (1) 3-Aminopropanal_c0[c0]	0	0	-1000	0	1000
rxn02166_c0	>	Cytosol_0	(GCF_000295655.1.CDS.1440 or GCF_000295655.1.CDS.120)	4-Nitrophenyl phosphate phosphohydrolase_c0		(1) cpd00001[c0] + (1) cpd02135[c0] -> (1) cpd00009[c0] + (1) cpd00646[c0]	(1) H2O_c0[c0] + (1) 4-Nitrophenyl phosphate_c0[c0] -> (1) Phosphate_c0[c0] + (1) PNP_c0[c0]	0	0	0	0	1000
rxn00256_c0	<	Cytosol_0	GCF_000295655.1.CDS.1003	acetyl-CoA:oxaloacetate C-acetyltransferase (thioester-hydrolysing)_c0		(1) cpd00010[c0] + (1) cpd00067[c0] + (1) cpd00137[c0] <- (1) cpd00001[c0] + (1) cpd00022[c0] + (1) cpd00032[c0]	(1) CoA_c0[c0] + (1) H+_c0[c0] + (1) Citrate_c0[c0] <- (1) H2O_c0[c0] + (1) Acetyl-CoA_c0[c0] + (1) Oxaloacetate_c0[c0]	0	-30.4789	-1000	0	0
rxn11937_c0	<	Cytosol_0	GCF_000295655.1.CDS.189	Nitrogen:(NAD) oxidoreductase (N2O-forming)_c0		(1) cpd00001[c0] + (1) cpd00003[c0] + (1) cpd00528[c0] <- (1) cpd00004[c0] + (1) cpd00067[c0] + (1) cpd00659[c0]	(1) H2O_c0[c0] + (1) NAD_c0[c0] + (1) N2_c0[c0] <- (1) NADH_c0[c0] + (1) H+_c0[c0] + (1) Nitrous oxide_c0[c0]	0	0	-1000	0	0
rxn08335_c0	>	Cytosol_0	GCF_000295655.1.CDS.365	(S)-dihydroorotate:quinone oxidoreductase_c0		(1) cpd00282[c0] + (1) cpd15560[c0] -> (1) cpd00247[c0] + (1) cpd15561[c0]	(1) S-Dihydroorotate_c0[c0] + (1) Ubiquinone-8_c0[c0] -> (1) Orotate_c0[c0] + (1) Ubiquinol-8_c0[c0]	0	0	0	0	1000
rxn03004_c0	-	Cytosol_0	GCF_000295655.1.CDS.1920	10-Formyltetrahydrofolate:5'-phosphoribosylglycinamide formyltransferase_c0		(1) cpd00201[c0] + (1) cpd02394[c0] <-> (1) cpd00067[c0] + (1) cpd00087[c0] + (1) cpd02678[c0]	(1) 10-Formyltetrahydrofolate_c0[c0] + (1) GAR_c0[c0] <-> (1) H+_c0[c0] + (1) Tetrahydrofolate_c0[c0] + (1) N-Formyl-GAR_c0[c0]	2.45668	0.245668	-1000	21.0615	1000
rxn10232_c0	-	Cytosol_0	GCF_000295655.1.CDS.833	isoheptadecanoyl-phosphatidylserine decarboxylase_c0		(2) cpd00067[c0] + (1) cpd15689[c0] <-> (1) cpd00011[c0] + (1) cpd15695[c0]	(2) H+_c0[c0] + (1) Diisoheptadecanoylphosphatidylserine_c0[c0] <-> (1) CO2_c0[c0] + (1) Diisoheptadecanoylphosphatidylethanolamine_c0[c0]	0.0935433	0.00935433	-1000	0.0935433	1000
rxn00138_c0	>	Cytosol_0	GCF_000295655.1.CDS.243	deamido-NAD+:ammonia ligase (AMP-forming)_c0		(1) cpd00002[c0] + (1) cpd00013[c0] + (1) cpd00638[c0] -> (1) cpd00003[c0] + (1) cpd00012[c0] + (1) cpd00018[c0] + (2) cpd00067[c0]	(1) ATP_c0[c0] + (1) NH3_c0[c0] + (1) Deamido-NAD_c0[c0] -> (1) NAD_c0[c0] + (1) PPi_c0[c0] + (1) AMP_c0[c0] + (2) H+_c0[c0]	0.054405	0.0054405	0	0.054405	1000
rxn06729_c0	>	Cytosol_0	GCF_000295655.1.CDS.1332	(R)-3-Hydroxytetradecanoly-[acyl-carrier-protein]:UDP-N-acetyl-glucosamine 3-O-(3-hydroxytetradecanoyl)transferase_c0		(1) cpd00037[c0] + (1) cpd00067[c0] + (1) cpd11484[c0] -> (1) cpd02886[c0] + (1) cpd11493[c0]	(1) UDP-N-acetylglucosamine_c0[c0] + (1) H+_c0[c0] + (1) HMA_c0[c0] -> (1) UDP-3-O-(beta-hydroxymyristoyl)-N-acetylglucosamine_c0[c0] + (1) ACP_c0[c0]	0.439437	0.0439437	0	0.439437	1000
rxn02167_c0	-	Cytosol_0	(GCF_000295655.1.CDS.453 or GCF_000295655.1.CDS.346)	(S)-3-Hydroxybutanoyl-CoA hydro-lyase_c0		(1) cpd00842[c0] <-> (1) cpd00001[c0] + (1) cpd00650[c0]	(1) (S)-3-Hydroxybutyryl-CoA_c0[c0] <-> (1) H2O_c0[c0] + (1) Crotonyl-CoA_c0[c0]	2.06666	0.206666	-1000	2.06666	1000
rxn05368_c0	-	Cytosol_0	GCF_000295655.1.CDS.722	8-methyl-3-oxo-decanoyl-ACP:NADP+ oxidoreductase_c0		(1) cpd00005[c0] + (1) cpd00067[c0] + (1) cpd11504[c0] <-> (1) cpd00006[c0] + (1) cpd11505[c0]	(1) NADPH_c0[c0] + (1) H+_c0[c0] + (1) 8-methyl-3-oxo-decanoyl-ACP_c0[c0] <-> (1) NADP_c0[c0] + (1) 8-methyl-3-hydroxy-decanoyl-ACP_c0[c0]	0.748346	0.0748346	-1000	0.748346	1000
rxn01858_c0	>	Cytosol_0	GCF_000295655.1.CDS.801	Deoxyadenosine aminohydrolase_c0		(1) cpd00001[c0] + (1) cpd00067[c0] + (1) cpd00438[c0] -> (1) cpd00013[c0] + (1) cpd03279[c0]	(1) H2O_c0[c0] + (1) H+_c0[c0] + (1) Deoxyadenosine_c0[c0] -> (1) NH3_c0[c0] + (1) Deoxyinosine_c0[c0]	0	0	0	262	1000
rxn01819_c0	>	Cytosol_0	GCF_000295655.1.CDS.1001	Nomega,Nomega'-dimethyl-L-arginine dimethylamidohydrolase_c0		(1) cpd00001[c0] + (1) cpd02279[c0] -> (1) cpd00274[c0] + (1) cpd00425[c0]	(1) H2O_c0[c0] + (1) NG,NG-Dimethyl-L-arginine_c0[c0] -> (1) Citrulline_c0[c0] + (1) (CH3)2NH_c0[c0]	0	0	0	0	1000
rxn05360_c0	-	Cytosol_0	GCF_000295655.1.CDS.722	4-methyl-3-oxo-hexanoyl-ACP:NADP+ oxidoreductase_c0		(1) cpd00005[c0] + (1) cpd00067[c0] + (1) cpd11496[c0] <-> (1) cpd00006[c0] + (1) cpd11497[c0]	(1) NADPH_c0[c0] + (1) H+_c0[c0] + (1) 4-methyl-3-oxo-hexanoyl-ACP_c0[c0] <-> (1) NADP_c0[c0] + (1) 4-methyl-3-hydroxy-hexanoyl-ACP_c0[c0]	0.748346	0.0748346	-1000	0.748346	1000
rxn02297_c0	>	Cytosol_0	GCF_000295655.1.CDS.60	6-Carboxyhexanoyl-CoA:L-alanine C-carboxyhexanoyltransferase (decarboxylating)_c0		(1) cpd00035[c0] + (1) cpd00067[c0] + (1) cpd00782[c0] -> (1) cpd00010[c0] + (1) cpd00011[c0] + (1) cpd00800[c0]	(1) L-Alanine_c0[c0] + (1) H+_c0[c0] + (1) Pimeloyl-CoA_c0[c0] -> (1) CoA_c0[c0] + (1) CO2_c0[c0] + (1) 8-Amino-7-oxononanoate_c0[c0]	0	0	0	0	1000
rxn05421_c0	>	Cytosol_0	((GCF_000295655.1.CDS.2095 or GCF_000295655.1.CDS.1922) and (GCF_000295655.1.CDS.917 or GCF_000295655.1.CDS.61))	8-methyl-nonanoyl-ACP:malonyl-[acyl-carrier-protein] C-acyltransferase (decarboxylating)_c0		(1) cpd11492[c0] + (1) cpd11557[c0] -> (1) cpd00011[c0] + (1) cpd11493[c0] + (1) cpd11558[c0]	(1) Malonyl-acyl-carrierprotein-_c0[c0] + (1) 8-methyl-nonanoyl-ACP_c0[c0] -> (1) CO2_c0[c0] + (1) ACP_c0[c0] + (1) 10-methyl-3-oxo-undecanoyl-ACP_c0[c0]	0	0	0	0	1000
rxn01799_c0	-	Cytosol_0	(GCF_000295655.1.CDS.1229 or GCF_000295655.1.CDS.1891)	deoxyuridine:orthophosphate 2-deoxy-D-ribosyltransferase_c0		(1) cpd00009[c0] + (1) cpd00412[c0] <-> (1) cpd00092[c0] + (1) cpd00509[c0]	(1) Phosphate_c0[c0] + (1) Deoxyuridine_c0[c0] <-> (1) Uracil_c0[c0] + (1) deoxyribose-1-phosphate_c0[c0]	0	0	-1000	20.3642	1000
rxn01485_c0	-	Cytosol_0	GCF_000295655.1.CDS.785	D-Glucosamine 1-phosphate 1,6-phosphomutase_c0		(1) cpd03671[c0] <-> (1) cpd00288[c0]	(1) D-Glucosamine1-phosphate_c0[c0] <-> (1) D-Glucosamine phosphate_c0[c0]	-0.878874	-0.878874	-1000	-0.0878874	1000
rxn05206_c0	-	Cytosol_0	(GCF_000295655.1.CDS.703 or GCF_000295655.1.CDS.1951)	TRANS-RXN-187.ce_c0		(1) cpd00205[e0] <-> (1) cpd00205[c0]	(1) K+_e0[e0] <-> (1) K+_c0[c0]	-595.664	-999.995	-1000	1000	1000
rxn03031_c0	<	Cytosol_0	GCF_000295655.1.CDS.1958	Succinyl-CoA:2,3,4,5-tetrahydropyridine-2,6-dicarboxylate N-succinyltransferase_c0		(1) cpd00001[c0] + (1) cpd00078[c0] + (1) cpd02465[c0] <- (1) cpd00010[c0] + (1) cpd02724[c0]	(1) H2O_c0[c0] + (1) Succinyl-CoA_c0[c0] + (1) tetrahydrodipicolinate_c0[c0] <- (1) CoA_c0[c0] + (1) N-Succinyl-L-2-amino-6-oxopimelate_c0[c0]	0	0	-1000	0	0
rxn09207_c0	>	Cytosol_0	GCF_000295655.1.CDS.1437	Phosphatidylserine syntase (n-C14:1)_c0		(1) cpd00054[c0] + (1) cpd15422[c0] -> (1) cpd00046[c0] + (2) cpd00067[c0] + (1) cpd15554[c0]	(1) L-Serine_c0[c0] + (1) CDP-1,2-ditetradec-7-enoylglycerol_c0[c0] -> (1) CMP_c0[c0] + (2) H+_c0[c0] + (1) phosphatidylserine ditetradec-7-enoyl_c0[c0]	0	0	0	0	1000
rxn09296_c0	>	Cytosol_0	(GCF_000295655.1.CDS.2041 or GCF_000295655.1.CDS.1547 or GCF_000295655.1.CDS.1466 or GCF_000295655.1.CDS.579)	hydrogen peroxide reductase (thioredoxin)_c0		(1) cpd00025[c0] + (1) cpd11421[c0] -> (2) cpd00001[c0] + (1) cpd11420[c0]	(1) H2O2_c0[c0] + (1) trdrd_c0[c0] -> (2) H2O_c0[c0] + (1) trdox_c0[c0]	0	0	0	0	1000
rxn00239_c0	-	Cytosol_0	GCF_000295655.1.CDS.344	ATP:GMP phosphotransferase_c0		(1) cpd00002[c0] + (1) cpd00067[c0] + (1) cpd00126[c0] <-> (1) cpd00008[c0] + (1) cpd00031[c0]	(1) ATP_c0[c0] + (1) H+_c0[c0] + (1) GMP_c0[c0] <-> (1) ADP_c0[c0] + (1) GDP_c0[c0]	1.35277	-999.846	-1000	1000	1000
rxn00441_c0	>	Cytosol_0	GCF_000295655.1.CDS.1622	R00621_c0		(1) cpd00024[c0] + (1) cpd00056[c0] + (1) cpd00067[c0] -> (1) cpd00011[c0] + (1) cpd03189[c0]	(1) 2-Oxoglutarate_c0[c0] + (1) TPP_c0[c0] + (1) H+_c0[c0] -> (1) CO2_c0[c0] + (1) 3-Carboxy-1-hydroxypropyl-ThPP_c0[c0]	0	0	0	996.228	1000
rxn00302_c0	>	Cytosol_0	GCF_000295655.1.CDS.439	GTP 8,9-hydrolase_c0		(1) cpd00001[c0] + (1) cpd00038[c0] -> (1) cpd03518[c0]	(1) H2O_c0[c0] + (1) GTP_c0[c0] -> (1) Formamidopyrimidine nucleoside triphosphate_c0[c0]	0	0	0	0.0816076	1000
rxn00467_c0	-	Cytosol_0	GCF_000295655.1.CDS.896	L-Ornithine:2-oxo-acid aminotransferase_c0		(1) cpd00024[c0] + (1) cpd00064[c0] <-> (1) cpd00023[c0] + (1) cpd00858[c0]	(1) 2-Oxoglutarate_c0[c0] + (1) Ornithine_c0[c0] <-> (1) L-Glutamate_c0[c0] + (1) L-Glutamate5-semialdehyde_c0[c0]	0	0	-1000	0	1000
rxn03130_c0	>	Cytosol_0	GCF_000295655.1.CDS.1046	UDP-2,3-bis[(3R)-3-hydroxymyristoyl]-alpha-D-glucosamine 2,3-bis[(3R)-3-hydroxymyristoyl]-beta-D-glucosaminyl 1-phosphate phosphohydrolase_c0		(1) cpd00001[c0] + (1) cpd02835[c0] -> (2) cpd00067[c0] + (1) cpd00091[c0] + (1) cpd02930[c0]	(1) H2O_c0[c0] + (1) UDP-2,3-bis(3-hydroxytetradecanoyl)glucosamine_c0[c0] -> (2) H+_c0[c0] + (1) UMP_c0[c0] + (1) Lipid X_c0[c0]	0.219719	0.0219719	0	0.219719	1000
rxn01791_c0	>	Cytosol_0	GCF_000295655.1.CDS.227	(R)-Pantoate:beta-alanine ligase (AMP-forming)_c0		(1) cpd00002[c0] + (1) cpd00085[c0] + (1) cpd00408[c0] -> (1) cpd00012[c0] + (1) cpd00018[c0] + (2) cpd00067[c0] + (1) cpd00644[c0]	(1) ATP_c0[c0] + (1) beta-Alanine_c0[c0] + (1) Pantoate_c0[c0] -> (1) PPi_c0[c0] + (1) AMP_c0[c0] + (2) H+_c0[c0] + (1) PAN_c0[c0]	0.054405	0.0054405	0	0.054405	1000
rxn00183_c0	>	Cytosol_0	GCF_000295655.1.CDS.1188	L-Glutamate 5-semialdehyde:NAD+ oxidoreductase_c0		(1) cpd00001[c0] + (1) cpd00003[c0] + (1) cpd00858[c0] -> (1) cpd00004[c0] + (1) cpd00023[c0] + (2) cpd00067[c0]	(1) H2O_c0[c0] + (1) NAD_c0[c0] + (1) L-Glutamate5-semialdehyde_c0[c0] -> (1) NADH_c0[c0] + (1) L-Glutamate_c0[c0] + (2) H+_c0[c0]	0	0	0	0	1000
rxn10308_c0	-	Cytosol_0	GCF_000295655.1.CDS.662	myristoyl-lipoteichoic acid synthesis (n-24), linked, N-acetylglucosamine substituted_c0		(24) cpd00037[c0] + (1) cpd15747[c0] <-> (24) cpd00014[c0] + (1) cpd15765[c0]	(24) UDP-N-acetylglucosamine_c0[c0] + (1) Myristoyllipoteichoic acid (n-24), linked, unsubstituted_c0[c0] <-> (24) UDP_c0[c0] + (1) Myristoyllipoteichoic acid (n-24), linked, N-acetyl-D-glucosamine_c0[c0]	0	0	-1000	0	1000
rxn06526_c0	-	Cytosol_0	(GCF_000295655.1.CDS.841 or GCF_000295655.1.CDS.923)	protein-dithiol:NADP+ oxidoreductase_c0		(1) cpd00006[c0] + (1) cpd12072[c0] <-> (1) cpd00005[c0] + (1) cpd00067[c0] + (1) cpd12139[c0]	(1) NADP_c0[c0] + (1) Protein dithiol_c0[c0] <-> (1) NADPH_c0[c0] + (1) H+_c0[c0] + (1) Protein disulfide_c0[c0]	0	0	-1000	0	1000
rxn01329_c0	-	Cytosol_0	(GCF_000295655.1.CDS.1205 or GCF_000295655.1.CDS.785)	D-mannose 6-phosphate 1,6-phosphomutase_c0		(1) cpd00235[c0] <-> (1) cpd00485[c0]	(1) D-mannose-6-phosphate_c0[c0] <-> (1) D-Mannose1-phosphate_c0[c0]	0	0	-1000	0	1000
rxn02507_c0	>	Cytosol_0	GCF_000295655.1.CDS.1873	1-(2-Carboxyphenylamino)-1-deoxy-D-ribulose-5-phosphate carboxy-lyase(cyclizing)_c0		(1) cpd00067[c0] + (1) cpd00956[c0] -> (1) cpd00001[c0] + (1) cpd00011[c0] + (1) cpd02210[c0]	(1) H+_c0[c0] + (1) 1-(2-carboxyphenylamino)-1-deoxyribulose 5-phosphate_c0[c0] -> (1) H2O_c0[c0] + (1) CO2_c0[c0] + (1) Indoleglycerol phosphate_c0[c0]	0.41467	0.041467	0	0.41467	1000
rxn10220_c0	-	Cytosol_0	GCF_000295655.1.CDS.832	isoheptadecanoyl-phosphatidate cytidylyltransferase_c0		(1) cpd00052[c0] + (1) cpd15677[c0] <-> (1) cpd00012[c0] + (1) cpd00067[c0] + (1) cpd15683[c0]	(1) CTP_c0[c0] + (1) 1,2-diisoheptadecanoyl-sn-glycerol 3-phosphate_c0[c0] <-> (1) PPi_c0[c0] + (1) H+_c0[c0] + (1) CDP-1,2-diisoheptadecanoylglycerol_c0[c0]	0.374173	0.0374173	-1000	0.374173	1000
rxn05464_c0	>	Cytosol_0	GCF_000295655.1.CDS.2089	trans-Octodec-2-enoyl-ACP:NAD+ oxidoreductase (A-specific)_c0		(1) cpd00004[c0] + (1) cpd00067[c0] + (1) cpd11572[c0] -> (1) cpd00003[c0] + (1) cpd11573[c0]	(1) NADH_c0[c0] + (1) H+_c0[c0] + (1) trans-Octodec-2-enoyl-ACP_c0[c0] -> (1) NAD_c0[c0] + (1) Octodecanoyl-ACP_c0[c0]	0.748346	0.0748346	0	0.748346	1000
rxn01964_c0	>	Cytosol_0	((GCF_000295655.1.CDS.1877 or GCF_000295655.1.CDS.1878) and GCF_000295655.1.CDS.1875)	L-serine hydro-lyase [adding 1-C-(indol-3-yl)glycerol 3-phosphate; L-tryptophan and glyceraldehyde-3-phosphate-forming]_c0		(1) cpd00054[c0] + (1) cpd02210[c0] -> (1) cpd00001[c0] + (1) cpd00065[c0] + (1) cpd00102[c0]	(1) L-Serine_c0[c0] + (1) Indoleglycerol phosphate_c0[c0] -> (1) H2O_c0[c0] + (1) L-Tryptophan_c0[c0] + (1) Glyceraldehyde3-phosphate_c0[c0]	0.41467	0	0	0.41467	1000
rxn02341_c0	>	Cytosol_0	(GCF_000295655.1.CDS.549 and GCF_000295655.1.CDS.549)	N-[(R)-4'-Phosphopantothenoyl]-L-cysteine carboxy-lyase_c0		(1) cpd00067[c0] + (1) cpd02666[c0] -> (1) cpd00011[c0] + (1) cpd00834[c0]	(1) H+_c0[c0] + (1) (R)-4'-Phosphopantothenoyl-L-cysteine_c0[c0] -> (1) CO2_c0[c0] + (1) Phosphopantetheine_c0[c0]	0.054405	0.0054405	0	0.054405	1000
rxn01923_c0	>	Cytosol_0	GCF_000295655.1.CDS.2083	2-Methylpropanoyl-CoA:oxygen 2,3-oxidoreductase_c0		(1) cpd00007[c0] + (2) cpd00481[c0] -> (2) cpd00001[c0] + (2) cpd02187[c0]	(1) O2_c0[c0] + (2) Isobutyryl-CoA_c0[c0] -> (2) H2O_c0[c0] + (2) Methacrylyl-CoA_c0[c0]	0	0	0	0	1000
rxn06591_c0	-	Cytosol_0	GCF_000295655.1.CDS.512	L-glutamate-semialdehyde: NADP+ oxidoreductase(L-glutamyl-tRNA(Glu)-forming)_c0		(1) cpd00005[c0] + (1) cpd00067[c0] + (1) cpd12227[c0] <-> (1) cpd00006[c0] + (1) cpd02345[c0] + (1) cpd11912[c0]	(1) NADPH_c0[c0] + (1) H+_c0[c0] + (1) L-Glutamyl-tRNA-Glu_c0[c0] <-> (1) NADP_c0[c0] + (1) L-Glutamate1-semialdehyde_c0[c0] + (1) tRNA-Glu_c0[c0]	0.21762	0.021762	-1000	0.21762	1000
rxn01137_c0	>	Cytosol_0	GCF_000295655.1.CDS.801	Adenosine aminohydrolase_c0		(1) cpd00001[c0] + (1) cpd00067[c0] + (1) cpd00182[c0] -> (1) cpd00013[c0] + (1) cpd00246[c0]	(1) H2O_c0[c0] + (1) H+_c0[c0] + (1) Adenosine_c0[c0] -> (1) NH3_c0[c0] + (1) Inosine_c0[c0]	0	0	0	262	1000
rxn03182_c0	-	Cytosol_0	GCF_000295655.1.CDS.525	CMP-3-deoxy-D-manno-oct-2-ulosonate:lipid IVA 3-deoxy-D-manno-oct-2-ulosonate transferase_c0		(1) cpd02546[c0] + (1) cpd02993[c0] <-> (1) cpd00046[c0] + (1) cpd00067[c0] + (1) cpd03585[c0]	(1) CMP-KDO_c0[c0] + (1) Lipid IV(A)_c0[c0] <-> (1) CMP_c0[c0] + (1) H+_c0[c0] + (1) KDO-lipid IV(A)_c0[c0]	0.219719	0.0219719	-1000	0.219719	1000
rxn01343_c0	-	Cytosol_0	GCF_000295655.1.CDS.1354	ATP:Sedoheptulose 7-phosphate 1-phosphotransferase_c0		(1) cpd00002[c0] + (1) cpd00238[c0] <-> (1) cpd00008[c0] + (1) cpd00067[c0] + (1) cpd00349[c0]	(1) ATP_c0[c0] + (1) Sedoheptulose7-phosphate_c0[c0] <-> (1) ADP_c0[c0] + (1) H+_c0[c0] + (1) Sedoheptulose 1,7-bisphosphate_c0[c0]	-1.28928	-1000	-1000	999.381	1000
rxn00224_c0	-	Cytosol_0	GCF_000295655.1.CDS.471	protoheme ferro-lyase (protoporphyrin-forming)_c0		(1) cpd01476[c0] + (1) cpd10515[c0] <-> (1) cpd00028[c0] + (2) cpd00067[c0]	(1) Protoporphyrin_c0[c0] + (1) Fe2+_c0[c0] <-> (1) Heme_c0[c0] + (2) H+_c0[c0]	0	0	-1000	0	1000
rxn05372_c0	-	Cytosol_0	GCF_000295655.1.CDS.722	10-methyl-3-oxo-dodecanoyl-ACP:NADP+ oxidoreductase_c0		(1) cpd00005[c0] + (1) cpd00067[c0] + (1) cpd11508[c0] <-> (1) cpd00006[c0] + (1) cpd11509[c0]	(1) NADPH_c0[c0] + (1) H+_c0[c0] + (1) 10-methyl-3-oxo-dodecanoyl-ACP_c0[c0] <-> (1) NADP_c0[c0] + (1) 10-methyl-3-hydroxy-dodecanoyl-ACP_c0[c0]	0.748346	0.0748346	-1000	0.748346	1000
rxn06510_c0	-	Cytosol_0	GCF_000295655.1.CDS.2084	Lauroyl-CoA:acetyl-CoA C-acyltransferase_c0		(1) cpd00022[c0] + (1) cpd01260[c0] <-> (1) cpd00010[c0] + (1) cpd12689[c0]	(1) Acetyl-CoA_c0[c0] + (1) Lauroyl-CoA_c0[c0] <-> (1) CoA_c0[c0] + (1) 3-Oxotetradecanoyl-CoA_c0[c0]	2.06666	0.206666	-1000	2.06666	1000
rxn08307_c0	-	Cytosol_0	GCF_000295655.1.CDS.832	CDP-diacylglycerol synthetase (n-C14:0)_c0		(1) cpd00052[c0] + (1) cpd15522[c0] <-> (1) cpd00012[c0] + (1) cpd00067[c0] + (1) cpd15423[c0]	(1) CTP_c0[c0] + (1) 1,2-ditetradecanoyl-sn-glycerol 3-phosphate_c0[c0] <-> (1) PPi_c0[c0] + (1) H+_c0[c0] + (1) CDP-1,2-ditetradecanoylglycerol_c0[c0]	0	0	-1000	0	1000
rxn05426_c0	-	Cytosol_0	GCF_000295655.1.CDS.722	12-methyl-3-oxo-tridecanoyl-ACP:NADP+ oxidoreductase_c0		(1) cpd00005[c0] + (1) cpd00067[c0] + (1) cpd11562[c0] <-> (1) cpd00006[c0] + (1) cpd11563[c0]	(1) NADPH_c0[c0] + (1) H+_c0[c0] + (1) 12-methyl-3-oxo-tridecanoyl-ACP_c0[c0] <-> (1) NADP_c0[c0] + (1) 12-methyl-3-hydroxy-tridecanoyl-ACP_c0[c0]	0	0	-1000	0	1000
rxn00209_c0	>	Cytosol_0	GCF_000295655.1.CDS.1490	Pyridoxine 5-phosphate:oxygen oxidoreductase_c0		(1) cpd00007[c0] + (1) cpd00478[c0] -> (1) cpd00016[c0] + (1) cpd00025[c0]	(1) O2_c0[c0] + (1) Pyridoxine phosphate_c0[c0] -> (1) Pyridoxal phosphate_c0[c0] + (1) H2O2_c0[c0]	0	0	0	0	1000
rxn02474_c0	-	Cytosol_0	GCF_000295655.1.CDS.204	5-amino-6-(5-phosphoribitylamino)uracil:NADP+ 1'-oxidoreductase_c0		(1) cpd00006[c0] + (1) cpd02720[c0] <-> (1) cpd00005[c0] + (1) cpd00067[c0] + (1) cpd00931[c0]	(1) NADP_c0[c0] + (1) 5-Amino-6--5-phosphoribitylaminouracil_c0[c0] <-> (1) NADPH_c0[c0] + (1) H+_c0[c0] + (1) 5-Amino-6--5-phosphoribosylaminouracil_c0[c0]	-0.054405	-0.054405	-1000	-0.0054405	1000
rxn03246_c0	-	Cytosol_0	(GCF_000295655.1.CDS.2086 and GCF_000295655.1.CDS.2086)	(S)-hydroxyoctanoyl-CoA:NAD+ oxidoreductase_c0		(1) cpd00003[c0] + (1) cpd03120[c0] <-> (1) cpd00004[c0] + (1) cpd00067[c0] + (1) cpd03121[c0]	(1) NAD_c0[c0] + (1) (S)-Hydroxyoctanoyl-CoA_c0[c0] <-> (1) NADH_c0[c0] + (1) H+_c0[c0] + (1) 3-Oxooctanoyl-CoA_c0[c0]	-2.06666	-2.06666	-1000	-0.206666	1000
rxn12645_c0	-	Cytosol_0	(GCF_000295655.1.CDS.1740 or GCF_000295655.1.CDS.1488)	methionyl aminopeptidase_c0		(1) cpd00001[c0] + (1) cpd11581[c0] <-> (1) cpd00033[c0] + (1) cpd00132[c0]	(1) H2O_c0[c0] + (1) gly-asn-L_c0[c0] <-> (1) Glycine_c0[c0] + (1) L-Asparagine_c0[c0]	0	0	-1000	0	1000
rxn00274_c0	-	Cytosol_0	(GCF_000295655.1.CDS.1556 or GCF_000295655.1.CDS.1527)	Acetyl-CoA:glycine C-acetyltransferase_c0		(1) cpd00022[c0] + (1) cpd00033[c0] <-> (1) cpd00010[c0] + (1) cpd02211[c0]	(1) Acetyl-CoA_c0[c0] + (1) Glycine_c0[c0] <-> (1) CoA_c0[c0] + (1) L-2-Amino-acetoacetate_c0[c0]	1.85428	0.185428	-1000	1.85428	1000
rxn10312_c0	-	Cytosol_0	GCF_000295655.1.CDS.662	isotetradecanoyl-lipoteichoic acid synthesis (n-24), linked, N-acetylglucosamine substituted_c0		(24) cpd00037[c0] + (1) cpd15751[c0] <-> (24) cpd00014[c0] + (1) cpd15769[c0]	(24) UDP-N-acetylglucosamine_c0[c0] + (1) Isotetradecanoyllipoteichoic acid (n-24), linked, unsubstituted_c0[c0] <-> (24) UDP_c0[c0] + (1) Isotetradecanoyllipoteichoic acid (n-24), linked, N-acetyl-D-glucosamine_c0[c0]	0	0	-1000	0	1000
rxn00715_c0	-	Cytosol_0	GCF_000295655.1.CDS.1848	ITP:uridine 5'-phosphotransferase_c0		(1) cpd00068[c0] + (1) cpd00249[c0] <-> (1) cpd00067[c0] + (1) cpd00090[c0] + (1) cpd00091[c0]	(1) ITP_c0[c0] + (1) Uridine_c0[c0] <-> (1) H+_c0[c0] + (1) IDP_c0[c0] + (1) UMP_c0[c0]	0	-1000	-1000	1000	1000
rxn06335_c0	-	Cytosol_0	GCF_000295655.1.CDS.1761	(S)-2-methylbutanoyl-CoA:enzyme N6-(dihydrolipoyl)lysine S-(2-methylbutanoyl)transferase_c0		(1) cpd00449[c0] + (1) cpd00760[c0] <-> (1) cpd00010[c0] + (1) cpd14703[c0]	(1) Dihydrolipoamide_c0[c0] + (1) 2-Methylbutyryl-CoA_c0[c0] <-> (1) CoA_c0[c0] + (1) S-(2-Methylbutanoyl)-dihydrolipoamide-E_c0[c0]	-0.748346	-0.748346	-1000	-0.0748346	1000
rxn09448_c0	>	Cytosol_0	(GCF_000295655.1.CDS.1246 or GCF_000295655.1.CDS.1636)	fatty-acid--CoA ligase (octadecenoate)_c0		(1) cpd00002[c0] + (1) cpd00010[c0] + (1) cpd15269[c0] -> (1) cpd00012[c0] + (1) cpd00018[c0] + (1) cpd15274[c0]	(1) ATP_c0[c0] + (1) CoA_c0[c0] + (1) octadecenoate_c0[c0] -> (1) PPi_c0[c0] + (1) AMP_c0[c0] + (1) Octadecenoyl-CoA_c0[c0]	0	0	0	0	1000
rxn09208_c0	>	Cytosol_0	GCF_000295655.1.CDS.1437	Phosphatidylserine syntase (n-C16:0)_c0		(1) cpd00054[c0] + (1) cpd15419[c0] -> (1) cpd00046[c0] + (2) cpd00067[c0] + (1) cpd15555[c0]	(1) L-Serine_c0[c0] + (1) CDP-1,2-dihexadecanoylglycerol_c0[c0] -> (1) CMP_c0[c0] + (2) H+_c0[c0] + (1) phosphatidylserine dihexadecanoyl_c0[c0]	0	0	0	0	1000
rxn05439_c0	>	Cytosol_0	GCF_000295655.1.CDS.2089	5-methyl-trans-hex-2-enoyl-ACP:NAD+ oxidoreductase (A-specific)_c0		(1) cpd00004[c0] + (1) cpd00067[c0] + (1) cpd11523[c0] -> (1) cpd00003[c0] + (1) cpd11524[c0]	(1) NADH_c0[c0] + (1) H+_c0[c0] + (1) 5-methyl-trans-hex-2-enoyl-ACP_c0[c0] -> (1) NAD_c0[c0] + (1) 5-methyl-hexanoyl-ACP_c0[c0]	0.748346	0.0748346	0	0.748346	1000
rxn10211_c0	>	Cytosol_0	GCF_000295655.1.CDS.409	palmitoyl-1-acylglycerol-3-phosphate O-acyltransferase_c0		(1) cpd00134[c0] + (1) cpd15327[c0] -> (1) cpd00010[c0] + (1) cpd15524[c0]	(1) Palmitoyl-CoA_c0[c0] + (1) 1-hexadecanoyl-sn-glycerol 3-phosphate_c0[c0] -> (1) CoA_c0[c0] + (1) 1,2-dihexadecanoyl-sn-glycerol 3-phosphate_c0[c0]	0	0	0	0	1000
rxn02914_c0	-	Cytosol_0	GCF_000295655.1.CDS.1948	3-Phosphoserine:2-oxoglutarate aminotransferase_c0		(1) cpd00024[c0] + (1) cpd00738[c0] <-> (1) cpd00023[c0] + (1) cpd02069[c0]	(1) 2-Oxoglutarate_c0[c0] + (1) phosphoserine_c0[c0] <-> (1) L-Glutamate_c0[c0] + (1) 3-Phosphonooxypyruvate_c0[c0]	-11.0892	-998.427	-1000	-1.10892	1000
rxn01603_c0	>	Cytosol_0	(GCF_000295655.1.CDS.590 and GCF_000295655.1.CDS.590)	7,8-dihydropteroate:L-glutamate ligase (ADP-forming)_c0		(1) cpd00002[c0] + (1) cpd00023[c0] + (1) cpd00683[c0] -> (1) cpd00008[c0] + (1) cpd00009[c0] + (1) cpd00067[c0] + (1) cpd00330[c0]	(1) ATP_c0[c0] + (1) L-Glutamate_c0[c0] + (1) Dihydropteroate_c0[c0] -> (1) ADP_c0[c0] + (1) Phosphate_c0[c0] + (1) H+_c0[c0] + (1) Dihydrofolate_c0[c0]	0.0816076	0.00816076	0	0.0816076	1000
rxn00686_c0	-	Cytosol_0	GCF_000295655.1.CDS.1151	5,6,7,8-tetrahydrofolate:NADP+ oxidoreductase_c0		(1) cpd00006[c0] + (1) cpd00087[c0] <-> (1) cpd00005[c0] + (1) cpd00067[c0] + (1) cpd00330[c0]	(1) NADP_c0[c0] + (1) Tetrahydrofolate_c0[c0] <-> (1) NADPH_c0[c0] + (1) H+_c0[c0] + (1) Dihydrofolate_c0[c0]	-4.12164	-78.3602	-1000	-0.00816076	1000
rxn05456_c0	-	Cytosol_0	GCF_000295655.1.CDS.580	14-methyl-pentadecanoyl-ACP:[acyl-carrier-protein] transferase_c0		(1) cpd00010[c0] + (2) cpd00067[c0] + (1) cpd11569[c0] <-> (1) cpd11441[c0] + (1) cpd11493[c0]	(1) CoA_c0[c0] + (2) H+_c0[c0] + (1) 14-methyl-pentadecanoyl-ACP_c0[c0] <-> (1) fa6coa_c0[c0] + (1) ACP_c0[c0]	0	0	-1000	0	1000
rxn06075_c0	<	Cytosol_0	(GCF_000295655.1.CDS.1063 or GCF_000295655.1.CDS.1064)	2'-Deoxyuridine 5'-diphosphate:oxidized-thioredoxin 2'-oxidoreductase_c0		(1) cpd00001[c0] + (1) cpd00978[c0] + (1) cpd11420[c0] <- (1) cpd00014[c0] + (1) cpd11421[c0]	(1) H2O_c0[c0] + (1) dUDP_c0[c0] + (1) trdox_c0[c0] <- (1) UDP_c0[c0] + (1) trdrd_c0[c0]	0	0	-1000	0	0
rxn00689_c0	>	Cytosol_0	(GCF_000295655.1.CDS.590 and GCF_000295655.1.CDS.590)	Tetrahydrofolate:L-glutamate gamma-ligase (ADP-forming)_c0		(1) cpd00002[c0] + (1) cpd00023[c0] + (1) cpd00087[c0] -> (1) cpd00008[c0] + (1) cpd00009[c0] + (1) cpd00067[c0] + (1) cpd06227[c0]	(1) ATP_c0[c0] + (1) L-Glutamate_c0[c0] + (1) Tetrahydrofolate_c0[c0] -> (1) ADP_c0[c0] + (1) Phosphate_c0[c0] + (1) H+_c0[c0] + (1) THF-L-glutamate_c0[c0]	0	0	0	0	1000
rxn01286_c0	>	Cytosol_0	GCF_000295655.1.CDS.860	D-Glyceraldehyde:NAD+ oxidoreductase_c0		(1) cpd00001[c0] + (1) cpd00003[c0] + (1) cpd00448[c0] -> (1) cpd00004[c0] + (2) cpd00067[c0] + (1) cpd00223[c0]	(1) H2O_c0[c0] + (1) NAD_c0[c0] + (1) D-Glyceraldehyde_c0[c0] -> (1) NADH_c0[c0] + (2) H+_c0[c0] + (1) Glycerate_c0[c0]	0	0	0	0	1000
rxn05289_c0	-	Cytosol_0	(GCF_000295655.1.CDS.2161 or GCF_000295655.1.CDS.1088)	NADPH:oxidized-thioredoxin oxidoreductase_c0		(1) cpd00005[c0] + (1) cpd00067[c0] + (1) cpd11420[c0] <-> (1) cpd00006[c0] + (1) cpd11421[c0]	(1) NADPH_c0[c0] + (1) H+_c0[c0] + (1) trdox_c0[c0] <-> (1) NADP_c0[c0] + (1) trdrd_c0[c0]	56.248	0.0098816	-1000	120.618	1000
rxn05467_c0	-	Cytosol_0	Unknown	CO2 transporter via diffusion_c0		(1) cpd00011[e0] <-> (1) cpd00011[c0]	(1) CO2_e0[e0] <-> (1) CO2_c0[c0]	-185.952	-220.727	-1000	-18.5952	1000
rxn00117_c0	-	Cytosol_0	GCF_000295655.1.CDS.156	ATP:UDP phosphotransferase_c0		(1) cpd00002[c0] + (1) cpd00014[c0] <-> (1) cpd00008[c0] + (1) cpd00062[c0]	(1) ATP_c0[c0] + (1) UDP_c0[c0] <-> (1) ADP_c0[c0] + (1) UTP_c0[c0]	0	-999.956	-1000	1000	1000
rxn05343_c0	>	Cytosol_0	((GCF_000295655.1.CDS.917 or GCF_000295655.1.CDS.61) and (GCF_000295655.1.CDS.2095 or GCF_000295655.1.CDS.1922))	Octanoyl-[acyl-carrier protein]:malonyl-[acyl-carrier-protein] C-acyltransferase (decarboxylating)_c0		(1) cpd11470[c0] + (1) cpd11492[c0] -> (1) cpd00011[c0] + (1) cpd11487[c0] + (1) cpd11493[c0]	(1) Octanoyl-ACP_c0[c0] + (1) Malonyl-acyl-carrierprotein-_c0[c0] -> (1) CO2_c0[c0] + (1) 3-oxodecanoyl-acp_c0[c0] + (1) ACP_c0[c0]	0	0	0	0	1000
rxn01520_c0	>	Cytosol_0	GCF_000295655.1.CDS.1338	5,10-Methylenetetrahydrofolate:dUMP C-methyltransferase_c0		(1) cpd00125[c0] + (1) cpd00299[c0] -> (1) cpd00298[c0] + (1) cpd00330[c0]	(1) 5-10-Methylenetetrahydrofolate_c0[c0] + (1) dUMP_c0[c0] -> (1) dTMP_c0[c0] + (1) Dihydrofolate_c0[c0]	4.04003	0	0	78.352	1000
rxn05425_c0	>	Cytosol_0	((GCF_000295655.1.CDS.2095 or GCF_000295655.1.CDS.1922) and (GCF_000295655.1.CDS.917 or GCF_000295655.1.CDS.61))	10-methyl-undecanoyl-ACP:malonyl-[acyl-carrier-protein] C-acyltransferase (decarboxylating)_c0		(1) cpd11492[c0] + (1) cpd11561[c0] -> (1) cpd00011[c0] + (1) cpd11493[c0] + (1) cpd11562[c0]	(1) Malonyl-acyl-carrierprotein-_c0[c0] + (1) 10-methyl-undecanoyl-ACP_c0[c0] -> (1) CO2_c0[c0] + (1) ACP_c0[c0] + (1) 12-methyl-3-oxo-tridecanoyl-ACP_c0[c0]	0	0	0	0	1000
rxn05736_c0	>	Cytosol_0	(GCF_000295655.1.CDS.1636 or GCF_000295655.1.CDS.1246)	acyl-coenzyme A ligase_c0		(1) cpd00002[c0] + (1) cpd00010[c0] + (1) cpd03847[c0] -> (1) cpd00012[c0] + (1) cpd00018[c0] + (1) cpd00067[c0] + (1) cpd01695[c0]	(1) ATP_c0[c0] + (1) CoA_c0[c0] + (1) Myristic acid_c0[c0] -> (1) PPi_c0[c0] + (1) AMP_c0[c0] + (1) H+_c0[c0] + (1) Myristoyl-CoA_c0[c0]	0	0	0	0	1000
rxn03445_c0	-	Cytosol_0	GCF_000295655.1.CDS.1948	O-Phospho-4-hydroxy-L-threonine:2-oxoglutarate aminotransferase_c0		(1) cpd00024[c0] + (1) cpd03607[c0] <-> (1) cpd00023[c0] + (1) cpd03606[c0]	(1) 2-Oxoglutarate_c0[c0] + (1) 4-(Phosphonooxy)-threonine_c0[c0] <-> (1) L-Glutamate_c0[c0] + (1) 2-Oxo-3-hydroxy-4-phosphobutanoate_c0[c0]	0	0	-1000	0	1000
rxn05383_c0	-	Cytosol_0	GCF_000295655.1.CDS.580	3-methylbutanoyl-CoA:[acyl-carrier-protein] transferase_c0		(1) cpd01882[c0] + (1) cpd11493[c0] <-> (1) cpd00010[c0] + (1) cpd00067[c0] + (1) cpd11520[c0]	(1) Isovaleryl-CoA_c0[c0] + (1) ACP_c0[c0] <-> (1) CoA_c0[c0] + (1) H+_c0[c0] + (1) isovaleryl-ACP_c0[c0]	0.748346	0.0748346	-1000	0.748346	1000
rxn00839_c0	-	Cytosol_0	GCF_000295655.1.CDS.156	ATP:dADP phosphotransferase_c0		(1) cpd00002[c0] + (1) cpd00177[c0] <-> (1) cpd00008[c0] + (1) cpd00115[c0]	(1) ATP_c0[c0] + (1) dADP_c0[c0] <-> (1) ADP_c0[c0] + (1) dATP_c0[c0]	0.182711	-999.846	-1000	1000	1000
rxn08708_c0	>	Cytosol_0	Unknown	LPS heptose kinase I (LPS core synthesis)_c0		(1) cpd00002[c0] + (1) cpd15484[c0] -> (1) cpd00008[c0] + (4) cpd00067[c0] + (1) cpd15549[c0]	(1) ATP_c0[c0] + (1) heptosyl-heptosyl-kdo2-lipidA_c0[c0] -> (1) ADP_c0[c0] + (4) H+_c0[c0] + (1) phospho-heptosyl-heptosyl-kdo2-lipidA_c0[c0]	0.219719	0.0219719	0	0.219719	1000
rxn00931_c0	<	Cytosol_0	Unknown	L-Proline:NADP+ 5-oxidoreductase_c0		(1) cpd00006[c0] + (1) cpd00129[c0] <- (1) cpd00005[c0] + (2) cpd00067[c0] + (1) cpd02431[c0]	(1) NADP_c0[c0] + (1) L-Proline_c0[c0] <- (1) NADPH_c0[c0] + (2) H+_c0[c0] + (1) 1-Pyrroline-5-carboxylate_c0[c0]	-1.61956	-1.61956	-1000	-0.161956	0
rxn10266_c0	>	Cytosol_0	Unknown	anteisoheptadecanoyl-Phosphatidylglycerophosphate phosphohydrolase_c0		(1) cpd00001[c0] + (1) cpd15717[c0] -> (1) cpd00009[c0] + (1) cpd00067[c0] + (1) cpd15723[c0]	(1) H2O_c0[c0] + (1) Dianteisoheptadecanoylphosphatidylglycerophosphate_c0[c0] -> (1) Phosphate_c0[c0] + (1) H+_c0[c0] + (1) Dianteisoheptadecanoylphosphatidylglycerol_c0[c0]	0.28063	0.028063	0	0.28063	1000
rxn10338_c0	>	Cytosol_0	Unknown	anteisoheptadecanoyl-cardiolipin synthase_c0		(2) cpd15723[c0] -> (1) cpd00100[c0] + (1) cpd15795[c0]	(2) Dianteisoheptadecanoylphosphatidylglycerol_c0[c0] -> (1) Glycerol_c0[c0] + (1) Anteisoheptadecanoylcardiolipin (B. subtilis)_c0[c0]	0.0935433	0.00935433	0	0.0935433	1000
rxn12225_c0	>	Cytosol_0	Unknown	2-octaprenylphenol hydroxylase_c0		(1) cpd00007[c0] + (2) cpd03444[c0] -> (2) cpd03445[c0]	(1) O2_c0[c0] + (2) 2-Octaprenylphenol_c0[c0] -> (2) 2-Octaprenyl-6-hydroxyphenol_c0[c0]	0.0136013	0.00136013	0	0.0136013	1000
rxn03150_c0	>	Cytosol_0	Unknown	R04594_c0		(1) cpd00001[c0] + (1) cpd02904[c0] -> (1) cpd00009[c0] + (1) cpd03423[c0]	(1) H2O_c0[c0] + (1) alpha-Ribazole 5'-phosphate_c0[c0] -> (1) Phosphate_c0[c0] + (1) alpha-Ribazole_c0[c0]	0.0272025	0.00272025	0	0.0272025	1000
rxn00704_c0	<	Cytosol_0	Unknown	alpha-D-Glucose 1-phosphate 1,6-phosphomutase_c0		(1) cpd00089[c0] <- (1) cpd00079[c0]	(1) Glucose-1-phosphate_c0[c0] <- (1) D-glucose-6-phosphate_c0[c0]	-0.219719	-0.219719	-1000	-0.0219719	0
rxn13661_c0	<	Cytosol_0	Unknown	S-adenosylmethione:2-demthylmenaquinone methyltransferase (menaquinone 7)_c0		(1) cpd00017[c0] + (1) cpd11425[c0] <- (1) cpd00019[c0] + (1) cpd00067[c0] + (1) cpd11606[c0]	(1) S-Adenosyl-L-methionine_c0[c0] + (1) 2dmmq7_c0[c0] <- (1) S-Adenosyl-homocysteine_c0[c0] + (1) H+_c0[c0] + (1) Menaquinone 7_c0[c0]	0	0	-1000	0	0
rxn03511_c0	>	Cytosol_0	Unknown	ADP-D-glycero-D-manno-heptose 6-epimerase_c0		(1) cpd03830[c0] -> (1) cpd03831[c0]	(1) ADP-D-glycero-D-manno-heptose_c0[c0] -> (1) ADP-L-glycero-D-manno-heptose_c0[c0]	0.878874	0.0878874	0	0.878874	1000
rxn05029_c0	>	Cytosol_0	Unknown	ATP:cobinamide Cobeta-adenosyltransferase_c0		(1) cpd00002[c0] + (1) cpd00067[c0] + (1) cpd03422[c0] -> (1) cpd00421[c0] + (1) cpd03918[c0]	(1) ATP_c0[c0] + (1) H+_c0[c0] + (1) Cobinamide_c0[c0] -> (1) Triphosphate_c0[c0] + (1) Adenosyl cobinamide_c0[c0]	0.0272025	0.00272025	0	0.0272025	1000
rxn10260_c0	>	Cytosol_0	Unknown	anteisoheptadecanoyl-CDPdiacylglycerol:sn-glycerol-3-phosphate 3-phosphatidyltransferase_c0		(1) cpd00080[c0] + (1) cpd15684[c0] -> (1) cpd00046[c0] + (1) cpd15717[c0]	(1) Glycerol-3-phosphate_c0[c0] + (1) CDP-1,2-dianteisoheptadecanoylglycerol_c0[c0] -> (1) CMP_c0[c0] + (1) Dianteisoheptadecanoylphosphatidylglycerophosphate_c0[c0]	0.28063	0.028063	0	0.28063	1000
rxn00955_c0	>	Cytosol_0	Unknown	S-(5-deoxy-D-ribos-5-yl)-L-homocysteine homocysteine-lyase_c0		(1) cpd00001[c0] + (1) cpd02227[c0] -> (1) cpd00105[c0] + (1) cpd00135[c0]	(1) H2O_c0[c0] + (1) S-Ribosylhomocysteine_c0[c0] -> (1) D-Ribose_c0[c0] + (1) Homocysteine_c0[c0]	46.659	0.0163215	0	289.813	1000
rxn13399_c0	<	Cytosol_0	Unknown	Squalene epoxidase, endoplasmic reticular (NAD)_c0		(1) cpd00004[c0] + (1) cpd00007[c0] + (1) cpd00067[c0] + (1) cpd00559[c0] <- (1) cpd00001[c0] + (1) cpd00003[c0] + (1) cpd00776[c0]	(1) NADH_c0[c0] + (1) O2_c0[c0] + (1) H+_c0[c0] + (1) Supraene_c0[c0] <- (1) H2O_c0[c0] + (1) NAD_c0[c0] + (1) Squalene 2,3-oxide_c0[c0]	0	0	-1000	0	0
rxn05244_c0	>	Cytosol_0	Unknown	TRANS-RXNBWI-115637.ce.maizeexp.ILE_c0		(1) cpd00067[e0] + (1) cpd00322[e0] -> (1) cpd00067[c0] + (1) cpd00322[c0]	(1) H+_e0[e0] + (1) L-Isoleucine_e0[e0] -> (1) H+_c0[c0] + (1) L-Isoleucine_c0[c0]	2.87255	0.287255	0	2.87255	1000
rxn05365_c0	>	Cytosol_0	Unknown	6-methyl-3-hydroxy-octanoyl-ACP hydro-lyase_c0		(1) cpd11501[c0] -> (1) cpd00001[c0] + (1) cpd11502[c0]	(1) 6-methyl-3-hydroxy-octanoyl-ACP_c0[c0] -> (1) H2O_c0[c0] + (1) 6-methyl-trans-oct-2-enoyl-ACP_c0[c0]	0.748346	0.0748346	0	0.748346	1000
rxn08711_c0	>	Cytosol_0	Unknown	RXN0-5061.c_c0		(1) cpd03831[c0] + (1) cpd15485[c0] -> (1) cpd00008[c0] + (1) cpd15484[c0]	(1) ADP-L-glycero-D-manno-heptose_c0[c0] + (1) heptosyl-kdo2-lipidA_c0[c0] -> (1) ADP_c0[c0] + (1) heptosyl-heptosyl-kdo2-lipidA_c0[c0]	0.219719	0.0219719	0	0.219719	1000
rxn08231_c0	<	Cytosol_0	Unknown	cardiolipin synthase (periplasmic, n-C18:0)_c0		(2) cpd15540[c0] <- (1) cpd00100[c0] + (1) cpd15430[c0]	(2) Phosphatidylglycerol dioctadecanoyl_c0[c0] <- (1) Glycerol_c0[c0] + (1) cardiolipin tetraoctadecanoyl_c0[c0]	-0.28063	-0.28063	-1000	-0.028063	0
rxn03397_c0	>	Cytosol_0	Unknown	UDP-L-rhamnose:flavonol-3-O-D-glucoside L-rhamnosyltransferase_c0		(1) cpd00017[c0] + (1) cpd03447[c0] -> (1) cpd00019[c0] + (1) cpd00067[c0] + (1) cpd03448[c0]	(1) S-Adenosyl-L-methionine_c0[c0] + (1) 2-Octaprenyl-6-methoxy-1,4-benzoquinone_c0[c0] -> (1) S-Adenosyl-homocysteine_c0[c0] + (1) H+_c0[c0] + (1) 2-Octaprenyl-3-methyl-6-methoxy-1,4-benzoquinone_c0[c0]	0.0272025	0.00272025	0	0.0272025	1000
rxn09436_c0	<	Cytosol_0	Unknown	fatty-acyl-ACP synthase (n-C14:0ACP), mitochondrial_c0		(2) cpd00005[c0] + (2) cpd00067[c0] + (1) cpd11468[c0] + (1) cpd11492[c0] <- (1) cpd00001[c0] + (2) cpd00006[c0] + (1) cpd00011[c0] + (1) cpd11466[c0] + (1) cpd11493[c0]	(2) NADPH_c0[c0] + (2) H+_c0[c0] + (1) Dodecanoyl-ACP_c0[c0] + (1) Malonyl-acyl-carrierprotein-_c0[c0] <- (1) H2O_c0[c0] + (2) NADP_c0[c0] + (1) CO2_c0[c0] + (1) Myristoyl-ACP_c0[c0] + (1) ACP_c0[c0]	-1.09859	-1.09859	-1000	-0.109859	0
rxn12664_c0	>	Cytosol_0	Unknown	Menaquinone transport_c0		(1) cpd11606[e0] -> (1) cpd11606[c0]	(1) Menaquinone 7_e0[e0] -> (1) Menaquinone 7_c0[c0]	0	0	0	0	1000
rxn11946_c0	>	Cytosol_0	Unknown	R05614_c0		(1) cpd00017[c0] + (1) cpd03449[c0] -> (1) cpd00019[c0] + (1) cpd00067[c0] + (1) cpd15560[c0]	(1) S-Adenosyl-L-methionine_c0[c0] + (1) 2-Octaprenyl-3-methyl-5-hydroxy-6-methoxy-1,4-benzoquinone_c0[c0] -> (1) S-Adenosyl-homocysteine_c0[c0] + (1) H+_c0[c0] + (1) Ubiquinone-8_c0[c0]	0.0272025	0.00272025	0	0.0272025	1000
rxn05303_c0	>	Cytosol_0	Unknown	TRANS-RXNBWI-115637.ce.maizeexp.ARG_c0		(1) cpd00051[e0] + (1) cpd00067[e0] -> (1) cpd00051[c0] + (1) cpd00067[c0]	(1) L-Arginine_e0[e0] + (1) H+_e0[e0] -> (1) L-Arginine_c0[c0] + (1) H+_c0[c0]	2.22164	0.222164	0	2.22164	1000
rxn08709_c0	>	Cytosol_0	Unknown	LPS heptose kinase II (LPS core synthesis)_c0		(1) cpd00002[c0] + (1) cpd15488[c0] -> (1) cpd00008[c0] + (1) cpd00067[c0] + (1) cpd15550[c0]	(1) ATP_c0[c0] + (1) heptosyl-phospho-heptosyl-heptosyl-kdo2-lipidA_c0[c0] -> (1) ADP_c0[c0] + (1) H+_c0[c0] + (1) phospho-heptosyl-phospho-heptosyl-heptosyl-kdo2-lipidA_c0[c0]	0.219719	0.0219719	0	0.219719	1000
rxn02290_c0	<	Cytosol_0	Unknown	(S)-2,3-Epoxysqualene mutase (cyclizing, lanosterol-forming)_c0		(1) cpd00776[c0] <- (1) cpd01188[c0]	(1) Squalene 2,3-oxide_c0[c0] <- (1) Lanosterol_c0[c0]	0	0	-1000	0	0
rxn05039_c0	>	Cytosol_0	Unknown	R07280_c0		(1) cpd00001[c0] + (1) cpd02720[c0] -> (1) cpd00009[c0] + (1) cpd02882[c0]	(1) H2O_c0[c0] + (1) 5-Amino-6--5-phosphoribitylaminouracil_c0[c0] -> (1) Phosphate_c0[c0] + (1) 4--1-D-Ribitylamino-5-aminouracil_c0[c0]	0.054405	0.0054405	0	0.054405	1000
rxn10145_c0	>	Cytosol_0	Unknown	M-diaminopimelic acid ABC transport (periplasm)_c0		(1) cpd00001[c0] + (1) cpd00002[c0] + (1) cpd00516[e0] -> (1) cpd00008[c0] + (1) cpd00009[c0] + (1) cpd00067[c0] + (1) cpd00516[c0]	(1) H2O_c0[c0] + (1) ATP_c0[c0] + (1) meso-2,6-Diaminopimelate_e0[e0] -> (1) ADP_c0[c0] + (1) Phosphate_c0[c0] + (1) H+_c0[c0] + (1) meso-2,6-Diaminopimelate_c0[c0]	0	0	0	0	1000
rxn03893_c0	>	Cytosol_0	Unknown	all-trans-octaprenyl-diphosphate:4-hydroxybenzoate 3-octaprenyltransferase_c0		(1) cpd00136[c0] + (1) cpd02557[c0] -> (1) cpd00012[c0] + (1) cpd00067[c0] + (1) cpd03443[c0]	(1) 4-Hydroxybenzoate_c0[c0] + (1) Farnesylfarnesylgeraniol_c0[c0] -> (1) PPi_c0[c0] + (1) H+_c0[c0] + (1) 3-Octaprenyl-4-hydroxybenzoate_c0[c0]	0.0272025	0.00272025	0	0.0272025	1000
rxn02264_c0	>	Cytosol_0	Unknown	Hydroxymethylbilane hydro-lyase(cyclizing)_c0		(1) cpd00755[c0] -> (1) cpd00001[c0] + (1) cpd00774[c0]	(1) Hydroxymethylbilane_c0[c0] -> (1) H2O_c0[c0] + (1) UroporphyrinogenIII_c0[c0]	0.0272025	0.00272025	0	0.0272025	1000
rxn05687_c0	>	Cytosol_0	Unknown	Transport of putrescine, extracellular_c0		(1) cpd00067[e0] + (1) cpd00118[e0] -> (1) cpd00067[c0] + (1) cpd00118[c0]	(1) H+_e0[e0] + (1) Putrescine_e0[e0] -> (1) H+_c0[c0] + (1) Putrescine_c0[c0]	0	0	0	0	1000
rxn04139_c0	>	Cytosol_0	Unknown	2-Octaprenyl-3-methyl-6-methoxy-1,4-benzoquinone ,NADPH2:oxygen oxidoreductase_c0		(1) cpd00005[c0] + (1) cpd00007[c0] + (1) cpd00067[c0] + (1) cpd03448[c0] -> (1) cpd00001[c0] + (1) cpd00006[c0] + (1) cpd03449[c0]	(1) NADPH_c0[c0] + (1) O2_c0[c0] + (1) H+_c0[c0] + (1) 2-Octaprenyl-3-methyl-6-methoxy-1,4-benzoquinone_c0[c0] -> (1) H2O_c0[c0] + (1) NADP_c0[c0] + (1) 2-Octaprenyl-3-methyl-5-hydroxy-6-methoxy-1,4-benzoquinone_c0[c0]	0.0272025	0.00272025	0	0.0272025	1000
rxn05402_c0	>	Cytosol_0	Unknown	13-methyl-3-hydroxy-tetra-decanoyl-ACP hydro-lyase_c0		(1) cpd11538[c0] -> (1) cpd00001[c0] + (1) cpd11539[c0]	(1) 13-methyl-3-hydroxy-tetra-decanoyl-ACP_c0[c0] -> (1) H2O_c0[c0] + (1) 13-methyl-trans-tetra-dec-2-enoyl-ACP_c0[c0]	0.748346	0.0748346	0	0.748346	1000
rxn02056_c0	<	Cytosol_0	Unknown	S-Adenosyl-L-methionine:uroporphyrin-III C-methyltransferase_c0		(2) cpd00067[c0] + (1) cpd00557[c0] <- (1) cpd03426[c0] + (1) cpd10515[c0]	(2) H+_c0[c0] + (1) Siroheme_c0[c0] <- (1) Sirohydrochlorin_c0[c0] + (1) Fe2+_c0[c0]	-0.0272025	-0.0272025	-1000	-0.00272025	0
rxn02774_c0	>	Cytosol_0	Unknown	S-Adenosyl-L-methionine:uroporphyrin-III C-methyltransferase_c0		(1) cpd00003[c0] + (1) cpd01620[c0] -> (1) cpd00004[c0] + (2) cpd00067[c0] + (1) cpd03426[c0]	(1) NAD_c0[c0] + (1) Precorrin 2_c0[c0] -> (1) NADH_c0[c0] + (2) H+_c0[c0] + (1) Sirohydrochlorin_c0[c0]	0.0272025	0.00272025	0	0.0272025	1000
rxn10161_c0	>	Cytosol_0	Unknown	Octadecanoate transport via proton symport_c0		(1) cpd00067[e0] + (1) cpd01080[e0] -> (1) cpd00067[c0] + (1) cpd01080[c0]	(1) H+_e0[e0] + (1) ocdca_e0[e0] -> (1) H+_c0[c0] + (1) ocdca_c0[c0]	0	0	0	0	1000
rxn10259_c0	>	Cytosol_0	Unknown	isoheptadecanoyl-CDPdiacylglycerol:sn-glycerol-3-phosphate 3-phosphatidyltransferase_c0		(1) cpd00080[c0] + (1) cpd15683[c0] -> (1) cpd00046[c0] + (1) cpd15716[c0]	(1) Glycerol-3-phosphate_c0[c0] + (1) CDP-1,2-diisoheptadecanoylglycerol_c0[c0] -> (1) CMP_c0[c0] + (1) Diisoheptadecanoylphosphatidylglycerophosphate_c0[c0]	0.28063	0.028063	0	0.28063	1000
rxn03917_c0	>	Cytosol_0	Unknown	D-glycero-beta-D-manno-heptose-7-phosphate aldose-ketose-isomerase_c0		(1) cpd00238[c0] -> (1) cpd04918[c0]	(1) Sedoheptulose7-phosphate_c0[c0] -> (1) D-Glycero-D-manno-heptose7-phosphate_c0[c0]	0.878874	0.0878874	0	0.878874	1000
rxn10205_c0	>	Cytosol_0	Unknown	isoheptadecanoyl-glycerol-3-phosphate O-acyltransferase_c0		(1) cpd00080[c0] + (1) cpd11432[c0] -> (1) cpd00010[c0] + (1) cpd15671[c0]	(1) Glycerol-3-phosphate_c0[c0] + (1) fa11coa_c0[c0] -> (1) CoA_c0[c0] + (1) 1-isoheptadecanoyl-sn-glycerol 3-phosphate_c0[c0]	0.374173	0.0374173	0	0.374173	1000
rxn10265_c0	>	Cytosol_0	Unknown	isoheptadecanoyl-Phosphatidylglycerophosphate phosphohydrolase_c0		(1) cpd00001[c0] + (1) cpd15716[c0] -> (1) cpd00009[c0] + (1) cpd00067[c0] + (1) cpd15722[c0]	(1) H2O_c0[c0] + (1) Diisoheptadecanoylphosphatidylglycerophosphate_c0[c0] -> (1) Phosphate_c0[c0] + (1) H+_c0[c0] + (1) Diisoheptadecanoylphosphatidylglycerol_c0[c0]	0.28063	0.028063	0	0.28063	1000
rxn05361_c0	>	Cytosol_0	Unknown	4-methyl-3-hydroxy-hexanoyl-ACP hydro-lyase_c0		(1) cpd11497[c0] -> (1) cpd00001[c0] + (1) cpd11498[c0]	(1) 4-methyl-3-hydroxy-hexanoyl-ACP_c0[c0] -> (1) H2O_c0[c0] + (1) 4-methyl-trans-hex-2-enoyl-ACP_c0[c0]	0.748346	0.0748346	0	0.748346	1000
rxn03916_c0	>	Cytosol_0	Unknown	ATP:D-glycero-beta-D-manno-heptose 1-phosphate adenylyltransferase_c0		(1) cpd00002[c0] + (1) cpd04920[c0] -> (1) cpd00012[c0] + (1) cpd03830[c0]	(1) ATP_c0[c0] + (1) D-Glycero-D-manno-heptose1-phosphate_c0[c0] -> (1) PPi_c0[c0] + (1) ADP-D-glycero-D-manno-heptose_c0[c0]	0.878874	0.0878874	0	0.878874	1000
rxn00293_c0	>	Cytosol_0	Unknown	UTP:N-acetyl-alpha-D-glucosamine-1-phosphate uridylyltransferase_c0		(1) cpd00062[c0] + (1) cpd02611[c0] -> (1) cpd00012[c0] + (1) cpd00037[c0]	(1) UTP_c0[c0] + (1) N-Acetyl-D-glucosamine1-phosphate_c0[c0] -> (1) PPi_c0[c0] + (1) UDP-N-acetylglucosamine_c0[c0]	0.878874	0.0878874	0	0.878874	1000
rxn05219_c0	>	Cytosol_0	Unknown	nonpolar-amino-acid-transporting ATPase_c0		(1) cpd00001[c0] + (1) cpd00002[c0] + (1) cpd00060[e0] -> (1) cpd00008[c0] + (1) cpd00009[c0] + (1) cpd00060[c0] + (1) cpd00067[c0]	(1) H2O_c0[c0] + (1) ATP_c0[c0] + (1) L-Methionine_e0[e0] -> (1) ADP_c0[c0] + (1) Phosphate_c0[c0] + (1) L-Methionine_c0[c0] + (1) H+_c0[c0]	1.14994	0.114994	0	1.14994	1000
rxn10337_c0	>	Cytosol_0	Unknown	isoheptadecanoyl-cardiolipin synthase_c0		(2) cpd15722[c0] -> (1) cpd00100[c0] + (1) cpd15794[c0]	(2) Diisoheptadecanoylphosphatidylglycerol_c0[c0] -> (1) Glycerol_c0[c0] + (1) Isoheptadecanoylcardiolipin (B. subtilis)_c0[c0]	0.0935433	0.00935433	0	0.0935433	1000
rxn05386_c0	>	Cytosol_0	Unknown	5-methyl-3-hydroxy-hexanoyl-ACP hydro-lyase_c0		(1) cpd11522[c0] -> (1) cpd00001[c0] + (1) cpd11523[c0]	(1) 5-methyl-3-hydroxy-hexanoyl-ACP_c0[c0] -> (1) H2O_c0[c0] + (1) 5-methyl-trans-hex-2-enoyl-ACP_c0[c0]	0.748346	0.0748346	0	0.748346	1000
rxn05390_c0	>	Cytosol_0	Unknown	7-methyl-3-hydroxy-octanoyl-ACP hydro-lyase_c0		(1) cpd11526[c0] -> (1) cpd00001[c0] + (1) cpd11527[c0]	(1) 7-methyl-3-hydroxy-octanoyl-ACP_c0[c0] -> (1) H2O_c0[c0] + (1) 7-methyl-trans-oct-2-enoyl-ACP_c0[c0]	0.748346	0.0748346	0	0.748346	1000
rxn00851_c0	>	Cytosol_0	Unknown	D-alanine:D-alanine ligase (ADP-forming)_c0		(1) cpd00002[c0] + (2) cpd00117[c0] -> (1) cpd00008[c0] + (1) cpd00009[c0] + (1) cpd00067[c0] + (1) cpd00731[c0]	(1) ATP_c0[c0] + (2) D-Alanine_c0[c0] -> (1) ADP_c0[c0] + (1) Phosphate_c0[c0] + (1) H+_c0[c0] + (1) Ala-Ala_c0[c0]	0.219719	0.0219719	0	0.219719	1000
rxn03918_c0	>	Cytosol_0	Unknown	ATP:D-glycero-beta-D-manno-heptose 7-phosphate 1-phosphotransferase_c0		(1) cpd00002[c0] + (1) cpd04918[c0] -> (1) cpd00008[c0] + (1) cpd00067[c0] + (1) cpd08316[c0]	(1) ATP_c0[c0] + (1) D-Glycero-D-manno-heptose7-phosphate_c0[c0] -> (1) ADP_c0[c0] + (1) H+_c0[c0] + (1) D-Glycero-D-manno-heptose1-7-bisphosphate_c0[c0]	0.878874	0.0878874	0	0.878874	1000
rxn08713_c0	>	Cytosol_0	Unknown	heptosyltransferase IV (LPS core synthesis)_c0		(1) cpd03831[c0] + (1) cpd15477[c0] -> (1) cpd00008[c0] + (1) cpd15432[c0]	(1) ADP-L-glycero-D-manno-heptose_c0[c0] + (1) glucosyl-glucosyl-galactosyl-glucosyl-inner core oligosaccharide lipid A_c0[c0] -> (1) ADP_c0[c0] + (1) core oligosaccharide lipid A_c0[c0]	0.219719	0.0219719	0	0.219719	1000
rxn03146_c0	>	Cytosol_0	Unknown	UDP-3-O-[(3R)-3-hydroxymyristoyl]-N-acetylglucosamine amidohydrolase_c0		(1) cpd00001[c0] + (1) cpd02886[c0] -> (1) cpd00029[c0] + (1) cpd03584[c0]	(1) H2O_c0[c0] + (1) UDP-3-O-(beta-hydroxymyristoyl)-N-acetylglucosamine_c0[c0] -> (1) Acetate_c0[c0] + (1) UDP-3-O-(beta-hydroxymyristoyl)-D-glucosamine_c0[c0]	0.439437	0.0439437	0	0.439437	1000
rxn03395_c0	>	Cytosol_0	Unknown	S-adenosyl-L-methionine:3-(all-trans-octaprenyl)benzene-1,2-diol 2-O-methyltransferase_c0		(1) cpd00017[c0] + (1) cpd03445[c0] -> (1) cpd00019[c0] + (1) cpd00067[c0] + (1) cpd03446[c0]	(1) S-Adenosyl-L-methionine_c0[c0] + (1) 2-Octaprenyl-6-hydroxyphenol_c0[c0] -> (1) S-Adenosyl-homocysteine_c0[c0] + (1) H+_c0[c0] + (1) 2-Octaprenyl-6-methoxyphenol_c0[c0]	0.0272025	0.00272025	0	0.0272025	1000
rxn05394_c0	>	Cytosol_0	Unknown	9-methyl-3-hydroxy-decanoyl-ACP hydro-lyase_c0		(1) cpd11530[c0] -> (1) cpd00001[c0] + (1) cpd11531[c0]	(1) 9-methyl-3-hydroxy-decanoyl-ACP_c0[c0] -> (1) H2O_c0[c0] + (1) 9-methyl-trans-dec-2-enoyl-ACP_c0[c0]	0.748346	0.0748346	0	0.748346	1000
rxn08618_c0	>	Cytosol_0	Unknown	glucosyltransferase I (LPS core synthesis)_c0		(1) cpd00026[c0] + (1) cpd15489[c0] -> (1) cpd00014[c0] + (4) cpd00067[c0] + (1) cpd15479[c0]	(1) UDP-glucose_c0[c0] + (1) inner core oligosaccharide lipid A_c0[c0] -> (1) UDP_c0[c0] + (4) H+_c0[c0] + (1) glucosyl-inner core oligosaccharide lipid A_c0[c0]	0.219719	0.0219719	0	0.219719	1000
rxn06848_c0	<	Cytosol_0	Unknown	R05075_c0		(1) cpd03587[c0] + (1) cpd11493[c0] <- (1) cpd03736[c0] + (1) cpd11466[c0]	(1) kdo2-lipid a_c0[c0] + (1) ACP_c0[c0] <- (1) Lauroyl-KDO2-lipid IV(A)_c0[c0] + (1) Myristoyl-ACP_c0[c0]	-0.219719	-0.219719	-1000	-0.0219719	0
rxn03538_c0	>	Cytosol_0	Unknown	R05223_c0		(1) cpd03423[c0] + (1) cpd03920[c0] -> (1) cpd00067[c0] + (1) cpd00126[c0] + (1) cpd00166[c0]	(1) alpha-Ribazole_c0[c0] + (1) Adenosylcobinamide-GDP_c0[c0] -> (1) H+_c0[c0] + (1) GMP_c0[c0] + (1) Calomide_c0[c0]	0.0272025	0.00272025	0	0.0272025	1000
rxn08224_c0	<	Cytosol_0	Unknown	cardiolipin hydrolase (periplasm, n-C18:0)_c0		(1) cpd00001[c0] + (1) cpd15430[c0] <- (1) cpd15526[c0] + (1) cpd15540[c0]	(1) H2O_c0[c0] + (1) cardiolipin tetraoctadecanoyl_c0[c0] <- (1) 1,2-dioctadecanoyl-sn-glycerol 3-phosphate_c0[c0] + (1) Phosphatidylglycerol dioctadecanoyl_c0[c0]	-0.28063	-0.28063	-1000	-0.028063	0
rxn09225_c0	>	Cytosol_0	Unknown	rhamnosyltransferase I (LPS core biosynthesis)_c0		(4) cpd00067[c0] + (1) cpd02113[c0] + (1) cpd15492[c0] -> (1) cpd00297[c0] + (1) cpd15489[c0]	(4) H+_c0[c0] + (1) dTDP-rhamnose_c0[c0] + (1) kdo-phospho-heptosyl-phospho-heptosyl-heptosyl-kdo2-lipidA_c0[c0] -> (1) dTDP_c0[c0] + (1) inner core oligosaccharide lipid A_c0[c0]	0.219719	0.0219719	0	0.219719	1000
rxn05176_c0	>	Cytosol_0	Unknown	thiosulfate transport via ABC system_c0		(1) cpd00001[c0] + (1) cpd00002[c0] + (1) cpd00268[e0] -> (1) cpd00008[c0] + (1) cpd00009[c0] + (1) cpd00067[c0] + (1) cpd00268[c0]	(1) H2O_c0[c0] + (1) ATP_c0[c0] + (1) H2S2O3_e0[e0] -> (1) ADP_c0[c0] + (1) Phosphate_c0[c0] + (1) H+_c0[c0] + (1) H2S2O3_c0[c0]	0	0	0	0	1000
rxn10832_c0	>	Cytosol_0	Unknown	CoA transporter_c0		(1) cpd00010[e0] -> (1) cpd00010[c0]	(1) CoA_e0[e0] -> (1) CoA_c0[c0]	0	0	0	0	1000
rxn05144_c0	>	Cytosol_0	Unknown	Pyridoxal 5-phosphate synthase_c0		(1) cpd00053[c0] + (1) cpd00102[c0] + (1) cpd00171[c0] -> (3) cpd00001[c0] + (1) cpd00009[c0] + (1) cpd00016[c0] + (1) cpd00023[c0] + (1) cpd00067[c0]	(1) L-Glutamine_c0[c0] + (1) Glyceraldehyde3-phosphate_c0[c0] + (1) D-Ribulose5-phosphate_c0[c0] -> (3) H2O_c0[c0] + (1) Phosphate_c0[c0] + (1) Pyridoxal phosphate_c0[c0] + (1) L-Glutamate_c0[c0] + (1) H+_c0[c0]	0.0272025	0.00272025	0	0.0272025	1000
rxn03164_c0	>	Cytosol_0	Unknown	UDP-N-acetylmuramoyl-L-alanyl-D-glutamyl-meso-2,6-diaminoheptanedioate:D-alanyl-D-alanine ligase(ADP-forming)_c0		(1) cpd00002[c0] + (1) cpd00731[c0] + (1) cpd02964[c0] -> (1) cpd00008[c0] + (1) cpd00009[c0] + (1) cpd00067[c0] + (1) cpd02968[c0]	(1) ATP_c0[c0] + (1) Ala-Ala_c0[c0] + (1) UDP-N-acetylmuramoyl-L-alanyl-D-gamma-glutamyl-meso-2-6-diaminopimelate_c0[c0] -> (1) ADP_c0[c0] + (1) Phosphate_c0[c0] + (1) H+_c0[c0] + (1) UDP-N-acetylmuramoyl-L-alanyl-D-glutamyl-6-carboxy-L-lysyl-D-alanyl- D-alanine_c0[c0]	0.219719	0.0219719	0	0.219719	1000
rxn12008_c0	<	Cytosol_0	Unknown	R05611_c0		(1) cpd00012[c0] + (1) cpd00067[c0] + (1) cpd02557[c0] <- (1) cpd00113[c0] + (1) cpd02590[c0]	(1) PPi_c0[c0] + (1) H+_c0[c0] + (1) Farnesylfarnesylgeraniol_c0[c0] <- (1) Isopentenyldiphosphate_c0[c0] + (1) all-trans-Heptaprenyl diphosphate_c0[c0]	-0.0816076	-0.0816076	-1000	-0.00816076	0
rxn05406_c0	>	Cytosol_0	Unknown	15-methyl-3-hydroxy-hexa-decanoyl-ACP hydro-lyase_c0		(1) cpd11542[c0] -> (1) cpd00001[c0] + (1) cpd11543[c0]	(1) 15-methyl-3-hydroxy-hexa-decanoyl-ACP_c0[c0] -> (1) H2O_c0[c0] + (1) 15-methyl-trans-hexa-dec-2-enoyl-ACP_c0[c0]	0.748346	0.0748346	0	0.748346	1000
rxn02897_c0	>	Cytosol_0	Unknown	Nicotinate-nucleotide:dimethylbenzimidazole phospho-D-ribosyltransferase_c0		(1) cpd00873[c0] + (1) cpd01997[c0] -> (1) cpd00067[c0] + (1) cpd00218[c0] + (1) cpd02904[c0]	(1) Nicotinate ribonucleotide_c0[c0] + (1) Dimethylbenzimidazole_c0[c0] -> (1) H+_c0[c0] + (1) Niacin_c0[c0] + (1) alpha-Ribazole 5'-phosphate_c0[c0]	0.0272025	0.00272025	0	0.0272025	1000
rxn03536_c0	>	Cytosol_0	Unknown	R05221_c0		(1) cpd00002[c0] + (1) cpd03918[c0] -> (1) cpd00008[c0] + (1) cpd00067[c0] + (1) cpd03919[c0]	(1) ATP_c0[c0] + (1) Adenosyl cobinamide_c0[c0] -> (1) ADP_c0[c0] + (1) H+_c0[c0] + (1) Adenosyl cobinamide phosphate_c0[c0]	0.0272025	0.00272025	0	0.0272025	1000
rxn04147_c0	<	Cytosol_0	Unknown	squalene synthase_c0		(1) cpd00005[c0] + (2) cpd00350[c0] <- (1) cpd00006[c0] + (2) cpd00012[c0] + (1) cpd00067[c0] + (1) cpd00559[c0]	(1) NADPH_c0[c0] + (2) Farnesyldiphosphate_c0[c0] <- (1) NADP_c0[c0] + (2) PPi_c0[c0] + (1) H+_c0[c0] + (1) Supraene_c0[c0]	0	0	-1000	0	0
rxn05243_c0	>	Cytosol_0	Unknown	TRANS-RXNBWI-115637.ce.maizeexp.LEU_c0		(1) cpd00067[e0] + (1) cpd00107[e0] -> (1) cpd00067[c0] + (1) cpd00107[c0]	(1) H+_e0[e0] + (1) L-Leucine_e0[e0] -> (1) H+_c0[c0] + (1) L-Leucine_c0[c0]	4.04614	0.404614	0	4.04614	1000
rxn12860_c0	>	Cytosol_0	Unknown	ATP-dependent permease AUS1_c0		(1) cpd01188[e0] -> (1) cpd01188[c0]	(1) Lanosterol_e0[e0] -> (1) Lanosterol_c0[c0]	0	0	0	0	1000
rxn08620_c0	>	Cytosol_0	Unknown	glucosyltransferase III (LPS core synthesis)_c0		(1) cpd00026[c0] + (1) cpd15475[c0] -> (1) cpd00014[c0] + (1) cpd15477[c0]	(1) UDP-glucose_c0[c0] + (1) glucosyl-galactosyl-glucosyl-inner core oligosaccharide lipid A_c0[c0] -> (1) UDP_c0[c0] + (1) glucosyl-glucosyl-galactosyl-glucosyl-inner core oligosaccharide lipid A_c0[c0]	0.219719	0.0219719	0	0.219719	1000
rxn05267_c0	<	Cytosol_0	Unknown	1,4-dihydroxy-2-naphthoate octaprenyltransferase_c0		(1) cpd00003[c0] + (1) cpd02295[c0] + (1) cpd02590[c0] <- (1) cpd00004[c0] + (1) cpd00011[c0] + (1) cpd00012[c0] + (1) cpd00067[c0] + (1) cpd11425[c0]	(1) NAD_c0[c0] + (1) 1-4-Dihydroxy-2-naphthoate_c0[c0] + (1) all-trans-Heptaprenyl diphosphate_c0[c0] <- (1) NADH_c0[c0] + (1) CO2_c0[c0] + (1) PPi_c0[c0] + (1) H+_c0[c0] + (1) 2dmmq7_c0[c0]	0	0	-1000	0	0
rxn08333_c0	>	Cytosol_0	Unknown	1,4-dihydroxy-2-naphthoate octaprenyltransferase_c0		(1) cpd02295[c0] + (1) cpd02557[c0] -> (1) cpd00011[c0] + (1) cpd00012[c0] + (1) cpd15353[c0]	(1) 1-4-Dihydroxy-2-naphthoate_c0[c0] + (1) Farnesylfarnesylgeraniol_c0[c0] -> (1) CO2_c0[c0] + (1) PPi_c0[c0] + (1) 2-Demethylmenaquinol 8_c0[c0]	0.054405	0.0054405	0	0.054405	1000
rxn05514_c0	<	Cytosol_0	Unknown	calcium transport in/out via proton antiporter_c0		(1) cpd00063[c0] + (1) cpd00067[e0] <- (1) cpd00063[e0] + (1) cpd00067[c0]	(1) Ca2+_c0[c0] + (1) H+_e0[e0] <- (1) Ca2+_e0[e0] + (1) H+_c0[c0]	-0.0272025	-0.0272025	-1000	-0.00272025	0
rxn10094_c0	>	Cytosol_0	Unknown	S-adenosylmethione:2-demethylmenaquinone methyltransferase_c0		(1) cpd00017[c0] + (1) cpd15352[c0] -> (1) cpd00019[c0] + (1) cpd00067[c0] + (1) cpd15500[c0]	(1) S-Adenosyl-L-methionine_c0[c0] + (1) 2-Demethylmenaquinone 8_c0[c0] -> (1) S-Adenosyl-homocysteine_c0[c0] + (1) H+_c0[c0] + (1) Menaquinone 8_c0[c0]	0.0272025	0.00272025	0	0.0272025	1000
rxn03919_c0	>	Cytosol_0	Unknown	D-glycero-beta-D-manno-heptose 1,7-bisphosphate 7-phosphohydrolase_c0		(1) cpd00001[c0] + (1) cpd08316[c0] -> (1) cpd00009[c0] + (1) cpd04920[c0]	(1) H2O_c0[c0] + (1) D-Glycero-D-manno-heptose1-7-bisphosphate_c0[c0] -> (1) Phosphate_c0[c0] + (1) D-Glycero-D-manno-heptose1-phosphate_c0[c0]	0.878874	0.0878874	0	0.878874	1000
rxn08619_c0	>	Cytosol_0	Unknown	glucosyltransferase II (LPS core synthesis)_c0		(1) cpd00026[c0] + (1) cpd15469[c0] -> (1) cpd00014[c0] + (1) cpd15475[c0]	(1) UDP-glucose_c0[c0] + (1) galactosyl-glucosyl-inner core oligosaccharide lipid A_c0[c0] -> (1) UDP_c0[c0] + (1) glucosyl-galactosyl-glucosyl-inner core oligosaccharide lipid A_c0[c0]	0.219719	0.0219719	0	0.219719	1000
rxn10206_c0	>	Cytosol_0	Unknown	anteisoheptadecanoyl-glycerol-3-phosphate O-acyltransferase_c0		(1) cpd00080[c0] + (1) cpd11434[c0] -> (1) cpd00010[c0] + (1) cpd15672[c0]	(1) Glycerol-3-phosphate_c0[c0] + (1) fa12coa_c0[c0] -> (1) CoA_c0[c0] + (1) 1-anteisoheptadecanoyl-sn-glycerol 3-phosphate_c0[c0]	0.374173	0.0374173	0	0.374173	1000
rxn00623_c0	<	Cytosol_0	Unknown	hydrogen-sulfide:NADP+ oxidoreductase_c0		(3) cpd00001[c0] + (3) cpd00006[c0] + (1) cpd00239[c0] <- (3) cpd00005[c0] + (3) cpd00067[c0] + (1) cpd00081[c0]	(3) H2O_c0[c0] + (3) NADP_c0[c0] + (1) H2S_c0[c0] <- (3) NADPH_c0[c0] + (3) H+_c0[c0] + (1) Sulfite_c0[c0]	0	0	-1000	0	0
rxn05164_c0	>	Cytosol_0	Unknown	ATP phosphohydrolase (polar-amino-acid-importing)_c0		(1) cpd00001[c0] + (1) cpd00002[c0] + (1) cpd00119[e0] -> (1) cpd00008[c0] + (1) cpd00009[c0] + (1) cpd00067[c0] + (1) cpd00119[c0]	(1) H2O_c0[c0] + (1) ATP_c0[c0] + (1) L-Histidine_e0[e0] -> (1) ADP_c0[c0] + (1) Phosphate_c0[c0] + (1) H+_c0[c0] + (1) L-Histidine_c0[c0]	0.696332	0.0696332	0	0.696332	1000
rxn00137_c0	>	Cytosol_0	Unknown	Adenosine 3',5'-bisphosphate 3'-phosphohydrolase_c0		(1) cpd00001[c0] + (1) cpd00045[c0] -> (1) cpd00009[c0] + (1) cpd00018[c0]	(1) H2O_c0[c0] + (1) Adenosine 3-5-bisphosphate_c0[c0] -> (1) Phosphate_c0[c0] + (1) AMP_c0[c0]	0.0272025	0.00272025	0	0.0272025	1000
rxn03537_c0	>	Cytosol_0	Unknown	R05222_c0		(1) cpd00038[c0] + (1) cpd03919[c0] -> (1) cpd00012[c0] + (1) cpd00067[c0] + (1) cpd03920[c0]	(1) GTP_c0[c0] + (1) Adenosyl cobinamide phosphate_c0[c0] -> (1) PPi_c0[c0] + (1) H+_c0[c0] + (1) Adenosylcobinamide-GDP_c0[c0]	0.0272025	0.00272025	0	0.0272025	1000
rxn09686_c0	>	Cytosol_0	Unknown	TRANS-RXNAVI-26378.ce.brachyexp.TTP_c0		(1) cpd00357[e0] -> (1) cpd00357[c0]	(1) TTP_e0[e0] -> (1) TTP_c0[c0]	0	0	0	0	1000
rxn05722_c0	>	Cytosol_0	Unknown	Trimetaphosphate transport in via proton symport_c0		(1) cpd00067[e0] + (1) cpd00793[e0] -> (1) cpd00067[c0] + (1) cpd00793[c0]	(1) H+_e0[e0] + (1) Thiamine phosphate_e0[e0] -> (1) H+_c0[c0] + (1) Thiamine phosphate_c0[c0]	0.0272025	0.00272025	0	0.0272025	1000
rxn08801_c0	<	Cytosol_0	Unknown	Lysophospholipase L1 (2-acylglycerophosphotidate, n-C18:0) (periplasm)_c0		(1) cpd00001[c0] + (1) cpd15329[c0] <- (1) cpd00067[c0] + (1) cpd00080[c0] + (1) cpd01080[c0]	(1) H2O_c0[c0] + (1) 1-octadecanoyl-sn-glycerol 3-phosphate_c0[c0] <- (1) H+_c0[c0] + (1) Glycerol-3-phosphate_c0[c0] + (1) ocdca_c0[c0]	0	0	-1000	0	0
rxn03393_c0	>	Cytosol_0	Unknown	3-octaprenyl-4-hydroxybenzoate carboxy-lyase_c0		(1) cpd00067[c0] + (1) cpd03443[c0] -> (1) cpd00011[c0] + (1) cpd03444[c0]	(1) H+_c0[c0] + (1) 3-Octaprenyl-4-hydroxybenzoate_c0[c0] -> (1) CO2_c0[c0] + (1) 2-Octaprenylphenol_c0[c0]	0.0272025	0.00272025	0	0.0272025	1000
rxn05669_c0	>	Cytosol_0	Unknown	TRANS-RXNBWI-115637.ce.maizeexp.VAL_c0		(1) cpd00067[e0] + (1) cpd00156[e0] -> (1) cpd00067[c0] + (1) cpd00156[c0]	(1) H+_e0[e0] + (1) L-Valine_e0[e0] -> (1) H+_c0[c0] + (1) L-Valine_c0[c0]	3.14878	0.314878	0	3.14878	1000
rxn04675_c0	<	Cytosol_0	Unknown	menaquinone biosynthesis protein-related_c0		(1) cpd00024[c0] + (1) cpd00067[c0] + (1) cpd00658[c0] <- (1) cpd00011[c0] + (1) cpd00020[c0] + (1) cpd03451[c0]	(1) 2-Oxoglutarate_c0[c0] + (1) H+_c0[c0] + (1) Isochorismate_c0[c0] <- (1) CO2_c0[c0] + (1) Pyruvate_c0[c0] + (1) SHCHC_c0[c0]	0	-999.995	-1000	0	0
rxn05148_c0	>	Cytosol_0	Unknown	Heme transport via ABC system_c0		(1) cpd00001[c0] + (1) cpd00002[c0] + (1) cpd00028[e0] -> (1) cpd00008[c0] + (1) cpd00009[c0] + (1) cpd00028[c0] + (1) cpd00067[c0]	(1) H2O_c0[c0] + (1) ATP_c0[c0] + (1) Heme_e0[e0] -> (1) ADP_c0[c0] + (1) Phosphate_c0[c0] + (1) Heme_c0[c0] + (1) H+_c0[c0]	0.0272025	0.00272025	0	0.0272025	1000
rxn03250_c0	>	Cytosol_0	Unknown	(S)-Hydroxyhexanoyl-CoA hydro-lyase_c0		(1) cpd03122[c0] -> (1) cpd00001[c0] + (1) cpd03125[c0]	(1) (S)-Hydroxyhexanoyl-CoA_c0[c0] -> (1) H2O_c0[c0] + (1) (2E)-Hexenoyl-CoA_c0[c0]	2.06666	0.206666	0	2.06666	1000
rxn05373_c0	>	Cytosol_0	Unknown	10-methyl-3-hydroxy-dodecanoyl-ACP hydro-lyase_c0		(1) cpd11509[c0] -> (1) cpd00001[c0] + (1) cpd11510[c0]	(1) 10-methyl-3-hydroxy-dodecanoyl-ACP_c0[c0] -> (1) H2O_c0[c0] + (1) 10-methyl-trans-dodec-2-enoyl-ACP_c0[c0]	0.748346	0.0748346	0	0.748346	1000
rxn08131_c0	>	Cytosol_0	Unknown	4-amino-2-methyl-5-phosphomethylpyrimidine synthetase_c0		(1) cpd00001[c0] + (1) cpd00003[c0] + (1) cpd02140[c0] -> (1) cpd00004[c0] + (2) cpd00047[c0] + (4) cpd00067[c0] + (1) cpd02775[c0]	(1) H2O_c0[c0] + (1) NAD_c0[c0] + (1) AIR_c0[c0] -> (1) NADH_c0[c0] + (2) Formate_c0[c0] + (4) H+_c0[c0] + (1) 4-Amino-5-phosphomethyl-2-methylpyrimidine_c0[c0]	0.0816076	0.00816076	0	0.0816076	1000
rxn08954_c0	>	Cytosol_0	Unknown	3-deoxy-D-manno-octulosonic acid transferase III (LPS core biosynthesis)_c0		(1) cpd02546[c0] + (1) cpd15550[c0] -> (1) cpd00046[c0] + (1) cpd00067[c0] + (1) cpd15492[c0]	(1) CMP-KDO_c0[c0] + (1) phospho-heptosyl-phospho-heptosyl-heptosyl-kdo2-lipidA_c0[c0] -> (1) CMP_c0[c0] + (1) H+_c0[c0] + (1) kdo-phospho-heptosyl-phospho-heptosyl-heptosyl-kdo2-lipidA_c0[c0]	0.219719	0.0219719	0	0.219719	1000
rxn05381_c0	>	Cytosol_0	Unknown	14-methyl-3-hydroxy-hexa-decanoyl-ACP hydro-lyase_c0		(1) cpd11517[c0] -> (1) cpd00001[c0] + (1) cpd11518[c0]	(1) 14-methyl-3-hydroxy-hexa-decanoyl-ACP_c0[c0] -> (1) H2O_c0[c0] + (1) 14-methyl-trans-hexa-dec-2-enoyl-ACP_c0[c0]	0.748346	0.0748346	0	0.748346	1000
rxn08712_c0	>	Cytosol_0	Unknown	heptosyltransferase III (LPS core synthesis)_c0		(1) cpd03831[c0] + (1) cpd15549[c0] -> (1) cpd00008[c0] + (1) cpd15488[c0]	(1) ADP-L-glycero-D-manno-heptose_c0[c0] + (1) phospho-heptosyl-heptosyl-kdo2-lipidA_c0[c0] -> (1) ADP_c0[c0] + (1) heptosyl-phospho-heptosyl-heptosyl-kdo2-lipidA_c0[c0]	0.219719	0.0219719	0	0.219719	1000
rxn03638_c0	>	Cytosol_0	Unknown	Acetyl-CoA:D-glucosamine-1-phosphate N-acetyltransferase_c0		(1) cpd00022[c0] + (1) cpd03671[c0] -> (1) cpd00010[c0] + (1) cpd00067[c0] + (1) cpd02611[c0]	(1) Acetyl-CoA_c0[c0] + (1) D-Glucosamine1-phosphate_c0[c0] -> (1) CoA_c0[c0] + (1) H+_c0[c0] + (1) N-Acetyl-D-glucosamine1-phosphate_c0[c0]	0.878874	0.0878874	0	0.878874	1000
rxn06023_c0	>	Cytosol_0	Unknown	CoA:apo-[acyl-carrier-protein] pantetheinephosphotransferase_c0		(1) cpd00010[c0] + (1) cpd12370[c0] -> (1) cpd00045[c0] + (1) cpd11493[c0]	(1) CoA_c0[c0] + (1) apo-ACP_c0[c0] -> (1) Adenosine 3-5-bisphosphate_c0[c0] + (1) ACP_c0[c0]	0.0272025	0.00272025	0	0.0272025	1000
rxn10336_c0	>	Cytosol_0	Unknown	stearoyl-cardiolipin synthase_c0		(2) cpd15540[c0] -> (1) cpd00100[c0] + (1) cpd15793[c0]	(2) Phosphatidylglycerol dioctadecanoyl_c0[c0] -> (1) Glycerol_c0[c0] + (1) Stearoylcardiolipin (B. subtilis)_c0[c0]	0.0935433	0.00935433	0	0.0935433	1000
rxn05306_c0	>	Cytosol_0	Unknown	TRANS-RXNBWI-115637.ce.maizeexp.PHE_c0		(1) cpd00066[e0] + (1) cpd00067[e0] -> (1) cpd00066[c0] + (1) cpd00067[c0]	(1) L-Phenylalanine_e0[e0] + (1) H+_e0[e0] -> (1) L-Phenylalanine_c0[c0] + (1) H+_c0[c0]	1.35746	0.135746	0	1.35746	1000
rxn05369_c0	>	Cytosol_0	Unknown	8-methyl-3-hydroxy-decanoyl-ACP hydro-lyase_c0		(1) cpd11505[c0] -> (1) cpd00001[c0] + (1) cpd11506[c0]	(1) 8-methyl-3-hydroxy-decanoyl-ACP_c0[c0] -> (1) H2O_c0[c0] + (1) 8-methyl-trans-dec-2-enoyl-ACP_c0[c0]	0.748346	0.0748346	0	0.748346	1000
rxn08710_c0	>	Cytosol_0	Unknown	RXN0-5118.c_c0		(3) cpd00067[c0] + (1) cpd03587[c0] + (1) cpd03831[c0] -> (1) cpd00008[c0] + (1) cpd15485[c0]	(3) H+_c0[c0] + (1) kdo2-lipid a_c0[c0] + (1) ADP-L-glycero-D-manno-heptose_c0[c0] -> (1) ADP_c0[c0] + (1) heptosyl-kdo2-lipidA_c0[c0]	0.219719	0.0219719	0	0.219719	1000
rxn05175_c0	>	Cytosol_0	Unknown	spermidine transport via ABC system_c0		(1) cpd00001[c0] + (1) cpd00002[c0] + (1) cpd00264[e0] -> (1) cpd00008[c0] + (1) cpd00009[c0] + (1) cpd00067[c0] + (1) cpd00264[c0]	(1) H2O_c0[c0] + (1) ATP_c0[c0] + (1) Spermidine_e0[e0] -> (1) ADP_c0[c0] + (1) Phosphate_c0[c0] + (1) H+_c0[c0] + (1) Spermidine_c0[c0]	0	0	0	0	1000
rxn05398_c0	>	Cytosol_0	Unknown	11-methyl-3-hydroxy-dodecanoyl-ACP hydro-lyase_c0		(1) cpd11534[c0] -> (1) cpd00001[c0] + (1) cpd11535[c0]	(1) 11-methyl-3-hydroxy-dodecanoyl-ACP_c0[c0] -> (1) H2O_c0[c0] + (1) 11-methyl-trans-dodec-2-enoyl-ACP_c0[c0]	0.748346	0.0748346	0	0.748346	1000
rxn08583_c0	>	Cytosol_0	Unknown	galactosyltransferase I (LPS core synthesis)_c0		(1) cpd00026[c0] + (1) cpd15479[c0] -> (1) cpd00014[c0] + (1) cpd15469[c0]	(1) UDP-glucose_c0[c0] + (1) glucosyl-inner core oligosaccharide lipid A_c0[c0] -> (1) UDP_c0[c0] + (1) galactosyl-glucosyl-inner core oligosaccharide lipid A_c0[c0]	0.219719	0.0219719	0	0.219719	1000
rxn12224_c0	>	Cytosol_0	Unknown	2-octaprenyl-6-methoxyphenol hydroxylase_c0		(1) cpd00007[c0] + (1) cpd03446[c0] -> (1) cpd00001[c0] + (1) cpd03447[c0]	(1) O2_c0[c0] + (1) 2-Octaprenyl-6-methoxyphenol_c0[c0] -> (1) H2O_c0[c0] + (1) 2-Octaprenyl-6-methoxy-1,4-benzoquinone_c0[c0]	0.0272025	0.00272025	0	0.0272025	1000
rxn00605_c0	<	Cytosol_0	Unknown	UDP-glucose:D-glucose-6-phosphate 1-alpha-D-glucosyltransferase_c0		(1) cpd00026[c0] + (1) cpd00079[c0] <- (1) cpd00014[c0] + (1) cpd00523[c0]	(1) UDP-glucose_c0[c0] + (1) D-glucose-6-phosphate_c0[c0] <- (1) UDP_c0[c0] + (1) Trehalose 6-phosphate_c0[c0]	-0.878874	-0.878874	-1000	-0.0878874	0
rxn05651_c0	>	Cytosol_0	Unknown	sulfate transport in via proton symport_c0		(1) cpd00048[e0] + (1) cpd00067[e0] -> (1) cpd00048[c0] + (1) cpd00067[c0]	(1) Sulfate_e0[e0] + (1) H+_e0[e0] -> (1) Sulfate_c0[c0] + (1) H+_c0[c0]	0.0272025	0.00272025	0	0.0272025	1000
rxn00606_c0	<	Cytosol_0	Unknown	alpha,alpha-Trehalose-6-phosphate phosphoglucohydrolase_c0		(1) cpd00001[c0] + (1) cpd00523[c0] <- (1) cpd00027[c0] + (1) cpd00079[c0]	(1) H2O_c0[c0] + (1) Trehalose 6-phosphate_c0[c0] <- (1) D-Glucose_c0[c0] + (1) D-glucose-6-phosphate_c0[c0]	-0.878874	-0.878874	-1000	-0.0878874	0
rxn05377_c0	>	Cytosol_0	Unknown	12-methyl-3-hydroxy-tetra-decanoyl-ACP hydro-lyase_c0		(1) cpd11513[c0] -> (1) cpd00001[c0] + (1) cpd11514[c0]	(1) 12-methyl-3-hydroxy-tetra-decanoyl-ACP_c0[c0] -> (1) H2O_c0[c0] + (1) 12-methyl-trans-tetra-dec-2-enoyl-ACP_c0[c0]	0.748346	0.0748346	0	0.748346	1000
rxn01256_c0	>	Cytosol_0	Unknown	Chorismate pyruvatemutase_c0		(1) cpd00216[c0] -> (1) cpd00219[c0]	(1) Chorismate_c0[c0] -> (1) Prephenate_c0[c0]	1.06015	0.106015	0	1.06015	1000
rxn00966_c0	<	Cytosol_0	Unknown	chorismate pyruvate-lyase (4-hydroxybenzoate-forming)_c0		(1) cpd00020[c0] + (1) cpd00136[c0] <- (1) cpd00216[c0]	(1) Pyruvate_c0[c0] + (1) 4-Hydroxybenzoate_c0[c0] <- (1) Chorismate_c0[c0]	-0.0272025	-0.0272025	-1000	-0.00272025	0
rxn02287_c0	>	Cytosol_0	Unknown	S-adenosyl-L-methionine:uroporphyrin-III C-methyltransferase_c0		(2) cpd00017[c0] + (1) cpd00774[c0] -> (2) cpd00019[c0] + (1) cpd00067[c0] + (1) cpd01620[c0]	(2) S-Adenosyl-L-methionine_c0[c0] + (1) UroporphyrinogenIII_c0[c0] -> (2) S-Adenosyl-homocysteine_c0[c0] + (1) H+_c0[c0] + (1) Precorrin 2_c0[c0]	0.0272025	0.00272025	0	0.0272025	1000
rxn00125_c0	<	Cytosol_0	Unknown	S-Adenosyl-L-methionine hydrolase_c0		(1) cpd00001[c0] + (1) cpd00017[c0] <- (1) cpd00067[c0] + (1) cpd00147[c0] + (1) cpd00227[c0]	(1) H2O_c0[c0] + (1) S-Adenosyl-L-methionine_c0[c0] <- (1) H+_c0[c0] + (1) 5-Methylthioadenosine_c0[c0] + (1) L-Homoserine_c0[c0]	-0.0272025	-0.0272025	-1000	-0.00272025	0
rxn11703_c0	>	Cytosol_0	Unknown	2-succinyl-6-hydroxy-2,4-cyclohexadiene-1-carboxylate synthase_c0		(1) cpd16335[c0] -> (1) cpd00020[c0] + (1) cpd03451[c0]	(1) 2-Succinyl-5-enolpyruvyl-6-hydroxy-3-cyclohexene-1-carboxylate_c0[c0] -> (1) Pyruvate_c0[c0] + (1) SHCHC_c0[c0]	0.054405	0.0054405	0	1000	1000
rxn01501_c0	<	Cytosol_0	Unknown	(R)-Mevalonate:NADP+ oxidoreductase (CoA acylating)_c0		(2) cpd00006[c0] + (1) cpd00010[c0] + (1) cpd00332[c0] <- (2) cpd00005[c0] + (2) cpd00067[c0] + (1) cpd00292[c0]	(2) NADP_c0[c0] + (1) CoA_c0[c0] + (1) Mevalonic acid_c0[c0] <- (2) NADPH_c0[c0] + (2) H+_c0[c0] + (1) HMG-CoA_c0[c0]	-3.06977	-3.06977	-1000	-0.306977	0
rxn13477_c0	>	Cytosol_0	Unknown	(2E,6E)-farnesyl-diphosphate:isopentenyl-diphosphate farnesyltranstransferase (adding 3 isopentenyl units)_c0		(3) cpd00113[c0] + (1) cpd00350[c0] -> (3) cpd00012[c0] + (3) cpd00067[c0] + (1) cpd00906[c0]	(3) Isopentenyldiphosphate_c0[c0] + (1) Farnesyldiphosphate_c0[c0] -> (3) PPi_c0[c0] + (3) H+_c0[c0] + (1) all-trans-Hexaprenyl diphosphate_c0[c0]	0.0816076	0.00816076	0	0.0816076	1000
rxn00101_c0	>	Cytosol_0	Unknown	Urea amidohydrolase_c0		(1) cpd00001[c0] + (2) cpd00067[c0] + (1) cpd00073[c0] -> (1) cpd00011[c0] + (2) cpd00013[c0]	(1) H2O_c0[c0] + (2) H+_c0[c0] + (1) Urea_c0[c0] -> (1) CO2_c0[c0] + (2) NH3_c0[c0]	0.054405	0.0054405	0	0.054405	1000
rxn03891_c0	>	Cytosol_0	Unknown	R05612_c0		(1) cpd00113[c0] + (1) cpd00906[c0] -> (1) cpd00012[c0] + (1) cpd00067[c0] + (1) cpd02590[c0]	(1) Isopentenyldiphosphate_c0[c0] + (1) all-trans-Hexaprenyl diphosphate_c0[c0] -> (1) PPi_c0[c0] + (1) H+_c0[c0] + (1) all-trans-Heptaprenyl diphosphate_c0[c0]	0.0816076	0.00816076	0	0.0816076	1000
rxn09674_c0	>	Cytosol_0	Unknown	TRANS-RXN-58.cp_c0		(1) cpd00039[e0] + (1) cpd00067[e0] -> (1) cpd00039[c0] + (1) cpd00067[c0]	(1) L-Lysine_e0[e0] + (1) H+_e0[e0] -> (1) L-Lysine_c0[c0] + (1) H+_c0[c0]	2.7273	0.27273	0	2.7273	1000
rxn13085_c0	>	Cytosol_0	Unknown	Spermidine synthase_c0		(1) cpd00017[c0] + (1) cpd00118[c0] -> (1) cpd00011[c0] + (1) cpd00147[c0] + (1) cpd00264[c0]	(1) S-Adenosyl-L-methionine_c0[c0] + (1) Putrescine_c0[c0] -> (1) CO2_c0[c0] + (1) 5-Methylthioadenosine_c0[c0] + (1) Spermidine_c0[c0]	0.0272025	0.00272025	0	0.0272025	1000
rxn05462_c0	>	Cytosol_0	Unknown	trans-Octodec-2-enoyl-ACP hydro-lyase_c0		(1) cpd11571[c0] -> (1) cpd00001[c0] + (1) cpd11572[c0]	(1) 3-Hydroxyoctodecanoyl-ACP_c0[c0] -> (1) H2O_c0[c0] + (1) trans-Octodec-2-enoyl-ACP_c0[c0]	0.748346	0.0748346	0	0.748346	1000
rxn05237_c0	>	Cytosol_0	Unknown	ATP phosphohydrolase (polar-amino-acid-importing)_c0		(1) cpd00001[c0] + (1) cpd00002[c0] + (1) cpd00084[e0] -> (1) cpd00008[c0] + (1) cpd00009[c0] + (1) cpd00067[c0] + (1) cpd00084[c0]	(1) H2O_c0[c0] + (1) ATP_c0[c0] + (1) L-Cysteine_e0[e0] -> (1) ADP_c0[c0] + (1) Phosphate_c0[c0] + (1) H+_c0[c0] + (1) L-Cysteine_c0[c0]	0.750556	0.0750556	0	0.750556	1000
rxn01790_c0	<	Cytosol_0	Unknown	(R)-Pantoate:NADP+ 2-oxidoreductase_c0		(1) cpd00006[c0] + (1) cpd00408[c0] <- (1) cpd00005[c0] + (1) cpd00067[c0] + (1) cpd00712[c0]	(1) NADP_c0[c0] + (1) Pantoate_c0[c0] <- (1) NADPH_c0[c0] + (1) H+_c0[c0] + (1) 2-Dehydropantoate_c0[c0]	-0.054405	-0.054405	-1000	-0.0054405	0
rxn01513_c0	>	Cytosol_0	Unknown	ATP:dTMP phosphotransferase_c0		(1) cpd00002[c0] + (1) cpd00067[c0] + (1) cpd00298[c0] -> (1) cpd00008[c0] + (1) cpd00297[c0]	(1) ATP_c0[c0] + (1) H+_c0[c0] + (1) dTMP_c0[c0] -> (1) ADP_c0[c0] + (1) dTDP_c0[c0]	0.182711	0.0182711	0	0.182711	1000
rxn02322_c0	>	Cytosol_0	Unknown	ATP:(R)-5-phosphomevalonate phosphotransferase_c0		(1) cpd00002[c0] + (1) cpd00067[c0] + (1) cpd00812[c0] -> (1) cpd00008[c0] + (1) cpd00841[c0]	(1) ATP_c0[c0] + (1) H+_c0[c0] + (1) 5-phosphomevalonate_c0[c0] -> (1) ADP_c0[c0] + (1) 5-diphosphomevalonate_c0[c0]	3.06977	0.306977	0	3.06977	1000
rxn05525_c0	>	Cytosol_0	Unknown	TRANS-RXNAVI-27988.ce.brachyexp.CMP_c0		(1) cpd00046[e0] + (1) cpd00067[e0] -> (1) cpd00046[c0] + (1) cpd00067[c0]	(1) CMP_e0[e0] + (1) H+_e0[e0] -> (1) CMP_c0[c0] + (1) H+_c0[c0]	100	0.710618	0	100	1000
rxn10204_c0	>	Cytosol_0	Unknown	acyl-CoA:sn-glycerol-3-phosphate 1-O-acyltransferase_c0		(1) cpd00080[c0] + (1) cpd00327[c0] -> (1) cpd00010[c0] + (1) cpd15329[c0]	(1) Glycerol-3-phosphate_c0[c0] + (1) strcoa_c0[c0] -> (1) CoA_c0[c0] + (1) 1-octadecanoyl-sn-glycerol 3-phosphate_c0[c0]	0.374173	0.0374173	0	0.374173	1000
rxn05310_c0	>	Cytosol_0	Unknown	Nicotinate transport (Plasma membrane)_c0		(1) cpd00218[e0] -> (1) cpd00218[c0]	(1) Niacin_e0[e0] -> (1) Niacin_c0[c0]	0.054405	0.0054405	0	0.054405	1000
bio1	->	c0		GramNegativeBiomass auto biomass		(35.5403092430435)cpd00001[c0]+(40.1101757365074)cpd00002[c0]+(0.00309646685192537)cpd00003[c0]+(0.00309646685192537)cpd00006[c0]+(0.00309646685192537)cpd00010[c0]+(0.00309646685192537)cpd00015[c0]+(0.00309646685192537)cpd00016[c0]+(0.00309646685192537)cpd00017[c0]+(0.219088153012743)cpd00023[c0]+(0.00309646685192537)cpd00028[c0]+(0.00309646685192537)cpd00030[c0]+(0.509869786991038)cpd00033[c0]+(…	(0.00309646685192537)10-Formyltetrahydrofolate[c0]+(0.00309646685192537)2-Demethylmenaquinone 8[c0]+(0.00309646685192537)5-Methyltetrahydrofolate[c0]+(0.00309646685192537)ACP[c0]+(40.1101757365074)ATP[c0]+(0.0106480421341882)Anteisoheptadecanoylcardiolipin (B. subtilis)[c0]+(0.0250105977108944)Bactoprenyl diphosphate[c0]+(0.0841036156544863)CTP[c0]+(0.00309646685192537)Ca2+[c0]+(0.003096466851925…	8.78502	0	0	1000	1000
