# Supplementary material for: Comparative genomics and metabolomics analysis of Riemerella anatipestifer strain CH-1 and CH-2
Source: Sci Rep. 2021 Jan 12;11:616. doi: 10.1038/s41598-020-79733-w (PMC7804117; doi:10.1038/s41598-020-79733-w)
Supplement: Supplementary file 8 — Supplementary Information 8. [file 41598_2020_79733_MOESM8_ESM.xls]

## Sheet: iDZ470 ModelCompounds
id	name	formula	charge	compartment	uptake	min_uptake	lowerbound	max_uptake	upperbound
cpd00067_e0	H+_e0	H	1		85.9712	8.59712	-100	100	100
cpd00182_e0	Adenosine_e0	C10H13N5O4	0		-47.4684	-100	-100	53.4813	100
cpd04097_e0	Pb_e0	Pb	2		0	0	-1000	0	0
cpd00412_e0	Deoxyuridine_e0	C9H12N2O5	0		0	-133.971	-1000	0	0
cpd00012_e0	PPi_e0	HO7P2	-3		0	-49.6616	-1000	0	0
cpd01012_e0	Cd2+_e0	Cd	2		0	0	-100	0	100
cpd00635_e0	Cbl_e0	C62H91CoN13O14P	2		0	0	-1000	0	0
cpd00246_e0	Inosine_e0	C10H12N4O5	0		47.3746	-33.9714	-100	100	100
cpd00080_e0	Glycerol-3-phosphate_e0	C3H7O6P	-2		0	0	-1000	0	0
cpd00001_e0	H2O_e0	H2O	0		-100	-100	-100	0	100
cpd00023_e0	L-Glutamate_e0	C5H8NO4	-1		80.7207	8.07207	-100	84.7343	100
cpd00971_e0	Na+_e0	Na	1		0	0	-100	0	100
cpd00367_e0	Cytidine_e0	C9H13N3O5	0		-42.4731	-99.8024	-1000	0	0
cpd00058_e0	Cu2+_e0	Cu	2		0.0259064	0.00259064	-100	0.0259064	100
cpd00184_e0	Thymidine_e0	C10H14N2O5	0		-3.51782	-78.258	-100	0.152667	100
cpd10515_e0	Fe2+_e0	Fe	2		0	0	-100	0.077704	100
cpd00355_e0	Nicotinamide ribonucleotide_e0	C11H14N2O8P	-1		0	0	-1000	0	0
cpd00438_e0	Deoxyadenosine_e0	C10H13N5O3	0		0.268113	-20.785	-100	100	100
cpd00249_e0	Uridine_e0	C9H12N2O6	0		-0.418499	-100	-100	-0.0418499	100
cpd00654_e0	Deoxycytidine_e0	C9H13N3O4	0		-51.8589	-99.8024	-100	100	100
cpd00277_e0	Deoxyguanosine_e0	C10H13N5O4	0		0	-120.33	-1000	0	0
cpd03279_e0	Deoxyinosine_e0	C10H12N4O4	0		0	-120.785	-1000	0	0
cpd00423_e0	Vitamin B12r_e0	C62H91CoN13O14P	3		0	0	-1000	0	0
cpd00254_e0	Mg_e0	Mg	2		0.0259064	0.00259064	-100	0.0259064	100
cpd02701_c0	S-Adenosyl-4-methylthio-2-oxobutanoate_c0	C15H19N5O6S	0		0	0	-1000	0	0
cpd00009_e0	Phosphate_e0	HO4P	-2		-93.2324	-99.3232	-100	0	100
cpd00205_e0	K+_e0	K	1		0.0259064	0.00259064	-100	0.0259064	100
cpd00034_e0	Zn2+_e0	Zn	2		0.0259064	0.00259064	-100	0.0259064	100
cpd10516_e0	fe3_e0	Fe	3		0.0777191	0	-100	0.0777191	100
cpd00030_e0	Mn2+_e0	Mn	2		0.0259064	0.00259064	-100	0.0259064	100
cpd00149_e0	Co2+_e0	Co	2		0.0259064	0.00259064	-100	0.0259064	100
cpd00311_e0	Guanosine_e0	C10H13N5O5	0		0.0938396	-20.3463	-100	100	100
cpd00099_e0	Cl-_e0	Cl	-1		0.0259064	0.00259064	-100	0.0259064	100
cpd00531_e0	Hg2+_e0	Hg	2		0	0	-100	0	100
cpd00007_e0	O2_e0	O2	0		100	0.00518127	-100	100	100
cpd03424_e0	Vitamin B12_e0	C61H86CoN13O14PR	6		0	0	-100	0	100
cpd00011_e0	CO2_e0	CO2	0		-186.304	-220.912	-1000	-18.6304	0
cpd00119_e0	L-Histidine_e0	C6H9N3O2	0		0.663153	0.0663153	-100	0.663153	100
cpd11606_e0	Menaquinone 7_e0	C46H64O2	0		0	0	-1000	0	0
cpd15605_e0	Gly-Phe_e0	C11H14N2O3	0		0	0	-1000	0	0
cpd00516_e0	meso-2,6-Diaminopimelate_e0	C7H14N2O4	0		0	0	-1000	0	0
cpd00322_e0	L-Isoleucine_e0	C6H13NO2	0		2.73568	0.273568	-100	2.73568	100
cpd00028_e0	Heme_e0	C34H30FeN4O4	-2		0.0259064	0.00259064	-100	0.0259064	100
cpd01080_e0	ocdca_e0	C18H35O2	-1		0	0	-1000	0	0
cpd00268_e0	H2S2O3_e0	HO3S2	-1		0	0	-1000	0	0
cpd01188_e0	Lanosterol_e0	C30H50O	0		0	0	-1000	0	0
cpd00051_e0	L-Arginine_e0	C6H15N4O2	1		2.11578	0.211578	-100	2.11578	100
cpd00060_e0	L-Methionine_e0	C5H11NO2S	0		1.09515	0.109515	-100	1.09515	100
cpd00305_e0	Thiamin_e0	C12H17N4OS	1		0	0	-1000	0	0
cpd00156_e0	L-Valine_e0	C5H11NO2	0		2.99875	0.299875	-100	2.99875	100
cpd00010_e0	CoA_e0	C21H32N7O16P3S	-4		0	0	-1000	0	0
cpd00264_e0	Spermidine_e0	C7H22N3	3		0	0	-1000	0	0
cpd00393_e0	Folate_e0	C19H17N7O6	-2		0.0777191	0.00777191	-100	0.0777191	100
cpd00063_e0	Ca2+_e0	Ca	2		0.0259064	0.00259064	-100	0.0259064	100
cpd00048_e0	Sulfate_e0	O4S	-2		0.0259064	0.00259064	-100	0.0259064	100
cpd00107_e0	L-Leucine_e0	C6H13NO2	0		3.85335	0.385335	-100	3.85335	100
cpd00793_e0	Thiamine phosphate_e0	C12H16N4O4PS	-1		0.0259064	0.00259064	-100	0.0259064	100
cpd00084_e0	L-Cysteine_e0	C3H7NO2S	0		0.714793	0.0714793	-100	0.714793	100
cpd00218_e0	Niacin_e0	C6H4NO2	-1		0.0518127	0.00518127	-100	0.0518127	100
cpd00039_e0	L-Lysine_e0	C6H15N2O2	1		2.59735	0.259735	-100	2.59735	100
cpd00046_e0	CMP_e0	C9H12N3O8P	-2		100	0.676759	-100	100	100
cpd11416_c0	Biomass_c0	null	0		-8.36643	-8.36643	-1000	-0.836643	0

## Sheet: iDZ470 ModelReactions
id	direction	compartment	gpr	name	pathway	equation	definition	flux	min_flux	lowerbound	max_flux	upperbound
rxn02201_c0	>	Cytosol_0	GCF_000331695.1.CDS.1105	2-amino-4-hydroxy-6-hydroxymethyl-7,8-dihydropteridine-diphosphate:4-aminobenzoate 2-amino-4-hydroxydihydropteridine-6-methenyltransferase_c0		(1) cpd00443[c0] + (1) cpd02920[c0] -> (1) cpd00012[c0] + (1) cpd00067[c0] + (1) cpd00683[c0]	(1) ABEE_c0[c0] + (1) 2-Amino-4-hydroxy-6-hydroxymethyl-7-8-dihydropteridinediphosphate_c0[c0] -> (1) PPi_c0[c0] + (1) H+_c0[c0] + (1) Dihydropteroate_c0[c0]	0	0	0	639.784	1000
rxn07431_c0	-	Cytosol_0	(GCF_000331695.1.CDS.1248 and GCF_000331695.1.CDS.1248)	R07600_c0		(1) cpd00213[c0] + (1) cpd14700[c0] <-> (1) cpd00056[c0] + (1) cpd02700[c0]	(1) Lipoamide_c0[c0] + (1) 2-Methyl-1-hydroxypropyl-TPP_c0[c0] <-> (1) TPP_c0[c0] + (1) S-(2-Methylpropionyl)-dihydrolipoamide_c0[c0]	0	0	-1000	0	1000
rxn00836_c0	<	Cytosol_0	GCF_000331695.1.CDS.1573	IMP:diphosphate phospho-D-ribosyltransferase_c0		(1) cpd00012[c0] + (1) cpd00067[c0] + (1) cpd00114[c0] <- (1) cpd00103[c0] + (1) cpd00226[c0]	(1) PPi_c0[c0] + (1) H+_c0[c0] + (1) IMP_c0[c0] <- (1) PRPP_c0[c0] + (1) HYXN_c0[c0]	-47.3746	-266.956	-1000	0	0
rxn08180_c0	>	Cytosol_0	GCF_000331695.1.CDS.282	Biotin synthase_c0		(1) cpd00017[c0] + (1) cpd00074[c0] + (1) cpd01311[c0] -> (1) cpd00060[c0] + (1) cpd00067[c0] + (1) cpd00104[c0] + (1) cpd03091[c0]	(1) S-Adenosyl-L-methionine_c0[c0] + (1) S_c0[c0] + (1) Dethiobiotin_c0[c0] -> (1) L-Methionine_c0[c0] + (1) H+_c0[c0] + (1) BIOT_c0[c0] + (1) 5'-Deoxyadenosine_c0[c0]	0	0	0	0	1000
rxn05318_c0	-	Cytosol_0	GCF_000331695.1.CDS.1685	TRANS-RXN-203.ce_c0		(1) cpd00067[e0] + (1) cpd00182[e0] <-> (1) cpd00067[c0] + (1) cpd00182[c0]	(1) H+_e0[e0] + (1) Adenosine_e0[e0] <-> (1) H+_c0[c0] + (1) Adenosine_c0[c0]	-47.4684	-100	-1000	53.4813	1000
rxn00423_c0	>	Cytosol_0	GCF_000331695.1.CDS.1992	acetyl-CoA:L-serine O-acetyltransferase_c0		(1) cpd00022[c0] + (1) cpd00054[c0] -> (1) cpd00010[c0] + (1) cpd00722[c0]	(1) Acetyl-CoA_c0[c0] + (1) L-Serine_c0[c0] -> (1) CoA_c0[c0] + (1) O-Acetyl-L-serine_c0[c0]	0	0	0	0	1000
rxn00364_c0	-	Cytosol_0	GCF_000331695.1.CDS.1104	ATP:CMP phosphotransferase_c0		(1) cpd00002[c0] + (1) cpd00046[c0] + (1) cpd00067[c0] <-> (1) cpd00008[c0] + (1) cpd00096[c0]	(1) ATP_c0[c0] + (1) CMP_c0[c0] + (1) H+_c0[c0] <-> (1) ADP_c0[c0] + (1) CDP_c0[c0]	58.9564	0.340545	-1000	101.481	1000
rxn03408_c0	-	Cytosol_0	GCF_000331695.1.CDS.575	UDP-N-acetyl-D-glucosamine:undecaprenyl-diphospho-N-acetylmuramoyl-L-alanyl-gamma-D-glutamyl-meso-2,6-diaminopimeloyl-D-alanyl-D-alanine 4-beta-N-acetylglucosaminlytransferase_c0		(1) cpd00037[c0] + (1) cpd03494[c0] <-> (1) cpd00014[c0] + (1) cpd03495[c0]	(1) UDP-N-acetylglucosamine_c0[c0] + (1) Undecaprenyl-diphospho-N-acetylmuramoyl-L-alanyl-D-glutamyl-meso-2-6-diaminopimeloyl-D-alanyl-D-alanine_c0[c0] <-> (1) UDP_c0[c0] + (1) Undecaprenyl-diphospho-N-acetylmuramoyl--N-acetylglucosamine-L-ala-D-glu-meso-2-6-diaminopimeloyl-D-ala-D-ala_c0[c0]	0.209249	0.0209249	-1000	0.209249	1000
rxn02177_c0	>	Cytosol_0	GCF_000331695.1.CDS.1638	Isochorismate pyruvate-hydrolase_c0		(1) cpd00001[c0] + (1) cpd00658[c0] -> (1) cpd00020[c0] + (1) cpd02566[c0]	(1) H2O_c0[c0] + (1) Isochorismate_c0[c0] -> (1) Pyruvate_c0[c0] + (1) 2,3-Dihydroxy-2,3-dihydrobenzoate_c0[c0]	0	0	0	0	1000
rxn05250_c0	>	Cytosol_0	(GCF_000331695.1.CDS.983 or GCF_000331695.1.CDS.1232)	FACOAL160(ISO)_c0		(1) cpd00002[c0] + (1) cpd00010[c0] + (1) cpd11440[c0] -> (1) cpd00012[c0] + (1) cpd00018[c0] + (1) cpd11441[c0]	(1) ATP_c0[c0] + (1) CoA_c0[c0] + (1) fa6_c0[c0] -> (1) PPi_c0[c0] + (1) AMP_c0[c0] + (1) fa6coa_c0[c0]	0	0	0	0	1000
rxn05440_c0	>	Cytosol_0	GCF_000331695.1.CDS.1591	7-methyl-trans-oct-2-enoyl-ACP:NAD+ oxidoreductase (A-specific)_c0		(1) cpd00004[c0] + (1) cpd00067[c0] + (1) cpd11527[c0] -> (1) cpd00003[c0] + (1) cpd11528[c0]	(1) NADH_c0[c0] + (1) H+_c0[c0] + (1) 7-methyl-trans-oct-2-enoyl-ACP_c0[c0] -> (1) NAD_c0[c0] + (1) 7-methyl-octanoyl-ACP_c0[c0]	0.712689	0.0712689	0	0.712689	1000
rxn01673_c0	-	Cytosol_0	GCF_000331695.1.CDS.1911	ATP:dCDP phosphotransferase_c0		(1) cpd00002[c0] + (1) cpd00533[c0] <-> (1) cpd00008[c0] + (1) cpd00356[c0]	(1) ATP_c0[c0] + (1) dCDP_c0[c0] <-> (1) ADP_c0[c0] + (1) dCTP_c0[c0]	0.0938396	0.00938396	-1000	0.0938396	1000
rxn00247_c0	>	Cytosol_0	GCF_000331695.1.CDS.508	ATP:oxaloacetate carboxy-lyase (transphosphorylating;phosphoenolpyruvate-forming)_c0		(1) cpd00002[c0] + (1) cpd00032[c0] -> (1) cpd00008[c0] + (1) cpd00011[c0] + (1) cpd00061[c0]	(1) ATP_c0[c0] + (1) Oxaloacetate_c0[c0] -> (1) ADP_c0[c0] + (1) CO2_c0[c0] + (1) Phosphoenolpyruvate_c0[c0]	0	0	0	1000	1000
rxn02342_c0	-	Cytosol_0	(GCF_000331695.1.CDS.1037 and GCF_000331695.1.CDS.1874)	R03270_c0		(1) cpd00213[c0] + (1) cpd03049[c0] <-> (1) cpd00056[c0] + (1) cpd00836[c0]	(1) Lipoamide_c0[c0] + (1) 2-Hydroxyethyl-ThPP_c0[c0] <-> (1) TPP_c0[c0] + (1) S-Acetyldihydrolipoamide_c0[c0]	34.5006	3.45006	-1000	37.9948	1000
rxn10311_c0	-	Cytosol_0	GCF_000331695.1.CDS.388	anteisoheptadecanoyl-lipoteichoic acid synthesis (n-24), linked, N-acetylglucosamine substituted_c0		(24) cpd00037[c0] + (1) cpd15750[c0] <-> (24) cpd00014[c0] + (1) cpd15768[c0]	(24) UDP-N-acetylglucosamine_c0[c0] + (1) Anteisoheptadecanoyllipoteichoic acid (n-24), linked, unsubstituted_c0[c0] <-> (24) UDP_c0[c0] + (1) Anteisoheptadecanoyllipoteichoic acid (n-24), linked, N-acetyl-D-glucosamine_c0[c0]	0	0	-1000	0	1000
rxn01452_c0	-	Cytosol_0	(GCF_000331695.1.CDS.1395 or GCF_000331695.1.CDS.1394)	(S)-3-Hydroxybutanoyl-CoA:NADP+ oxidoreductase_c0		(1) cpd00006[c0] + (1) cpd00842[c0] <-> (1) cpd00005[c0] + (1) cpd00067[c0] + (1) cpd00279[c0]	(1) NADP_c0[c0] + (1) (S)-3-Hydroxybutyryl-CoA_c0[c0] <-> (1) NADPH_c0[c0] + (1) H+_c0[c0] + (1) Acetoacetyl-CoA_c0[c0]	0	-1000	-1000	999.803	1000
rxn00973_c0	-	Cytosol_0	(Unknown and GCF_000331695.1.CDS.1816 and Unknown and Unknown and Unknown)	citrate hydroxymutase_c0		(1) cpd00137[c0] <-> (1) cpd00260[c0]	(1) Citrate_c0[c0] <-> (1) Isocitrate_c0[c0]	0	-1000	-1000	1000	1000
rxn02000_c0	-	Cytosol_0	GCF_000331695.1.CDS.887	dTDP-4-dehydro-6-deoxy-D-glucose 3,5-epimerase_c0		(1) cpd00521[c0] <-> (1) cpd00522[c0]	(1) dTDP-4-oxo-6-deoxy-D-glucose_c0[c0] <-> (1) dTDP-4-oxo-L-rhamnose_c0[c0]	0.209249	0.0209249	-1000	0.209249	1000
rxn03239_c0	-	Cytosol_0	(GCF_000331695.1.CDS.1588 and GCF_000331695.1.CDS.1588)	(S)-3-Hydroxyhexadecanoyl-CoA:NAD+ oxidoreductase_c0		(1) cpd00003[c0] + (1) cpd03113[c0] <-> (1) cpd00004[c0] + (1) cpd00067[c0] + (1) cpd03114[c0]	(1) NAD_c0[c0] + (1) (S)-3-Hydroxyhexadecanoyl-CoA_c0[c0] <-> (1) NADH_c0[c0] + (1) H+_c0[c0] + (1) 3-Oxopalmitoyl-CoA_c0[c0]	-0.712689	-0.712689	-1000	-0.0712689	1000
rxn05457_c0	-	Cytosol_0	GCF_000331695.1.CDS.295	[Acyl-carrier-protein] acetyltransferase_c0		(1) cpd00010[c0] + (1) cpd11466[c0] <-> (1) cpd01695[c0] + (1) cpd11493[c0]	(1) CoA_c0[c0] + (1) Myristoyl-ACP_c0[c0] <-> (1) Myristoyl-CoA_c0[c0] + (1) ACP_c0[c0]	-1.2555	-1.2555	-1000	-0.12555	1000
rxn13783_c0	>	Cytosol_0	(GCF_000331695.1.CDS.2016 and Unknown and Unknown and GCF_000331695.1.CDS.1653 and GCF_000331695.1.CDS.1514 and GCF_000331695.1.CDS.1562 and Unknown and GCF_000331695.1.CDS.1319 and GCF_000331695.1.CDS.393 and Unknown and GCF_000331695.1.CDS.1322 and GCF_000331695.1.CDS.1256 and GCF_000331695.1.CDS.1418 and (GCF_000331695.1.CDS.1436 or GCF_000331695.1.CDS.2058) and Unknown and GCF_000331695.1.CDS…	DNA replication_c0		-> (1) cpd17042[c0]	-> (1) DNA replication_c0[c0]	8.36643	0.836643	0	8.36643	1000
rxn05392_c0	>	Cytosol_0	((GCF_000331695.1.CDS.1829 or GCF_000331695.1.CDS.638) and (GCF_000331695.1.CDS.1597 or GCF_000331695.1.CDS.1457 or GCF_000331695.1.CDS.1458))	7-methyl-octanoyl-ACP:malonyl-[acyl-carrier-protein] C-acyltransferase (decarboxylating)_c0		(1) cpd11492[c0] + (1) cpd11528[c0] -> (1) cpd00011[c0] + (1) cpd11493[c0] + (1) cpd11529[c0]	(1) Malonyl-acyl-carrierprotein-_c0[c0] + (1) 7-methyl-octanoyl-ACP_c0[c0] -> (1) CO2_c0[c0] + (1) ACP_c0[c0] + (1) 9-methyl-3-oxo-decanoyl-ACP_c0[c0]	0.712689	0.0712689	0	0.712689	1000
rxn04070_c0	>	Cytosol_0	GCF_000331695.1.CDS.1057	pyridoxine 5'-phosphate synthase_c0		(1) cpd08289[c0] + (1) cpd08449[c0] -> (2) cpd00001[c0] + (1) cpd00009[c0] + (1) cpd00067[c0] + (1) cpd00478[c0]	(1) 1-deoxy-D-xylulose5-phosphate_c0[c0] + (1) 3-Amino-2-oxopropyl phosphate_c0[c0] -> (2) H2O_c0[c0] + (1) Phosphate_c0[c0] + (1) H+_c0[c0] + (1) Pyridoxine phosphate_c0[c0]	0	0	0	0	1000
rxn00199_c0	>	Cytosol_0	GCF_000331695.1.CDS.1445	oxalosuccinate carboxy-lyase (2-oxoglutarate-forming)_c0		(1) cpd00067[c0] + (1) cpd03187[c0] -> (1) cpd00011[c0] + (1) cpd00024[c0]	(1) H+_c0[c0] + (1) Oxalosuccinate_c0[c0] -> (1) CO2_c0[c0] + (1) 2-Oxoglutarate_c0[c0]	0	0	0	30.4851	1000
rxn01358_c0	-	Cytosol_0	(GCF_000331695.1.CDS.1423 or GCF_000331695.1.CDS.965)	inosine:phosphate alpha-D-ribosyltransferase_c0		(1) cpd00009[c0] + (1) cpd00246[c0] <-> (1) cpd00226[c0] + (1) cpd00475[c0]	(1) Phosphate_c0[c0] + (1) Inosine_c0[c0] <-> (1) HYXN_c0[c0] + (1) Ribose 1-phosphate_c0[c0]	47.3746	-33.9714	-1000	360.573	1000
rxn10231_c0	>	Cytosol_0	GCF_000331695.1.CDS.1080	isohexadecanoyl-CDPdiacylglycerol-serine O-phosphatidyltransferase_c0		(1) cpd00054[c0] + (1) cpd15688[c0] -> (1) cpd00046[c0] + (2) cpd00067[c0] + (1) cpd15694[c0]	(1) L-Serine_c0[c0] + (1) CDP-1,2-diisohexadecanoylglycerol_c0[c0] -> (1) CMP_c0[c0] + (2) H+_c0[c0] + (1) Diisohexadecanoylphosphatidylserine_c0[c0]	0	0	0	0	1000
rxn12637_c0	-	Cytosol_0	(GCF_000331695.1.CDS.1282 or GCF_000331695.1.CDS.1096)	RXN0-6987.c_c0		(1) cpd00001[c0] + (1) cpd11589[c0] <-> (1) cpd00033[c0] + (1) cpd00041[c0]	(1) H2O_c0[c0] + (1) gly-asp-L_c0[c0] <-> (1) Glycine_c0[c0] + (1) L-Aspartate_c0[c0]	0	0	-1000	0	1000
rxn01219_c0	-	Cytosol_0	GCF_000331695.1.CDS.1104	ATP:dCMP phosphotransferase_c0		(1) cpd00002[c0] + (1) cpd00067[c0] + (1) cpd00206[c0] <-> (1) cpd00008[c0] + (1) cpd00533[c0]	(1) ATP_c0[c0] + (1) H+_c0[c0] + (1) dCMP_c0[c0] <-> (1) ADP_c0[c0] + (1) dCDP_c0[c0]	-55.551	-99.8024	-1000	0	1000
rxn00800_c0	-	Cytosol_0	GCF_000331695.1.CDS.1241	N6-(1,2-dicarboxyethyl)AMP AMP-lyase (fumarate-forming)_c0		(1) cpd02375[c0] <-> (1) cpd00018[c0] + (1) cpd00106[c0]	(1) Adenylosuccinate_c0[c0] <-> (1) AMP_c0[c0] + (1) Fumarate_c0[c0]	48.4518	0.107722	-1000	267.123	1000
rxn09177_c0	>	Cytosol_0	GCF_000331695.1.CDS.265	(R)-4'-Phosphopantothenate:L-cysteine ligase_c0		(1) cpd00052[c0] + (1) cpd00084[c0] + (1) cpd02201[c0] -> (1) cpd00012[c0] + (1) cpd00046[c0] + (2) cpd00067[c0] + (1) cpd02666[c0]	(1) CTP_c0[c0] + (1) L-Cysteine_c0[c0] + (1) 4-phosphopantothenate_c0[c0] -> (1) PPi_c0[c0] + (1) CMP_c0[c0] + (2) H+_c0[c0] + (1) (R)-4'-Phosphopantothenoyl-L-cysteine_c0[c0]	0	0	0	0.0518127	1000
rxn01210_c0	>	Cytosol_0	(GCF_000331695.1.CDS.305 and GCF_000331695.1.CDS.305)	10-Formyltetrahydrofolate:L-glutamate ligase (ADP-forming)_c0		(1) cpd00002[c0] + (1) cpd00023[c0] + (1) cpd00201[c0] -> (1) cpd00008[c0] + (1) cpd00009[c0] + (1) cpd00067[c0] + (1) cpd03524[c0]	(1) ATP_c0[c0] + (1) L-Glutamate_c0[c0] + (1) 10-Formyltetrahydrofolate_c0[c0] -> (1) ADP_c0[c0] + (1) Phosphate_c0[c0] + (1) H+_c0[c0] + (1) 10-Formyl-THF-L-glutamate_c0[c0]	0	0	0	0	1000
rxn01218_c0	>	Cytosol_0	(GCF_000331695.1.CDS.1201 or GCF_000331695.1.CDS.1202)	2'-Deoxycytidine 5'-monophosphate phosphohydrolase_c0		(1) cpd00001[c0] + (1) cpd00206[c0] -> (1) cpd00009[c0] + (1) cpd00654[c0]	(1) H2O_c0[c0] + (1) dCMP_c0[c0] -> (1) Phosphate_c0[c0] + (1) Deoxycytidine_c0[c0]	51.8589	0	0	99.8024	1000
rxn05367_c0	>	Cytosol_0	((GCF_000331695.1.CDS.1458 or GCF_000331695.1.CDS.1597 or GCF_000331695.1.CDS.1457) and (GCF_000331695.1.CDS.638 or GCF_000331695.1.CDS.1829))	6-methyl-octanoyl-ACP:malonyl-[acyl-carrier-protein] C-acyltransferase (decarboxylating)_c0		(1) cpd11492[c0] + (1) cpd11503[c0] -> (1) cpd00011[c0] + (1) cpd11493[c0] + (1) cpd11504[c0]	(1) Malonyl-acyl-carrierprotein-_c0[c0] + (1) 6-methyl-octanoyl-ACP_c0[c0] -> (1) CO2_c0[c0] + (1) ACP_c0[c0] + (1) 8-methyl-3-oxo-decanoyl-ACP_c0[c0]	0.712689	0.0712689	0	0.712689	1000
rxn02898_c0	-	Cytosol_0	GCF_000331695.1.CDS.1343	O-Succinylbenzoyl-CoA 1,4-dihydroxy-2-naphthoate-lyase_c0		(1) cpd02021[c0] <-> (1) cpd00010[c0] + (1) cpd02295[c0]	(1) Succinylbenzoyl-CoA_c0[c0] <-> (1) CoA_c0[c0] + (1) 1-4-Dihydroxy-2-naphthoate_c0[c0]	0.0518127	0.00518127	-1000	0.0518127	1000
rxn00545_c0	-	Cytosol_0	GCF_000331695.1.CDS.1032	ATP:D-fructose-6-phosphate 1-phosphotransferase_c0		(1) cpd00002[c0] + (1) cpd00072[c0] <-> (1) cpd00008[c0] + (1) cpd00067[c0] + (1) cpd00290[c0]	(1) ATP_c0[c0] + (1) D-fructose-6-phosphate_c0[c0] <-> (1) ADP_c0[c0] + (1) H+_c0[c0] + (1) D-fructose-1,6-bisphosphate_c0[c0]	-5.45521	-1000	-1000	1000	1000
rxn10344_c0	>	Cytosol_0	GCF_000331695.1.CDS.1786	Lead (Pb+2) ABC transporter_c0		(1) cpd00001[c0] + (1) cpd00002[c0] + (1) cpd04097[c0] -> (1) cpd00008[c0] + (1) cpd00009[c0] + (1) cpd00067[c0] + (1) cpd04097[e0]	(1) H2O_c0[c0] + (1) ATP_c0[c0] + (1) Pb_c0[c0] -> (1) ADP_c0[c0] + (1) Phosphate_c0[c0] + (1) H+_c0[c0] + (1) Pb_e0[e0]	0	0	0	0	1000
rxn03384_c0	-	Cytosol_0	GCF_000331695.1.CDS.240	Uroporphyrinogen I carboxy-lyase_c0		(4) cpd00067[c0] + (1) cpd03414[c0] <-> (4) cpd00011[c0] + (1) cpd03416[c0]	(4) H+_c0[c0] + (1) UroporphyrinogenI_c0[c0] <-> (4) CO2_c0[c0] + (1) CoproporphyrinogenI_c0[c0]	0	0	-1000	0	1000
rxn02504_c0	-	Cytosol_0	GCF_000331695.1.CDS.22	2-amino-4-hydroxy-6-(D-erythro-1,2,3-trihydroxypropyl)-7,8-dihydropteridine glycolaldehyde-lyase_c0		(1) cpd02961[c0] <-> (1) cpd00229[c0] + (1) cpd00954[c0]	(1) Dihydroneopterin_c0[c0] <-> (1) Glycolaldehyde_c0[c0] + (1) 6-hydroxymethyl dihydropterin_c0[c0]	0	0	-1000	0	1000
rxn05404_c0	>	Cytosol_0	((GCF_000331695.1.CDS.1457 or GCF_000331695.1.CDS.1597 or GCF_000331695.1.CDS.1458) and (GCF_000331695.1.CDS.1829 or GCF_000331695.1.CDS.638))	13-methyl-tetra-decanoyl-ACP:malonyl-[acyl-carrier-protein] C-acyltransferase (decarboxylating)_c0		(1) cpd11492[c0] + (1) cpd11540[c0] -> (1) cpd00011[c0] + (1) cpd11493[c0] + (1) cpd11541[c0]	(1) Malonyl-acyl-carrierprotein-_c0[c0] + (1) 13-methyl-tetra-decanoyl-ACP_c0[c0] -> (1) CO2_c0[c0] + (1) ACP_c0[c0] + (1) 15-methyl-3-oxo-hexa-decanoyl-ACP_c0[c0]	0.712689	0.0712689	0	0.712689	1000
rxn10126_c0	>	Cytosol_0	(GCF_000331695.1.CDS.842 and GCF_000331695.1.CDS.843)	succinate dehyrdogenase_c0		(1) cpd00982[c0] + (1) cpd15560[c0] -> (1) cpd00015[c0] + (1) cpd00067[c0] + (1) cpd15561[c0]	(1) FADH2_c0[c0] + (1) Ubiquinone-8_c0[c0] -> (1) FAD_c0[c0] + (1) H+_c0[c0] + (1) Ubiquinol-8_c0[c0]	0	0	0	0	1000
rxn08084_c0	>	Cytosol_0	GCF_000331695.1.CDS.90	1-tetradecanoyl-sn-glycerol 3-phosphate O-acyltransferase (n-C14:0)_c0		(1) cpd00067[c0] + (1) cpd11466[c0] + (1) cpd15331[c0] -> (1) cpd11493[c0] + (1) cpd15522[c0]	(1) H+_c0[c0] + (1) Myristoyl-ACP_c0[c0] + (1) 1-tetradecanoyl-sn-glycerol 3-phosphate_c0[c0] -> (1) ACP_c0[c0] + (1) 1,2-ditetradecanoyl-sn-glycerol 3-phosphate_c0[c0]	0	0	0	0	1000
rxn10225_c0	-	Cytosol_0	GCF_000331695.1.CDS.549	isohexadecanoyl-phosphatidate cytidylyltransferase_c0		(1) cpd00052[c0] + (1) cpd15682[c0] <-> (1) cpd00012[c0] + (1) cpd00067[c0] + (1) cpd15688[c0]	(1) CTP_c0[c0] + (1) 1,2-diisohexadecanoyl-sn-glycerol 3-phosphate_c0[c0] <-> (1) PPi_c0[c0] + (1) H+_c0[c0] + (1) CDP-1,2-diisohexadecanoylglycerol_c0[c0]	0	0	-1000	0	1000
rxn01486_c0	>	Cytosol_0	GCF_000331695.1.CDS.1145	trans,trans-Farnesyl-diphosphate:isopentenyl-diphosphate farnesyltranstransferase_c0		(1) cpd00113[c0] + (1) cpd00350[c0] -> (1) cpd00012[c0] + (1) cpd00067[c0] + (1) cpd00289[c0]	(1) Isopentenyldiphosphate_c0[c0] + (1) Farnesyldiphosphate_c0[c0] -> (1) PPi_c0[c0] + (1) H+_c0[c0] + (1) Geranylgeranyl diphosphate_c0[c0]	0	0	0	0	1000
rxn05444_c0	>	Cytosol_0	GCF_000331695.1.CDS.1591	15-methyl-trans-hexa-dec-2-enoyl-ACP:NAD+ oxidoreductase (A-specific)_c0		(1) cpd00004[c0] + (1) cpd00067[c0] + (1) cpd11543[c0] -> (1) cpd00003[c0] + (1) cpd11544[c0]	(1) NADH_c0[c0] + (1) H+_c0[c0] + (1) 15-methyl-trans-hexa-dec-2-enoyl-ACP_c0[c0] -> (1) NAD_c0[c0] + (1) 15-methyl-hexa-decanoyl-ACP_c0[c0]	0.712689	0.0712689	0	0.712689	1000
rxn05040_c0	>	Cytosol_0	((GCF_000331695.1.CDS.2056 or GCF_000331695.1.CDS.98) and GCF_000331695.1.CDS.2056)	D-ribulose 5-phosphate formate-lyase (L-3,4-dihydroxybutan-2-one 4-phosphate-forming)_c0		(1) cpd00171[c0] -> (1) cpd00047[c0] + (1) cpd00067[c0] + (1) cpd11225[c0]	(1) D-Ribulose5-phosphate_c0[c0] -> (1) Formate_c0[c0] + (1) H+_c0[c0] + (1) 3-4-dihydroxy-2-butanone4-phosphate_c0[c0]	0.103625	0.0103625	0	0.103625	1000
rxn05400_c0	>	Cytosol_0	((GCF_000331695.1.CDS.1829 or GCF_000331695.1.CDS.638) and (GCF_000331695.1.CDS.1458 or GCF_000331695.1.CDS.1457 or GCF_000331695.1.CDS.1597))	11-methyl-dodecanoyl-ACP:malonyl-[acyl-carrier-protein] C-acyltransferase (decarboxylating)_c0		(1) cpd11492[c0] + (1) cpd11536[c0] -> (1) cpd00011[c0] + (1) cpd11493[c0] + (1) cpd11537[c0]	(1) Malonyl-acyl-carrierprotein-_c0[c0] + (1) 11-methyl-dodecanoyl-ACP_c0[c0] -> (1) CO2_c0[c0] + (1) ACP_c0[c0] + (1) 13-methyl-3-oxo-tetra-decanoyl-ACP_c0[c0]	0.712689	0.0712689	0	0.712689	1000
rxn01021_c0	-	Cytosol_0	(GCF_000331695.1.CDS.1953 and GCF_000331695.1.CDS.1953)	Methylthioadenosine methylthioribohydrolase_c0		(1) cpd00001[c0] + (1) cpd00147[c0] <-> (1) cpd00128[c0] + (1) cpd01981[c0]	(1) H2O_c0[c0] + (1) 5-Methylthioadenosine_c0[c0] <-> (1) Adenine_c0[c0] + (1) 5-Methylthio-D-ribose_c0[c0]	0	0	-1000	0	1000
rxn00165_c0	>	Cytosol_0	GCF_000331695.1.CDS.1929	L-serine ammonia-lyase_c0		(1) cpd00054[c0] -> (1) cpd00013[c0] + (1) cpd00020[c0]	(1) L-Serine_c0[c0] -> (1) NH3_c0[c0] + (1) Pyruvate_c0[c0]	0	0	0	997.304	1000
rxn10228_c0	>	Cytosol_0	GCF_000331695.1.CDS.1080	isotetradecanoyl-CDPdiacylglycerol-serine O-phosphatidyltransferase_c0		(1) cpd00054[c0] + (1) cpd15685[c0] -> (1) cpd00046[c0] + (2) cpd00067[c0] + (1) cpd15691[c0]	(1) L-Serine_c0[c0] + (1) CDP-1,2-diisotetradecanoylglycerol_c0[c0] -> (1) CMP_c0[c0] + (2) H+_c0[c0] + (1) Diisotetradecanoylphosphatidylserine_c0[c0]	0	0	0	0	1000
rxn01117_c0	-	Cytosol_0	GCF_000331695.1.CDS.1546	D-arabinose-5-phosphate aldose-ketose-isomerase_c0		(1) cpd00817[c0] <-> (1) cpd00171[c0]	(1) D-Arabinose5-phosphate_c0[c0] <-> (1) D-Ribulose5-phosphate_c0[c0]	-0.627748	-0.627748	-1000	-0.0627748	1000
rxn00001_c0	>	Cytosol_0	GCF_000331695.1.CDS.1113	diphosphate phosphohydrolase_c0		(1) cpd00001[c0] + (1) cpd00012[c0] -> (2) cpd00009[c0] + (1) cpd00067[c0]	(1) H2O_c0[c0] + (1) PPi_c0[c0] -> (2) Phosphate_c0[c0] + (1) H+_c0[c0]	0	0	0	724.032	1000
rxn09685_c0	-	Cytosol_0	GCF_000331695.1.CDS.1685	TRANS-RXN-108F.cp_c0		(1) cpd00067[e0] + (1) cpd00412[e0] <-> (1) cpd00067[c0] + (1) cpd00412[c0]	(1) H+_e0[e0] + (1) Deoxyuridine_e0[e0] <-> (1) H+_c0[c0] + (1) Deoxyuridine_c0[c0]	0	-133.971	-1000	0	1000
rxn01331_c0	>	Cytosol_0	GCF_000331695.1.CDS.1033	D-erythrose 4-phosphate:NAD+ oxidoreductase_c0		(1) cpd00001[c0] + (1) cpd00003[c0] + (1) cpd00236[c0] -> (1) cpd00004[c0] + (2) cpd00067[c0] + (1) cpd02147[c0]	(1) H2O_c0[c0] + (1) NAD_c0[c0] + (1) D-Erythrose4-phosphate_c0[c0] -> (1) NADH_c0[c0] + (2) H+_c0[c0] + (1) 4-Phosphoerythronate_c0[c0]	0	0	0	0	1000
rxn11268_c0	<	Cytosol_0	(GCF_000331695.1.CDS.231 or GCF_000331695.1.CDS.1122)	phosphate ABC transporter permease protein_c0		(1) cpd00012[e0] + (1) cpd00067[e0] <- (1) cpd00012[c0] + (1) cpd00067[c0]	(1) PPi_e0[e0] + (1) H+_e0[e0] <- (1) PPi_c0[c0] + (1) H+_c0[c0]	0	-49.6616	-1000	0	0
rxn00910_c0	-	Cytosol_0	GCF_000331695.1.CDS.1830	5-methyltetrahydrofolate:NADP+ oxidoreductase_c0		(1) cpd00006[c0] + (1) cpd00345[c0] <-> (1) cpd00005[c0] + (1) cpd00067[c0] + (1) cpd00125[c0]	(1) NADP_c0[c0] + (1) 5-Methyltetrahydrofolate_c0[c0] <-> (1) NADPH_c0[c0] + (1) H+_c0[c0] + (1) 5-10-Methylenetetrahydrofolate_c0[c0]	63.4337	-1000	-1000	999.982	1000
rxn00953_c0	-	Cytosol_0	GCF_000331695.1.CDS.1157	L-Serine hydro-lyase (adding homocysteine)_c0		(1) cpd00054[c0] + (1) cpd00135[c0] <-> (1) cpd00001[c0] + (1) cpd00424[c0]	(1) L-Serine_c0[c0] + (1) Homocysteine_c0[c0] <-> (1) H2O_c0[c0] + (1) Cystathionine_c0[c0]	0	0	-1000	0	1000
rxn11944_c0	<	Cytosol_0	GCF_000331695.1.CDS.1119	Methyltransferase_c0		(1) cpd00019[c0] + (1) cpd00067[c0] + (1) cpd02738[c0] <- (1) cpd00017[c0] + (1) cpd02555[c0]	(1) S-Adenosyl-homocysteine_c0[c0] + (1) H+_c0[c0] + (1) 5-Methyltetrahydropteroyltri-L-glutamate_c0[c0] <- (1) S-Adenosyl-L-methionine_c0[c0] + (1) Tetrahydropteroyltri-L-glutamate_c0[c0]	-47.2191	-292.917	-1000	0	0
rxn05459_c0	-	Cytosol_0	GCF_000331695.1.CDS.295	stearyl-ACP:[acyl-carrier-protein] transferase_c0		(1) cpd00010[c0] + (1) cpd00067[c0] + (1) cpd11573[c0] <-> (1) cpd00327[c0] + (1) cpd11493[c0]	(1) CoA_c0[c0] + (1) H+_c0[c0] + (1) Octodecanoyl-ACP_c0[c0] <-> (1) strcoa_c0[c0] + (1) ACP_c0[c0]	0.712689	0.0712689	-1000	0.712689	1000
rxn05453_c0	-	Cytosol_0	GCF_000331695.1.CDS.295	13-methyl-tetra-decanoyl-ACP:[acyl-carrier-protein] transferase_c0		(1) cpd00010[c0] + (2) cpd00067[c0] + (1) cpd11540[c0] <-> (1) cpd11437[c0] + (1) cpd11493[c0]	(1) CoA_c0[c0] + (2) H+_c0[c0] + (1) 13-methyl-tetra-decanoyl-ACP_c0[c0] <-> (1) fa3coa_c0[c0] + (1) ACP_c0[c0]	0	0	-1000	0	1000
rxn01682_c0	-	Cytosol_0	(GCF_000331695.1.CDS.1410 and GCF_000331695.1.CDS.1408)	(1S,2R)-1-C-(indol-3-yl)glycerol 3-phosphate D-glyceraldehyde-3-phosphate-lyase_c0		(1) cpd02210[c0] <-> (1) cpd00102[c0] + (1) cpd00359[c0]	(1) Indoleglycerol phosphate_c0[c0] <-> (1) Glyceraldehyde3-phosphate_c0[c0] + (1) indol_c0[c0]	0	0	-1000	0.394912	1000
rxn03181_c0	-	Cytosol_0	GCF_000331695.1.CDS.964	ATP:2,3,2',3'-tetrakis(3-hydroxytetradecanoyl)-D-glucosaminyl-beta-D-1,6-glucosaminyl-alpha-phosphate 4-O'-phosphotransferase_c0		(1) cpd00002[c0] + (1) cpd03002[c0] <-> (1) cpd00008[c0] + (1) cpd00067[c0] + (1) cpd02993[c0]	(1) ATP_c0[c0] + (1) Lipid A disaccharide_c0[c0] <-> (1) ADP_c0[c0] + (1) H+_c0[c0] + (1) Lipid IV(A)_c0[c0]	0.209249	0.0209249	-1000	0.209249	1000
rxn02331_c0	<	Cytosol_0	GCF_000331695.1.CDS.1692	phosphoenolpyruvate:D-arabinose-5-phosphate C-(1-carboxyvinyl)transferase (phosphate-hydrolysing, 2-carboxy-2-oxoethyl-forming)_c0		(1) cpd00009[c0] + (1) cpd02730[c0] <- (1) cpd00001[c0] + (1) cpd00061[c0] + (1) cpd00817[c0]	(1) Phosphate_c0[c0] + (1) 3-Deoxy-D-manno-octulosonate8-phosphate_c0[c0] <- (1) H2O_c0[c0] + (1) Phosphoenolpyruvate_c0[c0] + (1) D-Arabinose5-phosphate_c0[c0]	-0.627748	-0.627748	-1000	-0.0627748	0
rxn06493_c0	-	Cytosol_0	(GCF_000331695.1.CDS.959 or (GCF_000331695.1.CDS.21 and GCF_000331695.1.CDS.919) or (Unknown and Unknown and GCF_000331695.1.CDS.21))	dihydrolipoylprotein:NAD+ oxidoreductase_c0		(1) cpd00003[c0] + (1) cpd12225[c0] <-> (1) cpd00004[c0] + (1) cpd00067[c0] + (1) cpd12005[c0]	(1) NAD_c0[c0] + (1) Dihydrolipolprotein_c0[c0] <-> (1) NADH_c0[c0] + (1) H+_c0[c0] + (1) Lipoylprotein_c0[c0]	0	0	-1000	44.8431	1000
rxn10214_c0	>	Cytosol_0	GCF_000331695.1.CDS.90	isoheptadecanoyl-1-acylglycerol-3-phosphate O-acyltransferase_c0		(1) cpd11432[c0] + (1) cpd15671[c0] -> (1) cpd00010[c0] + (1) cpd00067[c0] + (1) cpd15677[c0]	(1) fa11coa_c0[c0] + (1) 1-isoheptadecanoyl-sn-glycerol 3-phosphate_c0[c0] -> (1) CoA_c0[c0] + (1) H+_c0[c0] + (1) 1,2-diisoheptadecanoyl-sn-glycerol 3-phosphate_c0[c0]	0.356344	0.0356344	0	0.356344	1000
rxn12846_c0	-	Cytosol_0	(GCF_000331695.1.CDS.1282 or GCF_000331695.1.CDS.1096)	Gly-Phe aminopeptidase_c0		(1) cpd00001[c0] + (1) cpd15605[c0] <-> (1) cpd00033[c0] + (1) cpd00066[c0]	(1) H2O_c0[c0] + (1) Gly-Phe_c0[c0] <-> (1) Glycine_c0[c0] + (1) L-Phenylalanine_c0[c0]	0	0	-1000	0	1000
rxn00337_c0	-	Cytosol_0	(GCF_000331695.1.CDS.2046 or GCF_000331695.1.CDS.2047 or GCF_000331695.1.CDS.1007)	ATP:L-aspartate 4-phosphotransferase_c0		(1) cpd00002[c0] + (1) cpd00041[c0] <-> (1) cpd00008[c0] + (1) cpd01977[c0]	(1) ATP_c0[c0] + (1) L-Aspartate_c0[c0] <-> (1) ADP_c0[c0] + (1) 4-Phospho-L-aspartate_c0[c0]	0.0259064	0.00259064	-1000	0.0259064	1000
rxn08308_c0	-	Cytosol_0	GCF_000331695.1.CDS.549	CDP-diacylglycerol synthetase (n-C14:1)_c0		(1) cpd00052[c0] + (1) cpd15523[c0] <-> (1) cpd00012[c0] + (1) cpd00067[c0] + (1) cpd15422[c0]	(1) CTP_c0[c0] + (1) 1,2-ditetradec-7-enoyl-sn-glycerol 3-phosphate_c0[c0] <-> (1) PPi_c0[c0] + (1) H+_c0[c0] + (1) CDP-1,2-ditetradec-7-enoylglycerol_c0[c0]	0	0	-1000	0	1000
rxn00208_c0	>	Cytosol_0	GCF_000331695.1.CDS.1098	Pyridoxamine-5'-phosphate:oxygen oxidoreductase (deaminating)_c0		(1) cpd00001[c0] + (1) cpd00007[c0] + (1) cpd00493[c0] -> (1) cpd00013[c0] + (1) cpd00016[c0] + (1) cpd00025[c0]	(1) H2O_c0[c0] + (1) O2_c0[c0] + (1) Pyridoxamine phosphate_c0[c0] -> (1) NH3_c0[c0] + (1) Pyridoxal phosphate_c0[c0] + (1) H2O2_c0[c0]	0	0	0	0	1000
rxn05434_c0	>	Cytosol_0	GCF_000331695.1.CDS.1591	6-methyl-trans-oct-2-enoyl-ACP:NAD+ oxidoreductase (A-specific)_c0		(1) cpd00004[c0] + (1) cpd00067[c0] + (1) cpd11502[c0] -> (1) cpd00003[c0] + (1) cpd11503[c0]	(1) NADH_c0[c0] + (1) H+_c0[c0] + (1) 6-methyl-trans-oct-2-enoyl-ACP_c0[c0] -> (1) NAD_c0[c0] + (1) 6-methyl-octanoyl-ACP_c0[c0]	0.712689	0.0712689	0	0.712689	1000
rxn05346_c0	>	Cytosol_0	((GCF_000331695.1.CDS.638 or GCF_000331695.1.CDS.1829) and (GCF_000331695.1.CDS.1458 or GCF_000331695.1.CDS.1597 or GCF_000331695.1.CDS.1457))	butyryl-[acyl-carrier protein]:malonyl-[acyl-carrier-protein] C-acyltransferase (decarboxylating)_c0		(1) cpd11464[c0] + (1) cpd11492[c0] -> (1) cpd00011[c0] + (1) cpd11486[c0] + (1) cpd11493[c0]	(1) Butyryl-ACP_c0[c0] + (1) Malonyl-acyl-carrierprotein-_c0[c0] -> (1) CO2_c0[c0] + (1) 3-Oxohexanoyl-[acp]_c0[c0] + (1) ACP_c0[c0]	0	0	0	0	1000
rxn03248_c0	-	Cytosol_0	GCF_000331695.1.CDS.1587	Hexanoyl-CoA:acetyl-CoA C-acyltransferase_c0		(1) cpd00022[c0] + (1) cpd03124[c0] <-> (1) cpd00010[c0] + (1) cpd03121[c0]	(1) Acetyl-CoA_c0[c0] + (1) Hexanoyl-CoA_c0[c0] <-> (1) CoA_c0[c0] + (1) 3-Oxooctanoyl-CoA_c0[c0]	1.96819	0.196819	-1000	1.96819	1000
rxn05516_c0	>	Cytosol_0	GCF_000331695.1.CDS.1786	Cadmium-translocating P-type ATPase_c0		(1) cpd00001[c0] + (1) cpd00002[c0] + (1) cpd01012[c0] -> (1) cpd00008[c0] + (1) cpd00009[c0] + (1) cpd00067[c0] + (1) cpd01012[e0]	(1) H2O_c0[c0] + (1) ATP_c0[c0] + (1) Cd2+_c0[c0] -> (1) ADP_c0[c0] + (1) Phosphate_c0[c0] + (1) H+_c0[c0] + (1) Cd2+_e0[e0]	0	0	0	1000	1000
rxn05733_c0	>	Cytosol_0	GCF_000331695.1.CDS.1991	O3-acetyl-L-serine:thiosulfate 2-amino-2-carboxyethyltransferase (reducing, L-cysteine-forming)_c0		(1) cpd00268[c0] + (1) cpd00722[c0] + (1) cpd11421[c0] -> (1) cpd00029[c0] + (1) cpd00067[c0] + (1) cpd00081[c0] + (1) cpd00084[c0] + (1) cpd11420[c0]	(1) H2S2O3_c0[c0] + (1) O-Acetyl-L-serine_c0[c0] + (1) trdrd_c0[c0] -> (1) Acetate_c0[c0] + (1) H+_c0[c0] + (1) Sulfite_c0[c0] + (1) L-Cysteine_c0[c0] + (1) trdox_c0[c0]	0	0	0	0	1000
rxn00416_c0	>	Cytosol_0	(GCF_000331695.1.CDS.875 or GCF_000331695.1.CDS.1453 or GCF_000331695.1.CDS.880)	L-aspartate:L-glutamine amido-ligase (AMP-forming)_c0		(1) cpd00001[c0] + (1) cpd00002[c0] + (1) cpd00041[c0] + (1) cpd00053[c0] -> (1) cpd00012[c0] + (1) cpd00018[c0] + (1) cpd00023[c0] + (2) cpd00067[c0] + (1) cpd00132[c0]	(1) H2O_c0[c0] + (1) ATP_c0[c0] + (1) L-Aspartate_c0[c0] + (1) L-Glutamine_c0[c0] -> (1) PPi_c0[c0] + (1) AMP_c0[c0] + (1) L-Glutamate_c0[c0] + (2) H+_c0[c0] + (1) L-Asparagine_c0[c0]	1.68024	0.168024	0	1.68024	1000
rxn09206_c0	>	Cytosol_0	GCF_000331695.1.CDS.1080	Phosphatidylserine syntase (n-C14:0)_c0		(1) cpd00054[c0] + (1) cpd15423[c0] -> (1) cpd00046[c0] + (2) cpd00067[c0] + (1) cpd15553[c0]	(1) L-Serine_c0[c0] + (1) CDP-1,2-ditetradecanoylglycerol_c0[c0] -> (1) CMP_c0[c0] + (2) H+_c0[c0] + (1) phosphatidylserine ditetradecanoyl_c0[c0]	0	0	0	0	1000
rxn02376_c0	-	Cytosol_0	GCF_000331695.1.CDS.1218	R03316_c0		(1) cpd00213[c0] + (1) cpd03189[c0] <-> (1) cpd00056[c0] + (1) cpd00860[c0]	(1) Lipoamide_c0[c0] + (1) 3-Carboxy-1-hydroxypropyl-ThPP_c0[c0] <-> (1) TPP_c0[c0] + (1) S-Succinyldihydrolipoamide_c0[c0]	0	0	-1000	996.407	1000
rxn10147_c0	>	Cytosol_0	(Unknown and Unknown and GCF_000331695.1.CDS.698 and Unknown)	ABC-5-RXN.cp_c0		(1) cpd00001[c0] + (1) cpd00002[c0] + (1) cpd00635[e0] -> (1) cpd00008[c0] + (1) cpd00009[c0] + (1) cpd00067[c0] + (1) cpd00635[c0]	(1) H2O_c0[c0] + (1) ATP_c0[c0] + (1) Cbl_e0[e0] -> (1) ADP_c0[c0] + (1) Phosphate_c0[c0] + (1) H+_c0[c0] + (1) Cbl_c0[c0]	0	0	0	0	1000
rxn09209_c0	>	Cytosol_0	GCF_000331695.1.CDS.1080	Phosphatidylserine syntase (n-C16:1)_c0		(1) cpd00054[c0] + (1) cpd15418[c0] -> (1) cpd00046[c0] + (2) cpd00067[c0] + (1) cpd15556[c0]	(1) L-Serine_c0[c0] + (1) CDP-1,2-dihexadec-9-enoylglycerol_c0[c0] -> (1) CMP_c0[c0] + (2) H+_c0[c0] + (1) phosphatidylserine dihexadec-9-enoyl_c0[c0]	0	0	0	0	1000
rxn12512_c0	>	Cytosol_0	GCF_000331695.1.CDS.265	(R)-4'-Phosphopantothenate:L-cysteine ligase_c0		(1) cpd00002[c0] + (1) cpd00084[c0] + (1) cpd02201[c0] -> (1) cpd00012[c0] + (1) cpd00018[c0] + (2) cpd00067[c0] + (1) cpd02666[c0]	(1) ATP_c0[c0] + (1) L-Cysteine_c0[c0] + (1) 4-phosphopantothenate_c0[c0] -> (1) PPi_c0[c0] + (1) AMP_c0[c0] + (2) H+_c0[c0] + (1) (R)-4'-Phosphopantothenoyl-L-cysteine_c0[c0]	0.0518127	0	0	0.0518127	1000
rxn06672_c0	-	Cytosol_0	(GCF_000331695.1.CDS.618 and GCF_000331695.1.CDS.378 and Unknown and GCF_000331695.1.CDS.617)	biotin-carboxyl-carrier-protein:carbon-dioxide ligase (ADP-forming)_c0		(1) cpd00002[c0] + (1) cpd00242[c0] + (1) cpd12848[c0] <-> (1) cpd00008[c0] + (1) cpd00009[c0] + (1) cpd00067[c0] + (1) cpd12543[c0]	(1) ATP_c0[c0] + (1) H2CO3_c0[c0] + (1) Holo-[carboxylase]_c0[c0] <-> (1) ADP_c0[c0] + (1) Phosphate_c0[c0] + (1) H+_c0[c0] + (1) Carboxybiotin-carboxyl-carrier protein_c0[c0]	9.0557	0.90557	-1000	9.0557	1000
rxn00649_c0	>	Cytosol_0	GCF_000331695.1.CDS.1991	O3-acetyl-L-serine:hydrogen-sulfide 2-amino-2-carboxyethyltransferase_c0		(1) cpd00239[c0] + (1) cpd00722[c0] -> (1) cpd00029[c0] + (1) cpd00084[c0]	(1) H2S_c0[c0] + (1) O-Acetyl-L-serine_c0[c0] -> (1) Acetate_c0[c0] + (1) L-Cysteine_c0[c0]	0	0	0	0	1000
rxn01739_c0	-	Cytosol_0	GCF_000331695.1.CDS.1136	ATP:shikimate 3-phosphotransferase_c0		(1) cpd00002[c0] + (1) cpd00383[c0] <-> (1) cpd00008[c0] + (1) cpd00067[c0] + (1) cpd02030[c0]	(1) ATP_c0[c0] + (1) Shikimate_c0[c0] <-> (1) ADP_c0[c0] + (1) H+_c0[c0] + (1) 3-phosphoshikimate_c0[c0]	2.77504	0.277504	-1000	2.77504	1000
rxn02400_c0	>	Cytosol_0	(GCF_000331695.1.CDS.1202 or GCF_000331695.1.CDS.1201)	Nicotinate D-ribonucleotide phosphohydrolase_c0		(1) cpd00001[c0] + (1) cpd00873[c0] -> (1) cpd00009[c0] + (1) cpd03471[c0]	(1) H2O_c0[c0] + (1) Nicotinate ribonucleotide_c0[c0] -> (1) Phosphate_c0[c0] + (1) Nicotinate D-ribonucleoside_c0[c0]	0	0	0	20.3644	1000
rxn01268_c0	>	Cytosol_0	GCF_000331695.1.CDS.1702	Prephenate:NAD+ oxidoreductase(decarboxylating)_c0		(1) cpd00003[c0] + (1) cpd00219[c0] -> (1) cpd00004[c0] + (1) cpd00011[c0] + (1) cpd00868[c0]	(1) NAD_c0[c0] + (1) Prephenate_c0[c0] -> (1) NADH_c0[c0] + (1) CO2_c0[c0] + (1) p-hydroxyphenylpyruvate_c0[c0]	0	0	0	1.00963	1000
rxn07434_c0	>	Cytosol_0	(GCF_000331695.1.CDS.1248 and GCF_000331695.1.CDS.1248)	R07603_c0		(1) cpd00056[c0] + (1) cpd00067[c0] + (1) cpd00508[c0] -> (1) cpd00011[c0] + (1) cpd14702[c0]	(1) TPP_c0[c0] + (1) H+_c0[c0] + (1) 3MOP_c0[c0] -> (1) CO2_c0[c0] + (1) 2-Methyl-1-hydroxybutyl-TPP_c0[c0]	0.712689	0.0712689	0	0.712689	1000
rxn01974_c0	-	Cytosol_0	GCF_000331695.1.CDS.1197	LL-2,6-Diaminoheptanedioate 2-epimerase_c0		(1) cpd00504[c0] <-> (1) cpd00516[c0]	(1) LL-2,6-Diaminopimelate_c0[c0] <-> (1) meso-2,6-Diaminopimelate_c0[c0]	0	0	-1000	0	1000
rxn00242_c0	>	Cytosol_0	(GCF_000331695.1.CDS.1415 or GCF_000331695.1.CDS.1659)	guanosine-3',5'-bis(diphosphate) 3'-diphosphohydrolase_c0		(1) cpd00001[c0] + (1) cpd00905[c0] -> (1) cpd00012[c0] + (1) cpd00031[c0]	(1) H2O_c0[c0] + (1) Guanosine 3',5'-bis(diphosphate)_c0[c0] -> (1) PPi_c0[c0] + (1) GDP_c0[c0]	0	0	0	0	1000
rxn12641_c0	-	Cytosol_0	(GCF_000331695.1.CDS.1282 or GCF_000331695.1.CDS.1096)	RXN0-6977.c_c0		(1) cpd00001[c0] + (1) cpd11585[c0] <-> (1) cpd00033[c0] + (1) cpd00035[c0]	(1) H2O_c0[c0] + (1) L-alanylglycine_c0[c0] <-> (1) Glycine_c0[c0] + (1) L-Alanine_c0[c0]	0	0	-1000	0	1000
rxn08971_c0	>	Cytosol_0	GCF_000331695.1.CDS.1220	NADH dehydrogenase (menaquinone-8 & 0 protons)_c0		(1) cpd00004[c0] + (1) cpd00067[c0] + (1) cpd15500[c0] -> (1) cpd00003[c0] + (1) cpd15499[c0]	(1) NADH_c0[c0] + (1) H+_c0[c0] + (1) Menaquinone 8_c0[c0] -> (1) NAD_c0[c0] + (1) Menaquinol 8_c0[c0]	0	0	0	1000	1000
rxn05316_c0	-	Cytosol_0	GCF_000331695.1.CDS.1685	TRANS-RXNBWI-115572.ce.maizeexp.INOSINE_c0		(1) cpd00067[e0] + (1) cpd00246[e0] <-> (1) cpd00067[c0] + (1) cpd00246[c0]	(1) H+_e0[e0] + (1) Inosine_e0[e0] <-> (1) H+_c0[c0] + (1) Inosine_c0[c0]	47.3746	-33.9714	-1000	100	1000
rxn00060_c0	>	Cytosol_0	GCF_000331695.1.CDS.238	porphobilinogen:(4-[2-carboxyethyl]-3-[carboxymethyl]pyrrol-2-yl)methyltransferase (hydrolysing)_c0		(1) cpd00001[c0] + (4) cpd00689[c0] -> (4) cpd00013[c0] + (1) cpd00755[c0]	(1) H2O_c0[c0] + (4) Porphobilinogen_c0[c0] -> (4) NH3_c0[c0] + (1) Hydroxymethylbilane_c0[c0]	0.0259064	0.00259064	0	0.0259064	1000
rxn05350_c0	>	Cytosol_0	((GCF_000331695.1.CDS.1458 or GCF_000331695.1.CDS.1597 or GCF_000331695.1.CDS.1457) and (GCF_000331695.1.CDS.1829 or GCF_000331695.1.CDS.638))	hexanoyl-[acyl-carrier protein]:malonyl-[acyl-carrier-protein] C-acyltransferase (decarboxylating)_c0		(1) cpd00067[c0] + (1) cpd11472[c0] + (1) cpd11492[c0] -> (1) cpd00011[c0] + (1) cpd11490[c0] + (1) cpd11493[c0]	(1) H+_c0[c0] + (1) Hexanoyl-ACP_c0[c0] + (1) Malonyl-acyl-carrierprotein-_c0[c0] -> (1) CO2_c0[c0] + (1) 3-oxooctanoyl-acp_c0[c0] + (1) ACP_c0[c0]	0	0	0	0	1000
rxn09198_c0	-	Cytosol_0	GCF_000331695.1.CDS.550	Phosphatidylserine decarboxylase (n-C14:0)_c0		(2) cpd00067[c0] + (1) cpd15553[c0] <-> (1) cpd00011[c0] + (1) cpd15529[c0]	(2) H+_c0[c0] + (1) phosphatidylserine ditetradecanoyl_c0[c0] <-> (1) CO2_c0[c0] + (1) phosphatidylethanolamine ditetradecanoyl_c0[c0]	0	0	-1000	0	1000
rxn00148_c0	-	Cytosol_0	GCF_000331695.1.CDS.641	ATP:pyruvate 2-O-phosphotransferase_c0		(1) cpd00002[c0] + (1) cpd00020[c0] <-> (1) cpd00008[c0] + (1) cpd00061[c0] + (1) cpd00067[c0]	(1) ATP_c0[c0] + (1) Pyruvate_c0[c0] <-> (1) ADP_c0[c0] + (1) Phosphoenolpyruvate_c0[c0] + (1) H+_c0[c0]	-38.236	-40.8881	-1000	1000	1000
rxn03906_c0	>	Cytosol_0	GCF_000331695.1.CDS.1305	1-hydroxy-2-naphthoate,NADH:oxygen oxidoreductase (2-hydroxylating, decarboxylating)_c0		(1) cpd00004[c0] + (1) cpd00007[c0] + (2) cpd00067[c0] + (1) cpd02045[c0] -> (1) cpd00001[c0] + (1) cpd00003[c0] + (1) cpd00011[c0] + (1) cpd01932[c0]	(1) NADH_c0[c0] + (1) O2_c0[c0] + (2) H+_c0[c0] + (1) 1-Hydroxy-2-naphthoate_c0[c0] -> (1) H2O_c0[c0] + (1) NAD_c0[c0] + (1) CO2_c0[c0] + (1) 1,2-Naphthalenediol_c0[c0]	0	0	0	0	1000
rxn05358_c0	-	Cytosol_0	GCF_000331695.1.CDS.295	2-methylbutanoyl-CoA:[acyl-carrier-protein] transferase_c0		(1) cpd00760[c0] + (1) cpd11493[c0] <-> (1) cpd00010[c0] + (1) cpd00067[c0] + (1) cpd11495[c0]	(1) 2-Methylbutyryl-CoA_c0[c0] + (1) ACP_c0[c0] <-> (1) CoA_c0[c0] + (1) H+_c0[c0] + (1) 2-methylbutyryl-ACP_c0[c0]	0.712689	0.0712689	-1000	0.712689	1000
rxn00100_c0	>	Cytosol_0	GCF_000331695.1.CDS.138	ATP:dephospho-CoA 3'-phosphotransferase_c0		(1) cpd00002[c0] + (1) cpd00655[c0] -> (1) cpd00008[c0] + (1) cpd00010[c0] + (1) cpd00067[c0]	(1) ATP_c0[c0] + (1) Dephospho-CoA_c0[c0] -> (1) ADP_c0[c0] + (1) CoA_c0[c0] + (1) H+_c0[c0]	0.0518127	0.00518127	0	0.0518127	1000
rxn02374_c0	>	Cytosol_0	Unknown	R03314_c0		(1) cpd00858[c0] -> (1) cpd00001[c0] + (1) cpd00067[c0] + (1) cpd02431[c0]	(1) L-Glutamate5-semialdehyde_c0[c0] -> (1) H2O_c0[c0] + (1) H+_c0[c0] + (1) 1-Pyrroline-5-carboxylate_c0[c0]	0	0	0	0	1000
rxn05437_c0	>	Cytosol_0	GCF_000331695.1.CDS.1591	12-methyl-trans-tetra-dec-2-enoyl-ACP:NAD+ oxidoreductase (A-specific)_c0		(1) cpd00004[c0] + (1) cpd00067[c0] + (1) cpd11514[c0] -> (1) cpd00003[c0] + (1) cpd11515[c0]	(1) NADH_c0[c0] + (1) H+_c0[c0] + (1) 12-methyl-trans-tetra-dec-2-enoyl-ACP_c0[c0] -> (1) NAD_c0[c0] + (1) 12-methyl-tetra-decanoyl-ACP_c0[c0]	0.712689	0.0712689	0	0.712689	1000
rxn05158_c0	>	Cytosol_0	GCF_000331695.1.CDS.1729	ATP phosphohydrolase (glycerol-3-phosphate-importing)_c0		(1) cpd00001[c0] + (1) cpd00002[c0] + (1) cpd00080[e0] -> (1) cpd00008[c0] + (1) cpd00009[c0] + (1) cpd00067[c0] + (1) cpd00080[c0]	(1) H2O_c0[c0] + (1) ATP_c0[c0] + (1) Glycerol-3-phosphate_e0[e0] -> (1) ADP_c0[c0] + (1) Phosphate_c0[c0] + (1) H+_c0[c0] + (1) Glycerol-3-phosphate_c0[c0]	0	0	0	0	1000
rxn08976_c0	>	Cytosol_0	GCF_000331695.1.CDS.1220	quinone reductase_c0		(1) cpd00004[c0] + (1) cpd00067[c0] + (1) cpd15352[c0] -> (1) cpd00003[c0] + (1) cpd15353[c0]	(1) NADH_c0[c0] + (1) H+_c0[c0] + (1) 2-Demethylmenaquinone 8_c0[c0] -> (1) NAD_c0[c0] + (1) 2-Demethylmenaquinol 8_c0[c0]	0	0	0	999.995	1000
rxn00781_c0	-	Cytosol_0	GCF_000331695.1.CDS.1033	D-glyceraldehyde-3-phosphate:NAD+ oxidoreductase (phosphorylating)_c0		(1) cpd00003[c0] + (1) cpd00009[c0] + (1) cpd00102[c0] <-> (1) cpd00004[c0] + (1) cpd00067[c0] + (1) cpd00203[c0]	(1) NAD_c0[c0] + (1) Phosphate_c0[c0] + (1) Glyceraldehyde3-phosphate_c0[c0] <-> (1) NADH_c0[c0] + (1) H+_c0[c0] + (1) 1,3-Bisphospho-D-glycerate_c0[c0]	-16.4738	-36.3338	-1000	-1.64738	1000
rxn05319_c0	<	Cytosol_0	Unknown	TRANS-RXNBWI-115401.ce.maizeexp.OH_c0		(1) cpd00001[e0] <- (1) cpd00001[c0]	(1) H2O_e0[e0] <- (1) H2O_c0[c0]	-100	-100	-1000	0	0
rxn05298_c0	-	Cytosol_0	GCF_000331695.1.CDS.819	Na+/glutamate symport_c0		(1) cpd00023[e0] + (1) cpd00971[e0] <-> (1) cpd00023[c0] + (1) cpd00971[c0]	(1) L-Glutamate_e0[e0] + (1) Na+_e0[e0] <-> (1) L-Glutamate_c0[c0] + (1) Na+_c0[c0]	0	-991.928	-1000	1000	1000
rxn05408_c0	-	Cytosol_0	GCF_000331695.1.CDS.295	2-methylpropionyl-CoA:[acyl-carrier-protein] transferase_c0		(1) cpd00481[c0] + (1) cpd11493[c0] <-> (1) cpd00010[c0] + (1) cpd00067[c0] + (1) cpd11545[c0]	(1) Isobutyryl-CoA_c0[c0] + (1) ACP_c0[c0] <-> (1) CoA_c0[c0] + (1) H+_c0[c0] + (1) isobutyryl-ACP_c0[c0]	0	0	-1000	0	1000
rxn08336_c0	>	Cytosol_0	GCF_000331695.1.CDS.46	dihydroorotic acid (menaquinone-8)_c0		(1) cpd00282[c0] + (1) cpd15500[c0] -> (1) cpd00247[c0] + (1) cpd15499[c0]	(1) S-Dihydroorotate_c0[c0] + (1) Menaquinone 8_c0[c0] -> (1) Orotate_c0[c0] + (1) Menaquinol 8_c0[c0]	0	0	0	0	1000
rxn05401_c0	-	Cytosol_0	GCF_000331695.1.CDS.446	13-methyl-3-oxo-tetra-decanoyl-ACP:NADP+ oxidoreductase_c0		(1) cpd00005[c0] + (1) cpd00067[c0] + (1) cpd11537[c0] <-> (1) cpd00006[c0] + (1) cpd11538[c0]	(1) NADPH_c0[c0] + (1) H+_c0[c0] + (1) 13-methyl-3-oxo-tetra-decanoyl-ACP_c0[c0] <-> (1) NADP_c0[c0] + (1) 13-methyl-3-hydroxy-tetra-decanoyl-ACP_c0[c0]	0.712689	0.0712689	-1000	0.712689	1000
rxn05198_c0	-	Cytosol_0	GCF_000331695.1.CDS.1685	Transport of cytidine, extracellular_c0		(1) cpd00067[e0] + (1) cpd00367[e0] <-> (1) cpd00067[c0] + (1) cpd00367[c0]	(1) H+_e0[e0] + (1) Cytidine_e0[e0] <-> (1) H+_c0[c0] + (1) Cytidine_c0[c0]	-42.4731	-99.8024	-1000	0	1000
rxn09202_c0	-	Cytosol_0	GCF_000331695.1.CDS.550	Phosphatidylserine decarboxylase (n-C18:0)_c0		(2) cpd00067[c0] + (1) cpd15557[c0] <-> (1) cpd00011[c0] + (1) cpd15533[c0]	(2) H+_c0[c0] + (1) phosphatidylserine dioctadecanoyl_c0[c0] <-> (1) CO2_c0[c0] + (1) phosphatidylethanolamine dioctadecanoyl_c0[c0]	0.0890861	0.00890861	-1000	0.0890861	1000
rxn01451_c0	-	Cytosol_0	(GCF_000331695.1.CDS.1588 and GCF_000331695.1.CDS.1588)	(S)-3-Hydroxybutanoyl-CoA:NAD+ oxidoreductase_c0		(1) cpd00003[c0] + (1) cpd00842[c0] <-> (1) cpd00004[c0] + (1) cpd00067[c0] + (1) cpd00279[c0]	(1) NAD_c0[c0] + (1) (S)-3-Hydroxybutyryl-CoA_c0[c0] <-> (1) NADH_c0[c0] + (1) H+_c0[c0] + (1) Acetoacetyl-CoA_c0[c0]	-1.96819	-1000	-1000	999.803	1000
rxn03903_c0	-	Cytosol_0	GCF_000331695.1.CDS.572	UDPMurAc(oyl-L-Ala-D-gamma-Glu-L-Lys-D-Ala-D-Ala):undecaprenyl-phosphate phospho-N-acetylmuramoyl-pentapeptide-transferase_c0		(1) cpd00286[c0] + (1) cpd02862[c0] <-> (1) cpd00091[c0] + (1) cpd02948[c0]	(1) Undecaprenylphosphate_c0[c0] + (1) UDPMurAc(oyl-L-Ala-D-gamma-Glu-L-Lys-D-Ala-D-Ala)_c0[c0] <-> (1) UMP_c0[c0] + (1) MurAc(oyl-L-Ala-D-gamma-Glu-L-Lys-D-Ala-D-Ala)-diphospho- undecaprenol_c0[c0]	0	0	-1000	0	1000
rxn00097_c0	-	Cytosol_0	GCF_000331695.1.CDS.1572	ATP:AMP phosphotransferase_c0		(1) cpd00002[c0] + (1) cpd00018[c0] + (1) cpd00067[c0] <-> (2) cpd00008[c0]	(1) ATP_c0[c0] + (1) AMP_c0[c0] + (1) H+_c0[c0] <-> (2) ADP_c0[c0]	213.781	-279.568	-1000	1000	1000
rxn01217_c0	>	Cytosol_0	GCF_000331695.1.CDS.132	dCMP aminohydrolase_c0		(1) cpd00001[c0] + (1) cpd00067[c0] + (1) cpd00206[c0] -> (1) cpd00013[c0] + (1) cpd00299[c0]	(1) H2O_c0[c0] + (1) H+_c0[c0] + (1) dCMP_c0[c0] -> (1) NH3_c0[c0] + (1) dUMP_c0[c0]	3.6921	0	0	99.8024	1000
rxn02212_c0	>	Cytosol_0	GCF_000331695.1.CDS.1837	2-Dehydro-3-deoxy-D-arabino-heptonate 7-phosphate phosphate-lyase (cyclyzing)_c0		(1) cpd02857[c0] -> (1) cpd00009[c0] + (1) cpd00699[c0]	(1) DAHP_c0[c0] -> (1) Phosphate_c0[c0] + (1) 5-Dehydroquinate_c0[c0]	2.77504	0.277504	0	2.77504	1000
rxn05324_c0	<	Cytosol_0	GCF_000331695.1.CDS.1591	Dodecanoyl-[acyl-carrier protein]:malonyl-CoA C-acyltransferase(decarboxylating, oxoacyl- and enoyl-reducing)_c0		(1) cpd00003[c0] + (1) cpd11468[c0] <- (1) cpd00004[c0] + (2) cpd00067[c0] + (1) cpd11469[c0]	(1) NAD_c0[c0] + (1) Dodecanoyl-ACP_c0[c0] <- (1) NADH_c0[c0] + (2) H+_c0[c0] + (1) (2E)-Dodecenoyl-[acp]_c0[c0]	0	0	-1000	0	0
rxn10481_c0	>	Cytosol_0	(GCF_000331695.1.CDS.56 or GCF_000331695.1.CDS.1786)	Copper transport via ABC system_c0		(1) cpd00001[c0] + (1) cpd00002[c0] + (1) cpd00058[e0] -> (1) cpd00008[c0] + (1) cpd00009[c0] + (1) cpd00058[c0] + (1) cpd00067[c0]	(1) H2O_c0[c0] + (1) ATP_c0[c0] + (1) Cu2+_e0[e0] -> (1) ADP_c0[c0] + (1) Phosphate_c0[c0] + (1) Cu2+_c0[c0] + (1) H+_c0[c0]	0.0259064	0.00259064	0	543.027	1000
rxn00692_c0	-	Cytosol_0	GCF_000331695.1.CDS.865	5,10-Methylenetetrahydrofolate:glycine hydroxymethyltransferase_c0		(1) cpd00001[c0] + (1) cpd00033[c0] + (1) cpd00125[c0] <-> (1) cpd00054[c0] + (1) cpd00087[c0]	(1) H2O_c0[c0] + (1) Glycine_c0[c0] + (1) 5-10-Methylenetetrahydrofolate_c0[c0] <-> (1) L-Serine_c0[c0] + (1) Tetrahydrofolate_c0[c0]	-8.31952	-57.4551	-1000	-0.831952	1000
rxn10230_c0	>	Cytosol_0	GCF_000331695.1.CDS.1080	anteisopentadecanoyl-CDPdiacylglycerol-serine O-phosphatidyltransferase_c0		(1) cpd00054[c0] + (1) cpd15687[c0] -> (1) cpd00046[c0] + (2) cpd00067[c0] + (1) cpd15693[c0]	(1) L-Serine_c0[c0] + (1) CDP-1,2-dianteisopentadecanoylglycerol_c0[c0] -> (1) CMP_c0[c0] + (2) H+_c0[c0] + (1) Dianteisopentadecanoylphosphatidylserine_c0[c0]	0	0	0	0	1000
rxn05413_c0	>	Cytosol_0	((GCF_000331695.1.CDS.1458 or GCF_000331695.1.CDS.1457 or GCF_000331695.1.CDS.1597) and (GCF_000331695.1.CDS.1829 or GCF_000331695.1.CDS.638))	4-methyl-pentanoyl-ACP:malonyl-[acyl-carrier-protein] C-acyltransferase (decarboxylating)_c0		(1) cpd11492[c0] + (1) cpd11549[c0] -> (1) cpd00011[c0] + (1) cpd11493[c0] + (1) cpd11550[c0]	(1) Malonyl-acyl-carrierprotein-_c0[c0] + (1) 4-methyl-pentanoyl-ACP_c0[c0] -> (1) CO2_c0[c0] + (1) ACP_c0[c0] + (1) 6-methyl-3-oxo-heptanoyl-ACP_c0[c0]	0	0	0	0	1000
rxn00913_c0	>	Cytosol_0	(GCF_000331695.1.CDS.1201 or GCF_000331695.1.CDS.1202)	Guanosine 5'-monophosphate phosphohydrolase_c0		(1) cpd00001[c0] + (1) cpd00126[c0] -> (1) cpd00009[c0] + (1) cpd00311[c0]	(1) H2O_c0[c0] + (1) GMP_c0[c0] -> (1) Phosphate_c0[c0] + (1) Guanosine_c0[c0]	0	0	0	20.3644	1000
rxn01997_c0	>	Cytosol_0	(GCF_000331695.1.CDS.888 or GCF_000331695.1.CDS.262)	dTDPglucose 4,6-hydro-lyase_c0		(1) cpd00626[c0] -> (1) cpd00001[c0] + (1) cpd00521[c0]	(1) dTDPglucose_c0[c0] -> (1) H2O_c0[c0] + (1) dTDP-4-oxo-6-deoxy-D-glucose_c0[c0]	0.209249	0.0209249	0	0.209249	1000
rxn00178_c0	-	Cytosol_0	(GCF_000331695.1.CDS.1587 or (GCF_000331695.1.CDS.931 or GCF_000331695.1.CDS.1587))	Acetyl-CoA:acetyl-CoA C-acetyltransferase_c0		(2) cpd00022[c0] <-> (1) cpd00010[c0] + (1) cpd00279[c0]	(2) Acetyl-CoA_c0[c0] <-> (1) CoA_c0[c0] + (1) Acetoacetyl-CoA_c0[c0]	4.89168	0.489168	-1000	4.89168	1000
rxn01362_c0	<	Cytosol_0	GCF_000331695.1.CDS.1461	Orotidine-5'-phosphate:diphosphate phospho-alpha-D-ribosyl-transferase_c0		(1) cpd00012[c0] + (1) cpd00067[c0] + (1) cpd00810[c0] <- (1) cpd00103[c0] + (1) cpd00247[c0]	(1) PPi_c0[c0] + (1) H+_c0[c0] + (1) Orotidylic acid_c0[c0] <- (1) PRPP_c0[c0] + (1) Orotate_c0[c0]	0	0	-1000	0	0
rxn03174_c0	<	Cytosol_0	GCF_000331695.1.CDS.118	2-Amino-4-hydroxy-6-(erythro-1,2,3-trihydroxypropyl) dihydropteridine triphosphate hydrolase_c0		(1) cpd00001[c0] + (1) cpd02978[c0] <- (1) cpd03666[c0]	(1) H2O_c0[c0] + (1) 7,8-Dihydroneopterin 3'-triphosphate_c0[c0] <- (1) 2,5-Diamino-6-(5'-triphosphoryl-3',4'-trihydroxy-2'-oxopentyl)- amino-4-oxopyrimidine_c0[c0]	0	0	-1000	0	0
rxn00549_c0	>	Cytosol_0	GCF_000331695.1.CDS.1008	D-Fructose-1,6-bisphosphate 1-phosphohydrolase_c0		(1) cpd00001[c0] + (1) cpd00290[c0] -> (1) cpd00009[c0] + (1) cpd00072[c0]	(1) H2O_c0[c0] + (1) D-fructose-1,6-bisphosphate_c0[c0] -> (1) Phosphate_c0[c0] + (1) D-fructose-6-phosphate_c0[c0]	0	0	0	1000	1000
rxn03951_c0	-	Cytosol_0	GCF_000331695.1.CDS.614	NAD-dependent threonine 4-phosphate dehydrogenase_c0		(1) cpd00003[c0] + (1) cpd03607[c0] <-> (1) cpd00004[c0] + (1) cpd00067[c0] + (1) cpd04539[c0]	(1) NAD_c0[c0] + (1) 4-(Phosphonooxy)-threonine_c0[c0] <-> (1) NADH_c0[c0] + (1) H+_c0[c0] + (1) 2-Amino-3-oxo-4-phosphonooxybutyrate_c0[c0]	0	0	-1000	0	1000
rxn02938_c0	>	Cytosol_0	((GCF_000331695.1.CDS.980 and GCF_000331695.1.CDS.979) or GCF_000331695.1.CDS.980 or GCF_000331695.1.CDS.979)	1-(5-phospho-D-ribosyl)-5-amino-4-imidazolecarboxylate carboxy-lyase_c0		(1) cpd00067[c0] + (1) cpd02893[c0] -> (1) cpd00011[c0] + (1) cpd02140[c0]	(1) H+_c0[c0] + (1) 5'-Phosphoribosyl-4-carboxy-5-aminoimidazole_c0[c0] -> (1) CO2_c0[c0] + (1) AIR_c0[c0]	0	0	0	998.868	1000
rxn05418_c0	-	Cytosol_0	GCF_000331695.1.CDS.446	8-methyl-3-oxo-nonanoyl-ACP:NADP+ oxidoreductase_c0		(1) cpd00005[c0] + (1) cpd00067[c0] + (1) cpd11554[c0] <-> (1) cpd00006[c0] + (1) cpd11555[c0]	(1) NADPH_c0[c0] + (1) H+_c0[c0] + (1) 8-methyl-3-oxo-nonanoyl-ACP_c0[c0] <-> (1) NADP_c0[c0] + (1) 8-methyl-3-hydroxy-nonanoyl-ACP_c0[c0]	0	0	-1000	0	1000
rxn05200_c0	-	Cytosol_0	GCF_000331695.1.CDS.1685	Transport of thymidine, extracellular_c0		(1) cpd00067[e0] + (1) cpd00184[e0] <-> (1) cpd00067[c0] + (1) cpd00184[c0]	(1) H+_e0[e0] + (1) Thymidine_e0[e0] <-> (1) H+_c0[c0] + (1) Thymidine_c0[c0]	-3.51782	-78.258	-1000	0.152667	1000
rxn00506_c0	>	Cytosol_0	GCF_000331695.1.CDS.580	Acetaldehyde:NAD+ oxidoreductase_c0		(1) cpd00001[c0] + (1) cpd00003[c0] + (1) cpd00071[c0] -> (1) cpd00004[c0] + (1) cpd00029[c0] + (2) cpd00067[c0]	(1) H2O_c0[c0] + (1) NAD_c0[c0] + (1) Acetaldehyde_c0[c0] -> (1) NADH_c0[c0] + (1) Acetate_c0[c0] + (2) H+_c0[c0]	0	0	0	0	1000
rxn10060_c0	-	Cytosol_0	GCF_000331695.1.CDS.693	NAD kinase (dTTP)_c0		(1) cpd00003[c0] + (1) cpd00357[c0] <-> (1) cpd00006[c0] + (1) cpd00067[c0] + (1) cpd00297[c0]	(1) NAD_c0[c0] + (1) TTP_c0[c0] <-> (1) NADP_c0[c0] + (1) H+_c0[c0] + (1) dTDP_c0[c0]	0	-999.997	-1000	999.962	1000
rxn02933_c0	-	Cytosol_0	(GCF_000331695.1.CDS.1588 and GCF_000331695.1.CDS.1588)	(2S,3S)-3-hydroxy-2-methylbutanoyl-CoA:NAD+ oxidoreductase_c0		(1) cpd00003[c0] + (1) cpd02691[c0] <-> (1) cpd00004[c0] + (1) cpd00067[c0] + (1) cpd02124[c0]	(1) NAD_c0[c0] + (1) 2-methyl-3-hydroxy-butyryl-CoA_c0[c0] <-> (1) NADH_c0[c0] + (1) H+_c0[c0] + (1) 2-Methylacetoacetyl-CoA_c0[c0]	0	0	-1000	0	1000
rxn00727_c0	>	Cytosol_0	(GCF_000331695.1.CDS.1402 and GCF_000331695.1.CDS.1403)	Chorismate pyruvate-lyase (amino-accepting)_c0		(1) cpd00053[c0] + (1) cpd00216[c0] -> (1) cpd00020[c0] + (1) cpd00023[c0] + (1) cpd00067[c0] + (1) cpd00093[c0]	(1) L-Glutamine_c0[c0] + (1) Chorismate_c0[c0] -> (1) Pyruvate_c0[c0] + (1) L-Glutamate_c0[c0] + (1) H+_c0[c0] + (1) Anthranilate_c0[c0]	0	0	0	0.394912	1000
rxn10307_c0	-	Cytosol_0	GCF_000331695.1.CDS.388	palmitoyl-lipoteichoic acid synthesis (n-24), linked, N-acetylglucosamine substituted_c0		(24) cpd00037[c0] + (1) cpd15746[c0] <-> (24) cpd00014[c0] + (1) cpd15764[c0]	(24) UDP-N-acetylglucosamine_c0[c0] + (1) Palmitoyllipoteichoic acid (n-24), linked, unsubstituted_c0[c0] <-> (24) UDP_c0[c0] + (1) Palmitoyllipoteichoic acid (n-24), linked, N-acetyl-D-glucosamine_c0[c0]	0	0	-1000	0	1000
rxn12638_c0	>	Cytosol_0	(GCF_000331695.1.CDS.1282 or GCF_000331695.1.CDS.1096)	methionyl aminopeptidase_c0		(1) cpd00001[c0] + (1) cpd11588[c0] -> (1) cpd00033[c0] + (1) cpd00129[c0]	(1) H2O_c0[c0] + (1) gly-pro-L_c0[c0] -> (1) Glycine_c0[c0] + (1) L-Proline_c0[c0]	0	0	0	0	1000
rxn02268_c0	>	Cytosol_0	((GCF_000331695.1.CDS.1233 or GCF_000331695.1.CDS.1238) or GCF_000331695.1.CDS.1586)	(S)-2-methylbutanoyl-CoA:oxygen 2,3-oxidoreductase_c0		(1) cpd00007[c0] + (2) cpd00760[c0] -> (2) cpd00001[c0] + (2) cpd02125[c0]	(1) O2_c0[c0] + (2) 2-Methylbutyryl-CoA_c0[c0] -> (2) H2O_c0[c0] + (2) Tiglyl-CoA_c0[c0]	0	0	0	0	1000
rxn01445_c0	>	Cytosol_0	(GCF_000331695.1.CDS.1201 or GCF_000331695.1.CDS.1202)	2'-Deoxyguanosine 5'-monophosphate phosphohydrolase_c0		(1) cpd00001[c0] + (1) cpd00296[c0] -> (1) cpd00009[c0] + (1) cpd00277[c0]	(1) H2O_c0[c0] + (1) dGMP_c0[c0] -> (1) Phosphate_c0[c0] + (1) Deoxyguanosine_c0[c0]	0	0	0	1000	1000
rxn05248_c0	>	Cytosol_0	(GCF_000331695.1.CDS.983 or GCF_000331695.1.CDS.1232)	FACOAL150(anteiso)_c0		(1) cpd00002[c0] + (1) cpd00010[c0] + (1) cpd11438[c0] -> (1) cpd00012[c0] + (1) cpd00018[c0] + (1) cpd11439[c0]	(1) ATP_c0[c0] + (1) CoA_c0[c0] + (1) fa4_c0[c0] -> (1) PPi_c0[c0] + (1) AMP_c0[c0] + (1) fa4coa_c0[c0]	0	0	0	0	1000
rxn00612_c0	-	Cytosol_0	GCF_000331695.1.CDS.2037	sn-Glycerol-3-phosphate:NADP+ 2-oxidoreductase_c0		(1) cpd00006[c0] + (1) cpd00080[c0] <-> (1) cpd00005[c0] + (1) cpd00067[c0] + (1) cpd00095[c0]	(1) NADP_c0[c0] + (1) Glycerol-3-phosphate_c0[c0] <-> (1) NADPH_c0[c0] + (1) H+_c0[c0] + (1) Glycerone-phosphate_c0[c0]	0	-1000	-1000	999.84	1000
rxn05461_c0	-	Cytosol_0	GCF_000331695.1.CDS.446	3-Hydroxyoctodecanoyl-ACP:NADP+ oxidoreductase_c0		(1) cpd00005[c0] + (1) cpd00067[c0] + (1) cpd11570[c0] <-> (1) cpd00006[c0] + (1) cpd11571[c0]	(1) NADPH_c0[c0] + (1) H+_c0[c0] + (1) 3-Oxooctodecanoyl-ACP_c0[c0] <-> (1) NADP_c0[c0] + (1) 3-Hydroxyoctodecanoyl-ACP_c0[c0]	0.712689	0.0712689	-1000	0.712689	1000
rxn08083_c0	>	Cytosol_0	GCF_000331695.1.CDS.90	1-tetradecanoyl-sn-glycerol 3-phosphate O-acyltransferase (n-C12:0)_c0		(1) cpd00067[c0] + (1) cpd11468[c0] + (1) cpd15325[c0] -> (1) cpd11493[c0] + (1) cpd15521[c0]	(1) H+_c0[c0] + (1) Dodecanoyl-ACP_c0[c0] + (1) 1-dodecanoyl-sn-glycerol 3-phosphate_c0[c0] -> (1) ACP_c0[c0] + (1) 1,2-didodecanoyl-sn-glycerol 3-phosphate_c0[c0]	0	0	0	0	1000
rxn10222_c0	-	Cytosol_0	GCF_000331695.1.CDS.549	isotetradecanoyl-phosphatidate cytidylyltransferase_c0		(1) cpd00052[c0] + (1) cpd15679[c0] <-> (1) cpd00012[c0] + (1) cpd00067[c0] + (1) cpd15685[c0]	(1) CTP_c0[c0] + (1) 1,2-diisotetradecanoyl-sn-glycerol 3-phosphate_c0[c0] <-> (1) PPi_c0[c0] + (1) H+_c0[c0] + (1) CDP-1,2-diisotetradecanoylglycerol_c0[c0]	0	0	-1000	0	1000
rxn02791_c0	-	Cytosol_0	GCF_000331695.1.CDS.1413	(5-Glutamyl)-peptide:amino-acid 5-glutamyltransferase_c0		(1) cpd00023[c0] + (1) cpd01651[c0] <-> (1) cpd00001[c0] + (1) cpd03407[c0]	(1) L-Glutamate_c0[c0] + (1) L-3-Cyanoalanine_c0[c0] <-> (1) H2O_c0[c0] + (1) gamma-Glutamyl-beta-cyanoalanine_c0[c0]	0	0	-1000	0	1000
rxn00917_c0	>	Cytosol_0	GCF_000331695.1.CDS.1501	Xanthosine-5'-phosphate:L-glutamine amido-ligase (AMP-forming)_c0		(1) cpd00001[c0] + (1) cpd00002[c0] + (1) cpd00053[c0] + (1) cpd00497[c0] -> (1) cpd00012[c0] + (1) cpd00018[c0] + (1) cpd00023[c0] + (3) cpd00067[c0] + (1) cpd00126[c0]	(1) H2O_c0[c0] + (1) ATP_c0[c0] + (1) L-Glutamine_c0[c0] + (1) XMP_c0[c0] -> (1) PPi_c0[c0] + (1) AMP_c0[c0] + (1) L-Glutamate_c0[c0] + (3) H+_c0[c0] + (1) GMP_c0[c0]	1.18468	0	0	20.4741	1000
rxn00300_c0	>	Cytosol_0	(GCF_000331695.1.CDS.98 or GCF_000331695.1.CDS.2056)	GTP 7,8-8,9-dihydrolase (diphosphate-forming)_c0		(3) cpd00001[c0] + (1) cpd00038[c0] -> (1) cpd00012[c0] + (1) cpd00047[c0] + (3) cpd00067[c0] + (1) cpd00957[c0]	(3) H2O_c0[c0] + (1) GTP_c0[c0] -> (1) PPi_c0[c0] + (1) Formate_c0[c0] + (3) H+_c0[c0] + (1) 2,5-Diamino-6-(5'-phosphoribosylamino)-4-pyrimidineone_c0[c0]	0.0518127	0.00518127	0	0.0518127	1000
rxn01925_c0	-	Cytosol_0	GCF_000331695.1.CDS.1304	2-methylpropanoyl-CoA:enzyme N6-(dihydrolipoyl)lysine S-(2-methylpropanoyl)transferase_c0		(1) cpd00449[c0] + (1) cpd00481[c0] <-> (1) cpd00010[c0] + (1) cpd02700[c0]	(1) Dihydrolipoamide_c0[c0] + (1) Isobutyryl-CoA_c0[c0] <-> (1) CoA_c0[c0] + (1) S-(2-Methylpropionyl)-dihydrolipoamide_c0[c0]	0	0	-1000	0	1000
rxn02380_c0	-	Cytosol_0	GCF_000331695.1.CDS.864	beta-D-Glucose 6-phosphate ketol-isomerase_c0		(1) cpd00863[c0] <-> (1) cpd00072[c0]	(1) beta-D-Glucose 6-phosphate_c0[c0] <-> (1) D-fructose-6-phosphate_c0[c0]	0	-1000	-1000	999.895	1000
rxn00999_c0	>	Cytosol_0	GCF_000331695.1.CDS.963	Phenylpyruvate:oxygen oxidoreductase (hydroxylating,decarboxylating)_c0		(1) cpd00007[c0] + (1) cpd00143[c0] -> (1) cpd00011[c0] + (1) cpd03480[c0]	(1) O2_c0[c0] + (1) Phenylpyruvate_c0[c0] -> (1) CO2_c0[c0] + (1) 2-Hydroxyphenylacetate_c0[c0]	0	0	0	0	1000
rxn05417_c0	>	Cytosol_0	((GCF_000331695.1.CDS.1829 or GCF_000331695.1.CDS.638) and (GCF_000331695.1.CDS.1597 or GCF_000331695.1.CDS.1457 or GCF_000331695.1.CDS.1458))	6-methyl-heptanoyl-ACP:malonyl-[acyl-carrier-protein] C-acyltransferase (decarboxylating)_c0		(1) cpd11492[c0] + (1) cpd11553[c0] -> (1) cpd00011[c0] + (1) cpd11493[c0] + (1) cpd11554[c0]	(1) Malonyl-acyl-carrierprotein-_c0[c0] + (1) 6-methyl-heptanoyl-ACP_c0[c0] -> (1) CO2_c0[c0] + (1) ACP_c0[c0] + (1) 8-methyl-3-oxo-nonanoyl-ACP_c0[c0]	0	0	0	0	1000
rxn05957_c0	>	Cytosol_0	GCF_000331695.1.CDS.2048	O4-succinyl-L-homoserine:hydrogen sulfide S-(3-amino-3-carboxypropyl)transferase_c0		(1) cpd00239[c0] + (1) cpd00822[c0] -> (1) cpd00036[c0] + (1) cpd00135[c0]	(1) H2S_c0[c0] + (1) O-Succinyl-L-homoserine_c0[c0] -> (1) Succinate_c0[c0] + (1) Homocysteine_c0[c0]	0	0	0	0	1000
rxn03419_c0	-	Cytosol_0	GCF_000331695.1.CDS.118	formamidopyrimidine nucleoside triphosphate amidohydrolase_c0		(1) cpd00001[c0] + (1) cpd03518[c0] <-> (1) cpd00047[c0] + (1) cpd00067[c0] + (1) cpd03519[c0]	(1) H2O_c0[c0] + (1) Formamidopyrimidine nucleoside triphosphate_c0[c0] <-> (1) Formate_c0[c0] + (1) H+_c0[c0] + (1) 2,5-Diaminopyrimidine nucleoside triphosphate_c0[c0]	0	0	-1000	0	1000
rxn05555_c0	>	Cytosol_0	GCF_000331695.1.CDS.311	iron (II) transport via ABC system_c0		(1) cpd00001[c0] + (1) cpd00002[c0] + (1) cpd10515[e0] -> (1) cpd00008[c0] + (1) cpd00009[c0] + (1) cpd00067[c0] + (1) cpd10515[c0]	(1) H2O_c0[c0] + (1) ATP_c0[c0] + (1) Fe2+_e0[e0] -> (1) ADP_c0[c0] + (1) Phosphate_c0[c0] + (1) H+_c0[c0] + (1) Fe2+_c0[c0]	0	0	0	0.077704	1000
rxn10314_c0	-	Cytosol_0	GCF_000331695.1.CDS.388	anteisopentadecanoyl-lipoteichoic acid synthesis (n-24), linked, N-acetylglucosamine substituted_c0		(24) cpd00037[c0] + (1) cpd15753[c0] <-> (24) cpd00014[c0] + (1) cpd15771[c0]	(24) UDP-N-acetylglucosamine_c0[c0] + (1) Anteisopentadecanoyllipoteichoic acid (n-24), linked, unsubstituted_c0[c0] <-> (24) UDP_c0[c0] + (1) Anteisopentadecanoyllipoteichoic acid (n-24), linked, N-acetyl-D-glucosamine_c0[c0]	0	0	-1000	0	1000
rxn06078_c0	>	Cytosol_0	GCF_000331695.1.CDS.2048	O-acetyl-L-homoserine acetate-lyase (L-homocysteine forming)_c0		(1) cpd00268[c0] + (1) cpd00790[c0] + (1) cpd11421[c0] -> (1) cpd00029[c0] + (1) cpd00067[c0] + (1) cpd00081[c0] + (1) cpd00135[c0] + (1) cpd11420[c0]	(1) H2S2O3_c0[c0] + (1) O-Acetyl-L-homoserine_c0[c0] + (1) trdrd_c0[c0] -> (1) Acetate_c0[c0] + (1) H+_c0[c0] + (1) Sulfite_c0[c0] + (1) Homocysteine_c0[c0] + (1) trdox_c0[c0]	0	0	0	0	1000
rxn05348_c0	>	Cytosol_0	((GCF_000331695.1.CDS.1458 or GCF_000331695.1.CDS.1457 or GCF_000331695.1.CDS.1597) and (GCF_000331695.1.CDS.638 or GCF_000331695.1.CDS.1829))	Decanoyl-[acyl-carrier protein]:malonyl-[acyl-carrier-protein] C-acyltransferase (decarboxylating)_c0		(1) cpd11474[c0] + (1) cpd11492[c0] -> (1) cpd00011[c0] + (1) cpd11489[c0] + (1) cpd11493[c0]	(1) Decanoyl-ACP_c0[c0] + (1) Malonyl-acyl-carrierprotein-_c0[c0] -> (1) CO2_c0[c0] + (1) 3-oxododecanoyl-acp_c0[c0] + (1) ACP_c0[c0]	0	0	0	0	1000
rxn10181_c0	-	Cytosol_0	GCF_000331695.1.CDS.1869	NMN permease (periplasm)_c0		(1) cpd00355[e0] <-> (1) cpd00355[c0]	(1) Nicotinamide ribonucleotide_e0[e0] <-> (1) Nicotinamide ribonucleotide_c0[c0]	0	0	-1000	0	1000
rxn05435_c0	>	Cytosol_0	GCF_000331695.1.CDS.1591	8-methyl-trans-dec-2-enoyl-ACP:NAD+ oxidoreductase (A-specific)_c0		(1) cpd00004[c0] + (1) cpd00067[c0] + (1) cpd11506[c0] -> (1) cpd00003[c0] + (1) cpd11507[c0]	(1) NADH_c0[c0] + (1) H+_c0[c0] + (1) 8-methyl-trans-dec-2-enoyl-ACP_c0[c0] -> (1) NAD_c0[c0] + (1) 8-methyl-decanoyl-ACP_c0[c0]	0.712689	0.0712689	0	0.712689	1000
rxn03245_c0	-	Cytosol_0	(GCF_000331695.1.CDS.131 or GCF_000331695.1.CDS.26)	(S)-Hydroxydecanoyl-CoA hydro-lyase_c0		(1) cpd03118[c0] <-> (1) cpd00001[c0] + (1) cpd03129[c0]	(1) (S)-Hydroxydecanoyl-CoA_c0[c0] <-> (1) H2O_c0[c0] + (1) (2E)-Decenoyl-CoA_c0[c0]	1.96819	0.196819	-1000	1.96819	1000
rxn01504_c0	-	Cytosol_0	GCF_000331695.1.CDS.809	(S)-3-Hydroxy-3-methylglutaryl-CoA hydro-lyase (trans-3-methylglutaconyl-CoA-forming)_c0		(1) cpd00292[c0] <-> (1) cpd00001[c0] + (1) cpd02068[c0]	(1) HMG-CoA_c0[c0] <-> (1) H2O_c0[c0] + (1) 3-Methylglutaconyl-CoA_c0[c0]	0	0	-1000	0	1000
rxn00907_c0	-	Cytosol_0	(GCF_000331695.1.CDS.863 and GCF_000331695.1.CDS.863)	5,10-methylenetetrahydrofolate:NADP+ oxidoreductase_c0		(1) cpd00006[c0] + (1) cpd00125[c0] <-> (1) cpd00005[c0] + (1) cpd00347[c0]	(1) NADP_c0[c0] + (1) 5-10-Methylenetetrahydrofolate_c0[c0] <-> (1) NADPH_c0[c0] + (1) 5-10-Methenyltetrahydrofolate_c0[c0]	4.39427	0.439427	-1000	42.0631	1000
rxn05458_c0	-	Cytosol_0	GCF_000331695.1.CDS.295	[Acyl-carrier-protein] acetyltransferase_c0		(1) cpd00010[c0] + (1) cpd00067[c0] + (1) cpd11476[c0] <-> (1) cpd00134[c0] + (1) cpd11493[c0]	(1) CoA_c0[c0] + (1) H+_c0[c0] + (1) hexadecanoyl-acp_c0[c0] <-> (1) Palmitoyl-CoA_c0[c0] + (1) ACP_c0[c0]	-0.712689	-0.712689	-1000	-0.0712689	1000
rxn10213_c0	>	Cytosol_0	GCF_000331695.1.CDS.90	stearoyl-1-acylglycerol-3-phosphate O-acyltransferase_c0		(1) cpd00067[c0] + (1) cpd00327[c0] + (1) cpd15329[c0] -> (1) cpd00010[c0] + (1) cpd15526[c0]	(1) H+_c0[c0] + (1) strcoa_c0[c0] + (1) 1-octadecanoyl-sn-glycerol 3-phosphate_c0[c0] -> (1) CoA_c0[c0] + (1) 1,2-dioctadecanoyl-sn-glycerol 3-phosphate_c0[c0]	0.356344	0.0356344	0	0.356344	1000
rxn05229_c0	>	Cytosol_0	(GCF_000331695.1.CDS.979 and GCF_000331695.1.CDS.980)	NCAIR synthetase and NCAIR mutase_c0		(1) cpd00002[c0] + (1) cpd00242[c0] + (1) cpd02140[c0] -> (1) cpd00008[c0] + (1) cpd00009[c0] + (1) cpd00067[c0] + (1) cpd02893[c0]	(1) ATP_c0[c0] + (1) H2CO3_c0[c0] + (1) AIR_c0[c0] -> (1) ADP_c0[c0] + (1) Phosphate_c0[c0] + (1) H+_c0[c0] + (1) 5'-Phosphoribosyl-4-carboxy-5-aminoimidazole_c0[c0]	2.2619	0.22619	0	999.094	1000
rxn02404_c0	>	Cytosol_0	GCF_000331695.1.CDS.714	3-Deoxy-D-manno-octulosonate-8-phosphate 8-phosphohydrolase_c0		(1) cpd00001[c0] + (1) cpd02730[c0] -> (1) cpd00009[c0] + (1) cpd00875[c0]	(1) H2O_c0[c0] + (1) 3-Deoxy-D-manno-octulosonate8-phosphate_c0[c0] -> (1) Phosphate_c0[c0] + (1) KDO_c0[c0]	0.627748	0.0627748	0	0.627748	1000
rxn02911_c0	-	Cytosol_0	(GCF_000331695.1.CDS.26 or GCF_000331695.1.CDS.131)	(S)-3-Hydroxydodecanoyl-CoA hydro-lyase_c0		(1) cpd03116[c0] <-> (1) cpd00001[c0] + (1) cpd02060[c0]	(1) (S)-3-Hydroxydodecanoyl-CoA_c0[c0] <-> (1) H2O_c0[c0] + (1) (2E)-Dodecenoyl-CoA_c0[c0]	1.96819	0.196819	-1000	1.96819	1000
rxn05450_c0	>	Cytosol_0	GCF_000331695.1.CDS.1591	14-methyl-trans-pentadec-2-enoyl-ACP:NAD+ oxidoreductase (A-specific)_c0		(1) cpd00004[c0] + (1) cpd00067[c0] + (1) cpd11568[c0] -> (1) cpd00003[c0] + (1) cpd11569[c0]	(1) NADH_c0[c0] + (1) H+_c0[c0] + (1) 14-methyl-trans-pentadec-2-enoyl-ACP_c0[c0] -> (1) NAD_c0[c0] + (1) 14-methyl-pentadecanoyl-ACP_c0[c0]	0	0	0	0	1000
rxn12847_c0	-	Cytosol_0	(GCF_000331695.1.CDS.1282 or GCF_000331695.1.CDS.1096)	Gly-Try aminopeptidase_c0		(1) cpd00001[c0] + (1) cpd15606[c0] <-> (1) cpd00033[c0] + (1) cpd00069[c0]	(1) H2O_c0[c0] + (1) Gly-Tyr_c0[c0] <-> (1) Glycine_c0[c0] + (1) L-Tyrosine_c0[c0]	0	0	-1000	0	1000
rxn05410_c0	-	Cytosol_0	GCF_000331695.1.CDS.446	4-methyl-3-oxo-pentanoyl-ACP:NADP+ oxidoreductase_c0		(1) cpd00005[c0] + (1) cpd00067[c0] + (1) cpd11546[c0] <-> (1) cpd00006[c0] + (1) cpd11547[c0]	(1) NADPH_c0[c0] + (1) H+_c0[c0] + (1) 4-methyl-3-oxo-pentanoyl-ACP_c0[c0] <-> (1) NADP_c0[c0] + (1) 4-methyl-3-hydroxy-pentanoyl-ACP_c0[c0]	0	0	-1000	0	1000
rxn05443_c0	>	Cytosol_0	GCF_000331695.1.CDS.1591	13-methyl-trans-tetra-dec-2-enoyl-ACP:NAD+ oxidoreductase (A-specific)_c0		(1) cpd00004[c0] + (1) cpd00067[c0] + (1) cpd11539[c0] -> (1) cpd00003[c0] + (1) cpd11540[c0]	(1) NADH_c0[c0] + (1) H+_c0[c0] + (1) 13-methyl-trans-tetra-dec-2-enoyl-ACP_c0[c0] -> (1) NAD_c0[c0] + (1) 13-methyl-tetra-decanoyl-ACP_c0[c0]	0.712689	0.0712689	0	0.712689	1000
rxn05345_c0	>	Cytosol_0	((GCF_000331695.1.CDS.1458 or GCF_000331695.1.CDS.1457 or GCF_000331695.1.CDS.1597) and (GCF_000331695.1.CDS.1829 or GCF_000331695.1.CDS.638))	dodecanoyl-[acyl-carrier-protein]:malonyl-[acyl-carrier-protein] C-acyltransferase (decarboxylating)_c0		(1) cpd11468[c0] + (1) cpd11492[c0] -> (1) cpd00011[c0] + (1) cpd11491[c0] + (1) cpd11493[c0]	(1) Dodecanoyl-ACP_c0[c0] + (1) Malonyl-acyl-carrierprotein-_c0[c0] -> (1) CO2_c0[c0] + (1) 3-oxotetradecanoyl-acp_c0[c0] + (1) ACP_c0[c0]	0.836998	0.0836998	0	0.836998	1000
rxn05422_c0	-	Cytosol_0	GCF_000331695.1.CDS.446	10-methyl-3-oxo-undecanoyl-ACP:NADP+ oxidoreductase_c0		(1) cpd00005[c0] + (1) cpd00067[c0] + (1) cpd11558[c0] <-> (1) cpd00006[c0] + (1) cpd11559[c0]	(1) NADPH_c0[c0] + (1) H+_c0[c0] + (1) 10-methyl-3-oxo-undecanoyl-ACP_c0[c0] <-> (1) NADP_c0[c0] + (1) 10-methyl-3-hydroxy-undecanoyl-ACP_c0[c0]	0	0	-1000	0	1000
rxn01465_c0	-	Cytosol_0	GCF_000331695.1.CDS.758	(S)-dihydroorotate amidohydrolase_c0		(1) cpd00001[c0] + (1) cpd00282[c0] <-> (1) cpd00067[c0] + (1) cpd00343[c0]	(1) H2O_c0[c0] + (1) S-Dihydroorotate_c0[c0] <-> (1) H+_c0[c0] + (1) N-Carbamoyl-L-aspartate_c0[c0]	0	0	-1000	0	1000
rxn03052_c0	-	Cytosol_0	GCF_000331695.1.CDS.1119	5-Methyltetrahydropteroyltri-L-glutamate:L-homocysteine S-methyltransferase_c0		(1) cpd00135[c0] + (1) cpd02738[c0] <-> (1) cpd00060[c0] + (1) cpd02555[c0]	(1) Homocysteine_c0[c0] + (1) 5-Methyltetrahydropteroyltri-L-glutamate_c0[c0] <-> (1) L-Methionine_c0[c0] + (1) Tetrahydropteroyltri-L-glutamate_c0[c0]	47.2191	0	-1000	292.917	1000
rxn01872_c0	-	Cytosol_0	GCF_000331695.1.CDS.1219	succinyl-CoA:enzyme N6-(dihydrolipoyl)lysine S-succinyltransferase_c0		(1) cpd00078[c0] + (1) cpd00449[c0] <-> (1) cpd00010[c0] + (1) cpd00860[c0]	(1) Succinyl-CoA_c0[c0] + (1) Dihydrolipoamide_c0[c0] <-> (1) CoA_c0[c0] + (1) S-Succinyldihydrolipoamide_c0[c0]	0	-996.407	-1000	0	1000
rxn01301_c0	-	Cytosol_0	(GCF_000331695.1.CDS.2047 or GCF_000331695.1.CDS.2046)	L-Homoserine:NAD+ oxidoreductase_c0		(1) cpd00003[c0] + (1) cpd00227[c0] <-> (1) cpd00004[c0] + (1) cpd00067[c0] + (1) cpd00346[c0]	(1) NAD_c0[c0] + (1) L-Homoserine_c0[c0] <-> (1) NADH_c0[c0] + (1) H+_c0[c0] + (1) L-Aspartate4-semialdehyde_c0[c0]	-0.0259064	-1000	-1000	999.997	1000
rxn01643_c0	<	Cytosol_0	GCF_000331695.1.CDS.543	L-Aspartate-4-semialdehyde:NADP+ oxidoreductase (phosphorylating)_c0		(1) cpd00006[c0] + (1) cpd00009[c0] + (1) cpd00346[c0] <- (1) cpd00005[c0] + (1) cpd00067[c0] + (1) cpd01977[c0]	(1) NADP_c0[c0] + (1) Phosphate_c0[c0] + (1) L-Aspartate4-semialdehyde_c0[c0] <- (1) NADPH_c0[c0] + (1) H+_c0[c0] + (1) 4-Phospho-L-aspartate_c0[c0]	-0.0259064	-0.0259064	-1000	-0.00259064	0
rxn04457_c0	>	Cytosol_0	Unknown	R06605_c0		(1) cpd09027[c0] -> (1) cpd00011[c0] + (1) cpd01567[c0]	(1) 5-Hydroxy-2-oxo-4-ureido-2,5-dihydro-1H-imidazole-5-carboxylate_c0[c0] -> (1) CO2_c0[c0] + (1) (R)-Allantoin_c0[c0]	0	0	0	0	1000
rxn00248_c0	-	Cytosol_0	GCF_000331695.1.CDS.999	(S)-malate:NAD+ oxidoreductase_c0		(1) cpd00003[c0] + (1) cpd00130[c0] <-> (1) cpd00004[c0] + (1) cpd00032[c0] + (1) cpd00067[c0]	(1) NAD_c0[c0] + (1) L-Malate_c0[c0] <-> (1) NADH_c0[c0] + (1) Oxaloacetate_c0[c0] + (1) H+_c0[c0]	125.732	-959.669	-1000	355.096	1000
rxn00295_c0	-	Cytosol_0	(GCF_000331695.1.CDS.1250 or GCF_000331695.1.CDS.870)	UDP-N-acetyl-D-glucosamine 4-epimerase_c0		(1) cpd00037[c0] <-> (1) cpd00175[c0]	(1) UDP-N-acetylglucosamine_c0[c0] <-> (1) UDP-N-acetyl-D-galactosamine_c0[c0]	0	0	-1000	0	1000
rxn05385_c0	-	Cytosol_0	GCF_000331695.1.CDS.446	5-methyl-3-oxo-hexanoyl-ACP:NADP+ oxidoreductase_c0		(1) cpd00005[c0] + (1) cpd00067[c0] + (1) cpd11521[c0] <-> (1) cpd00006[c0] + (1) cpd11522[c0]	(1) NADPH_c0[c0] + (1) H+_c0[c0] + (1) 5-methyl-3-oxo-hexanoyl-ACP_c0[c0] <-> (1) NADP_c0[c0] + (1) 5-methyl-3-hydroxy-hexanoyl-ACP_c0[c0]	0.712689	0.0712689	-1000	0.712689	1000
rxn00707_c0	-	Cytosol_0	GCF_000331695.1.CDS.1104	ITP:cytidine 5'-phosphotransferase_c0		(1) cpd00068[c0] + (1) cpd00367[c0] <-> (1) cpd00046[c0] + (1) cpd00067[c0] + (1) cpd00090[c0]	(1) ITP_c0[c0] + (1) Cytidine_c0[c0] <-> (1) CMP_c0[c0] + (1) H+_c0[c0] + (1) IDP_c0[c0]	0	-1000	-1000	1000	1000
rxn00369_c0	-	Cytosol_0	GCF_000331695.1.CDS.1381	GTP:cytidine 5'-phosphotransferase_c0		(1) cpd00038[c0] + (1) cpd00367[c0] <-> (1) cpd00031[c0] + (1) cpd00046[c0] + (1) cpd00067[c0]	(1) GTP_c0[c0] + (1) Cytidine_c0[c0] <-> (1) GDP_c0[c0] + (1) CMP_c0[c0] + (1) H+_c0[c0]	-42.4731	-1000	-1000	1000	1000
rxn06937_c0	>	Cytosol_0	GCF_000331695.1.CDS.780	L-glutamate:tRNA(Glu) ligase (AMP-forming)_c0		(1) cpd00002[c0] + (1) cpd00023[c0] + (1) cpd11912[c0] -> (1) cpd00012[c0] + (1) cpd00018[c0] + (1) cpd00067[c0] + (1) cpd12227[c0]	(1) ATP_c0[c0] + (1) L-Glutamate_c0[c0] + (1) tRNA-Glu_c0[c0] -> (1) PPi_c0[c0] + (1) AMP_c0[c0] + (1) H+_c0[c0] + (1) L-Glutamyl-tRNA-Glu_c0[c0]	0.207251	0.0207251	0	0.207251	1000
rxn00708_c0	>	Cytosol_0	(GCF_000331695.1.CDS.1202 or GCF_000331695.1.CDS.1201)	Uridine 5'-monophosphate phosphohydrolase_c0		(1) cpd00001[c0] + (1) cpd00091[c0] -> (1) cpd00009[c0] + (1) cpd00249[c0]	(1) H2O_c0[c0] + (1) UMP_c0[c0] -> (1) Phosphate_c0[c0] + (1) Uridine_c0[c0]	0	0	0	1000	1000
rxn07433_c0	-	Cytosol_0	(GCF_000331695.1.CDS.1248 and GCF_000331695.1.CDS.1248)	R07602_c0		(1) cpd00213[c0] + (1) cpd14698[c0] <-> (1) cpd00056[c0] + (1) cpd14699[c0]	(1) Lipoamide_c0[c0] + (1) 3-Methyl-1-hydroxybutyl-TPP_c0[c0] <-> (1) TPP_c0[c0] + (1) S-(3-Methylbutanoyl)-dihydrolipoamide-E_c0[c0]	0.712689	0.0712689	-1000	0.712689	1000
rxn01269_c0	>	Cytosol_0	GCF_000331695.1.CDS.1702	Prephenate:NADP+ oxidoreductase(decarboxylating)_c0		(1) cpd00006[c0] + (1) cpd00219[c0] -> (1) cpd00005[c0] + (1) cpd00011[c0] + (1) cpd00868[c0]	(1) NADP_c0[c0] + (1) Prephenate_c0[c0] -> (1) NADPH_c0[c0] + (1) CO2_c0[c0] + (1) p-hydroxyphenylpyruvate_c0[c0]	1.00963	0	0	1.00963	1000
rxn00392_c0	-	Cytosol_0	(GCF_000331695.1.CDS.1914 and GCF_000331695.1.CDS.1914)	ATP:riboflavin 5'-phosphotransferase_c0		(1) cpd00002[c0] + (1) cpd00220[c0] <-> (1) cpd00008[c0] + (1) cpd00050[c0] + (1) cpd00067[c0]	(1) ATP_c0[c0] + (1) Riboflavin_c0[c0] <-> (1) ADP_c0[c0] + (1) FMN_c0[c0] + (1) H+_c0[c0]	0.0259064	0.00259064	-1000	0.0259064	1000
rxn00747_c0	-	Cytosol_0	GCF_000331695.1.CDS.1374	D-glyceraldehyde-3-phosphate aldose-ketose-isomerase_c0		(1) cpd00102[c0] <-> (1) cpd00095[c0]	(1) Glyceraldehyde3-phosphate_c0[c0] <-> (1) Glycerone-phosphate_c0[c0]	7.85568	0.785568	-1000	14.6601	1000
rxn01334_c0	-	Cytosol_0	GCF_000331695.1.CDS.694	Sedoheptulose 1,7-bisphosphate D-glyceraldehyde-3-phosphate-lyase_c0		(1) cpd00349[c0] <-> (1) cpd00095[c0] + (1) cpd00236[c0]	(1) Sedoheptulose 1,7-bisphosphate_c0[c0] <-> (1) Glycerone-phosphate_c0[c0] + (1) D-Erythrose4-phosphate_c0[c0]	-0.796922	-1000	-1000	999.375	1000
rxn00830_c0	-	Cytosol_0	GCF_000331695.1.CDS.1486	Isopentenyl-diphosphate delta3-delta2-isomerase_c0		(1) cpd00113[c0] <-> (1) cpd00202[c0]	(1) Isopentenyldiphosphate_c0[c0] <-> (1) DMAPP_c0[c0]	0.286969	0.0286969	-1000	0.286969	1000
rxn10113_c0	>	Cytosol_0	(GCF_000331695.1.CDS.841 and Unknown and Unknown and Unknown and Unknown)	cytochrome oxidase bo3 (ubiquinol-8: 2.5 protons)_c0		(0.5) cpd00007[c0] + (2.5) cpd00067[c0] + (1) cpd15561[c0] -> (1) cpd00001[c0] + (2.5) cpd00067[e0] + (1) cpd15560[c0]	(0.5) O2_c0[c0] + (2.5) H+_c0[c0] + (1) Ubiquinol-8_c0[c0] -> (1) H2O_c0[c0] + (2.5) H+_e0[e0] + (1) Ubiquinone-8_c0[c0]	199.896	0	0	199.99	1000
rxn00029_c0	>	Cytosol_0	GCF_000331695.1.CDS.995	5-aminolevulinate hydro-lyase (adding 5-aminolevulinate and cyclizing; porphobilinogen-forming)_c0		(2) cpd00338[c0] -> (2) cpd00001[c0] + (1) cpd00067[c0] + (1) cpd00689[c0]	(2) 5-Aminolevulinate_c0[c0] -> (2) H2O_c0[c0] + (1) H+_c0[c0] + (1) Porphobilinogen_c0[c0]	0.103625	0.0103625	0	0.103625	1000
rxn06673_c0	>	Cytosol_0	(GCF_000331695.1.CDS.695 and GCF_000331695.1.CDS.781)	Acetyl-CoA:carbon-dioxide ligase (ADP-forming)_c0		(1) cpd00022[c0] + (1) cpd12543[c0] -> (1) cpd00070[c0] + (1) cpd12848[c0]	(1) Acetyl-CoA_c0[c0] + (1) Carboxybiotin-carboxyl-carrier protein_c0[c0] -> (1) Malonyl-CoA_c0[c0] + (1) Holo-[carboxylase]_c0[c0]	9.0557	0.90557	0	9.0557	1000
rxn12646_c0	-	Cytosol_0	(GCF_000331695.1.CDS.1282 or GCF_000331695.1.CDS.1096)	RXN0-6983.c_c0		(1) cpd00001[c0] + (1) cpd11580[c0] <-> (1) cpd00033[c0] + (1) cpd00053[c0]	(1) H2O_c0[c0] + (1) Gly-Gln_c0[c0] <-> (1) Glycine_c0[c0] + (1) L-Glutamine_c0[c0]	0	0	-1000	0	1000
rxn06777_c0	-	Cytosol_0	(GCF_000331695.1.CDS.1588 and GCF_000331695.1.CDS.1588)	(S)-3-Hydroxytetradecanoyl-CoA:NAD+ oxidoreductase_c0		(1) cpd00003[c0] + (1) cpd03115[c0] <-> (1) cpd00004[c0] + (1) cpd00067[c0] + (1) cpd12689[c0]	(1) NAD_c0[c0] + (1) (S)-3-Hydroxytetradecanoyl-CoA_c0[c0] <-> (1) NADH_c0[c0] + (1) H+_c0[c0] + (1) 3-Oxotetradecanoyl-CoA_c0[c0]	-1.96819	-1.96819	-1000	-0.196819	1000
rxn05448_c0	>	Cytosol_0	GCF_000331695.1.CDS.1591	10-methyl-trans-undec-2-enoyl-ACP:NAD+ oxidoreductase (A-specific)_c0		(1) cpd00004[c0] + (1) cpd00067[c0] + (1) cpd11560[c0] -> (1) cpd00003[c0] + (1) cpd11561[c0]	(1) NADH_c0[c0] + (1) H+_c0[c0] + (1) 10-methyl-trans-undec-2-enoyl-ACP_c0[c0] -> (1) NAD_c0[c0] + (1) 10-methyl-undecanoyl-ACP_c0[c0]	0	0	0	0	1000
rxn05446_c0	>	Cytosol_0	GCF_000331695.1.CDS.1591	6-methyl-trans-hept-2-enoyl-ACP:NAD+ oxidoreductase (A-specific)_c0		(1) cpd00004[c0] + (1) cpd00067[c0] + (1) cpd11552[c0] -> (1) cpd00003[c0] + (1) cpd11553[c0]	(1) NADH_c0[c0] + (1) H+_c0[c0] + (1) 6-methyl-trans-hept-2-enoyl-ACP_c0[c0] -> (1) NAD_c0[c0] + (1) 6-methyl-heptanoyl-ACP_c0[c0]	0	0	0	0	1000
rxn02175_c0	-	Cytosol_0	GCF_000331695.1.CDS.2043	ATP:pantetheine-4'-phosphate adenylyltransferase_c0		(1) cpd00002[c0] + (1) cpd00834[c0] <-> (1) cpd00012[c0] + (1) cpd00655[c0]	(1) ATP_c0[c0] + (1) Phosphopantetheine_c0[c0] <-> (1) PPi_c0[c0] + (1) Dephospho-CoA_c0[c0]	0.0518127	0.00518127	-1000	0.0518127	1000
rxn05317_c0	-	Cytosol_0	(Unknown and GCF_000331695.1.CDS.1685)	Transport of deoxyadenosine, extracellular_c0		(1) cpd00067[e0] + (1) cpd00438[e0] <-> (1) cpd00067[c0] + (1) cpd00438[c0]	(1) H+_e0[e0] + (1) Deoxyadenosine_e0[e0] <-> (1) H+_c0[c0] + (1) Deoxyadenosine_c0[c0]	0.268113	-20.785	-1000	100	1000
rxn00020_c0	>	Cytosol_0	GCF_000331695.1.CDS.2061	cellobiose glucohydrolase_c0		(1) cpd00001[c0] + (1) cpd00158[c0] -> (2) cpd00190[c0]	(1) H2O_c0[c0] + (1) CELB_c0[c0] -> (2) beta-D-Glucose_c0[c0]	0	0	0	0	1000
rxn01675_c0	-	Cytosol_0	(GCF_000331695.1.CDS.889 or GCF_000331695.1.CDS.105 or GCF_000331695.1.CDS.855)	dTTP:alpha-D-glucose-1-phosphate thymidylyltransferase_c0		(1) cpd00089[c0] + (1) cpd00357[c0] <-> (1) cpd00012[c0] + (1) cpd00626[c0]	(1) Glucose-1-phosphate_c0[c0] + (1) TTP_c0[c0] <-> (1) PPi_c0[c0] + (1) dTDPglucose_c0[c0]	0.209249	0.0209249	-1000	0.209249	1000
rxn01575_c0	-	Cytosol_0	GCF_000331695.1.CDS.1910	L-Isoleucine:2-oxoglutarate aminotransferase_c0		(1) cpd00024[c0] + (1) cpd00322[c0] <-> (1) cpd00023[c0] + (1) cpd00508[c0]	(1) 2-Oxoglutarate_c0[c0] + (1) L-Isoleucine_c0[c0] <-> (1) L-Glutamate_c0[c0] + (1) 3MOP_c0[c0]	0.712689	0.0712689	-1000	0.712689	1000
rxn03240_c0	-	Cytosol_0	(GCF_000331695.1.CDS.131 or GCF_000331695.1.CDS.26)	(S)-3-Hydroxyhexadecanoyl-CoA hydro-lyase_c0		(1) cpd03113[c0] <-> (1) cpd00001[c0] + (1) cpd03126[c0]	(1) (S)-3-Hydroxyhexadecanoyl-CoA_c0[c0] <-> (1) H2O_c0[c0] + (1) (2E)-Hexadecenoyl-CoA_c0[c0]	0.712689	0.0712689	-1000	0.712689	1000
rxn09562_c0	-	Cytosol_0	GCF_000331695.1.CDS.24	Guanylate kinase_c0		(1) cpd00067[c0] + (1) cpd00115[c0] + (1) cpd00126[c0] <-> (1) cpd00031[c0] + (1) cpd00177[c0]	(1) H+_c0[c0] + (1) dATP_c0[c0] + (1) GMP_c0[c0] <-> (1) GDP_c0[c0] + (1) dADP_c0[c0]	0	-999.879	-1000	999.983	1000
rxn05359_c0	>	Cytosol_0	((GCF_000331695.1.CDS.1597 or GCF_000331695.1.CDS.1457 or GCF_000331695.1.CDS.1458) and (GCF_000331695.1.CDS.638 or GCF_000331695.1.CDS.1829))	4-methyl-3-oxo-hexanoyl-ACP:malonyl-[acyl-carrier-protein] C-acyltransferase (decarboxylating)_c0		(1) cpd11492[c0] + (1) cpd11495[c0] -> (1) cpd00011[c0] + (1) cpd11493[c0] + (1) cpd11496[c0]	(1) Malonyl-acyl-carrierprotein-_c0[c0] + (1) 2-methylbutyryl-ACP_c0[c0] -> (1) CO2_c0[c0] + (1) ACP_c0[c0] + (1) 4-methyl-3-oxo-hexanoyl-ACP_c0[c0]	0.712689	0.0712689	0	0.712689	1000
rxn00555_c0	-	Cytosol_0	GCF_000331695.1.CDS.1977	L-glutamine:D-fructose-6-phosphate isomerase (deaminating)_c0		(1) cpd00053[c0] + (1) cpd00072[c0] <-> (1) cpd00023[c0] + (1) cpd00288[c0]	(1) L-Glutamine_c0[c0] + (1) D-fructose-6-phosphate_c0[c0] <-> (1) L-Glutamate_c0[c0] + (1) D-Glucosamine phosphate_c0[c0]	0.836998	0.0836998	-1000	0.836998	1000
rxn03080_c0	-	Cytosol_0	GCF_000331695.1.CDS.405	5-amino-6-(D-ribitylamino)uracil butanedionetransferase_c0		(1) cpd02882[c0] + (1) cpd11225[c0] <-> (2) cpd00001[c0] + (1) cpd00009[c0] + (1) cpd00067[c0] + (1) cpd02656[c0]	(1) 4--1-D-Ribitylamino-5-aminouracil_c0[c0] + (1) 3-4-dihydroxy-2-butanone4-phosphate_c0[c0] <-> (2) H2O_c0[c0] + (1) Phosphate_c0[c0] + (1) H+_c0[c0] + (1) 6-7-Dimethyl-8--1-D-ribityllumazine_c0[c0]	0.103625	0.0103625	-1000	0.103625	1000
rxn10237_c0	-	Cytosol_0	GCF_000331695.1.CDS.550	isohexadecanoyl-phosphatidylserine decarboxylase_c0		(2) cpd00067[c0] + (1) cpd15694[c0] <-> (1) cpd00011[c0] + (1) cpd15700[c0]	(2) H+_c0[c0] + (1) Diisohexadecanoylphosphatidylserine_c0[c0] <-> (1) CO2_c0[c0] + (1) Diisohexadecanoylphosphatidylethanolamine_c0[c0]	0	0	-1000	0	1000
rxn10011_c0	<	Cytosol_0	(GCF_000331695.1.CDS.1233 or GCF_000331695.1.CDS.1238)	acyl-CoA dehydrogenase (octanoyl-CoA)_c0		(1) cpd00003[c0] + (1) cpd01335[c0] <- (1) cpd00004[c0] + (1) cpd00067[c0] + (1) cpd03130[c0]	(1) NAD_c0[c0] + (1) Octanoyl-CoA_c0[c0] <- (1) NADH_c0[c0] + (1) H+_c0[c0] + (1) (2E)-Octenoyl-CoA_c0[c0]	-1.96819	-1.96819	-1000	-0.196819	0
rxn00143_c0	-	Cytosol_0	(GCF_000331695.1.CDS.1953 and GCF_000331695.1.CDS.1953)	S-Adenosyl-L-homocysteine homocysteinylribohydrolase_c0		(1) cpd00001[c0] + (1) cpd00019[c0] <-> (1) cpd00128[c0] + (1) cpd02227[c0]	(1) H2O_c0[c0] + (1) S-Adenosyl-homocysteine_c0[c0] <-> (1) Adenine_c0[c0] + (1) S-Ribosylhomocysteine_c0[c0]	47.3746	0.0155438	-1000	292.933	1000
rxn12644_c0	-	Cytosol_0	(GCF_000331695.1.CDS.1282 or GCF_000331695.1.CDS.1096)	methionyl aminopeptidase_c0		(1) cpd00001[c0] + (1) cpd11582[c0] <-> (1) cpd00035[c0] + (1) cpd00161[c0]	(1) H2O_c0[c0] + (1) ala-L-Thr-L_c0[c0] <-> (1) L-Alanine_c0[c0] + (1) L-Threonine_c0[c0]	0	0	-1000	0	1000
rxn05199_c0	-	Cytosol_0	GCF_000331695.1.CDS.1685	Uridine permease_c0		(1) cpd00067[e0] + (1) cpd00249[e0] <-> (1) cpd00067[c0] + (1) cpd00249[c0]	(1) H+_e0[e0] + (1) Uridine_e0[e0] <-> (1) H+_c0[c0] + (1) Uridine_c0[c0]	-0.418499	-100	-1000	-0.0418499	1000
rxn01629_c0	-	Cytosol_0	GCF_000331695.1.CDS.1899	(S)-4-Amino-5-oxopentanoate 4,5-aminomutase_c0		(1) cpd00338[c0] <-> (1) cpd02345[c0]	(1) 5-Aminolevulinate_c0[c0] <-> (1) L-Glutamate1-semialdehyde_c0[c0]	-0.207251	-0.207251	-1000	-0.0207251	1000
rxn00777_c0	-	Cytosol_0	GCF_000331695.1.CDS.439	D-ribose-5-phosphate aldose-ketose-isomerase_c0		(1) cpd00101[c0] <-> (1) cpd00171[c0]	(1) ribose-5-phosphate_c0[c0] <-> (1) D-Ribulose5-phosphate_c0[c0]	-2.77461	-14.152	-1000	-0.277461	1000
rxn13784_c0	>	Cytosol_0	(Unknown and GCF_000331695.1.CDS.314 and GCF_000331695.1.CDS.1817 and Unknown and GCF_000331695.1.CDS.302 and GCF_000331695.1.CDS.32 and GCF_000331695.1.CDS.639 and GCF_000331695.1.CDS.272 and Unknown and GCF_000331695.1.CDS.33 and GCF_000331695.1.CDS.742 and GCF_000331695.1.CDS.1221 and GCF_000331695.1.CDS.948)	RNA transcription_c0		-> (1) cpd17043[c0]	-> (1) RNA transcription_c0[c0]	8.36643	0.836643	0	8.36643	1000
rxn01740_c0	-	Cytosol_0	GCF_000331695.1.CDS.1961	Shikimate:NADP+ 3-oxidoreductase_c0		(1) cpd00006[c0] + (1) cpd00383[c0] <-> (1) cpd00005[c0] + (1) cpd00067[c0] + (1) cpd01716[c0]	(1) NADP_c0[c0] + (1) Shikimate_c0[c0] <-> (1) NADPH_c0[c0] + (1) H+_c0[c0] + (1) 3-Dehydroshikimate_c0[c0]	-2.77504	-2.77504	-1000	-0.277504	1000
rxn05327_c0	<	Cytosol_0	GCF_000331695.1.CDS.1591	Decanoyl-[acyl-carrier protein]:malonyl-CoA C-acyltransferase(decarboxylating, oxoacyl- and enoyl-reducing)_c0		(1) cpd00003[c0] + (1) cpd11474[c0] <- (1) cpd00004[c0] + (2) cpd00067[c0] + (1) cpd11475[c0]	(1) NAD_c0[c0] + (1) Decanoyl-ACP_c0[c0] <- (1) NADH_c0[c0] + (2) H+_c0[c0] + (1) (2E)-Decenoyl-[acp]_c0[c0]	0	0	-1000	0	0
rxn05205_c0	-	Cytosol_0	GCF_000331695.1.CDS.1685	Transport of deoxycytidine, extracellular_c0		(1) cpd00067[e0] + (1) cpd00654[e0] <-> (1) cpd00067[c0] + (1) cpd00654[c0]	(1) H+_e0[e0] + (1) Deoxycytidine_e0[e0] <-> (1) H+_c0[c0] + (1) Deoxycytidine_c0[c0]	-51.8589	-99.8024	-1000	100	1000
rxn01444_c0	-	Cytosol_0	(GCF_000331695.1.CDS.1511 and GCF_000331695.1.CDS.1511)	ATP:deoxyguanosine 5'-phosphotransferase_c0		(1) cpd00002[c0] + (1) cpd00277[c0] <-> (1) cpd00008[c0] + (1) cpd00067[c0] + (1) cpd00296[c0]	(1) ATP_c0[c0] + (1) Deoxyguanosine_c0[c0] <-> (1) ADP_c0[c0] + (1) H+_c0[c0] + (1) dGMP_c0[c0]	-111.428	-521.268	-1000	589.255	1000
rxn02314_c0	-	Cytosol_0	GCF_000331695.1.CDS.1032	ATP:D-tagatose-6-phosphate 1-phosphotransferase_c0		(1) cpd00002[c0] + (1) cpd00805[c0] <-> (1) cpd00008[c0] + (1) cpd00067[c0] + (1) cpd02371[c0]	(1) ATP_c0[c0] + (1) D-Tagatose 6-phosphate_c0[c0] <-> (1) ADP_c0[c0] + (1) H+_c0[c0] + (1) D-Tagatose 1,6-biphosphate_c0[c0]	0	0	-1000	0	1000
rxn00503_c0	-	Cytosol_0	GCF_000331695.1.CDS.929	(S)-1-pyrroline-5-carboxylate:NAD+ oxidoreductase_c0		(2) cpd00001[c0] + (1) cpd00003[c0] + (1) cpd02431[c0] <-> (1) cpd00004[c0] + (1) cpd00023[c0] + (1) cpd00067[c0]	(2) H2O_c0[c0] + (1) NAD_c0[c0] + (1) 1-Pyrroline-5-carboxylate_c0[c0] <-> (1) NADH_c0[c0] + (1) L-Glutamate_c0[c0] + (1) H+_c0[c0]	-1.54239	-1.54239	-1000	-0.154239	1000
rxn00251_c0	-	Cytosol_0	GCF_000331695.1.CDS.1308	phosphate:oxaloacetate carboxy-lyase (adding phosphate;phosphoenolpyruvate-forming)_c0		(1) cpd00009[c0] + (1) cpd00032[c0] + (1) cpd00067[c0] <-> (1) cpd00001[c0] + (1) cpd00011[c0] + (1) cpd00061[c0]	(1) Phosphate_c0[c0] + (1) Oxaloacetate_c0[c0] + (1) H+_c0[c0] <-> (1) H2O_c0[c0] + (1) CO2_c0[c0] + (1) Phosphoenolpyruvate_c0[c0]	71.5799	-1000	-1000	83.4146	1000
rxn00139_c0	<	Cytosol_0	GCF_000331695.1.CDS.407	AMP:diphosphate phospho-D-ribosyltransferase_c0		(1) cpd00012[c0] + (1) cpd00018[c0] + (1) cpd00067[c0] <- (1) cpd00103[c0] + (1) cpd00128[c0]	(1) PPi_c0[c0] + (1) AMP_c0[c0] + (1) H+_c0[c0] <- (1) PRPP_c0[c0] + (1) Adenine_c0[c0]	0	-284.358	-1000	0	0
rxn00790_c0	<	Cytosol_0	GCF_000331695.1.CDS.1391	5-phosphoribosylamine:diphosphate phospho-alpha-D-ribosyltransferase (glutamate-amidating)_c0		(1) cpd00012[c0] + (1) cpd00023[c0] + (1) cpd00067[c0] + (1) cpd01982[c0] <- (1) cpd00001[c0] + (1) cpd00053[c0] + (1) cpd00103[c0]	(1) PPi_c0[c0] + (1) L-Glutamate_c0[c0] + (1) H+_c0[c0] + (1) 5-Phosphoribosylamine_c0[c0] <- (1) H2O_c0[c0] + (1) L-Glutamine_c0[c0] + (1) PRPP_c0[c0]	-2.2619	-21.038	-1000	-0.22619	0
rxn00237_c0	-	Cytosol_0	GCF_000331695.1.CDS.1911	ATP:GDP phosphotransferase_c0		(1) cpd00002[c0] + (1) cpd00031[c0] <-> (1) cpd00008[c0] + (1) cpd00038[c0]	(1) ATP_c0[c0] + (1) GDP_c0[c0] <-> (1) ADP_c0[c0] + (1) GTP_c0[c0]	6.77074	-1000	-1000	1000	1000
rxn08086_c0	>	Cytosol_0	GCF_000331695.1.CDS.90	1-hexadecanoyl-sn-glycerol 3-phosphate O-acyltransferase (n-C16:0)_c0		(1) cpd00067[c0] + (1) cpd15277[c0] + (1) cpd15327[c0] -> (1) cpd11493[c0] + (1) cpd15524[c0]	(1) H+_c0[c0] + (1) Palmitoyl-ACP_c0[c0] + (1) 1-hexadecanoyl-sn-glycerol 3-phosphate_c0[c0] -> (1) ACP_c0[c0] + (1) 1,2-dihexadecanoyl-sn-glycerol 3-phosphate_c0[c0]	0	0	0	0	1000
rxn08311_c0	-	Cytosol_0	GCF_000331695.1.CDS.549	CDP-diacylglycerol synthetase (n-C18:0)_c0		(1) cpd00052[c0] + (1) cpd15526[c0] <-> (1) cpd00012[c0] + (1) cpd00067[c0] + (1) cpd15421[c0]	(1) CTP_c0[c0] + (1) 1,2-dioctadecanoyl-sn-glycerol 3-phosphate_c0[c0] <-> (1) PPi_c0[c0] + (1) H+_c0[c0] + (1) CDP-1,2-dioctadecanoylglycerol_c0[c0]	0.0890861	0.00890861	-1000	0.0890861	1000
rxn03421_c0	-	Cytosol_0	GCF_000331695.1.CDS.118	2,5-Diaminopyrimidine nucleoside triphosphate mutase_c0		(1) cpd03519[c0] <-> (1) cpd03666[c0]	(1) 2,5-Diaminopyrimidine nucleoside triphosphate_c0[c0] <-> (1) 2,5-Diamino-6-(5'-triphosphoryl-3',4'-trihydroxy-2'-oxopentyl)- amino-4-oxopyrimidine_c0[c0]	0	0	-1000	0	1000
rxn10227_c0	>	Cytosol_0	GCF_000331695.1.CDS.1080	anteisoheptadecanoyl-CDPdiacylglycerol-serine O-phosphatidyltransferase_c0		(1) cpd00054[c0] + (1) cpd15684[c0] -> (1) cpd00046[c0] + (2) cpd00067[c0] + (1) cpd15690[c0]	(1) L-Serine_c0[c0] + (1) CDP-1,2-dianteisoheptadecanoylglycerol_c0[c0] -> (1) CMP_c0[c0] + (2) H+_c0[c0] + (1) Dianteisoheptadecanoylphosphatidylserine_c0[c0]	0.0890861	0.00890861	0	0.0890861	1000
rxn05336_c0	-	Cytosol_0	GCF_000331695.1.CDS.446	(3R)-3-Hydroxypalmitoyl-[acyl-carrier-protein]:NADP+ oxidoreductase_c0		(1) cpd00006[c0] + (1) cpd11481[c0] <-> (1) cpd00005[c0] + (1) cpd11485[c0]	(1) NADP_c0[c0] + (1) R-3-hydroxypalmitoyl-acyl-carrierprotein-_c0[c0] <-> (1) NADPH_c0[c0] + (1) 3-oxohexadecanoyl-acp_c0[c0]	0	0	-1000	0	1000
rxn09210_c0	>	Cytosol_0	GCF_000331695.1.CDS.1080	Phosphatidylserine syntase (n-C18:0)_c0		(1) cpd00054[c0] + (1) cpd15421[c0] -> (1) cpd00046[c0] + (2) cpd00067[c0] + (1) cpd15557[c0]	(1) L-Serine_c0[c0] + (1) CDP-1,2-dioctadecanoylglycerol_c0[c0] -> (1) CMP_c0[c0] + (2) H+_c0[c0] + (1) phosphatidylserine dioctadecanoyl_c0[c0]	0.0890861	0.00890861	0	0.0890861	1000
rxn00285_c0	-	Cytosol_0	(GCF_000331695.1.CDS.1016 and GCF_000331695.1.CDS.2053)	Succinate:CoA ligase (ADP-forming)_c0		(1) cpd00002[c0] + (1) cpd00010[c0] + (1) cpd00036[c0] <-> (1) cpd00008[c0] + (1) cpd00009[c0] + (1) cpd00078[c0]	(1) ATP_c0[c0] + (1) CoA_c0[c0] + (1) Succinate_c0[c0] <-> (1) ADP_c0[c0] + (1) Phosphate_c0[c0] + (1) Succinyl-CoA_c0[c0]	-77.9416	-900.728	-1000	-7.79416	1000
rxn05371_c0	>	Cytosol_0	((GCF_000331695.1.CDS.1458 or GCF_000331695.1.CDS.1597 or GCF_000331695.1.CDS.1457) and (GCF_000331695.1.CDS.638 or GCF_000331695.1.CDS.1829))	8-methyl-decanoyl-ACP:malonyl-[acyl-carrier-protein] C-acyltransferase (decarboxylating)_c0		(1) cpd11492[c0] + (1) cpd11507[c0] -> (1) cpd00011[c0] + (1) cpd11493[c0] + (1) cpd11508[c0]	(1) Malonyl-acyl-carrierprotein-_c0[c0] + (1) 8-methyl-decanoyl-ACP_c0[c0] -> (1) CO2_c0[c0] + (1) ACP_c0[c0] + (1) 10-methyl-3-oxo-dodecanoyl-ACP_c0[c0]	0.712689	0.0712689	0	0.712689	1000
rxn02181_c0	-	Cytosol_0	(GCF_000331695.1.CDS.131 or GCF_000331695.1.CDS.26)	3-Hydroxypropionyl-CoA hydro-lyase_c0		(1) cpd03375[c0] <-> (1) cpd00001[c0] + (1) cpd00663[c0]	(1) 3-Hydroxypropanoyl-CoA_c0[c0] <-> (1) H2O_c0[c0] + (1) Acrylyl-CoA_c0[c0]	0	0	-1000	0	1000
rxn00132_c0	>	Cytosol_0	(GCF_000331695.1.CDS.1202 or GCF_000331695.1.CDS.1201)	Adenosine 5'-monophosphate phosphohydrolase_c0		(1) cpd00001[c0] + (1) cpd00018[c0] -> (1) cpd00009[c0] + (1) cpd00182[c0]	(1) H2O_c0[c0] + (1) AMP_c0[c0] -> (1) Phosphate_c0[c0] + (1) Adenosine_c0[c0]	0	0	0	20.3644	1000
rxn00126_c0	>	Cytosol_0	GCF_000331695.1.CDS.127	ATP:L-methionine S-adenosyltransferase_c0		(1) cpd00001[c0] + (1) cpd00002[c0] + (1) cpd00060[c0] -> (1) cpd00009[c0] + (1) cpd00012[c0] + (1) cpd00017[c0] + (1) cpd00067[c0]	(1) H2O_c0[c0] + (1) ATP_c0[c0] + (1) L-Methionine_c0[c0] -> (1) Phosphate_c0[c0] + (1) PPi_c0[c0] + (1) S-Adenosyl-L-methionine_c0[c0] + (1) H+_c0[c0]	47.4005	0.0181345	0	292.935	1000
rxn01518_c0	-	Cytosol_0	GCF_000331695.1.CDS.449	ATP:deoxyuridine 5'-phosphotransferase_c0		(1) cpd00002[c0] + (1) cpd00412[c0] <-> (1) cpd00008[c0] + (1) cpd00067[c0] + (1) cpd00299[c0]	(1) ATP_c0[c0] + (1) Deoxyuridine_c0[c0] <-> (1) ADP_c0[c0] + (1) H+_c0[c0] + (1) dUMP_c0[c0]	0	-99.8024	-1000	1000	1000
rxn12844_c0	-	Cytosol_0	(GCF_000331695.1.CDS.1282 or GCF_000331695.1.CDS.1096)	Gly-Cys aminopeptidase_c0		(1) cpd00001[c0] + (1) cpd15603[c0] <-> (1) cpd00033[c0] + (1) cpd00084[c0]	(1) H2O_c0[c0] + (1) Gly-Cys_c0[c0] <-> (1) Glycine_c0[c0] + (1) L-Cysteine_c0[c0]	0	0	-1000	0	1000
rxn10216_c0	>	Cytosol_0	GCF_000331695.1.CDS.90	isotetradecanoyl-1-acylglycerol-3-phosphate O-acyltransferase_c0		(1) cpd11435[c0] + (1) cpd15673[c0] -> (1) cpd00010[c0] + (1) cpd00067[c0] + (1) cpd15679[c0]	(1) fa1coa_c0[c0] + (1) 1-isotetradecanoyl-sn-glycerol 3-phosphate_c0[c0] -> (1) CoA_c0[c0] + (1) H+_c0[c0] + (1) 1,2-diisotetradecanoyl-sn-glycerol 3-phosphate_c0[c0]	0	0	0	0	1000
rxn00058_c0	-	Cytosol_0	(GCF_000331695.1.CDS.60 or GCF_000331695.1.CDS.58 or GCF_000331695.1.CDS.58)	Ferrocytochrome-c:oxygen oxidoreductase_c0		(1) cpd00007[c0] + (4) cpd00067[c0] + (4) cpd00110[c0] <-> (2) cpd00001[c0] + (4) cpd00109[c0]	(1) O2_c0[c0] + (4) H+_c0[c0] + (4) Cytochrome c2+_c0[c0] <-> (2) H2O_c0[c0] + (4) Cytochrome c3+_c0[c0]	0	0	-1000	0	1000
rxn08306_c0	-	Cytosol_0	GCF_000331695.1.CDS.549	CDP-diacylglycerol synthetase (n-C12:0)_c0		(1) cpd00052[c0] + (1) cpd15521[c0] <-> (1) cpd00012[c0] + (1) cpd00067[c0] + (1) cpd15417[c0]	(1) CTP_c0[c0] + (1) 1,2-didodecanoyl-sn-glycerol 3-phosphate_c0[c0] <-> (1) PPi_c0[c0] + (1) H+_c0[c0] + (1) CDP-1,2-didodecanoylglycerol_c0[c0]	0	0	-1000	0	1000
rxn00206_c0	>	Cytosol_0	(GCF_000331695.1.CDS.126 or GCF_000331695.1.CDS.529)	superoxide:superoxide oxidoreductase_c0		(2) cpd00067[c0] + (2) cpd00532[c0] -> (1) cpd00007[c0] + (1) cpd00025[c0]	(2) H+_c0[c0] + (2) O2-_c0[c0] -> (1) O2_c0[c0] + (1) H2O2_c0[c0]	0	0	0	0	1000
rxn01871_c0	-	Cytosol_0	GCF_000331695.1.CDS.1875	acetyl-CoA:enzyme N6-(dihydrolipoyl)lysine S-acetyltransferase_c0		(1) cpd00022[c0] + (1) cpd00449[c0] <-> (1) cpd00010[c0] + (1) cpd00836[c0]	(1) Acetyl-CoA_c0[c0] + (1) Dihydrolipoamide_c0[c0] <-> (1) CoA_c0[c0] + (1) S-Acetyldihydrolipoamide_c0[c0]	-34.5006	-37.9948	-1000	-3.45006	1000
rxn05340_c0	-	Cytosol_0	GCF_000331695.1.CDS.446	(3R)-3-Hydroxydodecanoyl-[acyl-carrier-protein]:NADP+ oxidoreductase_c0		(1) cpd00006[c0] + (1) cpd11480[c0] <-> (1) cpd00005[c0] + (1) cpd11489[c0]	(1) NADP_c0[c0] + (1) D-3-Hydroxydodecanoyl-[acp]_c0[c0] <-> (1) NADPH_c0[c0] + (1) 3-oxododecanoyl-acp_c0[c0]	0	0	-1000	0	1000
rxn00405_c0	>	Cytosol_0	GCF_000331695.1.CDS.1919	L-arginine carboxy-lyase (agmatine-forming)_c0		(1) cpd00051[c0] + (1) cpd00067[c0] -> (1) cpd00011[c0] + (1) cpd00152[c0]	(1) L-Arginine_c0[c0] + (1) H+_c0[c0] -> (1) CO2_c0[c0] + (1) Agmatine_c0[c0]	0.0518127	0.00518127	0	0.0518127	1000
rxn04704_c0	-	Cytosol_0	GCF_000331695.1.CDS.1277	coproporphyrinogen-III:S-adenosyl-L-methionine oxidoreductase(decarboxylating)_c0		(2) cpd00017[c0] + (1) cpd02083[c0] <-> (2) cpd00011[c0] + (2) cpd00060[c0] + (1) cpd00791[c0] + (2) cpd03091[c0]	(2) S-Adenosyl-L-methionine_c0[c0] + (1) CoproporphyrinogenIII_c0[c0] <-> (2) CO2_c0[c0] + (2) L-Methionine_c0[c0] + (1) ProtoporphyrinogenIX_c0[c0] + (2) 5'-Deoxyadenosine_c0[c0]	0	0	-1000	0	1000
rxn01169_c0	-	Cytosol_0	(GCF_000331695.1.CDS.2072 or GCF_000331695.1.CDS.256)	ATP:beta-D-glucose 6-phosphotransferase_c0		(1) cpd00002[c0] + (1) cpd00190[c0] <-> (1) cpd00008[c0] + (1) cpd00067[c0] + (1) cpd00863[c0]	(1) ATP_c0[c0] + (1) beta-D-Glucose_c0[c0] <-> (1) ADP_c0[c0] + (1) H+_c0[c0] + (1) beta-D-Glucose 6-phosphate_c0[c0]	0	0	-1000	0	1000
rxn00299_c0	>	Cytosol_0	GCF_000331695.1.CDS.118	GTP 7,8-8,9-dihydrolase_c0		(1) cpd00001[c0] + (1) cpd00038[c0] -> (1) cpd00047[c0] + (1) cpd00067[c0] + (1) cpd02978[c0]	(1) H2O_c0[c0] + (1) GTP_c0[c0] -> (1) Formate_c0[c0] + (1) H+_c0[c0] + (1) 7,8-Dihydroneopterin 3'-triphosphate_c0[c0]	0	0	0	0	1000
rxn05389_c0	-	Cytosol_0	GCF_000331695.1.CDS.446	7-methyl-3-oxo-octanoyl-ACP:NADP+ oxidoreductase_c0		(1) cpd00005[c0] + (1) cpd00067[c0] + (1) cpd11525[c0] <-> (1) cpd00006[c0] + (1) cpd11526[c0]	(1) NADPH_c0[c0] + (1) H+_c0[c0] + (1) 7-methyl-3-oxo-octanoyl-ACP_c0[c0] <-> (1) NADP_c0[c0] + (1) 7-methyl-3-hydroxy-octanoyl-ACP_c0[c0]	0.712689	0.0712689	-1000	0.712689	1000
rxn05735_c0	>	Cytosol_0	GCF_000331695.1.CDS.580	aldehyde dehydrogenase (aminoacetaldehyde, NAD)_c0		(1) cpd00001[c0] + (1) cpd00003[c0] + (1) cpd04122[c0] -> (1) cpd00004[c0] + (1) cpd00033[c0] + (2) cpd00067[c0]	(1) H2O_c0[c0] + (1) NAD_c0[c0] + (1) Aminoacetaldehyde_c0[c0] -> (1) NADH_c0[c0] + (1) Glycine_c0[c0] + (2) H+_c0[c0]	0	0	0	0	1000
rxn02916_c0	>	Cytosol_0	Unknown	R04175_c0		(1) cpd02074[c0] -> (1) cpd00001[c0] + (1) cpd00067[c0] + (1) cpd00922[c0]	(1) 2-Oxo-6-aminocaproate_c0[c0] -> (1) H2O_c0[c0] + (1) H+_c0[c0] + (1) delta1-Piperideine-2-carboxylate_c0[c0]	0	0	0	0	1000
rxn01133_c0	>	Cytosol_0	GCF_000331695.1.CDS.110	Acetyl-CoA:maltose O-acetyltransferase_c0		(1) cpd00022[c0] + (1) cpd00179[c0] -> (1) cpd00010[c0] + (1) cpd01441[c0]	(1) Acetyl-CoA_c0[c0] + (1) Maltose_c0[c0] -> (1) CoA_c0[c0] + (1) Acetyl-maltose_c0[c0]	0	0	0	0	1000
rxn12639_c0	-	Cytosol_0	(GCF_000331695.1.CDS.1282 or GCF_000331695.1.CDS.1096)	RXN0-6976.c_c0		(1) cpd00001[c0] + (1) cpd11587[c0] <-> (1) cpd00035[c0] + (1) cpd00053[c0]	(1) H2O_c0[c0] + (1) Ala-Gln_c0[c0] <-> (1) L-Alanine_c0[c0] + (1) L-Glutamine_c0[c0]	0	0	-1000	0	1000
rxn03159_c0	-	Cytosol_0	GCF_000331695.1.CDS.897	UDP-2,3-bis(3-hydroxytetradecanoyl)glucosamine:2,3-bis-(3-hydroxytetradecanoyl)-alpha-D-glucosaminyl-1-phosphate 2,3-bis(3-hydroxytetradecanoyl)-glucosaminyltransferase_c0		(1) cpd02835[c0] + (1) cpd02930[c0] <-> (1) cpd00014[c0] + (1) cpd03002[c0]	(1) UDP-2,3-bis(3-hydroxytetradecanoyl)glucosamine_c0[c0] + (1) Lipid X_c0[c0] <-> (1) UDP_c0[c0] + (1) Lipid A disaccharide_c0[c0]	0.209249	0.0209249	-1000	0.209249	1000
rxn01000_c0	>	Cytosol_0	GCF_000331695.1.CDS.1281	prephenate hydro-lyase (decarboxylating; phenylpyruvate-forming)_c0		(1) cpd00067[c0] + (1) cpd00219[c0] -> (1) cpd00001[c0] + (1) cpd00011[c0] + (1) cpd00143[c0]	(1) H+_c0[c0] + (1) Prephenate_c0[c0] -> (1) H2O_c0[c0] + (1) CO2_c0[c0] + (1) Phenylpyruvate_c0[c0]	1.29278	0.129278	0	1.29278	1000
rxn00363_c0	>	Cytosol_0	(GCF_000331695.1.CDS.1201 or GCF_000331695.1.CDS.1202)	Cytidine-5'-monophosphate phosphohydrolase_c0		(1) cpd00001[c0] + (1) cpd00046[c0] -> (1) cpd00009[c0] + (1) cpd00367[c0]	(1) H2O_c0[c0] + (1) CMP_c0[c0] -> (1) Phosphate_c0[c0] + (1) Cytidine_c0[c0]	0	0	0	1000	1000
rxn01670_c0	>	Cytosol_0	(GCF_000331695.1.CDS.1201 or GCF_000331695.1.CDS.1202)	Nicotinamide ribonucleotide phosphohydrolase_c0		(1) cpd00001[c0] + (1) cpd00355[c0] -> (1) cpd00009[c0] + (1) cpd02016[c0]	(1) H2O_c0[c0] + (1) Nicotinamide ribonucleotide_c0[c0] -> (1) Phosphate_c0[c0] + (1) N-Ribosylnicotinamide_c0[c0]	0	0	0	0	1000
rxn12643_c0	>	Cytosol_0	(GCF_000331695.1.CDS.1282 or GCF_000331695.1.CDS.1096)	RXN0-6979.c_c0		(1) cpd00001[c0] + (1) cpd11583[c0] -> (1) cpd00035[c0] + (1) cpd00107[c0]	(1) H2O_c0[c0] + (1) Ala-Leu_c0[c0] -> (1) L-Alanine_c0[c0] + (1) L-Leucine_c0[c0]	0	0	0	0	1000
rxn00786_c0	-	Cytosol_0	GCF_000331695.1.CDS.694	D-fructose-1,6-bisphosphate D-glyceraldehyde-3-phosphate-lyase (glycerone-phosphate-forming)_c0		(1) cpd00290[c0] <-> (1) cpd00095[c0] + (1) cpd00102[c0]	(1) D-fructose-1,6-bisphosphate_c0[c0] <-> (1) Glycerone-phosphate_c0[c0] + (1) Glyceraldehyde3-phosphate_c0[c0]	-5.45521	-1000	-1000	999.375	1000
rxn03012_c0	>	Cytosol_0	Unknown	R04336_c0		(1) cpd02414[c0] -> (1) cpd00001[c0] + (1) cpd00067[c0] + (1) cpd02465[c0]	(1) L-2-Amino-6-oxopimelate_c0[c0] -> (1) H2O_c0[c0] + (1) H+_c0[c0] + (1) tetrahydrodipicolinate_c0[c0]	0	0	0	0	1000
rxn09197_c0	-	Cytosol_0	GCF_000331695.1.CDS.550	Phosphatidylserine decarboxylase (n-C12:0)_c0		(2) cpd00067[c0] + (1) cpd15552[c0] <-> (1) cpd00011[c0] + (1) cpd15528[c0]	(2) H+_c0[c0] + (1) phosphatidylserine didodecanoyl_c0[c0] <-> (1) CO2_c0[c0] + (1) phosphatidylethanolamine didodecanoyl_c0[c0]	0	0	-1000	0	1000
rxn01100_c0	-	Cytosol_0	GCF_000331695.1.CDS.525	ATP:3-phospho-D-glycerate 1-phosphotransferase_c0		(1) cpd00002[c0] + (1) cpd00169[c0] <-> (1) cpd00008[c0] + (1) cpd00203[c0]	(1) ATP_c0[c0] + (1) 3-Phosphoglycerate_c0[c0] <-> (1) ADP_c0[c0] + (1) 1,3-Bisphospho-D-glycerate_c0[c0]	16.4738	1.64738	-1000	36.3338	1000
rxn00838_c0	>	Cytosol_0	GCF_000331695.1.CDS.1386	IMP:L-aspartate ligase (GDP-forming)_c0		(1) cpd00038[c0] + (1) cpd00041[c0] + (1) cpd00114[c0] -> (1) cpd00009[c0] + (1) cpd00031[c0] + (2) cpd00067[c0] + (1) cpd02375[c0]	(1) GTP_c0[c0] + (1) L-Aspartate_c0[c0] + (1) IMP_c0[c0] -> (1) Phosphate_c0[c0] + (1) GDP_c0[c0] + (2) H+_c0[c0] + (1) Adenylosuccinate_c0[c0]	48.4518	0.107722	0	267.123	1000
rxn00102_c0	-	Cytosol_0	(GCF_000331695.1.CDS.766 or GCF_000331695.1.CDS.768)	carbonate hydro-lyase (carbon-dioxide-forming)_c0		(1) cpd00067[c0] + (1) cpd00242[c0] <-> (1) cpd00001[c0] + (1) cpd00011[c0]	(1) H+_c0[c0] + (1) H2CO3_c0[c0] <-> (1) H2O_c0[c0] + (1) CO2_c0[c0]	-11.3176	-1000	-1000	-1.13176	1000
rxn05396_c0	>	Cytosol_0	((GCF_000331695.1.CDS.1458 or GCF_000331695.1.CDS.1597 or GCF_000331695.1.CDS.1457) and (GCF_000331695.1.CDS.638 or GCF_000331695.1.CDS.1829))	9-methyl-decanoyl-ACP:malonyl-[acyl-carrier-protein] C-acyltransferase (decarboxylating)_c0		(1) cpd11492[c0] + (1) cpd11532[c0] -> (1) cpd00011[c0] + (1) cpd11493[c0] + (1) cpd11533[c0]	(1) Malonyl-acyl-carrierprotein-_c0[c0] + (1) 9-methyl-decanoyl-ACP_c0[c0] -> (1) CO2_c0[c0] + (1) ACP_c0[c0] + (1) 11-methyl-3-oxo-dodecanoyl-ACP_c0[c0]	0.712689	0.0712689	0	0.712689	1000
rxn00831_c0	>	Cytosol_0	(GCF_000331695.1.CDS.1202 or GCF_000331695.1.CDS.1201)	Inosine 5'-monophosphate phosphohydrolase_c0		(1) cpd00001[c0] + (1) cpd00114[c0] -> (1) cpd00009[c0] + (1) cpd00246[c0]	(1) H2O_c0[c0] + (1) IMP_c0[c0] -> (1) Phosphate_c0[c0] + (1) Inosine_c0[c0]	0	0	0	20.3644	1000
rxn01352_c0	-	Cytosol_0	(GCF_000331695.1.CDS.1010 or GCF_000331695.1.CDS.1491)	dGTP triphosphohydrolase_c0		(1) cpd00001[c0] + (1) cpd00241[c0] <-> (1) cpd00277[c0] + (1) cpd00421[c0]	(1) H2O_c0[c0] + (1) dGTP_c0[c0] <-> (1) Deoxyguanosine_c0[c0] + (1) Triphosphate_c0[c0]	-111.522	-504.658	-1000	290.105	1000
rxn12634_c0	-	Cytosol_0	(GCF_000331695.1.CDS.1282 or GCF_000331695.1.CDS.1096)	methionyl aminopeptidase_c0		(1) cpd00001[c0] + (1) cpd11592[c0] <-> (1) cpd00023[c0] + (1) cpd00033[c0]	(1) H2O_c0[c0] + (1) gly-glu-L_c0[c0] <-> (1) L-Glutamate_c0[c0] + (1) Glycine_c0[c0]	0	0	-1000	0	1000
rxn01255_c0	>	Cytosol_0	GCF_000331695.1.CDS.1094	5-O-(1-Carboxyvinyl)-3-phosphoshikimate phosphate-lyase (chorismate-forming)_c0		(1) cpd00932[c0] -> (1) cpd00009[c0] + (1) cpd00216[c0]	(1) 5-O--1-Carboxyvinyl-3-phosphoshikimate_c0[c0] -> (1) Phosphate_c0[c0] + (1) Chorismate_c0[c0]	2.77504	0.277504	0	2.77504	1000
rxn10014_c0	<	Cytosol_0	(GCF_000331695.1.CDS.1238 or GCF_000331695.1.CDS.1233)	acyl-CoA dehydrogenase (tetradecanoyl-CoA)_c0		(1) cpd00003[c0] + (1) cpd01695[c0] <- (1) cpd00004[c0] + (1) cpd00067[c0] + (1) cpd03127[c0]	(1) NAD_c0[c0] + (1) Myristoyl-CoA_c0[c0] <- (1) NADH_c0[c0] + (1) H+_c0[c0] + (1) (2E)-Tetradecenoyl-CoA_c0[c0]	-1.96819	-1.96819	-1000	-0.196819	0
rxn00776_c0	>	Cytosol_0	((GCF_000331695.1.CDS.1987 and GCF_000331695.1.CDS.1662) or (Unknown and Unknown and Unknown and GCF_000331695.1.CDS.2060 and Unknown and GCF_000331695.1.CDS.1449))	uracil hydro-lyase (adding D-ribose 5-phosphate;pseudouridine-5'-phosphate-forming)_c0		(1) cpd00092[c0] + (1) cpd00101[c0] -> (1) cpd00001[c0] + (1) cpd00859[c0]	(1) Uracil_c0[c0] + (1) ribose-5-phosphate_c0[c0] -> (1) H2O_c0[c0] + (1) Pseudouridine 5'-phosphate_c0[c0]	0	0	0	0	1000
rxn05251_c0	>	Cytosol_0	(GCF_000331695.1.CDS.1232 or GCF_000331695.1.CDS.983)	FACOAL170(anteiso)_c0		(1) cpd00002[c0] + (1) cpd00010[c0] + (1) cpd11433[c0] -> (1) cpd00012[c0] + (1) cpd00018[c0] + (1) cpd11434[c0]	(1) ATP_c0[c0] + (1) CoA_c0[c0] + (1) fa12_c0[c0] -> (1) PPi_c0[c0] + (1) AMP_c0[c0] + (1) fa12coa_c0[c0]	0	0	0	0	1000
rxn00214_c0	-	Cytosol_0	(GCF_000331695.1.CDS.1250 or GCF_000331695.1.CDS.870)	UDP-glucose 4-epimerase_c0		(1) cpd00026[c0] <-> (1) cpd00043[c0]	(1) UDP-glucose_c0[c0] <-> (1) UDP-galactose_c0[c0]	0	0	-1000	0	1000
rxn01211_c0	-	Cytosol_0	(GCF_000331695.1.CDS.1427 or (GCF_000331695.1.CDS.863 and GCF_000331695.1.CDS.863))	5,10-Methenyltetrahydrofolate 5-hydrolase (decyclizing)_c0		(1) cpd00001[c0] + (1) cpd00347[c0] <-> (1) cpd00067[c0] + (1) cpd00201[c0]	(1) H2O_c0[c0] + (1) 5-10-Methenyltetrahydrofolate_c0[c0] <-> (1) H+_c0[c0] + (1) 10-Formyltetrahydrofolate_c0[c0]	4.39427	0.439427	-1000	42.0631	1000
rxn00527_c0	-	Cytosol_0	(GCF_000331695.1.CDS.943 or GCF_000331695.1.CDS.487 or GCF_000331695.1.CDS.1539)	L-tyrosine:2-oxoglutarate aminotransferase_c0		(1) cpd00024[c0] + (1) cpd00069[c0] <-> (1) cpd00023[c0] + (1) cpd00868[c0]	(1) 2-Oxoglutarate_c0[c0] + (1) L-Tyrosine_c0[c0] <-> (1) L-Glutamate_c0[c0] + (1) p-hydroxyphenylpyruvate_c0[c0]	-1.00963	-1.00963	-1000	-0.100963	1000
rxn05322_c0	<	Cytosol_0	GCF_000331695.1.CDS.1591	Butyryl-[acyl-carrier protein]:malonyl-CoA C-acyltransferase(decarboxylating, oxoacyl- and enoyl-reducing)_c0		(1) cpd00003[c0] + (1) cpd11464[c0] <- (1) cpd00004[c0] + (2) cpd00067[c0] + (1) cpd11465[c0]	(1) NAD_c0[c0] + (1) Butyryl-ACP_c0[c0] <- (1) NADH_c0[c0] + (2) H+_c0[c0] + (1) But-2-enoyl-[acyl-carrier protein]_c0[c0]	0	0	-1000	0	0
rxn13782_c0	>	Cytosol_0	(Unknown and GCF_000331695.1.CDS.856 and GCF_000331695.1.CDS.739 and GCF_000331695.1.CDS.486 and GCF_000331695.1.CDS.735 and GCF_000331695.1.CDS.720 and GCF_000331695.1.CDS.726 and GCF_000331695.1.CDS.727 and GCF_000331695.1.CDS.729 and GCF_000331695.1.CDS.743 and GCF_000331695.1.CDS.162 and GCF_000331695.1.CDS.719 and GCF_000331695.1.CDS.68 and GCF_000331695.1.CDS.2071 and Unknown and GCF_000331…	Protein biosynthesis_c0		-> (1) cpd17041[c0]	-> (1) Protein biosynthesis_c0[c0]	8.36643	0.836643	0	8.36643	1000
rxn05430_c0	-	Cytosol_0	GCF_000331695.1.CDS.446	14-methyl-3-oxo-pentadecanoyl-ACP:NADP+ oxidoreductase_c0		(1) cpd00005[c0] + (1) cpd00067[c0] + (1) cpd11566[c0] <-> (1) cpd00006[c0] + (1) cpd11567[c0]	(1) NADPH_c0[c0] + (1) H+_c0[c0] + (1) 14-methyl-3-oxo-pentadecanoyl-ACP_c0[c0] <-> (1) NADP_c0[c0] + (1) 14-methyl-3-hydroxy-pentadecanoyl-ACP_c0[c0]	0	0	-1000	0	1000
rxn10236_c0	-	Cytosol_0	GCF_000331695.1.CDS.550	anteisopentadecanoyl-phosphatidylserine decarboxylase_c0		(2) cpd00067[c0] + (1) cpd15693[c0] <-> (1) cpd00011[c0] + (1) cpd15699[c0]	(2) H+_c0[c0] + (1) Dianteisopentadecanoylphosphatidylserine_c0[c0] <-> (1) CO2_c0[c0] + (1) Dianteisopentadecanoylphosphatidylethanolamine_c0[c0]	0	0	-1000	0	1000
rxn08527_c0	-	Cytosol_0	(GCF_000331695.1.CDS.842 or (GCF_000331695.1.CDS.843 and GCF_000331695.1.CDS.842))	fumarate reductase_c0		(1) cpd00106[c0] + (1) cpd15499[c0] <-> (1) cpd00036[c0] + (1) cpd15500[c0]	(1) Fumarate_c0[c0] + (1) Menaquinol 8_c0[c0] <-> (1) Succinate_c0[c0] + (1) Menaquinone 8_c0[c0]	0	-199.99	-1000	981.727	1000
rxn01509_c0	-	Cytosol_0	GCF_000331695.1.CDS.24	ATP:dGMP phosphotransferase_c0		(1) cpd00002[c0] + (1) cpd00067[c0] + (1) cpd00296[c0] <-> (1) cpd00008[c0] + (1) cpd00295[c0]	(1) ATP_c0[c0] + (1) H+_c0[c0] + (1) dGMP_c0[c0] <-> (1) ADP_c0[c0] + (1) dGDP_c0[c0]	-111.428	-521.268	-1000	290.114	1000
rxn02011_c0	>	Cytosol_0	GCF_000331695.1.CDS.571	UDP-N-acetylmuramoyl-L-alanyl-D-glutamate:(L)-meso-2,6-diaminoheptanedioate gamma-ligase (ADP-forming)_c0		(1) cpd00002[c0] + (1) cpd00516[c0] + (1) cpd00525[c0] -> (1) cpd00008[c0] + (1) cpd00009[c0] + (1) cpd00067[c0] + (1) cpd02964[c0]	(1) ATP_c0[c0] + (1) meso-2,6-Diaminopimelate_c0[c0] + (1) UDP-N-acetylmuramoyl-L-alanyl-D-glutamate_c0[c0] -> (1) ADP_c0[c0] + (1) Phosphate_c0[c0] + (1) H+_c0[c0] + (1) UDP-N-acetylmuramoyl-L-alanyl-D-gamma-glutamyl-meso-2-6-diaminopimelate_c0[c0]	0.209249	0.0209249	0	0.209249	1000
rxn01548_c0	-	Cytosol_0	(GCF_000331695.1.CDS.1423 or GCF_000331695.1.CDS.965)	guanosine:phosphate alpha-D-ribosyltransferase_c0		(1) cpd00009[c0] + (1) cpd00311[c0] <-> (1) cpd00207[c0] + (1) cpd00475[c0]	(1) Phosphate_c0[c0] + (1) Guanosine_c0[c0] <-> (1) Guanine_c0[c0] + (1) Ribose 1-phosphate_c0[c0]	0.0938396	-20.3463	-1000	120.364	1000
rxn08528_c0	-	Cytosol_0	(GCF_000331695.1.CDS.842 or (GCF_000331695.1.CDS.842 and GCF_000331695.1.CDS.843))	fumarate reductase_c0		(1) cpd00106[c0] + (1) cpd15353[c0] <-> (1) cpd00036[c0] + (1) cpd15352[c0]	(1) Fumarate_c0[c0] + (1) 2-Demethylmenaquinol 8_c0[c0] <-> (1) Succinate_c0[c0] + (1) 2-Demethylmenaquinone 8_c0[c0]	0.0518127	0.00518127	-1000	1000	1000
rxn01145_c0	>	Cytosol_0	(GCF_000331695.1.CDS.1202 or GCF_000331695.1.CDS.1201)	Thymidylate 5'-phosphohydrolase_c0		(1) cpd00001[c0] + (1) cpd00298[c0] -> (1) cpd00009[c0] + (1) cpd00184[c0]	(1) H2O_c0[c0] + (1) dTMP_c0[c0] -> (1) Phosphate_c0[c0] + (1) Thymidine_c0[c0]	0	0	0	1000	1000
rxn09688_c0	-	Cytosol_0	GCF_000331695.1.CDS.1685	deoxyguanosine transport in via proton symport (periplasm)_c0		(1) cpd00067[e0] + (1) cpd00277[e0] <-> (1) cpd00067[c0] + (1) cpd00277[c0]	(1) H+_e0[e0] + (1) Deoxyguanosine_e0[e0] <-> (1) H+_c0[c0] + (1) Deoxyguanosine_c0[c0]	0	-120.33	-1000	0	1000
rxn09205_c0	>	Cytosol_0	GCF_000331695.1.CDS.1080	Phosphatidylserine syntase (n-C12:0)_c0		(1) cpd00054[c0] + (1) cpd15417[c0] -> (1) cpd00046[c0] + (2) cpd00067[c0] + (1) cpd15552[c0]	(1) L-Serine_c0[c0] + (1) CDP-1,2-didodecanoylglycerol_c0[c0] -> (1) CMP_c0[c0] + (2) H+_c0[c0] + (1) phosphatidylserine didodecanoyl_c0[c0]	0	0	0	0	1000
rxn00589_c0	>	Cytosol_0	GCF_000331695.1.CDS.1305	salicylate,NADH:oxygen oxidoreductase (1-hydroxylating, decarboxylating)_c0		(1) cpd00004[c0] + (1) cpd00007[c0] + (2) cpd00067[c0] + (1) cpd00599[c0] -> (1) cpd00001[c0] + (1) cpd00003[c0] + (1) cpd00011[c0] + (1) cpd00077[c0]	(1) NADH_c0[c0] + (1) O2_c0[c0] + (2) H+_c0[c0] + (1) SALC_c0[c0] -> (1) H2O_c0[c0] + (1) NAD_c0[c0] + (1) CO2_c0[c0] + (1) Catechol_c0[c0]	0	0	0	0	1000
rxn05364_c0	-	Cytosol_0	GCF_000331695.1.CDS.446	6-methyl-3-oxo-octanoyl-ACP:NADP+ oxidoreductase_c0		(1) cpd00005[c0] + (1) cpd00067[c0] + (1) cpd11500[c0] <-> (1) cpd00006[c0] + (1) cpd11501[c0]	(1) NADPH_c0[c0] + (1) H+_c0[c0] + (1) 6-methyl-3-oxo-octanoyl-ACP_c0[c0] <-> (1) NADP_c0[c0] + (1) 6-methyl-3-hydroxy-octanoyl-ACP_c0[c0]	0.712689	0.0712689	-1000	0.712689	1000
rxn09201_c0	-	Cytosol_0	GCF_000331695.1.CDS.550	Phosphatidylserine decarboxylase (n-C16:1)_c0		(2) cpd00067[c0] + (1) cpd15556[c0] <-> (1) cpd00011[c0] + (1) cpd15532[c0]	(2) H+_c0[c0] + (1) phosphatidylserine dihexadec-9-enoyl_c0[c0] <-> (1) CO2_c0[c0] + (1) phosphatidylethanolamine dihexadec-9enoyl_c0[c0]	0	0	-1000	0	1000
rxn00508_c0	>	Cytosol_0	GCF_000331695.1.CDS.642	Succinate-semialdehyde:NAD+ oxidoreductase_c0		(1) cpd00001[c0] + (1) cpd00003[c0] + (1) cpd00199[c0] -> (1) cpd00004[c0] + (1) cpd00036[c0] + (2) cpd00067[c0]	(1) H2O_c0[c0] + (1) NAD_c0[c0] + (1) 4-Oxobutanoate_c0[c0] -> (1) NADH_c0[c0] + (1) Succinate_c0[c0] + (2) H+_c0[c0]	0	0	0	0	1000
rxn10122_c0	-	Cytosol_0	(GCF_000331695.1.CDS.911 and GCF_000331695.1.CDS.914 and GCF_000331695.1.CDS.915 and GCF_000331695.1.CDS.902 and GCF_000331695.1.CDS.905 and GCF_000331695.1.CDS.901 and GCF_000331695.1.CDS.913 and GCF_000331695.1.CDS.904 and GCF_000331695.1.CDS.908 and GCF_000331695.1.CDS.912 and GCF_000331695.1.CDS.909 and GCF_000331695.1.CDS.903 and GCF_000331695.1.CDS.906 and GCF_000331695.1.CDS.910)	NADH dehydrogenase (ubiquinone-8 & 3.5 protons)_c0		(1) cpd00004[c0] + (4.5) cpd00067[c0] + (1) cpd15560[c0] <-> (1) cpd00003[c0] + (3.5) cpd00067[e0] + (1) cpd15561[c0]	(1) NADH_c0[c0] + (4.5) H+_c0[c0] + (1) Ubiquinone-8_c0[c0] <-> (1) NAD_c0[c0] + (3.5) H+_e0[e0] + (1) Ubiquinol-8_c0[c0]	124.826	-1000	-1000	154.449	1000
rxn00187_c0	>	Cytosol_0	GCF_000331695.1.CDS.330	L-Glutamate:ammonia ligase (ADP-forming)_c0		(1) cpd00002[c0] + (1) cpd00013[c0] + (1) cpd00023[c0] -> (1) cpd00008[c0] + (1) cpd00009[c0] + (1) cpd00053[c0] + (1) cpd00067[c0]	(1) ATP_c0[c0] + (1) NH3_c0[c0] + (1) L-Glutamate_c0[c0] -> (1) ADP_c0[c0] + (1) Phosphate_c0[c0] + (1) L-Glutamine_c0[c0] + (1) H+_c0[c0]	10.0846	0.889993	0	1000	1000
rxn05734_c0	-	Cytosol_0	GCF_000331695.1.CDS.580	aldehyde dehydrogenase (glyoxylate, NAD)_c0		(1) cpd00001[c0] + (1) cpd00003[c0] + (1) cpd00040[c0] <-> (1) cpd00004[c0] + (2) cpd00067[c0] + (1) cpd00180[c0]	(1) H2O_c0[c0] + (1) NAD_c0[c0] + (1) Glyoxalate_c0[c0] <-> (1) NADH_c0[c0] + (2) H+_c0[c0] + (1) Oxalate_c0[c0]	0	0	-1000	0	1000
rxn00772_c0	-	Cytosol_0	(GCF_000331695.1.CDS.935 or GCF_000331695.1.CDS.2069)	ATP:D-ribose 5-phosphotransferase_c0		(1) cpd00002[c0] + (1) cpd00105[c0] <-> (1) cpd00008[c0] + (1) cpd00067[c0] + (1) cpd00101[c0]	(1) ATP_c0[c0] + (1) D-Ribose_c0[c0] <-> (1) ADP_c0[c0] + (1) H+_c0[c0] + (1) ribose-5-phosphate_c0[c0]	47.3746	0.0155438	-1000	292.933	1000
rxn00006_c0	>	Cytosol_0	(GCF_000331695.1.CDS.129 or GCF_000331695.1.CDS.1615 or GCF_000331695.1.CDS.177)	hydrogen-peroxide:hydrogen-peroxide oxidoreductase_c0		(2) cpd00025[c0] -> (2) cpd00001[c0] + (1) cpd00007[c0]	(2) H2O2_c0[c0] -> (2) H2O_c0[c0] + (1) O2_c0[c0]	0	0	0	0	1000
rxn02503_c0	-	Cytosol_0	GCF_000331695.1.CDS.1051	ATP:2-amino-4-hydroxy-6-hydroxymethyl-7,8-dihydropteridine 6'-pyrophosphotransferase_c0		(1) cpd00002[c0] + (1) cpd00954[c0] <-> (1) cpd00018[c0] + (1) cpd00067[c0] + (1) cpd02920[c0]	(1) ATP_c0[c0] + (1) 6-hydroxymethyl dihydropterin_c0[c0] <-> (1) AMP_c0[c0] + (1) H+_c0[c0] + (1) 2-Amino-4-hydroxy-6-hydroxymethyl-7-8-dihydropteridinediphosphate_c0[c0]	0	0	-1000	639.784	1000
rxn05338_c0	-	Cytosol_0	GCF_000331695.1.CDS.446	(3R)-3-Hydroxydecanoyl-[acyl-carrier-protein]:NADP+ oxidoreductase_c0		(1) cpd00006[c0] + (1) cpd11482[c0] <-> (1) cpd00005[c0] + (1) cpd00067[c0] + (1) cpd11487[c0]	(1) NADP_c0[c0] + (1) (R)-3-Hydroxydecanoyl-[acyl-carrier protein]_c0[c0] <-> (1) NADPH_c0[c0] + (1) H+_c0[c0] + (1) 3-oxodecanoyl-acp_c0[c0]	0	0	-1000	0	1000
rxn08085_c0	>	Cytosol_0	GCF_000331695.1.CDS.90	1-tetradec-7-enoyl-sn-glycerol 3-phosphate O-acyltransferase (n-C14:1)_c0		(1) cpd00067[c0] + (1) cpd15294[c0] + (1) cpd15330[c0] -> (1) cpd11493[c0] + (1) cpd15523[c0]	(1) H+_c0[c0] + (1) Tetradecenoyl-ACP_c0[c0] + (1) 1-tetradec-7-enoyl-sn-glycerol 3-phosphate_c0[c0] -> (1) ACP_c0[c0] + (1) 1,2-ditetradec-7-enoyl-sn-glycerol 3-phosphate_c0[c0]	0	0	0	0	1000
rxn05429_c0	>	Cytosol_0	((GCF_000331695.1.CDS.638 or GCF_000331695.1.CDS.1829) and (GCF_000331695.1.CDS.1597 or GCF_000331695.1.CDS.1457 or GCF_000331695.1.CDS.1458))	12-methyl-tridecanoyl-ACP:malonyl-[acyl-carrier-protein] C-acyltransferase (decarboxylating)_c0		(1) cpd11492[c0] + (1) cpd11565[c0] -> (1) cpd00011[c0] + (1) cpd11493[c0] + (1) cpd11566[c0]	(1) Malonyl-acyl-carrierprotein-_c0[c0] + (1) 12-methyl-tridecanoyl-ACP_c0[c0] -> (1) CO2_c0[c0] + (1) ACP_c0[c0] + (1) 14-methyl-3-oxo-pentadecanoyl-ACP_c0[c0]	0	0	0	0	1000
rxn08310_c0	-	Cytosol_0	GCF_000331695.1.CDS.549	CDP-diacylglycerol synthetase (n-C16:1)_c0		(1) cpd00052[c0] + (1) cpd15525[c0] <-> (1) cpd00012[c0] + (1) cpd00067[c0] + (1) cpd15418[c0]	(1) CTP_c0[c0] + (1) 1,2-dihexadec-9-enoyl-sn-glycerol 3-phosphate_c0[c0] <-> (1) PPi_c0[c0] + (1) H+_c0[c0] + (1) CDP-1,2-dihexadec-9-enoylglycerol_c0[c0]	0	0	-1000	0	1000
rxn00915_c0	<	Cytosol_0	GCF_000331695.1.CDS.1573	GMP:diphosphate 5-phospho-alpha-D-ribosyltransferase_c0		(1) cpd00012[c0] + (1) cpd00067[c0] + (1) cpd00126[c0] <- (1) cpd00103[c0] + (1) cpd00207[c0]	(1) PPi_c0[c0] + (1) H+_c0[c0] + (1) GMP_c0[c0] <- (1) PRPP_c0[c0] + (1) Guanine_c0[c0]	0	-20.9303	-1000	0	0
rxn02853_c0	>	Cytosol_0	GCF_000331695.1.CDS.580	Imidazole acetaldehyde:NAD+ oxidoreductase_c0		(1) cpd00001[c0] + (1) cpd00003[c0] + (1) cpd03052[c0] -> (1) cpd00004[c0] + (2) cpd00067[c0] + (1) cpd01831[c0]	(1) H2O_c0[c0] + (1) NAD_c0[c0] + (1) Imidazole acetaldehyde_c0[c0] -> (1) NADH_c0[c0] + (2) H+_c0[c0] + (1) 4-Imidazoleacetate_c0[c0]	0	0	0	0	1000
rxn10224_c0	-	Cytosol_0	GCF_000331695.1.CDS.549	anteisopentadecanoyl-phosphatidate cytidylyltransferase_c0		(1) cpd00052[c0] + (1) cpd15681[c0] <-> (1) cpd00012[c0] + (1) cpd00067[c0] + (1) cpd15687[c0]	(1) CTP_c0[c0] + (1) 1,2-dianteisopentadecanoyl-sn-glycerol 3-phosphate_c0[c0] <-> (1) PPi_c0[c0] + (1) H+_c0[c0] + (1) CDP-1,2-dianteisopentadecanoylglycerol_c0[c0]	0	0	-1000	0	1000
rxn05337_c0	-	Cytosol_0	GCF_000331695.1.CDS.446	(3R)-3-Hydroxyhexanoyl-[acyl-carrier-protein]:NADP+ oxidoreductase_c0		(1) cpd00006[c0] + (1) cpd11479[c0] <-> (1) cpd00005[c0] + (1) cpd11486[c0]	(1) NADP_c0[c0] + (1) D-3-Hydroxyhexanoyl-[acp]_c0[c0] <-> (1) NADPH_c0[c0] + (1) 3-Oxohexanoyl-[acp]_c0[c0]	0	0	-1000	0	1000
rxn01653_c0	>	Cytosol_0	GCF_000331695.1.CDS.664	5-Formyltetrahydrofolate cyclo-ligase (ADP-forming)_c0		(1) cpd00002[c0] + (1) cpd02197[c0] -> (1) cpd00008[c0] + (1) cpd00009[c0] + (1) cpd00347[c0]	(1) ATP_c0[c0] + (1) 5-Formyltetrahydrofolate_c0[c0] -> (1) ADP_c0[c0] + (1) Phosphate_c0[c0] + (1) 5-10-Methenyltetrahydrofolate_c0[c0]	0	0	0	0	1000
rxn00474_c0	>	Cytosol_0	(GCF_000331695.1.CDS.1408 and GCF_000331695.1.CDS.1410)	L-serine hydro-lyase (adding indole; L-tryptophan-forming)_c0		(1) cpd00054[c0] + (1) cpd00359[c0] -> (1) cpd00001[c0] + (1) cpd00065[c0]	(1) L-Serine_c0[c0] + (1) indol_c0[c0] -> (1) H2O_c0[c0] + (1) L-Tryptophan_c0[c0]	0	0	0	0.394912	1000
rxn03147_c0	>	Cytosol_0	GCF_000331695.1.CDS.1392	1-(5-Phosphoribosyl)-5-amino-4-carboxyimidazole:L-aspartate ligase (ADP-forming)_c0		(1) cpd00002[c0] + (1) cpd00041[c0] + (1) cpd02893[c0] -> (1) cpd00008[c0] + (1) cpd00009[c0] + (1) cpd00067[c0] + (1) cpd02921[c0]	(1) ATP_c0[c0] + (1) L-Aspartate_c0[c0] + (1) 5'-Phosphoribosyl-4-carboxy-5-aminoimidazole_c0[c0] -> (1) ADP_c0[c0] + (1) Phosphate_c0[c0] + (1) H+_c0[c0] + (1) SAICAR_c0[c0]	2.2619	0.22619	0	21.038	1000
rxn03843_c0	>	Cytosol_0	GCF_000331695.1.CDS.553	Farnesyl diphosphate:Isopentenyl diphosphate farnesyl cistransferase_c0		(1) cpd00113[c0] + (1) cpd00350[c0] -> (1) cpd00012[c0] + (1) cpd00067[c0] + (1) cpd08211[c0]	(1) Isopentenyldiphosphate_c0[c0] + (1) Farnesyldiphosphate_c0[c0] -> (1) PPi_c0[c0] + (1) H+_c0[c0] + (1) trans,trans,cis-Geranylgeranyl diphosphate_c0[c0]	0	0	0	0	1000
rxn05376_c0	-	Cytosol_0	GCF_000331695.1.CDS.446	12-methyl-3-oxo-tetra-decanoyl-ACP:NADP+ oxidoreductase_c0		(1) cpd00005[c0] + (1) cpd00067[c0] + (1) cpd11512[c0] <-> (1) cpd00006[c0] + (1) cpd11513[c0]	(1) NADPH_c0[c0] + (1) H+_c0[c0] + (1) 12-methyl-3-oxo-tetra-decanoyl-ACP_c0[c0] <-> (1) NADP_c0[c0] + (1) 12-methyl-3-hydroxy-tetra-decanoyl-ACP_c0[c0]	0.712689	0.0712689	-1000	0.712689	1000
rxn09687_c0	-	Cytosol_0	GCF_000331695.1.CDS.1685	TRANS-RXN-108E.cp_c0		(1) cpd00067[e0] + (1) cpd03279[e0] <-> (1) cpd00067[c0] + (1) cpd03279[c0]	(1) H+_e0[e0] + (1) Deoxyinosine_e0[e0] <-> (1) H+_c0[c0] + (1) Deoxyinosine_c0[c0]	0	-120.785	-1000	0	1000
rxn01116_c0	-	Cytosol_0	GCF_000331695.1.CDS.949	D-Ribulose-5-phosphate 3-epimerase_c0		(1) cpd00171[c0] <-> (1) cpd00198[c0]	(1) D-Ribulose5-phosphate_c0[c0] <-> (1) D-Xylulose5-phosphate_c0[c0]	-3.53189	-14.2277	-1000	-0.353189	1000
rxn00829_c0	>	Cytosol_0	GCF_000331695.1.CDS.982	ATP:(R)-5-diphosphomevalonate carboxy-lyase (adding ATP; isopentenyl-diphosphate-forming)_c0		(1) cpd00002[c0] + (1) cpd00841[c0] -> (1) cpd00008[c0] + (1) cpd00009[c0] + (1) cpd00011[c0] + (1) cpd00113[c0]	(1) ATP_c0[c0] + (1) 5-diphosphomevalonate_c0[c0] -> (1) ADP_c0[c0] + (1) Phosphate_c0[c0] + (1) CO2_c0[c0] + (1) Isopentenyldiphosphate_c0[c0]	2.9235	0.29235	0	2.9235	1000
rxn00868_c0	<	Cytosol_0	((GCF_000331695.1.CDS.1238 or GCF_000331695.1.CDS.1233) or GCF_000331695.1.CDS.1586)	Butanoyl-CoA:(acceptor) 2,3-oxidoreductase_c0		(1) cpd00003[c0] + (1) cpd00120[c0] <- (1) cpd00004[c0] + (1) cpd00067[c0] + (1) cpd00650[c0]	(1) NAD_c0[c0] + (1) Butyryl-CoA_c0[c0] <- (1) NADH_c0[c0] + (1) H+_c0[c0] + (1) Crotonyl-CoA_c0[c0]	-1.96819	-1.96819	-1000	-0.196819	0
rxn01544_c0	<	Cytosol_0	GCF_000331695.1.CDS.1573	XMP:pyrophosphate phosphoribosyltransferase_c0		(1) cpd00012[c0] + (1) cpd00067[c0] + (1) cpd00497[c0] <- (1) cpd00103[c0] + (1) cpd00309[c0]	(1) PPi_c0[c0] + (1) H+_c0[c0] + (1) XMP_c0[c0] <- (1) PRPP_c0[c0] + (1) XAN_c0[c0]	0	-20.3644	-1000	0	0
rxn00711_c0	<	Cytosol_0	(GCF_000331695.1.CDS.27 and Unknown)	UMP:diphosphate phospho-alpha-D-ribosyltransferase_c0		(1) cpd00012[c0] + (1) cpd00067[c0] + (1) cpd00091[c0] <- (1) cpd00092[c0] + (1) cpd00103[c0]	(1) PPi_c0[c0] + (1) H+_c0[c0] + (1) UMP_c0[c0] <- (1) Uracil_c0[c0] + (1) PRPP_c0[c0]	0	-20.3644	-1000	0	0
rxn05515_c0	>	Cytosol_0	(Unknown and GCF_000331695.1.CDS.698 and Unknown)	ATP phosphohydrolase (vitamin B12-importing)_c0		(1) cpd00001[c0] + (1) cpd00002[c0] + (1) cpd00423[e0] -> (1) cpd00008[c0] + (1) cpd00009[c0] + (1) cpd00067[c0] + (1) cpd00423[c0]	(1) H2O_c0[c0] + (1) ATP_c0[c0] + (1) Vitamin B12r_e0[e0] -> (1) ADP_c0[c0] + (1) Phosphate_c0[c0] + (1) H+_c0[c0] + (1) Vitamin B12r_c0[c0]	0	0	0	0	1000
rxn00986_c0	<	Cytosol_0	GCF_000331695.1.CDS.1331	ATP:propanoate adenylyltransferase_c0		(1) cpd00002[c0] + (1) cpd00141[c0] <- (1) cpd00012[c0] + (1) cpd03560[c0]	(1) ATP_c0[c0] + (1) Propionate_c0[c0] <- (1) PPi_c0[c0] + (1) Propionyladenylate_c0[c0]	0	0	-1000	0	0
rxn10215_c0	>	Cytosol_0	GCF_000331695.1.CDS.90	anteisoheptadecanoyl-1-acylglycerol-3-phosphate O-acyltransferase_c0		(1) cpd11434[c0] + (1) cpd15672[c0] -> (1) cpd00010[c0] + (1) cpd00067[c0] + (1) cpd15678[c0]	(1) fa12coa_c0[c0] + (1) 1-anteisoheptadecanoyl-sn-glycerol 3-phosphate_c0[c0] -> (1) CoA_c0[c0] + (1) H+_c0[c0] + (1) 1,2-dianteisoheptadecanoyl-sn-glycerol 3-phosphate_c0[c0]	0.356344	0.0356344	0	0.356344	1000
rxn01138_c0	-	Cytosol_0	(GCF_000331695.1.CDS.1423 or GCF_000331695.1.CDS.965)	Adenosine:phosphate alpha-D-ribosyltransferase_c0		(1) cpd00009[c0] + (1) cpd00182[c0] <-> (1) cpd00128[c0] + (1) cpd00475[c0]	(1) Phosphate_c0[c0] + (1) Adenosine_c0[c0] <-> (1) Adenine_c0[c0] + (1) Ribose 1-phosphate_c0[c0]	-47.4684	-360.613	-1000	53.4813	1000
rxn05452_c0	-	Cytosol_0	GCF_000331695.1.CDS.295	14-methyl-hexa-decanoyl-ACP:[acyl-carrier-protein] transferase_c0		(1) cpd00010[c0] + (2) cpd00067[c0] + (1) cpd11519[c0] <-> (1) cpd11434[c0] + (1) cpd11493[c0]	(1) CoA_c0[c0] + (2) H+_c0[c0] + (1) 14-methyl-hexa-decanoyl-ACP_c0[c0] <-> (1) fa12coa_c0[c0] + (1) ACP_c0[c0]	0.712689	0.0712689	-1000	0.712689	1000
rxn01607_c0	-	Cytosol_0	GCF_000331695.1.CDS.1193	ATP:(R)-mevalonate 5-phosphotransferase_c0		(1) cpd00002[c0] + (1) cpd00332[c0] <-> (1) cpd00008[c0] + (1) cpd00067[c0] + (1) cpd00812[c0]	(1) ATP_c0[c0] + (1) Mevalonic acid_c0[c0] <-> (1) ADP_c0[c0] + (1) H+_c0[c0] + (1) 5-phosphomevalonate_c0[c0]	2.9235	0.29235	-1000	2.9235	1000
rxn05465_c0	-	Cytosol_0	GCF_000331695.1.CDS.295	Malonyl-CoA:[acyl-carrier-protein] S-malonyltransferase_c0		(1) cpd00067[c0] + (1) cpd00070[c0] + (1) cpd11493[c0] <-> (1) cpd00010[c0] + (1) cpd11492[c0]	(1) H+_c0[c0] + (1) Malonyl-CoA_c0[c0] + (1) ACP_c0[c0] <-> (1) CoA_c0[c0] + (1) Malonyl-acyl-carrierprotein-_c0[c0]	9.0557	0.90557	-1000	9.0557	1000
rxn12845_c0	-	Cytosol_0	(GCF_000331695.1.CDS.1282 or GCF_000331695.1.CDS.1096)	Gly-Leu aminopeptidase_c0		(1) cpd00001[c0] + (1) cpd15604[c0] <-> (1) cpd00033[c0] + (1) cpd00107[c0]	(1) H2O_c0[c0] + (1) Gly-Leu_c0[c0] <-> (1) Glycine_c0[c0] + (1) L-Leucine_c0[c0]	0	0	-1000	0	1000
rxn05380_c0	-	Cytosol_0	GCF_000331695.1.CDS.446	14-methyl-3-oxo-hexa-decanoyl-ACP:NADP+ oxidoreductase_c0		(1) cpd00005[c0] + (1) cpd00067[c0] + (1) cpd11516[c0] <-> (1) cpd00006[c0] + (1) cpd11517[c0]	(1) NADPH_c0[c0] + (1) H+_c0[c0] + (1) 14-methyl-3-oxo-hexa-decanoyl-ACP_c0[c0] <-> (1) NADP_c0[c0] + (1) 14-methyl-3-hydroxy-hexa-decanoyl-ACP_c0[c0]	0.712689	0.0712689	-1000	0.712689	1000
rxn05347_c0	>	Cytosol_0	((GCF_000331695.1.CDS.638 or GCF_000331695.1.CDS.1829) and (GCF_000331695.1.CDS.1458 or GCF_000331695.1.CDS.1597 or GCF_000331695.1.CDS.1457))	Acyl-[acyl-carrier-protein]:malonyl-[acyl-carrier-protein] C-acyltransferase (decarboxylating)_c0		(1) cpd11492[c0] + (1) cpd11494[c0] -> (1) cpd00011[c0] + (1) cpd11488[c0] + (1) cpd11493[c0]	(1) Malonyl-acyl-carrierprotein-_c0[c0] + (1) Acetyl-ACP_c0[c0] -> (1) CO2_c0[c0] + (1) Acetoacetyl-ACP_c0[c0] + (1) ACP_c0[c0]	0	0	0	0	1000
rxn06077_c0	-	Cytosol_0	GCF_000331695.1.CDS.563	L-methionine:oxidized-thioredoxin S-oxidoreductase_c0		(1) cpd00001[c0] + (1) cpd00060[c0] + (1) cpd11420[c0] <-> (1) cpd01914[c0] + (1) cpd11421[c0]	(1) H2O_c0[c0] + (1) L-Methionine_c0[c0] + (1) trdox_c0[c0] <-> (1) L-Methionine S-oxide_c0[c0] + (1) trdrd_c0[c0]	0	0	-1000	0	1000
rxn05732_c0	<	Cytosol_0	(GCF_000331695.1.CDS.1233 or GCF_000331695.1.CDS.1238)	acyl-CoA dehydrogenase (hexadecanoyl-CoA)_c0		(1) cpd00003[c0] + (1) cpd00134[c0] <- (1) cpd00004[c0] + (1) cpd00067[c0] + (1) cpd03126[c0]	(1) NAD_c0[c0] + (1) Palmitoyl-CoA_c0[c0] <- (1) NADH_c0[c0] + (1) H+_c0[c0] + (1) (2E)-Hexadecenoyl-CoA_c0[c0]	-0.712689	-0.712689	-1000	-0.0712689	0
rxn05388_c0	>	Cytosol_0	((GCF_000331695.1.CDS.1457 or GCF_000331695.1.CDS.1597 or GCF_000331695.1.CDS.1458) and (GCF_000331695.1.CDS.1829 or GCF_000331695.1.CDS.638))	5-methyl-hexanoyl-ACP:malonyl-[acyl-carrier-protein] C-acyltransferase (decarboxylating)_c0		(1) cpd11492[c0] + (1) cpd11524[c0] -> (1) cpd00011[c0] + (1) cpd11493[c0] + (1) cpd11525[c0]	(1) Malonyl-acyl-carrierprotein-_c0[c0] + (1) 5-methyl-hexanoyl-ACP_c0[c0] -> (1) CO2_c0[c0] + (1) ACP_c0[c0] + (1) 7-methyl-3-oxo-octanoyl-ACP_c0[c0]	0.712689	0.0712689	0	0.712689	1000
rxn02527_c0	-	Cytosol_0	(Unknown and GCF_000331695.1.CDS.1234)	R03544_c0		(1) cpd00004[c0] + (1) cpd00067[c0] + (1) cpd01011[c0] <-> (1) cpd00003[c0] + (1) cpd03662[c0]	(1) NADH_c0[c0] + (1) H+_c0[c0] + (1) Butanal_c0[c0] <-> (1) NAD_c0[c0] + (1) n-Butanol_c0[c0]	0	0	-1000	0	1000
rxn01870_c0	-	Cytosol_0	GCF_000331695.1.CDS.694	D-Fructose 1-phosphate D-glyceraldehyde-3-phosphate-lyase_c0		(1) cpd00802[c0] <-> (1) cpd00095[c0] + (1) cpd00448[c0]	(1) D-fructose-1-phosphate_c0[c0] <-> (1) Glycerone-phosphate_c0[c0] + (1) D-Glyceraldehyde_c0[c0]	0	0	-1000	0	1000
rxn07579_c0	-	Cytosol_0	GCF_000331695.1.CDS.1591	R07765_c0		(1) cpd00004[c0] + (1) cpd00067[c0] + (1) cpd14940[c0] <-> (1) cpd00003[c0] + (1) cpd12458[c0]	(1) NADH_c0[c0] + (1) H+_c0[c0] + (1) (2E)-Octadecenoyl-[acp]_c0[c0] <-> (1) NAD_c0[c0] + (1) Stearoyl-[acyl-carrier protein]_c0[c0]	0	0	-1000	0	1000
rxn00611_c0	-	Cytosol_0	GCF_000331695.1.CDS.2037	sn-Glycerol-3-phosphate:NAD+ 2-oxidoreductase_c0		(1) cpd00003[c0] + (1) cpd00080[c0] <-> (1) cpd00004[c0] + (1) cpd00067[c0] + (1) cpd00095[c0]	(1) NAD_c0[c0] + (1) Glycerol-3-phosphate_c0[c0] <-> (1) NADH_c0[c0] + (1) H+_c0[c0] + (1) Glycerone-phosphate_c0[c0]	-1.60355	-1000	-1000	999.84	1000
rxn07435_c0	-	Cytosol_0	(GCF_000331695.1.CDS.1248 and GCF_000331695.1.CDS.1248)	R07604_c0		(1) cpd00213[c0] + (1) cpd14702[c0] <-> (1) cpd00056[c0] + (1) cpd14703[c0]	(1) Lipoamide_c0[c0] + (1) 2-Methyl-1-hydroxybutyl-TPP_c0[c0] <-> (1) TPP_c0[c0] + (1) S-(2-Methylbutanoyl)-dihydrolipoamide-E_c0[c0]	0.712689	0.0712689	-1000	0.712689	1000
rxn01678_c0	-	Cytosol_0	GCF_000331695.1.CDS.1911	ATP:dUDP phosphotransferase_c0		(1) cpd00002[c0] + (1) cpd00978[c0] <-> (1) cpd00008[c0] + (1) cpd00358[c0]	(1) ATP_c0[c0] + (1) dUDP_c0[c0] <-> (1) ADP_c0[c0] + (1) dUTP_c0[c0]	0	0	-1000	0	1000
rxn02286_c0	>	Cytosol_0	GCF_000331695.1.CDS.576	UDP-N-acetylmuramate:L-alanine ligase (ADP-forming)_c0		(1) cpd00002[c0] + (1) cpd00035[c0] + (1) cpd00773[c0] -> (1) cpd00008[c0] + (1) cpd00009[c0] + (1) cpd00067[c0] + (1) cpd00890[c0]	(1) ATP_c0[c0] + (1) L-Alanine_c0[c0] + (1) UDP-MurNAc_c0[c0] -> (1) ADP_c0[c0] + (1) Phosphate_c0[c0] + (1) H+_c0[c0] + (1) UDP-N-acetylmuramoyl-L-alanine_c0[c0]	0.209249	0.0209249	0	0.209249	1000
rxn00832_c0	-	Cytosol_0	(GCF_000331695.1.CDS.1359 and GCF_000331695.1.CDS.1359)	IMP 1,2-hydrolase (decyclizing)_c0		(1) cpd00001[c0] + (1) cpd00114[c0] <-> (1) cpd02884[c0]	(1) H2O_c0[c0] + (1) IMP_c0[c0] <-> (1) FAICAR_c0[c0]	-2.2619	-21.038	-1000	-0.22619	1000
rxn01106_c0	-	Cytosol_0	GCF_000331695.1.CDS.1484	2-Phospho-D-glycerate 2,3-phosphomutase_c0		(1) cpd00482[c0] <-> (1) cpd00169[c0]	(1) 2-Phospho-D-glycerate_c0[c0] <-> (1) 3-Phosphoglycerate_c0[c0]	26.9569	2.69569	-1000	1000	1000
rxn12640_c0	-	Cytosol_0	(GCF_000331695.1.CDS.1282 or GCF_000331695.1.CDS.1096)	methionyl aminopeptidase_c0		(1) cpd00001[c0] + (1) cpd11586[c0] <-> (1) cpd00023[c0] + (1) cpd00035[c0]	(1) H2O_c0[c0] + (1) ala-L-glu-L_c0[c0] <-> (1) L-Glutamate_c0[c0] + (1) L-Alanine_c0[c0]	0	0	-1000	0	1000
rxn00690_c0	-	Cytosol_0	GCF_000331695.1.CDS.1427	Formate:tetrahydrofolate ligase (ADP-forming)_c0		(1) cpd00002[c0] + (1) cpd00047[c0] + (1) cpd00087[c0] <-> (1) cpd00008[c0] + (1) cpd00009[c0] + (1) cpd00201[c0]	(1) ATP_c0[c0] + (1) Formate_c0[c0] + (1) Tetrahydrofolate_c0[c0] <-> (1) ADP_c0[c0] + (1) Phosphate_c0[c0] + (1) 10-Formyltetrahydrofolate_c0[c0]	0.155438	0.0155438	-1000	0.155438	1000
rxn10012_c0	<	Cytosol_0	(GCF_000331695.1.CDS.1238 or GCF_000331695.1.CDS.1233)	acyl-CoA dehydrogenase (decanoyl-CoA)_c0		(1) cpd00003[c0] + (1) cpd03128[c0] <- (1) cpd00004[c0] + (1) cpd00067[c0] + (1) cpd03129[c0]	(1) NAD_c0[c0] + (1) Decanoyl-CoA_c0[c0] <- (1) NADH_c0[c0] + (1) H+_c0[c0] + (1) (2E)-Decenoyl-CoA_c0[c0]	-1.96819	-1.96819	-1000	-0.196819	0
rxn09450_c0	>	Cytosol_0	(GCF_000331695.1.CDS.983 or GCF_000331695.1.CDS.1232)	fatty-acid--CoA ligase (hexadecenoate), peroxisomal_c0		(1) cpd00002[c0] + (1) cpd00010[c0] + (1) cpd15237[c0] -> (1) cpd00012[c0] + (1) cpd00018[c0] + (1) cpd15238[c0]	(1) ATP_c0[c0] + (1) CoA_c0[c0] + (1) hexadecenoate_c0[c0] -> (1) PPi_c0[c0] + (1) AMP_c0[c0] + (1) Hexadecenoyl-CoA_c0[c0]	0	0	0	0	1000
rxn00938_c0	>	Cytosol_0	GCF_000331695.1.CDS.1285	Nicotinamide amidohydrolase_c0		(1) cpd00001[c0] + (1) cpd00133[c0] -> (1) cpd00013[c0] + (1) cpd00218[c0]	(1) H2O_c0[c0] + (1) Nicotinamide_c0[c0] -> (1) NH3_c0[c0] + (1) Niacin_c0[c0]	0	0	0	0	1000
rxn00412_c0	>	Cytosol_0	GCF_000331695.1.CDS.847	UTP:L-glutamine amido-ligase (ADP-forming)_c0		(1) cpd00001[c0] + (1) cpd00002[c0] + (1) cpd00053[c0] + (1) cpd00062[c0] -> (1) cpd00008[c0] + (1) cpd00009[c0] + (1) cpd00023[c0] + (1) cpd00052[c0] + (2) cpd00067[c0]	(1) H2O_c0[c0] + (1) ATP_c0[c0] + (1) L-Glutamine_c0[c0] + (1) UTP_c0[c0] -> (1) ADP_c0[c0] + (1) Phosphate_c0[c0] + (1) L-Glutamate_c0[c0] + (1) CTP_c0[c0] + (2) H+_c0[c0]	0	0	0	999.11	1000
rxn02339_c0	-	Cytosol_0	(GCF_000331695.1.CDS.943 or GCF_000331695.1.CDS.487 or GCF_000331695.1.CDS.1539)	4-Hydroxy-L-glutamate:2-oxoglutarate aminotransferase_c0		(1) cpd00024[c0] + (1) cpd01974[c0] <-> (1) cpd00023[c0] + (1) cpd00830[c0]	(1) 2-Oxoglutarate_c0[c0] + (1) 4-Hydroxy-L-glutamate_c0[c0] <-> (1) L-Glutamate_c0[c0] + (1) 4-Hydroxy-2-oxoglutarate_c0[c0]	0	0	-1000	0	1000
rxn00650_c0	-	Cytosol_0	(GCF_000331695.1.CDS.1282 or GCF_000331695.1.CDS.1096)	L-cysteinylglycine dipeptidase_c0		(1) cpd00001[c0] + (1) cpd01017[c0] <-> (1) cpd00033[c0] + (1) cpd00084[c0]	(1) H2O_c0[c0] + (1) Cys-Gly_c0[c0] <-> (1) Glycine_c0[c0] + (1) L-Cysteine_c0[c0]	-0.0259064	-0.0259064	-1000	-0.00259064	1000
rxn03167_c0	>	Cytosol_0	(GCF_000331695.1.CDS.1882 or GCF_000331695.1.CDS.1083)	2-Amino-4-hydroxy-6-(erythro-1,2,3-trihydroxypropyl) dihydropteridine triphosphate phosphohydrolase (alkaline optimum)_c0		(3) cpd00001[c0] + (1) cpd02978[c0] -> (3) cpd00009[c0] + (3) cpd00067[c0] + (1) cpd02961[c0]	(3) H2O_c0[c0] + (1) 7,8-Dihydroneopterin 3'-triphosphate_c0[c0] -> (3) Phosphate_c0[c0] + (3) H+_c0[c0] + (1) Dihydroneopterin_c0[c0]	0	0	0	0	1000
rxn00640_c0	-	Cytosol_0	(GCF_000331695.1.CDS.345 or GCF_000331695.1.CDS.625)	GDP:D-mannose-1-phosphate guanylyltransferase_c0		(1) cpd00031[c0] + (1) cpd00485[c0] <-> (1) cpd00009[c0] + (1) cpd00083[c0]	(1) GDP_c0[c0] + (1) D-Mannose1-phosphate_c0[c0] <-> (1) Phosphate_c0[c0] + (1) GDP-mannose_c0[c0]	0	0	-1000	0	1000
rxn01313_c0	-	Cytosol_0	GCF_000331695.1.CDS.318	5,6,7,8-tetrahydrobiopterin:NAD+ oxidoreductase_c0		(1) cpd00004[c0] + (1) cpd00067[c0] + (1) cpd00231[c0] <-> (1) cpd00003[c0] + (1) cpd00233[c0]	(1) NADH_c0[c0] + (1) H+_c0[c0] + (1) Dihydrobiopterin_c0[c0] <-> (1) NAD_c0[c0] + (1) Tetrahydrobiopterin_c0[c0]	0	-1000	-1000	1000	1000
rxn00515_c0	-	Cytosol_0	GCF_000331695.1.CDS.1911	ATP:IDP phosphotransferase_c0		(1) cpd00002[c0] + (1) cpd00090[c0] <-> (1) cpd00008[c0] + (1) cpd00068[c0]	(1) ATP_c0[c0] + (1) IDP_c0[c0] <-> (1) ADP_c0[c0] + (1) ITP_c0[c0]	0	-1000	-1000	1000	1000
rxn05397_c0	-	Cytosol_0	GCF_000331695.1.CDS.446	11-methyl-3-oxo-dodecanoyl-ACP:NADP+ oxidoreductase_c0		(1) cpd00005[c0] + (1) cpd00067[c0] + (1) cpd11533[c0] <-> (1) cpd00006[c0] + (1) cpd11534[c0]	(1) NADPH_c0[c0] + (1) H+_c0[c0] + (1) 11-methyl-3-oxo-dodecanoyl-ACP_c0[c0] <-> (1) NADP_c0[c0] + (1) 11-methyl-3-hydroxy-dodecanoyl-ACP_c0[c0]	0.712689	0.0712689	-1000	0.712689	1000
rxn01353_c0	-	Cytosol_0	GCF_000331695.1.CDS.1911	ATP:dGDP phosphotransferase_c0		(1) cpd00002[c0] + (1) cpd00295[c0] <-> (1) cpd00008[c0] + (1) cpd00241[c0]	(1) ATP_c0[c0] + (1) dGDP_c0[c0] <-> (1) ADP_c0[c0] + (1) dGTP_c0[c0]	-111.428	-504.564	-1000	290.114	1000
rxn10235_c0	-	Cytosol_0	GCF_000331695.1.CDS.550	isopentadecanoyl-phosphatidylserine decarboxylase_c0		(2) cpd00067[c0] + (1) cpd15692[c0] <-> (1) cpd00011[c0] + (1) cpd15698[c0]	(2) H+_c0[c0] + (1) Diisopentadecanoylphosphatidylserine_c0[c0] <-> (1) CO2_c0[c0] + (1) Diisopentadecanoylphosphatidylethanolamine_c0[c0]	0	0	-1000	0	1000
rxn12633_c0	-	Cytosol_0	(GCF_000331695.1.CDS.1282 or GCF_000331695.1.CDS.1096)	RXN0-6975.c_c0		(1) cpd00001[c0] + (1) cpd11593[c0] <-> (1) cpd00035[c0] + (1) cpd00041[c0]	(1) H2O_c0[c0] + (1) ala-L-asp-L_c0[c0] <-> (1) L-Alanine_c0[c0] + (1) L-Aspartate_c0[c0]	0	0	-1000	0	1000
rxn03244_c0	-	Cytosol_0	(GCF_000331695.1.CDS.1588 and GCF_000331695.1.CDS.1588)	(S)-hydroxydecanoyl-CoA:NAD+ oxidoreductase_c0		(1) cpd00003[c0] + (1) cpd03118[c0] <-> (1) cpd00004[c0] + (1) cpd00067[c0] + (1) cpd03119[c0]	(1) NAD_c0[c0] + (1) (S)-Hydroxydecanoyl-CoA_c0[c0] <-> (1) NADH_c0[c0] + (1) H+_c0[c0] + (1) 3-Oxodecanoyl-CoA_c0[c0]	-1.96819	-1.96819	-1000	-0.196819	1000
rxn04724_c0	>	Cytosol_0	GCF_000331695.1.CDS.1305	salicylate,NADH:oxygen oxidoreductase (1-hydroxylating,decarboxylating)_c0		(1) cpd00004[c0] + (1) cpd00007[c0] + (2) cpd00067[c0] + (1) cpd09791[c0] -> (1) cpd00001[c0] + (1) cpd00003[c0] + (1) cpd00011[c0] + (1) cpd01871[c0]	(1) NADH_c0[c0] + (1) O2_c0[c0] + (2) H+_c0[c0] + (1) 3-Methylsalicylate_c0[c0] -> (1) H2O_c0[c0] + (1) NAD_c0[c0] + (1) CO2_c0[c0] + (1) 3-Methylcatechol_c0[c0]	0	0	0	0	1000
rxn05409_c0	>	Cytosol_0	((GCF_000331695.1.CDS.1829 or GCF_000331695.1.CDS.638) and (GCF_000331695.1.CDS.1597 or GCF_000331695.1.CDS.1457 or GCF_000331695.1.CDS.1458))	2-methylpropionyl-ACP:malonyl-[acyl-carrier-protein] C-acyltransferase (decarboxylating)_c0		(1) cpd11492[c0] + (1) cpd11545[c0] -> (1) cpd00011[c0] + (1) cpd11493[c0] + (1) cpd11546[c0]	(1) Malonyl-acyl-carrierprotein-_c0[c0] + (1) isobutyryl-ACP_c0[c0] -> (1) CO2_c0[c0] + (1) ACP_c0[c0] + (1) 4-methyl-3-oxo-pentanoyl-ACP_c0[c0]	0	0	0	0	1000
rxn06723_c0	<	Cytosol_0	(GCF_000331695.1.CDS.1015 or GCF_000331695.1.CDS.1011)	(3R)-3-hydroxymyristoyl-[acyl-carrier protein]:UDP-3-O-[(3R)-3-hydroxymyristoyl]-alpha-D-glucosamine N-acetyltransferase_c0		(1) cpd02835[c0] + (1) cpd11493[c0] <- (1) cpd03584[c0] + (1) cpd11484[c0]	(1) UDP-2,3-bis(3-hydroxytetradecanoyl)glucosamine_c0[c0] + (1) ACP_c0[c0] <- (1) UDP-3-O-(beta-hydroxymyristoyl)-D-glucosamine_c0[c0] + (1) HMA_c0[c0]	-0.418499	-0.418499	-1000	-0.0418499	0
rxn00313_c0	-	Cytosol_0	GCF_000331695.1.CDS.595	meso-2,6-diaminoheptanedioate carboxy-lyase (L-lysine-forming)_c0		(1) cpd00067[c0] + (1) cpd00516[c0] <-> (1) cpd00011[c0] + (1) cpd00039[c0]	(1) H+_c0[c0] + (1) meso-2,6-Diaminopimelate_c0[c0] <-> (1) CO2_c0[c0] + (1) L-Lysine_c0[c0]	-0.209249	-0.209249	-1000	-0.0209249	1000
rxn02949_c0	-	Cytosol_0	(GCF_000331695.1.CDS.131 or GCF_000331695.1.CDS.26)	(S)-3-Hydroxyisobutyryl-CoA hydro-lyase_c0		(1) cpd00001[c0] + (1) cpd02187[c0] <-> (1) cpd03572[c0]	(1) H2O_c0[c0] + (1) Methacrylyl-CoA_c0[c0] <-> (1) (S)-3-Hydroxyisobutyryl-CoA_c0[c0]	0	0	-1000	0	1000
rxn02680_c0	-	Cytosol_0	GCF_000331695.1.CDS.1587	Octanoyl-CoA:acetyl-CoA C-acyltransferase_c0		(1) cpd00022[c0] + (1) cpd01335[c0] <-> (1) cpd00010[c0] + (1) cpd03119[c0]	(1) Acetyl-CoA_c0[c0] + (1) Octanoyl-CoA_c0[c0] <-> (1) CoA_c0[c0] + (1) 3-Oxodecanoyl-CoA_c0[c0]	1.96819	0.196819	-1000	1.96819	1000
rxn05405_c0	-	Cytosol_0	GCF_000331695.1.CDS.446	15-methyl-3-oxo-hexa-decanoyl-ACP:NADP+ oxidoreductase_c0		(1) cpd00005[c0] + (1) cpd00067[c0] + (1) cpd11541[c0] <-> (1) cpd00006[c0] + (1) cpd11542[c0]	(1) NADPH_c0[c0] + (1) H+_c0[c0] + (1) 15-methyl-3-oxo-hexa-decanoyl-ACP_c0[c0] <-> (1) NADP_c0[c0] + (1) 15-methyl-3-hydroxy-hexa-decanoyl-ACP_c0[c0]	0.712689	0.0712689	-1000	0.712689	1000
rxn10571_c0	>	Cytosol_0	Unknown	Mg2+-importing ATPase_c0		(1) cpd00001[c0] + (1) cpd00002[c0] + (1) cpd00254[e0] -> (1) cpd00008[c0] + (1) cpd00009[c0] + (1) cpd00067[c0] + (1) cpd00254[c0]	(1) H2O_c0[c0] + (1) ATP_c0[c0] + (1) Mg_e0[e0] -> (1) ADP_c0[c0] + (1) Phosphate_c0[c0] + (1) H+_c0[c0] + (1) Mg_c0[c0]	0	0	0	1000	1000
rxn05363_c0	>	Cytosol_0	((GCF_000331695.1.CDS.1458 or GCF_000331695.1.CDS.1457 or GCF_000331695.1.CDS.1597) and (GCF_000331695.1.CDS.638 or GCF_000331695.1.CDS.1829))	4-methyl-hexanoyl-ACP:malonyl-[acyl-carrier-protein] C-acyltransferase (decarboxylating)_c0		(1) cpd11492[c0] + (1) cpd11499[c0] -> (1) cpd00011[c0] + (1) cpd11493[c0] + (1) cpd11500[c0]	(1) Malonyl-acyl-carrierprotein-_c0[c0] + (1) 4-methyl-hexanoyl-ACP_c0[c0] -> (1) CO2_c0[c0] + (1) ACP_c0[c0] + (1) 6-methyl-3-oxo-octanoyl-ACP_c0[c0]	0.712689	0.0712689	0	0.712689	1000
rxn04750_c0	-	Cytosol_0	(GCF_000331695.1.CDS.1588 and GCF_000331695.1.CDS.1588)	(S)-3-hydroxyacyl-CoA:NAD+ oxidoreductase_c0		(1) cpd00003[c0] + (4) cpd00067[c0] + (1) cpd09844[c0] <-> (1) cpd00004[c0] + (1) cpd01507[c0]	(1) NAD_c0[c0] + (4) H+_c0[c0] + (1) (3S)-3-Hydroxyadipyl-CoA_c0[c0] <-> (1) NADH_c0[c0] + (1) 3-Oxoadipyl-CoA_c0[c0]	0	0	-1000	0	1000
rxn05325_c0	<	Cytosol_0	GCF_000331695.1.CDS.1591	Octanoyl-[acyl-carrier protein]:malonyl-CoA C-acyltransferase(decarboxylating, oxoacyl- and enoyl-reducing)_c0		(1) cpd00003[c0] + (1) cpd11470[c0] <- (1) cpd00004[c0] + (1) cpd00067[c0] + (1) cpd11471[c0]	(1) NAD_c0[c0] + (1) Octanoyl-ACP_c0[c0] <- (1) NADH_c0[c0] + (1) H+_c0[c0] + (1) (2E)-Octenoyl-[acp]_c0[c0]	0	0	-1000	0	0
rxn10042_c0	-	Cytosol_0	(GCF_000331695.1.CDS.1212 and GCF_000331695.1.CDS.1214 and GCF_000331695.1.CDS.1912 and GCF_000331695.1.CDS.1213 and Unknown and GCF_000331695.1.CDS.1913 and Unknown and Unknown and Unknown)	F(1)-ATPase_c0		(1) cpd00008[c0] + (1) cpd00009[c0] + (4) cpd00067[e0] <-> (1) cpd00001[c0] + (1) cpd00002[c0] + (3) cpd00067[c0]	(1) ADP_c0[c0] + (1) Phosphate_c0[c0] + (4) H+_e0[e0] <-> (1) H2O_c0[c0] + (1) ATP_c0[c0] + (3) H+_c0[c0]	320.803	-553.564	-1000	787.802	1000
rxn02312_c0	-	Cytosol_0	GCF_000331695.1.CDS.1826	S-Adenosyl-L-methionine:8-amino-7-oxononanoate aminotransferase_c0		(1) cpd00017[c0] + (1) cpd00800[c0] <-> (1) cpd00764[c0] + (1) cpd02701[c0]	(1) S-Adenosyl-L-methionine_c0[c0] + (1) 8-Amino-7-oxononanoate_c0[c0] <-> (1) 7-8-Diaminononanoate_c0[c0] + (1) S-Adenosyl-4-methylthio-2-oxobutanoate_c0[c0]	0	0	-1000	0	1000
rxn02895_c0	>	Cytosol_0	GCF_000331695.1.CDS.1502	5-Phospho-D-ribosylamine:glycine ligase (ADP-forming)_c0		(1) cpd00002[c0] + (1) cpd00033[c0] + (1) cpd01982[c0] -> (1) cpd00008[c0] + (1) cpd00009[c0] + (1) cpd00067[c0] + (1) cpd02394[c0]	(1) ATP_c0[c0] + (1) Glycine_c0[c0] + (1) 5-Phosphoribosylamine_c0[c0] -> (1) ADP_c0[c0] + (1) Phosphate_c0[c0] + (1) H+_c0[c0] + (1) GAR_c0[c0]	2.2619	0.22619	0	21.038	1000
rxn02934_c0	-	Cytosol_0	((GCF_000331695.1.CDS.26 or GCF_000331695.1.CDS.131) or GCF_000331695.1.CDS.1588)	(2S,3S)-3-Hydroxy-2-methylbutanoyl-CoA hydro-liase_c0		(1) cpd02691[c0] <-> (1) cpd00001[c0] + (1) cpd02125[c0]	(1) 2-methyl-3-hydroxy-butyryl-CoA_c0[c0] <-> (1) H2O_c0[c0] + (1) Tiglyl-CoA_c0[c0]	0	0	-1000	0	1000
rxn08089_c0	>	Cytosol_0	GCF_000331695.1.CDS.90	1-octadec-7-enoyl-sn-glycerol 3-phosphate O-acyltransferase (n-C18:1)_c0		(1) cpd00067[c0] + (1) cpd11825[c0] + (1) cpd15328[c0] -> (1) cpd11493[c0] + (1) cpd15527[c0]	(1) H+_c0[c0] + (1) Octadecenoyl-ACP_c0[c0] + (1) 1-octadec-11-enoyl-sn-glycerol 3-phosphate_c0[c0] -> (1) ACP_c0[c0] + (1) 1,2-dioctadec-11-enoyl-sn-glycerol 3-phosphate_c0[c0]	0	0	0	0	1000
rxn01508_c0	-	Cytosol_0	(GCF_000331695.1.CDS.1511 and GCF_000331695.1.CDS.1511)	ATP:deoxyadenosine 5'-phosphotransferase_c0		(1) cpd00002[c0] + (1) cpd00438[c0] <-> (1) cpd00008[c0] + (1) cpd00067[c0] + (1) cpd00294[c0]	(1) ATP_c0[c0] + (1) Deoxyadenosine_c0[c0] <-> (1) ADP_c0[c0] + (1) H+_c0[c0] + (1) dAMP_c0[c0]	0.174274	-20.7944	-1000	1000	1000
rxn02508_c0	-	Cytosol_0	GCF_000331695.1.CDS.1407	N-(5-Phospho-beta-D-ribosyl)anthranilate ketol-isomerase_c0		(1) cpd02642[c0] <-> (1) cpd00956[c0]	(1) N-5-phosphoribosyl-anthranilate_c0[c0] <-> (1) 1-(2-carboxyphenylamino)-1-deoxyribulose 5-phosphate_c0[c0]	0.394912	0.0394912	-1000	0.394912	1000
rxn05442_c0	>	Cytosol_0	GCF_000331695.1.CDS.1591	11-methyl-trans-dodec-2-enoyl-ACP:NAD+ oxidoreductase (A-specific)_c0		(1) cpd00004[c0] + (1) cpd00067[c0] + (1) cpd11535[c0] -> (1) cpd00003[c0] + (1) cpd11536[c0]	(1) NADH_c0[c0] + (1) H+_c0[c0] + (1) 11-methyl-trans-dodec-2-enoyl-ACP_c0[c0] -> (1) NAD_c0[c0] + (1) 11-methyl-dodecanoyl-ACP_c0[c0]	0.712689	0.0712689	0	0.712689	1000
rxn00420_c0	>	Cytosol_0	GCF_000331695.1.CDS.1147	O-phospho-L-serine phosphohydrolase_c0		(1) cpd00001[c0] + (1) cpd00738[c0] -> (1) cpd00009[c0] + (1) cpd00054[c0]	(1) H2O_c0[c0] + (1) phosphoserine_c0[c0] -> (1) Phosphate_c0[c0] + (1) L-Serine_c0[c0]	10.4831	1.04831	0	998.353	1000
rxn10221_c0	-	Cytosol_0	GCF_000331695.1.CDS.549	anteisoheptadecanoyl-phosphatidate cytidylyltransferase_c0		(1) cpd00052[c0] + (1) cpd15678[c0] <-> (1) cpd00012[c0] + (1) cpd00067[c0] + (1) cpd15684[c0]	(1) CTP_c0[c0] + (1) 1,2-dianteisoheptadecanoyl-sn-glycerol 3-phosphate_c0[c0] <-> (1) PPi_c0[c0] + (1) H+_c0[c0] + (1) CDP-1,2-dianteisoheptadecanoylglycerol_c0[c0]	0.356344	0.0356344	-1000	0.356344	1000
rxn02792_c0	>	Cytosol_0	GCF_000331695.1.CDS.1413	gamma-glutamyltranspeptidase family protein_c0		(1) cpd00023[c0] + (1) cpd00067[c0] + (1) cpd01651[c0] -> (1) cpd00001[c0] + (1) cpd00011[c0] + (1) cpd03646[c0]	(1) L-Glutamate_c0[c0] + (1) H+_c0[c0] + (1) L-3-Cyanoalanine_c0[c0] -> (1) H2O_c0[c0] + (1) CO2_c0[c0] + (1) gamma-Glutamyl-3-aminopropiononitrile_c0[c0]	0	0	0	0	1000
rxn05451_c0	-	Cytosol_0	GCF_000331695.1.CDS.295	12-methyl-tetra-decanoyl-ACP:[acyl-carrier-protein] transferase_c0		(1) cpd00010[c0] + (2) cpd00067[c0] + (1) cpd11515[c0] <-> (1) cpd11439[c0] + (1) cpd11493[c0]	(1) CoA_c0[c0] + (2) H+_c0[c0] + (1) 12-methyl-tetra-decanoyl-ACP_c0[c0] <-> (1) fa4coa_c0[c0] + (1) ACP_c0[c0]	0	0	-1000	0	1000
rxn02804_c0	-	Cytosol_0	GCF_000331695.1.CDS.1587	myristoyl-CoA:acetylCoA C-myristoyltransferase_c0		(1) cpd00022[c0] + (1) cpd01695[c0] <-> (1) cpd00010[c0] + (1) cpd03114[c0]	(1) Acetyl-CoA_c0[c0] + (1) Myristoyl-CoA_c0[c0] <-> (1) CoA_c0[c0] + (1) 3-Oxopalmitoyl-CoA_c0[c0]	0.712689	0.0712689	-1000	0.712689	1000
rxn09996_c0	-	Cytosol_0	(Unknown and Unknown and GCF_000331695.1.CDS.668 and Unknown and Unknown and Unknown)	teichuronic acid (n-45), unlinked, GalNAc-GlcA repeated_c0		(45) cpd00144[c0] + (45) cpd00175[c0] <-> (45) cpd00014[c0] + (45) cpd00091[c0] + (1) cpd15634[c0]	(45) UDPglucuronate_c0[c0] + (45) UDP-N-acetyl-D-galactosamine_c0[c0] <-> (45) UDP_c0[c0] + (45) UMP_c0[c0] + (1) teichuronic acid (GlcA+GalNac, 45 repeating unit)_c0[c0]	0	0	-1000	0	1000
rxn00048_c0	>	Cytosol_0	GCF_000331695.1.CDS.613	6,7-Dimethyl-8-(1-D-ribityl)lumazine:6,7-dimethyl-8-(1-D-ribityl)lumazine 2,3-butanediyltransferase_c0		(1) cpd00067[c0] + (2) cpd02656[c0] -> (1) cpd00220[c0] + (1) cpd02882[c0]	(1) H+_c0[c0] + (2) 6-7-Dimethyl-8--1-D-ribityllumazine_c0[c0] -> (1) Riboflavin_c0[c0] + (1) 4--1-D-Ribitylamino-5-aminouracil_c0[c0]	0.0518127	0.00518127	0	0.0518127	1000
rxn05231_c0	>	Cytosol_0	(GCF_000331695.1.CDS.804 or GCF_000331695.1.CDS.805)	2'-Deoxyadenosine 5'-diphosphate:oxidized-thioredoxin 2'-oxidoreductase_c0		(1) cpd00008[c0] + (1) cpd11421[c0] -> (1) cpd00001[c0] + (1) cpd00177[c0] + (1) cpd11420[c0]	(1) ADP_c0[c0] + (1) trdrd_c0[c0] -> (1) H2O_c0[c0] + (1) dADP_c0[c0] + (1) trdox_c0[c0]	0	0	0	20.8118	1000
rxn09200_c0	-	Cytosol_0	GCF_000331695.1.CDS.550	Phosphatidylserine decarboxylase (n-C16:0)_c0		(2) cpd00067[c0] + (1) cpd15555[c0] <-> (1) cpd00011[c0] + (1) cpd15531[c0]	(2) H+_c0[c0] + (1) phosphatidylserine dihexadecanoyl_c0[c0] <-> (1) CO2_c0[c0] + (1) phosphatidylethanolamine dihexadecanoyl_c0[c0]	0	0	-1000	0	1000
rxn00283_c0	-	Cytosol_0	GCF_000331695.1.CDS.450	alanine racemase_c0		(1) cpd00035[c0] <-> (1) cpd00117[c0]	(1) L-Alanine_c0[c0] <-> (1) D-Alanine_c0[c0]	0.418499	0.0418499	-1000	0.418499	1000
rxn00726_c0	>	Cytosol_0	(GCF_000331695.1.CDS.1403 and GCF_000331695.1.CDS.1402)	chorismate pyruvate-lyase (amino-accepting; anthranilate-forming)_c0		(1) cpd00013[c0] + (1) cpd00216[c0] -> (1) cpd00001[c0] + (1) cpd00020[c0] + (1) cpd00067[c0] + (1) cpd00093[c0]	(1) NH3_c0[c0] + (1) Chorismate_c0[c0] -> (1) H2O_c0[c0] + (1) Pyruvate_c0[c0] + (1) H+_c0[c0] + (1) Anthranilate_c0[c0]	0.394912	0	0	0.394912	1000
rxn00184_c0	-	Cytosol_0	GCF_000331695.1.CDS.799	L-Glutamate:NADP+ oxidoreductase (deaminating)_c0		(1) cpd00001[c0] + (1) cpd00006[c0] + (1) cpd00023[c0] <-> (1) cpd00005[c0] + (1) cpd00013[c0] + (1) cpd00024[c0] + (1) cpd00067[c0]	(1) H2O_c0[c0] + (1) NADP_c0[c0] + (1) L-Glutamate_c0[c0] <-> (1) NADPH_c0[c0] + (1) NH3_c0[c0] + (1) 2-Oxoglutarate_c0[c0] + (1) H+_c0[c0]	9.60977	-1000	-1000	36.6411	1000
rxn02155_c0	-	Cytosol_0	GCF_000331695.1.CDS.754	ATP:nicotinamide-nucleotide adenylyltransferase_c0		(1) cpd00002[c0] + (1) cpd00873[c0] <-> (1) cpd00012[c0] + (1) cpd00638[c0]	(1) ATP_c0[c0] + (1) Nicotinate ribonucleotide_c0[c0] <-> (1) PPi_c0[c0] + (1) Deamido-NAD_c0[c0]	0.0518127	0.00518127	-1000	0.0518127	1000
rxn02475_c0	>	Cytosol_0	(GCF_000331695.1.CDS.1959 and GCF_000331695.1.CDS.1959)	2,5-Diamino-6-hydroxy-4-(5-phosphoribosylamino)-pyrimidine 2-aminohydrolase_c0		(1) cpd00001[c0] + (1) cpd00067[c0] + (1) cpd00957[c0] -> (1) cpd00013[c0] + (1) cpd00931[c0]	(1) H2O_c0[c0] + (1) H+_c0[c0] + (1) 2,5-Diamino-6-(5'-phosphoribosylamino)-4-pyrimidineone_c0[c0] -> (1) NH3_c0[c0] + (1) 5-Amino-6--5-phosphoribosylaminouracil_c0[c0]	0.0518127	0.00518127	0	0.0518127	1000
rxn05339_c0	-	Cytosol_0	GCF_000331695.1.CDS.446	(3R)-3-Hydroxybutanoyl-[acyl-carrier protein]:NADP+ oxidoreductase_c0		(1) cpd00006[c0] + (1) cpd11478[c0] <-> (1) cpd00005[c0] + (1) cpd11488[c0]	(1) NADP_c0[c0] + (1) (R)-3-Hydroxybutanoyl-[acyl-carrier protein]_c0[c0] <-> (1) NADPH_c0[c0] + (1) Acetoacetyl-ACP_c0[c0]	0	0	-1000	0	1000
rxn05460_c0	>	Cytosol_0	((GCF_000331695.1.CDS.1597 or GCF_000331695.1.CDS.1457 or GCF_000331695.1.CDS.1458) and (GCF_000331695.1.CDS.1829 or GCF_000331695.1.CDS.638))	3-Oxooctodecanoyl-ACP:malonyl-[acyl-carrier-protein] C-acyltransferase (decarboxylating)_c0		(1) cpd11476[c0] + (1) cpd11492[c0] -> (1) cpd00011[c0] + (1) cpd11493[c0] + (1) cpd11570[c0]	(1) hexadecanoyl-acp_c0[c0] + (1) Malonyl-acyl-carrierprotein-_c0[c0] -> (1) CO2_c0[c0] + (1) ACP_c0[c0] + (1) 3-Oxooctodecanoyl-ACP_c0[c0]	0.712689	0.0712689	0	0.712689	1000
rxn10313_c0	-	Cytosol_0	GCF_000331695.1.CDS.388	isopentadecanoyl-lipoteichoic acid synthesis (n-24), linked, N-acetylglucosamine substituted_c0		(24) cpd00037[c0] + (1) cpd15752[c0] <-> (24) cpd00014[c0] + (1) cpd15770[c0]	(24) UDP-N-acetylglucosamine_c0[c0] + (1) Isopentadecanoyllipoteichoic acid (n-24), linked, unsubstituted_c0[c0] <-> (24) UDP_c0[c0] + (1) Isopentadecanoyllipoteichoic acid (n-24), linked, N-acetyl-D-glucosamine_c0[c0]	0	0	-1000	0	1000
rxn00675_c0	>	Cytosol_0	GCF_000331695.1.CDS.1331	Propionyladenylate:CoA propionyltransferase_c0		(1) cpd00010[c0] + (1) cpd03560[c0] -> (1) cpd00018[c0] + (1) cpd00067[c0] + (1) cpd00086[c0]	(1) CoA_c0[c0] + (1) Propionyladenylate_c0[c0] -> (1) AMP_c0[c0] + (1) H+_c0[c0] + (1) Propionyl-CoA_c0[c0]	0	0	0	0	1000
rxn01018_c0	>	Cytosol_0	GCF_000331695.1.CDS.1181	carbamoyl-phosphate:L-aspartate carbamoyltransferase_c0		(1) cpd00041[c0] + (1) cpd00146[c0] -> (1) cpd00009[c0] + (1) cpd00067[c0] + (1) cpd00343[c0]	(1) L-Aspartate_c0[c0] + (1) Carbamoylphosphate_c0[c0] -> (1) Phosphate_c0[c0] + (1) H+_c0[c0] + (1) N-Carbamoyl-L-aspartate_c0[c0]	0	0	0	0	1000
rxn04132_c0	>	Cytosol_0	Unknown	R06063_c0		(1) cpd00001[c0] + (1) cpd08625[c0] -> (1) cpd00011[c0] + (1) cpd00067[c0] + (1) cpd01567[c0]	(1) H2O_c0[c0] + (1) 5-Hydroxyisourate_c0[c0] -> (1) CO2_c0[c0] + (1) H+_c0[c0] + (1) (R)-Allantoin_c0[c0]	0	0	0	0	1000
rxn10219_c0	>	Cytosol_0	GCF_000331695.1.CDS.90	isohexadecanoyl-1-acylglycerol-3-phosphate O-acyltransferase_c0		(1) cpd11441[c0] + (1) cpd15676[c0] -> (1) cpd00010[c0] + (1) cpd00067[c0] + (1) cpd15682[c0]	(1) fa6coa_c0[c0] + (1) 1-isohexadecanoyl-sn-glycerol 3-phosphate_c0[c0] -> (1) CoA_c0[c0] + (1) H+_c0[c0] + (1) 1,2-diisohexadecanoyl-sn-glycerol 3-phosphate_c0[c0]	0	0	0	0	1000
rxn00947_c0	>	Cytosol_0	(GCF_000331695.1.CDS.1232 or GCF_000331695.1.CDS.983)	Palmitate:CoA ligase (AMP-forming)_c0		(1) cpd00002[c0] + (1) cpd00010[c0] + (1) cpd00214[c0] -> (1) cpd00012[c0] + (1) cpd00018[c0] + (1) cpd00067[c0] + (1) cpd00134[c0]	(1) ATP_c0[c0] + (1) CoA_c0[c0] + (1) Palmitate_c0[c0] -> (1) PPi_c0[c0] + (1) AMP_c0[c0] + (1) H+_c0[c0] + (1) Palmitoyl-CoA_c0[c0]	0	0	0	0	1000
rxn03247_c0	-	Cytosol_0	(GCF_000331695.1.CDS.131 or GCF_000331695.1.CDS.26)	(S)-Hydroxyoctanoyl-CoA hydro-lyase_c0		(1) cpd03120[c0] <-> (1) cpd00001[c0] + (1) cpd03130[c0]	(1) (S)-Hydroxyoctanoyl-CoA_c0[c0] <-> (1) H2O_c0[c0] + (1) (2E)-Octenoyl-CoA_c0[c0]	1.96819	0.196819	-1000	1.96819	1000
rxn00278_c0	-	Cytosol_0	GCF_000331695.1.CDS.1700	L-Alanine:NAD+ oxidoreductase (deaminating)_c0		(1) cpd00001[c0] + (1) cpd00003[c0] + (1) cpd00035[c0] <-> (1) cpd00004[c0] + (1) cpd00013[c0] + (1) cpd00020[c0] + (1) cpd00067[c0]	(1) H2O_c0[c0] + (1) NAD_c0[c0] + (1) L-Alanine_c0[c0] <-> (1) NADH_c0[c0] + (1) NH3_c0[c0] + (1) Pyruvate_c0[c0] + (1) H+_c0[c0]	-4.20803	-4.20803	-1000	-0.420803	1000
rxn00205_c0	>	Cytosol_0	GCF_000331695.1.CDS.947	glutathione:hydrogen-peroxide oxidoreductase_c0		(1) cpd00025[c0] + (2) cpd00042[c0] -> (2) cpd00001[c0] + (1) cpd00111[c0]	(1) H2O2_c0[c0] + (2) GSH_c0[c0] -> (2) H2O_c0[c0] + (1) Oxidized glutathione_c0[c0]	0	0	0	0	1000
rxn00440_c0	-	Cytosol_0	GCF_000331695.1.CDS.1920	ATP:thiamine diphosphotransferase_c0		(1) cpd00002[c0] + (1) cpd00305[c0] <-> (1) cpd00018[c0] + (1) cpd00056[c0] + (1) cpd00067[c0]	(1) ATP_c0[c0] + (1) Thiamin_c0[c0] <-> (1) AMP_c0[c0] + (1) TPP_c0[c0] + (1) H+_c0[c0]	0	0	-1000	0	1000
rxn00988_c0	>	Cytosol_0	((GCF_000331695.1.CDS.1232 or GCF_000331695.1.CDS.983) and Unknown)	Acetoacetate:CoA ligase (AMP-forming)_c0		(1) cpd00002[c0] + (1) cpd00010[c0] + (1) cpd00142[c0] -> (1) cpd00012[c0] + (1) cpd00018[c0] + (1) cpd00067[c0] + (1) cpd00279[c0]	(1) ATP_c0[c0] + (1) CoA_c0[c0] + (1) Acetoacetate_c0[c0] -> (1) PPi_c0[c0] + (1) AMP_c0[c0] + (1) H+_c0[c0] + (1) Acetoacetyl-CoA_c0[c0]	0	0	0	853.045	1000
rxn05455_c0	-	Cytosol_0	GCF_000331695.1.CDS.295	12-methyl-tridecanoyl-ACP:[acyl-carrier-protein] transferase_c0		(1) cpd00010[c0] + (2) cpd00067[c0] + (1) cpd11565[c0] <-> (1) cpd11435[c0] + (1) cpd11493[c0]	(1) CoA_c0[c0] + (2) H+_c0[c0] + (1) 12-methyl-tridecanoyl-ACP_c0[c0] <-> (1) fa1coa_c0[c0] + (1) ACP_c0[c0]	0	0	-1000	0	1000
rxn00410_c0	-	Cytosol_0	GCF_000331695.1.CDS.847	UTP:ammonia ligase (ADP-forming)_c0		(1) cpd00002[c0] + (1) cpd00013[c0] + (1) cpd00062[c0] <-> (1) cpd00008[c0] + (1) cpd00009[c0] + (1) cpd00052[c0] + (2) cpd00067[c0]	(1) ATP_c0[c0] + (1) NH3_c0[c0] + (1) UTP_c0[c0] <-> (1) ADP_c0[c0] + (1) Phosphate_c0[c0] + (1) CTP_c0[c0] + (2) H+_c0[c0]	-1.17844	-999.228	-1000	-0.117844	1000
rxn01333_c0	-	Cytosol_0	GCF_000331695.1.CDS.1592	sedoheptulose-7-phosphate:D-glyceraldehyde-3-phosphate glyceronetransferase_c0		(1) cpd00102[c0] + (1) cpd00238[c0] <-> (1) cpd00072[c0] + (1) cpd00236[c0]	(1) Glyceraldehyde3-phosphate_c0[c0] + (1) Sedoheptulose7-phosphate_c0[c0] <-> (1) D-fructose-6-phosphate_c0[c0] + (1) D-Erythrose4-phosphate_c0[c0]	0	-999.454	-1000	999.92	1000
rxn06586_c0	-	Cytosol_0	GCF_000331695.1.CDS.1304	3-methylbutanoyl-CoA:enzyme N6-(dihydrolipoyl)lysine S-(3-methylbutanoyl)transferase_c0		(1) cpd00449[c0] + (1) cpd01882[c0] <-> (1) cpd00010[c0] + (1) cpd14699[c0]	(1) Dihydrolipoamide_c0[c0] + (1) Isovaleryl-CoA_c0[c0] <-> (1) CoA_c0[c0] + (1) S-(3-Methylbutanoyl)-dihydrolipoamide-E_c0[c0]	-0.712689	-0.712689	-1000	-0.0712689	1000
rxn12510_c0	-	Cytosol_0	GCF_000331695.1.CDS.469	ATP:pantothenate 4'-phosphotransferase_c0		(1) cpd00002[c0] + (1) cpd00644[c0] <-> (1) cpd00008[c0] + (1) cpd00067[c0] + (1) cpd02201[c0]	(1) ATP_c0[c0] + (1) PAN_c0[c0] <-> (1) ADP_c0[c0] + (1) H+_c0[c0] + (1) 4-phosphopantothenate_c0[c0]	0.0518127	0.00518127	-1000	0.0518127	1000
rxn03933_c0	-	Cytosol_0	GCF_000331695.1.CDS.575	UDP-N-acetyl-D-glucosamine:N-acetyl-alpha-D-muramyl(oyl-L-Ala-gamma-D-Glu-L-Lys-D-Ala-D-Ala)-diphosphoundecaprenol 4-beta-N-acetylglucosaminlytransferase_c0		(1) cpd00037[c0] + (1) cpd02948[c0] <-> (1) cpd00014[c0] + (1) cpd03491[c0]	(1) UDP-N-acetylglucosamine_c0[c0] + (1) MurAc(oyl-L-Ala-D-gamma-Glu-L-Lys-D-Ala-D-Ala)-diphospho- undecaprenol_c0[c0] <-> (1) UDP_c0[c0] + (1) Undecaprenyl-diphospho-N-acetylmuramoyl-(N-acetylglucosamine)-L-alanyl-gamma-D-glutamyl-L-lysyl-D-alanyl-D-alanine_c0[c0]	0	0	-1000	0	1000
rxn05342_c0	-	Cytosol_0	GCF_000331695.1.CDS.446	(3R)-3-Hydroxytetradecanoyl-[acyl-carrier-protein]:NADP+ oxidoreductase_c0		(1) cpd00006[c0] + (1) cpd11484[c0] <-> (1) cpd00005[c0] + (1) cpd11491[c0]	(1) NADP_c0[c0] + (1) HMA_c0[c0] <-> (1) NADPH_c0[c0] + (1) 3-oxotetradecanoyl-acp_c0[c0]	-0.836998	-0.836998	-1000	-0.0836998	1000
rxn00414_c0	>	Cytosol_0	(GCF_000331695.1.CDS.1182 and GCF_000331695.1.CDS.1186)	hydrogen-carbonate:L-glutamine amido-ligase (ADP-forming, carbamate-phosphorylating)_c0		(1) cpd00001[c0] + (2) cpd00002[c0] + (1) cpd00053[c0] + (1) cpd00242[c0] -> (2) cpd00008[c0] + (1) cpd00009[c0] + (1) cpd00023[c0] + (2) cpd00067[c0] + (1) cpd00146[c0]	(1) H2O_c0[c0] + (2) ATP_c0[c0] + (1) L-Glutamine_c0[c0] + (1) H2CO3_c0[c0] -> (2) ADP_c0[c0] + (1) Phosphate_c0[c0] + (1) L-Glutamate_c0[c0] + (2) H+_c0[c0] + (1) Carbamoylphosphate_c0[c0]	0	0	0	0	1000
rxn03978_c0	-	Cytosol_0	GCF_000331695.1.CDS.684	ammonia:ferricytochrome-c oxidoreductase_c0		(2) cpd00001[c0] + (1) cpd00013[c0] + (6) cpd00109[c0] <-> (8) cpd00067[c0] + (1) cpd00075[c0] + (6) cpd00110[c0]	(2) H2O_c0[c0] + (1) NH3_c0[c0] + (6) Cytochrome c3+_c0[c0] <-> (8) H+_c0[c0] + (1) Nitrite_c0[c0] + (6) Cytochrome c2+_c0[c0]	0	0	-1000	0	1000
rxn05349_c0	-	Cytosol_0	((GCF_000331695.1.CDS.638 or GCF_000331695.1.CDS.1829) and (GCF_000331695.1.CDS.1597 or GCF_000331695.1.CDS.1457 or GCF_000331695.1.CDS.1458))	acetyl-CoA:[acyl-carrier-protein] S-acetyltransferase_c0		(1) cpd00022[c0] + (1) cpd11493[c0] <-> (1) cpd00010[c0] + (1) cpd11494[c0]	(1) Acetyl-CoA_c0[c0] + (1) ACP_c0[c0] <-> (1) CoA_c0[c0] + (1) Acetyl-ACP_c0[c0]	0	0	-1000	0	1000
rxn00303_c0	-	Cytosol_0	GCF_000331695.1.CDS.1415	ATP:GTP 3'-diphosphotransferase_c0		(1) cpd00002[c0] + (1) cpd00038[c0] <-> (1) cpd00018[c0] + (2) cpd00067[c0] + (1) cpd02740[c0]	(1) ATP_c0[c0] + (1) GTP_c0[c0] <-> (1) AMP_c0[c0] + (2) H+_c0[c0] + (1) Guanosine 5'-triphosphate,3'-diphosphate_c0[c0]	0	0	-1000	0	1000
rxn00799_c0	-	Cytosol_0	GCF_000331695.1.CDS.229	(S)-malate hydro-lyase (fumarate-forming)_c0		(1) cpd00130[c0] <-> (1) cpd00001[c0] + (1) cpd00106[c0]	(1) L-Malate_c0[c0] <-> (1) H2O_c0[c0] + (1) Fumarate_c0[c0]	-125.732	-355.096	-1000	-12.5732	1000
rxn01977_c0	-	Cytosol_0	GCF_000331695.1.CDS.864	alpha-D-Glucose 6-phosphate ketol-isomerase_c0		(1) cpd00079[c0] <-> (1) cpd00863[c0]	(1) D-glucose-6-phosphate_c0[c0] <-> (1) beta-D-Glucose 6-phosphate_c0[c0]	0	-1000	-1000	999.895	1000
rxn02405_c0	>	Cytosol_0	GCF_000331695.1.CDS.945	CTP:3-deoxy-D-manno-octulosonate cytidylyltransferase_c0		(1) cpd00052[c0] + (1) cpd00875[c0] -> (1) cpd00012[c0] + (1) cpd00067[c0] + (1) cpd02546[c0]	(1) CTP_c0[c0] + (1) KDO_c0[c0] -> (1) PPi_c0[c0] + (1) H+_c0[c0] + (1) CMP-KDO_c0[c0]	0.627748	0.0627748	0	0.627748	1000
rxn00011_c0	<	Cytosol_0	(GCF_000331695.1.CDS.1874 and GCF_000331695.1.CDS.1037)	pyruvate:thiamin diphosphate acetaldehydetransferase (decarboxylating)_c0		(1) cpd00011[c0] + (1) cpd03049[c0] <- (1) cpd00020[c0] + (1) cpd00056[c0] + (1) cpd00067[c0]	(1) CO2_c0[c0] + (1) 2-Hydroxyethyl-ThPP_c0[c0] <- (1) Pyruvate_c0[c0] + (1) TPP_c0[c0] + (1) H+_c0[c0]	-34.5006	-37.9948	-1000	-3.45006	0
rxn07430_c0	>	Cytosol_0	(GCF_000331695.1.CDS.1248 and GCF_000331695.1.CDS.1248)	R07599_c0		(1) cpd00056[c0] + (1) cpd00067[c0] + (1) cpd00123[c0] -> (1) cpd00011[c0] + (1) cpd14700[c0]	(1) TPP_c0[c0] + (1) H+_c0[c0] + (1) 3-Methyl-2-oxobutanoate_c0[c0] -> (1) CO2_c0[c0] + (1) 2-Methyl-1-hydroxypropyl-TPP_c0[c0]	0	0	0	0	1000
rxn02200_c0	-	Cytosol_0	GCF_000331695.1.CDS.1105	2-amino-4-hydroxy-6-hydroxymethyl-7,8-dihydropteridine:4-aminobenzoate 2-amino-4-hydroxydihydropteridine-6-methenyltransferase_c0		(1) cpd00443[c0] + (1) cpd00954[c0] <-> (1) cpd00001[c0] + (1) cpd00683[c0]	(1) ABEE_c0[c0] + (1) 6-hydroxymethyl dihydropterin_c0[c0] <-> (1) H2O_c0[c0] + (1) Dihydropteroate_c0[c0]	0	-639.784	-1000	0	1000
rxn05528_c0	>	Cytosol_0	(GCF_000331695.1.CDS.1786 or GCF_000331695.1.CDS.56)	Copper-transporting ATPase_c0		(1) cpd00001[c0] + (1) cpd00002[c0] + (1) cpd00058[c0] -> (1) cpd00008[c0] + (1) cpd00009[c0] + (1) cpd00058[e0] + (1) cpd00067[c0]	(1) H2O_c0[c0] + (1) ATP_c0[c0] + (1) Cu2+_c0[c0] -> (1) ADP_c0[c0] + (1) Phosphate_c0[c0] + (1) Cu2+_e0[e0] + (1) H+_c0[c0]	0	0	0	543.024	1000
rxn00791_c0	<	Cytosol_0	GCF_000331695.1.CDS.1404	N-(5-Phospho-D-ribosyl)anthranilate:pyrophosphate phosphoribosyl-transferase_c0		(1) cpd00012[c0] + (1) cpd00067[c0] + (1) cpd02642[c0] <- (1) cpd00093[c0] + (1) cpd00103[c0]	(1) PPi_c0[c0] + (1) H+_c0[c0] + (1) N-5-phosphoribosyl-anthranilate_c0[c0] <- (1) Anthranilate_c0[c0] + (1) PRPP_c0[c0]	-0.394912	-0.394912	-1000	-0.0394912	0
rxn00365_c0	-	Cytosol_0	GCF_000331695.1.CDS.1381	ATP:cytidine 5'-phosphotransferase_c0		(1) cpd00002[c0] + (1) cpd00367[c0] <-> (1) cpd00008[c0] + (1) cpd00046[c0] + (1) cpd00067[c0]	(1) ATP_c0[c0] + (1) Cytidine_c0[c0] <-> (1) ADP_c0[c0] + (1) CMP_c0[c0] + (1) H+_c0[c0]	0	-1000	-1000	1000	1000
rxn01827_c0	-	Cytosol_0	GCF_000331695.1.CDS.963	4-Hydroxyphenylpyruvate:oxygen oxidoreductase (hydroxylating,decarboxylating)_c0		(1) cpd00007[c0] + (1) cpd00868[c0] <-> (1) cpd00011[c0] + (1) cpd00426[c0]	(1) O2_c0[c0] + (1) p-hydroxyphenylpyruvate_c0[c0] <-> (1) CO2_c0[c0] + (1) Homogentisate_c0[c0]	0	0	-1000	0	1000
rxn00358_c0	-	Cytosol_0	GCF_000331695.1.CDS.117	UDP-D-galactopyranose furanomutase_c0		(1) cpd00043[c0] <-> (1) cpd02338[c0]	(1) UDP-galactose_c0[c0] <-> (1) UDP-D-galacto-1,4-furanose_c0[c0]	0	0	-1000	0	1000
rxn05312_c0	<	Cytosol_0	(GCF_000331695.1.CDS.1122 or GCF_000331695.1.CDS.231)	Inorganic phosphate transporter_c0		(1) cpd00009[e0] + (1) cpd00067[e0] <- (1) cpd00009[c0] + (1) cpd00067[c0]	(1) Phosphate_e0[e0] + (1) H+_e0[e0] <- (1) Phosphate_c0[c0] + (1) H+_c0[c0]	-93.2324	-99.3232	-1000	0	0
rxn08975_c0	>	Cytosol_0	GCF_000331695.1.CDS.1220	dihydronicotinamide adenine dinucleotide-coenzyme Q reductase_c0		(1) cpd00004[c0] + (1) cpd00067[c0] + (1) cpd15560[c0] -> (1) cpd00003[c0] + (1) cpd15561[c0]	(1) NADH_c0[c0] + (1) H+_c0[c0] + (1) Ubiquinone-8_c0[c0] -> (1) NAD_c0[c0] + (1) Ubiquinol-8_c0[c0]	0	0	0	1000	1000
rxn01646_c0	-	Cytosol_0	(GCF_000331695.1.CDS.965 or GCF_000331695.1.CDS.1423)	N-Ribosylnicotinamide:orthophosphate ribosyltransferase_c0		(1) cpd00009[c0] + (1) cpd02016[c0] <-> (1) cpd00067[c0] + (1) cpd00133[c0] + (1) cpd00475[c0]	(1) Phosphate_c0[c0] + (1) N-Ribosylnicotinamide_c0[c0] <-> (1) H+_c0[c0] + (1) Nicotinamide_c0[c0] + (1) Ribose 1-phosphate_c0[c0]	0	0	-1000	0	1000
rxn03243_c0	-	Cytosol_0	GCF_000331695.1.CDS.1587	Decanoyl-CoA:acetyl-CoA C-acyltransferase_c0		(1) cpd00022[c0] + (1) cpd03128[c0] <-> (1) cpd00010[c0] + (1) cpd03117[c0]	(1) Acetyl-CoA_c0[c0] + (1) Decanoyl-CoA_c0[c0] <-> (1) CoA_c0[c0] + (1) 3-Oxododecanoyl-CoA_c0[c0]	1.96819	0.196819	-1000	1.96819	1000
rxn01302_c0	-	Cytosol_0	(GCF_000331695.1.CDS.2047 or GCF_000331695.1.CDS.2046)	L-homoserine:NADP+ oxidoreductase_c0		(1) cpd00006[c0] + (1) cpd00227[c0] <-> (1) cpd00005[c0] + (1) cpd00067[c0] + (1) cpd00346[c0]	(1) NADP_c0[c0] + (1) L-Homoserine_c0[c0] <-> (1) NADPH_c0[c0] + (1) H+_c0[c0] + (1) L-Aspartate4-semialdehyde_c0[c0]	0	-1000	-1000	999.997	1000
rxn00101_c0	>	Cytosol_0	((GCF_000331695.1.CDS.701 and GCF_000331695.1.CDS.702 and GCF_000331695.1.CDS.703) or (GCF_000331695.1.CDS.707 and GCF_000331695.1.CDS.704 and GCF_000331695.1.CDS.705 and GCF_000331695.1.CDS.706))	Urea amidohydrolase_c0		(1) cpd00001[c0] + (2) cpd00067[c0] + (1) cpd00073[c0] -> (1) cpd00011[c0] + (2) cpd00013[c0]	(1) H2O_c0[c0] + (2) H+_c0[c0] + (1) Urea_c0[c0] -> (1) CO2_c0[c0] + (2) NH3_c0[c0]	0.0518127	0.00518127	0	0.0518127	1000
rxn00784_c0	-	Cytosol_0	GCF_000331695.1.CDS.1876	2-deoxy-D-ribose-5-phosphate acetaldehyde-lyase (D-glyceraldehyde-3-phosphate-forming)_c0		(1) cpd00510[c0] <-> (1) cpd00071[c0] + (1) cpd00102[c0]	(1) deoxyribose-5-phosphate_c0[c0] <-> (1) Acetaldehyde_c0[c0] + (1) Glyceraldehyde3-phosphate_c0[c0]	0	0	-1000	0	1000
rxn00368_c0	-	Cytosol_0	GCF_000331695.1.CDS.1381	UTP:cytidine 5'-phosphotransferase_c0		(1) cpd00062[c0] + (1) cpd00367[c0] <-> (1) cpd00014[c0] + (1) cpd00046[c0] + (1) cpd00067[c0]	(1) UTP_c0[c0] + (1) Cytidine_c0[c0] <-> (1) UDP_c0[c0] + (1) CMP_c0[c0] + (1) H+_c0[c0]	0	-1000	-1000	999.958	1000
rxn05393_c0	-	Cytosol_0	GCF_000331695.1.CDS.446	9-methyl-3-oxo-decanoyl-ACP:NADP+ oxidoreductase_c0		(1) cpd00005[c0] + (1) cpd00067[c0] + (1) cpd11529[c0] <-> (1) cpd00006[c0] + (1) cpd11530[c0]	(1) NADPH_c0[c0] + (1) H+_c0[c0] + (1) 9-methyl-3-oxo-decanoyl-ACP_c0[c0] <-> (1) NADP_c0[c0] + (1) 9-methyl-3-hydroxy-decanoyl-ACP_c0[c0]	0.712689	0.0712689	-1000	0.712689	1000
rxn02285_c0	-	Cytosol_0	GCF_000331695.1.CDS.456	UDP-N-acetylmuramate:NADP+ oxidoreductase_c0		(1) cpd00006[c0] + (1) cpd00773[c0] <-> (1) cpd00005[c0] + (1) cpd00067[c0] + (1) cpd02820[c0]	(1) NADP_c0[c0] + (1) UDP-MurNAc_c0[c0] <-> (1) NADPH_c0[c0] + (1) H+_c0[c0] + (1) UDP-N-acetylglucosamine enolpyruvate_c0[c0]	-0.209249	-0.209249	-1000	-0.0209249	1000
rxn05315_c0	-	Cytosol_0	(GCF_000331695.1.CDS.1793 or GCF_000331695.1.CDS.1782)	ZN2t4_c0		(1) cpd00034[c0] + (1) cpd00067[e0] + (1) cpd00205[e0] <-> (1) cpd00034[e0] + (1) cpd00067[c0] + (1) cpd00205[c0]	(1) Zn2+_c0[c0] + (1) H+_e0[e0] + (1) K+_e0[e0] <-> (1) Zn2+_e0[e0] + (1) H+_c0[c0] + (1) K+_c0[c0]	-0.0259064	-0.0259064	-1000	-0.00259064	1000
rxn02889_c0	-	Cytosol_0	(GCF_000331695.1.CDS.838 and Unknown)	3-Methylcrotonoyl-CoA:carbon-dioxide ligase (ADP-forming)_c0		(1) cpd00002[c0] + (1) cpd00242[c0] + (1) cpd01966[c0] <-> (1) cpd00008[c0] + (1) cpd00009[c0] + (1) cpd00067[c0] + (1) cpd02068[c0]	(1) ATP_c0[c0] + (1) H2CO3_c0[c0] + (1) Dimethylacryloyl-CoA_c0[c0] <-> (1) ADP_c0[c0] + (1) Phosphate_c0[c0] + (1) H+_c0[c0] + (1) 3-Methylglutaconyl-CoA_c0[c0]	0	0	-1000	0	1000
rxn00290_c0	-	Cytosol_0	(GCF_000331695.1.CDS.1309 or GCF_000331695.1.CDS.1310)	succinyl-CoA:acetoacetate CoA-transferase_c0		(1) cpd00078[c0] + (1) cpd00142[c0] <-> (1) cpd00036[c0] + (1) cpd00279[c0]	(1) Succinyl-CoA_c0[c0] + (1) Acetoacetate_c0[c0] <-> (1) Succinate_c0[c0] + (1) Acetoacetyl-CoA_c0[c0]	-2.9235	-853.338	-1000	-0.29235	1000
rxn01987_c0	-	Cytosol_0	(GCF_000331695.1.CDS.935 or GCF_000331695.1.CDS.2069)	R02750_c0		(1) cpd00008[c0] + (1) cpd00067[c0] + (1) cpd00510[c0] <-> (1) cpd00002[c0] + (1) cpd01242[c0]	(1) ADP_c0[c0] + (1) H+_c0[c0] + (1) deoxyribose-5-phosphate_c0[c0] <-> (1) ATP_c0[c0] + (1) Thyminose_c0[c0]	0	0	-1000	0	1000
rxn09310_c0	>	Cytosol_0	(GCF_000331695.1.CDS.1149 and Unknown and Unknown and Unknown and Unknown and Unknown)	thiazole phosphate synthesis_c0		(1) cpd00002[c0] + (1) cpd00069[c0] + (1) cpd00084[c0] + (1) cpd08289[c0] -> (1) cpd00001[c0] + (1) cpd00011[c0] + (1) cpd00012[c0] + (1) cpd00018[c0] + (1) cpd00035[c0] + (2) cpd00067[c0] + (1) cpd02654[c0] + (1) cpd15378[c0]	(1) ATP_c0[c0] + (1) L-Tyrosine_c0[c0] + (1) L-Cysteine_c0[c0] + (1) 1-deoxy-D-xylulose5-phosphate_c0[c0] -> (1) H2O_c0[c0] + (1) CO2_c0[c0] + (1) PPi_c0[c0] + (1) AMP_c0[c0] + (1) L-Alanine_c0[c0] + (2) H+_c0[c0] + (1) 4-Methyl-5--2-phosphoethyl-thiazole_c0[c0] + (1) 4-Hydroxy-benzylalcohol_c0[c0]	0	0	0	0	1000
rxn01213_c0	-	Cytosol_0	(GCF_000331695.1.CDS.1145 and Unknown and Unknown and Unknown)	GPPSYN-RXN_c0		(1) cpd00113[c0] + (1) cpd00202[c0] <-> (1) cpd00012[c0] + (1) cpd00067[c0] + (1) cpd00283[c0]	(1) Isopentenyldiphosphate_c0[c0] + (1) DMAPP_c0[c0] <-> (1) PPi_c0[c0] + (1) H+_c0[c0] + (1) Geranyldiphosphate_c0[c0]	0.286969	0.0286969	-1000	0.286969	1000
rxn00459_c0	-	Cytosol_0	GCF_000331695.1.CDS.747	2-phospho-D-glycerate hydro-lyase (phosphoenolpyruvate-forming)_c0		(1) cpd00482[c0] <-> (1) cpd00001[c0] + (1) cpd00061[c0]	(1) 2-Phospho-D-glycerate_c0[c0] <-> (1) H2O_c0[c0] + (1) Phosphoenolpyruvate_c0[c0]	-26.9569	-1000	-1000	-2.69569	1000
rxn00770_c0	-	Cytosol_0	GCF_000331695.1.CDS.348	ATP:D-ribose-5-phosphate diphosphotransferase_c0		(1) cpd00002[c0] + (1) cpd00101[c0] <-> (1) cpd00018[c0] + (1) cpd00067[c0] + (1) cpd00103[c0]	(1) ATP_c0[c0] + (1) ribose-5-phosphate_c0[c0] <-> (1) AMP_c0[c0] + (1) H+_c0[c0] + (1) PRPP_c0[c0]	50.1091	2.5625	-1000	293.23	1000
rxn01314_c0	-	Cytosol_0	GCF_000331695.1.CDS.318	5,6,7,8-tetrahydrobiopterin:NADP+ oxidoreductase_c0		(1) cpd00005[c0] + (1) cpd00067[c0] + (1) cpd00231[c0] <-> (1) cpd00006[c0] + (1) cpd00233[c0]	(1) NADPH_c0[c0] + (1) H+_c0[c0] + (1) Dihydrobiopterin_c0[c0] <-> (1) NADP_c0[c0] + (1) Tetrahydrobiopterin_c0[c0]	0	-1000	-1000	1000	1000
rxn05436_c0	>	Cytosol_0	GCF_000331695.1.CDS.1591	10-methyl-trans-dodec-2-enoyl-ACP:NAD+ oxidoreductase (A-specific)_c0		(1) cpd00004[c0] + (1) cpd00067[c0] + (1) cpd11510[c0] -> (1) cpd00003[c0] + (1) cpd11511[c0]	(1) NADH_c0[c0] + (1) H+_c0[c0] + (1) 10-methyl-trans-dodec-2-enoyl-ACP_c0[c0] -> (1) NAD_c0[c0] + (1) 10-methyl-dodecanoyl-ACP_c0[c0]	0.712689	0.0712689	0	0.712689	1000
rxn05195_c0	>	Cytosol_0	Unknown	ATP phosphohydrolase (ferric-ion-transporting)_c0		(1) cpd00001[c0] + (1) cpd00002[c0] + (1) cpd10516[e0] -> (1) cpd00008[c0] + (1) cpd00009[c0] + (1) cpd00067[c0] + (1) cpd10516[c0]	(1) H2O_c0[c0] + (1) ATP_c0[c0] + (1) fe3_e0[e0] -> (1) ADP_c0[c0] + (1) Phosphate_c0[c0] + (1) H+_c0[c0] + (1) fe3_c0[c0]	0.0777191	0	0	0.0777191	1000
rxn05209_c0	-	Cytosol_0	GCF_000331695.1.CDS.1414	TRANS-RXNBWI-115525.ce.maizeexp.NA+_c0		(1) cpd00067[c0] + (1) cpd00971[e0] <-> (1) cpd00067[e0] + (1) cpd00971[c0]	(1) H+_c0[c0] + (1) Na+_e0[e0] <-> (1) H+_e0[e0] + (1) Na+_c0[c0]	0	-1000	-1000	991.928	1000
rxn06377_c0	>	Cytosol_0	GCF_000331695.1.CDS.919	glycine:lipoylprotein oxidoreductase (decarboxylating and acceptor-aminomethylating)_c0		(1) cpd00033[c0] + (1) cpd00067[c0] + (1) cpd12005[c0] -> (1) cpd00011[c0] + (1) cpd11830[c0]	(1) Glycine_c0[c0] + (1) H+_c0[c0] + (1) Lipoylprotein_c0[c0] -> (1) CO2_c0[c0] + (1) S-Aminomethyldihydrolipoylprotein_c0[c0]	0	0	0	44.8431	1000
rxn10234_c0	-	Cytosol_0	GCF_000331695.1.CDS.550	isotetradecanoyl-phosphatidylserine decarboxylase_c0		(2) cpd00067[c0] + (1) cpd15691[c0] <-> (1) cpd00011[c0] + (1) cpd15697[c0]	(2) H+_c0[c0] + (1) Diisotetradecanoylphosphatidylserine_c0[c0] <-> (1) CO2_c0[c0] + (1) Diisotetradecanoylphosphatidylethanolamine_c0[c0]	0	0	-1000	0	1000
rxn00175_c0	-	Cytosol_0	GCF_000331695.1.CDS.1331	Acetate:CoA ligase (AMP-forming)_c0		(1) cpd00002[c0] + (1) cpd00010[c0] + (1) cpd00029[c0] <-> (1) cpd00012[c0] + (1) cpd00018[c0] + (1) cpd00022[c0] + (1) cpd00067[c0]	(1) ATP_c0[c0] + (1) CoA_c0[c0] + (1) Acetate_c0[c0] <-> (1) PPi_c0[c0] + (1) AMP_c0[c0] + (1) Acetyl-CoA_c0[c0] + (1) H+_c0[c0]	0.418499	0.0418499	-1000	0.418499	1000
rxn10310_c0	-	Cytosol_0	GCF_000331695.1.CDS.388	isoheptadecanoyl-lipoteichoic acid synthesis (n-24), linked, N-acetylglucosamine substituted_c0		(24) cpd00037[c0] + (1) cpd15749[c0] <-> (24) cpd00014[c0] + (1) cpd15767[c0]	(24) UDP-N-acetylglucosamine_c0[c0] + (1) Isoheptadecanoyllipoteichoic acid (n-24), linked, unsubstituted_c0[c0] <-> (24) UDP_c0[c0] + (1) Isoheptadecanoyllipoteichoic acid (n-24), linked, N-acetyl-D-glucosamine_c0[c0]	0	0	-1000	0	1000
rxn01143_c0	-	Cytosol_0	GCF_000331695.1.CDS.449	ATP:thymidine 5'-phosphotransferase_c0		(1) cpd00002[c0] + (1) cpd00184[c0] <-> (1) cpd00008[c0] + (1) cpd00067[c0] + (1) cpd00298[c0]	(1) ATP_c0[c0] + (1) Thymidine_c0[c0] <-> (1) ADP_c0[c0] + (1) H+_c0[c0] + (1) dTMP_c0[c0]	-3.51782	-78.258	-1000	1000	1000
rxn01647_c0	-	Cytosol_0	(GCF_000331695.1.CDS.965 or GCF_000331695.1.CDS.1423)	Nicotinate D-ribonucleoside:orthophosphate ribosyltransferase_c0		(1) cpd00009[c0] + (1) cpd03471[c0] <-> (1) cpd00067[c0] + (1) cpd00218[c0] + (1) cpd00475[c0]	(1) Phosphate_c0[c0] + (1) Nicotinate D-ribonucleoside_c0[c0] <-> (1) H+_c0[c0] + (1) Niacin_c0[c0] + (1) Ribose 1-phosphate_c0[c0]	0	0	-1000	20.3644	1000
rxn05618_c0	>	Cytosol_0	GCF_000331695.1.CDS.954	manganese transport in via proton symport_c0		(1) cpd00030[e0] + (1) cpd00067[e0] -> (1) cpd00030[c0] + (1) cpd00067[c0]	(1) Mn2+_e0[e0] + (1) H+_e0[e0] -> (1) Mn2+_c0[c0] + (1) H+_c0[c0]	0.0259064	0.00259064	0	0.0259064	1000
rxn10474_c0	-	Cytosol_0	GCF_000331695.1.CDS.1634	cobalt (Co+2) transport via diffusion (extracellular to periplasm)_c0		(1) cpd00149[c0] <-> (1) cpd00149[e0]	(1) Co2+_c0[c0] <-> (1) Co2+_e0[e0]	-0.0259064	-0.0259064	-1000	-0.00259064	1000
rxn00260_c0	-	Cytosol_0	(GCF_000331695.1.CDS.1539 or GCF_000331695.1.CDS.487 or GCF_000331695.1.CDS.943)	L-Aspartate:2-oxoglutarate aminotransferase_c0		(1) cpd00024[c0] + (1) cpd00041[c0] <-> (1) cpd00023[c0] + (1) cpd00032[c0]	(1) 2-Oxoglutarate_c0[c0] + (1) L-Aspartate_c0[c0] <-> (1) L-Glutamate_c0[c0] + (1) Oxaloacetate_c0[c0]	-54.1519	-279.499	-1000	-2.95972	1000
rxn05204_c0	-	Cytosol_0	GCF_000331695.1.CDS.1685	TRANS-RXNBWI-115572.ce.maizeexp.GUANOSINE_c0		(1) cpd00067[e0] + (1) cpd00311[e0] <-> (1) cpd00067[c0] + (1) cpd00311[c0]	(1) H+_e0[e0] + (1) Guanosine_e0[e0] <-> (1) H+_c0[c0] + (1) Guanosine_c0[c0]	0.0938396	-20.3463	-1000	100	1000
rxn00461_c0	-	Cytosol_0	GCF_000331695.1.CDS.463	Phosphoenolpyruvate:UDP-N-acetyl-D-glucosamine 1-carboxyvinyl-transferase_c0		(1) cpd00037[c0] + (1) cpd00061[c0] <-> (1) cpd00009[c0] + (1) cpd02820[c0]	(1) UDP-N-acetylglucosamine_c0[c0] + (1) Phosphoenolpyruvate_c0[c0] <-> (1) Phosphate_c0[c0] + (1) UDP-N-acetylglucosamine enolpyruvate_c0[c0]	0.209249	0.0209249	-1000	0.209249	1000
rxn10473_c0	-	Cytosol_0	GCF_000331695.1.CDS.1165	chloride (Cl-1) transport via diffusion (extracellular to periplasm)_c0		(1) cpd00099[c0] <-> (1) cpd00099[e0]	(1) Cl-_c0[c0] <-> (1) Cl-_e0[e0]	-0.0259064	-0.0259064	-1000	-0.00259064	1000
rxn00669_c0	-	Cytosol_0	(GCF_000331695.1.CDS.1331 and Unknown)	Propanoate:CoA ligase (ADP-forming)_c0		(1) cpd00002[c0] + (1) cpd00010[c0] + (1) cpd00141[c0] <-> (1) cpd00008[c0] + (1) cpd00009[c0] + (1) cpd00086[c0]	(1) ATP_c0[c0] + (1) CoA_c0[c0] + (1) Propionate_c0[c0] <-> (1) ADP_c0[c0] + (1) Phosphate_c0[c0] + (1) Propionyl-CoA_c0[c0]	0	0	-1000	0	1000
rxn05247_c0	>	Cytosol_0	(GCF_000331695.1.CDS.1232 or GCF_000331695.1.CDS.983)	FACOAL140(ISO)_c0		(1) cpd00002[c0] + (1) cpd00010[c0] + (1) cpd11430[c0] -> (1) cpd00012[c0] + (1) cpd00018[c0] + (1) cpd11435[c0]	(1) ATP_c0[c0] + (1) CoA_c0[c0] + (1) fa1_c0[c0] -> (1) PPi_c0[c0] + (1) AMP_c0[c0] + (1) fa1coa_c0[c0]	0	0	0	0	1000
rxn00858_c0	>	Cytosol_0	GCF_000331695.1.CDS.1917	Agmatine amidinohydrolase_c0		(1) cpd00001[c0] + (1) cpd00152[c0] -> (1) cpd00073[c0] + (1) cpd00118[c0]	(1) H2O_c0[c0] + (1) Agmatine_c0[c0] -> (1) Urea_c0[c0] + (1) Putrescine_c0[c0]	0.0518127	0.00518127	0	0.0518127	1000
rxn03136_c0	-	Cytosol_0	GCF_000331695.1.CDS.1241	1-(5'-Phosphoribosyl)-5-amino-4-(N-succinocarboxamide)-imidazole AMP-lyase_c0		(1) cpd02921[c0] <-> (1) cpd00067[c0] + (1) cpd00106[c0] + (1) cpd02851[c0]	(1) SAICAR_c0[c0] <-> (1) H+_c0[c0] + (1) Fumarate_c0[c0] + (1) AICAR_c0[c0]	2.2619	0.22619	-1000	21.038	1000
rxn00222_c0	>	Cytosol_0	GCF_000331695.1.CDS.2061	cellobiose glucohydrolase_c0		(1) cpd00001[c0] + (1) cpd00158[c0] -> (2) cpd00027[c0]	(1) H2O_c0[c0] + (1) CELB_c0[c0] -> (2) D-Glucose_c0[c0]	0	0	0	0	1000
rxn10229_c0	>	Cytosol_0	GCF_000331695.1.CDS.1080	isopentadecanoyl-CDPdiacylglycerol-serine O-phosphatidyltransferase_c0		(1) cpd00054[c0] + (1) cpd15686[c0] -> (1) cpd00046[c0] + (2) cpd00067[c0] + (1) cpd15692[c0]	(1) L-Serine_c0[c0] + (1) CDP-1,2-diisopentadecanoylglycerol_c0[c0] -> (1) CMP_c0[c0] + (2) H+_c0[c0] + (1) Diisopentadecanoylphosphatidylserine_c0[c0]	0	0	0	0	1000
rxn01387_c0	-	Cytosol_0	GCF_000331695.1.CDS.1445	Isocitrate:NADP+ oxidoreductase_c0		(1) cpd00006[c0] + (1) cpd00260[c0] <-> (1) cpd00005[c0] + (1) cpd00067[c0] + (1) cpd03187[c0]	(1) NADP_c0[c0] + (1) Isocitrate_c0[c0] <-> (1) NADPH_c0[c0] + (1) H+_c0[c0] + (1) Oxalosuccinate_c0[c0]	0	0	-1000	30.4851	1000
rxn02937_c0	-	Cytosol_0	GCF_000331695.1.CDS.1456	2-(Formamido)-N1-(5-phosphoribosyl)acetamidine cyclo-ligase (ADP-forming)_c0		(1) cpd00002[c0] + (1) cpd02826[c0] <-> (1) cpd00008[c0] + (1) cpd00009[c0] + (1) cpd00067[c0] + (1) cpd02140[c0]	(1) ATP_c0[c0] + (1) 5'-Phosphoribosylformylglycinamidine_c0[c0] <-> (1) ADP_c0[c0] + (1) Phosphate_c0[c0] + (1) H+_c0[c0] + (1) AIR_c0[c0]	2.2619	0.22619	-1000	21.038	1000
rxn08088_c0	>	Cytosol_0	GCF_000331695.1.CDS.90	1-octadecanoyl-sn-glycerol 3-phosphate O-acyltransferase (n-C18:0)_c0		(2) cpd00067[c0] + (1) cpd15268[c0] + (1) cpd15329[c0] -> (1) cpd11493[c0] + (1) cpd15526[c0]	(2) H+_c0[c0] + (1) Octadecanoyl-ACP_c0[c0] + (1) 1-octadecanoyl-sn-glycerol 3-phosphate_c0[c0] -> (1) ACP_c0[c0] + (1) 1,2-dioctadecanoyl-sn-glycerol 3-phosphate_c0[c0]	0	0	0	0	1000
rxn00350_c0	-	Cytosol_0	GCF_000331695.1.CDS.1413	glutathione gamma-glutamylaminopeptidase_c0		(1) cpd00001[c0] + (1) cpd00042[c0] <-> (1) cpd00023[c0] + (1) cpd01017[c0]	(1) H2O_c0[c0] + (1) GSH_c0[c0] <-> (1) L-Glutamate_c0[c0] + (1) Cys-Gly_c0[c0]	-0.0259064	-0.0259064	-1000	-0.00259064	1000
rxn03137_c0	-	Cytosol_0	(GCF_000331695.1.CDS.1359 and GCF_000331695.1.CDS.1359)	10-Formyltetrahydrofolate:5'-phosphoribosyl-5-amino-4-imidazolecarboxamide formyltransferase_c0		(1) cpd00201[c0] + (1) cpd02851[c0] <-> (1) cpd00087[c0] + (1) cpd02884[c0]	(1) 10-Formyltetrahydrofolate_c0[c0] + (1) AICAR_c0[c0] <-> (1) Tetrahydrofolate_c0[c0] + (1) FAICAR_c0[c0]	2.2619	0.22619	-1000	21.038	1000
rxn10343_c0	>	Cytosol_0	GCF_000331695.1.CDS.1786	Mercury (Hg+2) ABC transporter (periplasm)_c0		(1) cpd00001[c0] + (1) cpd00002[c0] + (1) cpd00531[c0] -> (1) cpd00008[c0] + (1) cpd00009[c0] + (1) cpd00067[c0] + (1) cpd00531[e0]	(1) H2O_c0[c0] + (1) ATP_c0[c0] + (1) Hg2+_c0[c0] -> (1) ADP_c0[c0] + (1) Phosphate_c0[c0] + (1) H+_c0[c0] + (1) Hg2+_e0[e0]	0	0	0	0	1000
rxn08087_c0	>	Cytosol_0	GCF_000331695.1.CDS.90	1-hexadec-7-enoyl-sn-glycerol 3-phosphate O-acyltransferase (n-C16:1)_c0		(1) cpd00067[c0] + (1) cpd15239[c0] + (1) cpd15326[c0] -> (1) cpd11493[c0] + (1) cpd15525[c0]	(1) H+_c0[c0] + (1) Hexadecenoyl-ACP_c0[c0] + (1) 1-hexadec-9-enoyl-sn-glycerol 3-phosphate_c0[c0] -> (1) ACP_c0[c0] + (1) 1,2-dihexadec-9-enoyl-sn-glycerol 3-phosphate_c0[c0]	0	0	0	0	1000
rxn08312_c0	-	Cytosol_0	GCF_000331695.1.CDS.549	CDP-diacylglycerol synthetase (n-C18:1)_c0		(1) cpd00052[c0] + (1) cpd15527[c0] <-> (1) cpd00012[c0] + (1) cpd00067[c0] + (1) cpd15420[c0]	(1) CTP_c0[c0] + (1) 1,2-dioctadec-11-enoyl-sn-glycerol 3-phosphate_c0[c0] <-> (1) PPi_c0[c0] + (1) H+_c0[c0] + (1) CDP-1,2-dioctadec-11-enoylglycerol_c0[c0]	0	0	-1000	0	1000
rxn00952_c0	>	Cytosol_0	GCF_000331695.1.CDS.2048	O-acetyl-L-homoserine:hydrogen sulfide S-(3-amino-3-carboxypropyl)transferase_c0		(1) cpd00239[c0] + (1) cpd00790[c0] -> (1) cpd00029[c0] + (1) cpd00135[c0]	(1) H2S_c0[c0] + (1) O-Acetyl-L-homoserine_c0[c0] -> (1) Acetate_c0[c0] + (1) Homocysteine_c0[c0]	0	0	0	0	1000
rxn00161_c0	>	Cytosol_0	GCF_000331695.1.CDS.83	(S)-Malate:NADP+ oxidoreductase(oxaloacetate-decarboxylating)_c0		(1) cpd00006[c0] + (1) cpd00130[c0] -> (1) cpd00005[c0] + (1) cpd00011[c0] + (1) cpd00020[c0]	(1) NADP_c0[c0] + (1) L-Malate_c0[c0] -> (1) NADPH_c0[c0] + (1) CO2_c0[c0] + (1) Pyruvate_c0[c0]	0	0	0	1000	1000
rxn01961_c0	>	Cytosol_0	(GCF_000331695.1.CDS.1202 or GCF_000331695.1.CDS.1201)	Xanthosine 5'-phosphate phosphohydrolase_c0		(1) cpd00001[c0] + (1) cpd00497[c0] -> (1) cpd00009[c0] + (1) cpd01217[c0]	(1) H2O_c0[c0] + (1) XMP_c0[c0] -> (1) Phosphate_c0[c0] + (1) Xanthosine_c0[c0]	0	0	0	20.3644	1000
rxn10226_c0	>	Cytosol_0	GCF_000331695.1.CDS.1080	isoheptadecanoyl-CDPdiacylglycerol-serine O-phosphatidyltransferase_c0		(1) cpd00054[c0] + (1) cpd15683[c0] -> (1) cpd00046[c0] + (2) cpd00067[c0] + (1) cpd15689[c0]	(1) L-Serine_c0[c0] + (1) CDP-1,2-diisoheptadecanoylglycerol_c0[c0] -> (1) CMP_c0[c0] + (2) H+_c0[c0] + (1) Diisoheptadecanoylphosphatidylserine_c0[c0]	0.0890861	0.00890861	0	0.0890861	1000
rxn09978_c0	-	Cytosol_0	GCF_000331695.1.CDS.2061	beta-glucosidase (methyl-alpha-D-glucoside)_c0		(1) cpd00001[c0] + (1) cpd15584[c0] <-> (1) cpd00027[c0] + (1) cpd00116[c0]	(1) H2O_c0[c0] + (1) alpha-Methyl-D-glucoside_c0[c0] <-> (1) D-Glucose_c0[c0] + (1) Methanol_c0[c0]	0	0	-1000	0	1000
rxn08040_c0	-	Cytosol_0	GCF_000331695.1.CDS.388	UDP-N-acetyl-D-glucosamine:undecaprenyl-phosphate N-acetyl-D-glucosamine phosphotransferase_c0		(1) cpd00037[c0] + (1) cpd00286[c0] <-> (1) cpd00091[c0] + (1) cpd00946[c0]	(1) UDP-N-acetylglucosamine_c0[c0] + (1) Undecaprenylphosphate_c0[c0] <-> (1) UMP_c0[c0] + (1) Undecaprenyl diphospho N-acetyl-glucosamine_c0[c0]	0	0	-1000	0	1000
rxn09211_c0	>	Cytosol_0	GCF_000331695.1.CDS.1080	Phosphatidylserine syntase (n-C18:1)_c0		(1) cpd00054[c0] + (1) cpd15420[c0] -> (1) cpd00046[c0] + (2) cpd00067[c0] + (1) cpd15558[c0]	(1) L-Serine_c0[c0] + (1) CDP-1,2-dioctadec-11-enoylglycerol_c0[c0] -> (1) CMP_c0[c0] + (2) H+_c0[c0] + (1) phosphatidylserine dioctadec-11-enoyl_c0[c0]	0	0	0	0	1000
rxn01800_c0	>	Cytosol_0	GCF_000331695.1.CDS.1294	Deoxycytidine aminohydrolase_c0		(1) cpd00001[c0] + (1) cpd00067[c0] + (1) cpd00654[c0] -> (1) cpd00013[c0] + (1) cpd00412[c0]	(1) H2O_c0[c0] + (1) H+_c0[c0] + (1) Deoxycytidine_c0[c0] -> (1) NH3_c0[c0] + (1) Deoxyuridine_c0[c0]	0	0	0	133.971	1000
rxn08309_c0	-	Cytosol_0	GCF_000331695.1.CDS.549	CDP-diacylglycerol synthetase (n-C16:0)_c0		(1) cpd00052[c0] + (1) cpd15524[c0] <-> (1) cpd00012[c0] + (1) cpd00067[c0] + (1) cpd15419[c0]	(1) CTP_c0[c0] + (1) 1,2-dihexadecanoyl-sn-glycerol 3-phosphate_c0[c0] <-> (1) PPi_c0[c0] + (1) H+_c0[c0] + (1) CDP-1,2-dihexadecanoylglycerol_c0[c0]	0	0	-1000	0	1000
rxn05379_c0	>	Cytosol_0	((GCF_000331695.1.CDS.1458 or GCF_000331695.1.CDS.1597 or GCF_000331695.1.CDS.1457) and (GCF_000331695.1.CDS.1829 or GCF_000331695.1.CDS.638))	12-methyl-tetra-decanoyl-ACP:malonyl-[acyl-carrier-protein] C-acyltransferase (decarboxylating)_c0		(1) cpd11492[c0] + (1) cpd11515[c0] -> (1) cpd00011[c0] + (1) cpd11493[c0] + (1) cpd11516[c0]	(1) Malonyl-acyl-carrierprotein-_c0[c0] + (1) 12-methyl-tetra-decanoyl-ACP_c0[c0] -> (1) CO2_c0[c0] + (1) ACP_c0[c0] + (1) 14-methyl-3-oxo-hexa-decanoyl-ACP_c0[c0]	0.712689	0.0712689	0	0.712689	1000
rxn02476_c0	-	Cytosol_0	GCF_000331695.1.CDS.859	Phosphoenolpyruvate:3-phosphoshikimate 5-O-(1-carboxyvinyl)-transferase_c0		(1) cpd00061[c0] + (1) cpd02030[c0] <-> (1) cpd00009[c0] + (1) cpd00932[c0]	(1) Phosphoenolpyruvate_c0[c0] + (1) 3-phosphoshikimate_c0[c0] <-> (1) Phosphate_c0[c0] + (1) 5-O--1-Carboxyvinyl-3-phosphoshikimate_c0[c0]	2.77504	0.277504	-1000	2.77504	1000
rxn01512_c0	-	Cytosol_0	GCF_000331695.1.CDS.1911	ATP:dTDP phosphotransferase_c0		(1) cpd00002[c0] + (1) cpd00297[c0] <-> (1) cpd00008[c0] + (1) cpd00357[c0]	(1) ATP_c0[c0] + (1) dTDP_c0[c0] <-> (1) ADP_c0[c0] + (1) TTP_c0[c0]	0.383523	-999.959	-1000	1000	1000
rxn03841_c0	>	Cytosol_0	(GCF_000331695.1.CDS.497 or GCF_000331695.1.CDS.1064)	4-amino-4-deoxychorismate pyruvate-lyase_c0		(1) cpd08210[c0] -> (1) cpd00020[c0] + (1) cpd00067[c0] + (1) cpd00443[c0]	(1) ADC_c0[c0] -> (1) Pyruvate_c0[c0] + (1) H+_c0[c0] + (1) ABEE_c0[c0]	0	0	0	0	1000
rxn04954_c0	-	Cytosol_0	GCF_000331695.1.CDS.1830	5-methyltetrahydrofolate:NAD+ oxidoreductase_c0		(1) cpd00003[c0] + (1) cpd00345[c0] <-> (1) cpd00004[c0] + (1) cpd00067[c0] + (1) cpd00125[c0]	(1) NAD_c0[c0] + (1) 5-Methyltetrahydrofolate_c0[c0] <-> (1) NADH_c0[c0] + (1) H+_c0[c0] + (1) 5-10-Methylenetetrahydrofolate_c0[c0]	-63.6151	-1000	-1000	999.982	1000
rxn06865_c0	<	Cytosol_0	GCF_000331695.1.CDS.1289	R05146_c0		(1) cpd03736[c0] + (1) cpd11493[c0] <- (1) cpd03586[c0] + (1) cpd11468[c0]	(1) Lauroyl-KDO2-lipid IV(A)_c0[c0] + (1) ACP_c0[c0] <- (1) kdo2-lipid iva_c0[c0] + (1) Dodecanoyl-ACP_c0[c0]	-0.209249	-0.209249	-1000	-0.0209249	0
rxn05517_c0	-	Cytosol_0	(GCF_000331695.1.CDS.1793 or GCF_000331695.1.CDS.1782)	cadminum transport out via antiport_c0		(1) cpd00067[e0] + (1) cpd00205[e0] + (1) cpd01012[c0] <-> (1) cpd00067[c0] + (1) cpd00205[c0] + (1) cpd01012[e0]	(1) H+_e0[e0] + (1) K+_e0[e0] + (1) Cd2+_c0[c0] <-> (1) H+_c0[c0] + (1) K+_c0[c0] + (1) Cd2+_e0[e0]	0	-1000	-1000	0	1000
rxn03249_c0	-	Cytosol_0	(GCF_000331695.1.CDS.1588 and GCF_000331695.1.CDS.1588)	(S)-hydroxyhexanoyl-CoA:NAD+ oxidoreductase_c0		(1) cpd00003[c0] + (1) cpd03122[c0] <-> (1) cpd00004[c0] + (1) cpd00067[c0] + (1) cpd03123[c0]	(1) NAD_c0[c0] + (1) (S)-Hydroxyhexanoyl-CoA_c0[c0] <-> (1) NADH_c0[c0] + (1) H+_c0[c0] + (1) 3-Oxohexanoyl-CoA_c0[c0]	-1.96819	-1.96819	-1000	-0.196819	1000
rxn00676_c0	-	Cytosol_0	GCF_000331695.1.CDS.1587	acetyl-CoA:propanoyl-CoA 2-C-acetyltransferase_c0		(1) cpd00022[c0] + (1) cpd00086[c0] <-> (1) cpd00010[c0] + (1) cpd02124[c0]	(1) Acetyl-CoA_c0[c0] + (1) Propionyl-CoA_c0[c0] <-> (1) CoA_c0[c0] + (1) 2-Methylacetoacetyl-CoA_c0[c0]	0	0	-1000	0	1000
rxn00713_c0	-	Cytosol_0	GCF_000331695.1.CDS.1381	GTP:uridine 5'-phosphotransferase_c0		(1) cpd00038[c0] + (1) cpd00249[c0] <-> (1) cpd00031[c0] + (1) cpd00067[c0] + (1) cpd00091[c0]	(1) GTP_c0[c0] + (1) Uridine_c0[c0] <-> (1) GDP_c0[c0] + (1) H+_c0[c0] + (1) UMP_c0[c0]	-0.418499	-1000	-1000	1000	1000
rxn04748_c0	>	Cytosol_0	GCF_000331695.1.CDS.1305	salicylate,NADH:oxygen oxidoreductase (1-hydroxylating,decarboxylating)_c0		(1) cpd00004[c0] + (1) cpd00007[c0] + (2) cpd00067[c0] + (1) cpd09806[c0] -> (1) cpd00001[c0] + (1) cpd00003[c0] + (1) cpd00011[c0] + (1) cpd04117[c0]	(1) NADH_c0[c0] + (1) O2_c0[c0] + (2) H+_c0[c0] + (1) m-Cresotic acid_c0[c0] -> (1) H2O_c0[c0] + (1) NAD_c0[c0] + (1) CO2_c0[c0] + (1) 4-Methylcatechol_c0[c0]	0	0	0	0	1000
rxn10218_c0	>	Cytosol_0	GCF_000331695.1.CDS.90	anteisopentadecanoyl-1-acylglycerol-3-phosphate O-acyltransferase_c0		(1) cpd11439[c0] + (1) cpd15675[c0] -> (1) cpd00010[c0] + (1) cpd00067[c0] + (1) cpd15681[c0]	(1) fa4coa_c0[c0] + (1) 1-anteisopentadecanoyl-sn-glycerol 3-phosphate_c0[c0] -> (1) CoA_c0[c0] + (1) H+_c0[c0] + (1) 1,2-dianteisopentadecanoyl-sn-glycerol 3-phosphate_c0[c0]	0	0	0	0	1000
rxn01257_c0	-	Cytosol_0	(GCF_000331695.1.CDS.1403 or GCF_000331695.1.CDS.1403 or GCF_000331695.1.CDS.498)	chorismate:L-glutamine aminotransferase_c0		(1) cpd00053[c0] + (1) cpd00216[c0] <-> (1) cpd00023[c0] + (1) cpd08210[c0]	(1) L-Glutamine_c0[c0] + (1) Chorismate_c0[c0] <-> (1) L-Glutamate_c0[c0] + (1) ADC_c0[c0]	0	0	-1000	0	1000
rxn09272_c0	-	Cytosol_0	(GCF_000331695.1.CDS.842 or (GCF_000331695.1.CDS.842 and GCF_000331695.1.CDS.843))	fumarate reductase complex (i.e. FRD, involved in anaerobic respiration, repressed in aerobic respiration)_c0		(1) cpd00036[c0] + (1) cpd15560[c0] <-> (1) cpd00106[c0] + (1) cpd15561[c0]	(1) Succinate_c0[c0] + (1) Ubiquinone-8_c0[c0] <-> (1) Fumarate_c0[c0] + (1) Ubiquinol-8_c0[c0]	75.07	-154.449	-1000	1000	1000
rxn00903_c0	-	Cytosol_0	GCF_000331695.1.CDS.1910	L-Valine:2-oxoglutarate aminotransferase_c0		(1) cpd00024[c0] + (1) cpd00156[c0] <-> (1) cpd00023[c0] + (1) cpd00123[c0]	(1) 2-Oxoglutarate_c0[c0] + (1) L-Valine_c0[c0] <-> (1) L-Glutamate_c0[c0] + (1) 3-Methyl-2-oxobutanoate_c0[c0]	0.0518127	0.00518127	-1000	0.0518127	1000
rxn00056_c0	-	Cytosol_0	GCF_000331695.1.CDS.172	Fe(II):oxygen oxidoreductase_c0		(1) cpd00007[c0] + (4) cpd00067[c0] + (4) cpd10515[c0] <-> (2) cpd00001[c0] + (4) cpd10516[c0]	(1) O2_c0[c0] + (4) H+_c0[c0] + (4) Fe2+_c0[c0] <-> (2) H2O_c0[c0] + (4) fe3_c0[c0]	-0.0129532	-0.0129532	-1000	0.00647533	1000
rxn00016_c0	>	Cytosol_0	GCF_000331695.1.CDS.97	chitobiose N-acetylglucosaminohydrolase_c0		(1) cpd00001[c0] + (1) cpd01157[c0] -> (2) cpd00122[c0]	(1) H2O_c0[c0] + (1) Chitobiose_c0[c0] -> (2) N-Acetyl-D-glucosamine_c0[c0]	0	0	0	0	1000
rxn02213_c0	>	Cytosol_0	GCF_000331695.1.CDS.425	3-Dehydroquinate hydro-lyase_c0		(1) cpd00699[c0] -> (1) cpd00001[c0] + (1) cpd01716[c0]	(1) 5-Dehydroquinate_c0[c0] -> (1) H2O_c0[c0] + (1) 3-Dehydroshikimate_c0[c0]	2.77504	0.277504	0	2.77504	1000
rxn05441_c0	>	Cytosol_0	GCF_000331695.1.CDS.1591	9-methyl-trans-dec-2-enoyl-ACP:NAD+ oxidoreductase (A-specific)_c0		(1) cpd00004[c0] + (1) cpd00067[c0] + (1) cpd11531[c0] -> (1) cpd00003[c0] + (1) cpd11532[c0]	(1) NADH_c0[c0] + (1) H+_c0[c0] + (1) 9-methyl-trans-dec-2-enoyl-ACP_c0[c0] -> (1) NAD_c0[c0] + (1) 9-methyl-decanoyl-ACP_c0[c0]	0.712689	0.0712689	0	0.712689	1000
rxn05454_c0	-	Cytosol_0	GCF_000331695.1.CDS.295	15-methyl-hexa-decanoyl-ACP:[acyl-carrier-protein] transferase_c0		(1) cpd00010[c0] + (2) cpd00067[c0] + (1) cpd11544[c0] <-> (1) cpd11432[c0] + (1) cpd11493[c0]	(1) CoA_c0[c0] + (2) H+_c0[c0] + (1) 15-methyl-hexa-decanoyl-ACP_c0[c0] <-> (1) fa11coa_c0[c0] + (1) ACP_c0[c0]	0.712689	0.0712689	-1000	0.712689	1000
rxn01127_c0	-	Cytosol_0	GCF_000331695.1.CDS.1572	ATP:dAMP phosphotransferase_c0		(1) cpd00002[c0] + (1) cpd00067[c0] + (1) cpd00294[c0] <-> (1) cpd00008[c0] + (1) cpd00177[c0]	(1) ATP_c0[c0] + (1) H+_c0[c0] + (1) dAMP_c0[c0] <-> (1) ADP_c0[c0] + (1) dADP_c0[c0]	0.174274	-20.7944	-1000	0.174274	1000
rxn05445_c0	>	Cytosol_0	GCF_000331695.1.CDS.1591	4-methyl-trans-pent-2-enoyl-ACP:NAD+ oxidoreductase (A-specific)_c0		(1) cpd00004[c0] + (1) cpd00067[c0] + (1) cpd11548[c0] -> (1) cpd00003[c0] + (1) cpd11549[c0]	(1) NADH_c0[c0] + (1) H+_c0[c0] + (1) 4-methyl-trans-pent-2-enoyl-ACP_c0[c0] -> (1) NAD_c0[c0] + (1) 4-methyl-pentanoyl-ACP_c0[c0]	0	0	0	0	1000
rxn05341_c0	-	Cytosol_0	GCF_000331695.1.CDS.446	(3R)-3-Hydroxyoctanoyl-[acyl-carrier-protein]:NADP+ oxidoreductase_c0		(1) cpd00006[c0] + (1) cpd11483[c0] <-> (1) cpd00005[c0] + (1) cpd00067[c0] + (1) cpd11490[c0]	(1) NADP_c0[c0] + (1) (R)-3-Hydroxyoctanoyl-[acyl-carrier protein]_c0[c0] <-> (1) NADPH_c0[c0] + (1) H+_c0[c0] + (1) 3-oxooctanoyl-acp_c0[c0]	0	0	-1000	0	1000
rxn05449_c0	>	Cytosol_0	GCF_000331695.1.CDS.1591	12-methyl-trans-tridec-2-enoyl-ACP:NAD+ oxidoreductase (A-specific)_c0		(1) cpd00004[c0] + (1) cpd00067[c0] + (1) cpd11564[c0] -> (1) cpd00003[c0] + (1) cpd11565[c0]	(1) NADH_c0[c0] + (1) H+_c0[c0] + (1) 12-methyl-trans-tridec-2-enoyl-ACP_c0[c0] -> (1) NAD_c0[c0] + (1) 12-methyl-tridecanoyl-ACP_c0[c0]	0	0	0	0	1000
rxn07438_c0	-	Cytosol_0	GCF_000331695.1.CDS.535	peptide-methionine:thioredoxin-disulfide S-oxidoreductase_c0		(1) cpd00001[c0] + (1) cpd11420[c0] + (1) cpd12237[c0] <-> (1) cpd11421[c0] + (1) cpd14507[c0]	(1) H2O_c0[c0] + (1) trdox_c0[c0] + (1) Peptide-L-methionine_c0[c0] <-> (1) trdrd_c0[c0] + (1) Peptide-L-methionine (R)-S-oxide_c0[c0]	0	0	-1000	0	1000
rxn00743_c0	>	Cytosol_0	(GCF_000331695.1.CDS.1882 or GCF_000331695.1.CDS.1083)	Glycerone phosphate phosphohydrolase_c0		(1) cpd00001[c0] + (1) cpd00095[c0] -> (1) cpd00009[c0] + (1) cpd00157[c0]	(1) H2O_c0[c0] + (1) Glycerone-phosphate_c0[c0] -> (1) Phosphate_c0[c0] + (1) Glycerone_c0[c0]	0	0	0	0	1000
rxn01265_c0	-	Cytosol_0	GCF_000331695.1.CDS.173	Nicotinate D-ribonucleotide:diphosphate phosphoribosyltransferase_c0		(1) cpd00012[c0] + (1) cpd00873[c0] <-> (1) cpd00103[c0] + (1) cpd00218[c0]	(1) PPi_c0[c0] + (1) Nicotinate ribonucleotide_c0[c0] <-> (1) PRPP_c0[c0] + (1) Niacin_c0[c0]	-0.0777191	-20.3722	-1000	-0.00777191	1000
rxn00874_c0	-	Cytosol_0	(GCF_000331695.1.CDS.1587 or (GCF_000331695.1.CDS.1587 or GCF_000331695.1.CDS.931))	butanoyl-CoA:acetyl-CoA C-butanoyltransferase_c0		(1) cpd00022[c0] + (1) cpd00120[c0] <-> (1) cpd00010[c0] + (1) cpd03123[c0]	(1) Acetyl-CoA_c0[c0] + (1) Butyryl-CoA_c0[c0] <-> (1) CoA_c0[c0] + (1) 3-Oxohexanoyl-CoA_c0[c0]	1.96819	0.196819	-1000	1.96819	1000
rxn00834_c0	-	Cytosol_0	GCF_000331695.1.CDS.79	IMP:NAD+ oxidoreductase_c0		(1) cpd00001[c0] + (1) cpd00003[c0] + (1) cpd00114[c0] <-> (1) cpd00004[c0] + (1) cpd00067[c0] + (1) cpd00497[c0]	(1) H2O_c0[c0] + (1) NAD_c0[c0] + (1) IMP_c0[c0] <-> (1) NADH_c0[c0] + (1) H+_c0[c0] + (1) XMP_c0[c0]	1.18468	0	-1000	20.4741	1000
rxn01459_c0	>	Cytosol_0	GCF_000331695.1.CDS.580	4-Aminobutyraldehyde:NAD+ oxidoreductase_c0		(1) cpd00001[c0] + (1) cpd00006[c0] + (1) cpd00434[c0] -> (1) cpd00005[c0] + (2) cpd00067[c0] + (1) cpd00281[c0]	(1) H2O_c0[c0] + (1) NADP_c0[c0] + (1) 4-Aminobutanal_c0[c0] -> (1) NADPH_c0[c0] + (2) H+_c0[c0] + (1) GABA_c0[c0]	0	0	0	0	1000
rxn05252_c0	>	Cytosol_0	(GCF_000331695.1.CDS.1232 or GCF_000331695.1.CDS.983)	FACOAL170(ISO)_c0		(1) cpd00002[c0] + (1) cpd00010[c0] + (1) cpd11431[c0] -> (1) cpd00012[c0] + (1) cpd00018[c0] + (1) cpd11432[c0]	(1) ATP_c0[c0] + (1) CoA_c0[c0] + (1) fa11_c0[c0] -> (1) PPi_c0[c0] + (1) AMP_c0[c0] + (1) fa11coa_c0[c0]	0	0	0	0	1000
rxn12642_c0	-	Cytosol_0	(GCF_000331695.1.CDS.1282 or GCF_000331695.1.CDS.1096)	RXN0-6978.c_c0		(1) cpd00001[c0] + (1) cpd11584[c0] <-> (1) cpd00035[c0] + (1) cpd00119[c0]	(1) H2O_c0[c0] + (1) Ala-His_c0[c0] <-> (1) L-Alanine_c0[c0] + (1) L-Histidine_c0[c0]	0	0	-1000	0	1000
rxn10010_c0	>	Cytosol_0	(GCF_000331695.1.CDS.1238 or GCF_000331695.1.CDS.1233)	trans-2-hexenoyl-CoA reductase (NAD+)_c0		(1) cpd00004[c0] + (1) cpd00067[c0] + (1) cpd03125[c0] -> (1) cpd00003[c0] + (1) cpd03124[c0]	(1) NADH_c0[c0] + (1) H+_c0[c0] + (1) (2E)-Hexenoyl-CoA_c0[c0] -> (1) NAD_c0[c0] + (1) Hexanoyl-CoA_c0[c0]	1.96819	0.196819	0	1.96819	1000
rxn11702_c0	>	Cytosol_0	GCF_000331695.1.CDS.528	2-succinyl-5-enolpyruvyl-6-hydroxy-3-cyclohexene-1-carboxylate synthase_c0		(1) cpd00024[c0] + (1) cpd00067[c0] + (1) cpd00658[c0] -> (1) cpd00011[c0] + (1) cpd16335[c0]	(1) 2-Oxoglutarate_c0[c0] + (1) H+_c0[c0] + (1) Isochorismate_c0[c0] -> (1) CO2_c0[c0] + (1) 2-Succinyl-5-enolpyruvyl-6-hydroxy-3-cyclohexene-1-carboxylate_c0[c0]	0.0518127	0.00518127	0	1000	1000
rxn01332_c0	>	Cytosol_0	(Unknown and Unknown and GCF_000331695.1.CDS.1115)	Phosphoenolpyruvate:D-erythrose-4-phosphate C-(1-carboxyvinyl)transferase (phosphate hydrolysing, 2-carboxy-2-oxoethyl-forming)_c0		(1) cpd00001[c0] + (1) cpd00061[c0] + (1) cpd00236[c0] -> (1) cpd00009[c0] + (1) cpd02857[c0]	(1) H2O_c0[c0] + (1) Phosphoenolpyruvate_c0[c0] + (1) D-Erythrose4-phosphate_c0[c0] -> (1) Phosphate_c0[c0] + (1) DAHP_c0[c0]	2.77504	0.277504	0	2.77504	1000
rxn00785_c0	-	Cytosol_0	(GCF_000331695.1.CDS.1265 or GCF_000331695.1.CDS.1275)	D-Fructose 6-phosphate:D-glyceraldehyde-3-phosphate glycolaldehyde transferase_c0		(1) cpd00072[c0] + (1) cpd00102[c0] <-> (1) cpd00198[c0] + (1) cpd00236[c0]	(1) D-fructose-6-phosphate_c0[c0] + (1) Glyceraldehyde3-phosphate_c0[c0] <-> (1) D-Xylulose5-phosphate_c0[c0] + (1) D-Erythrose4-phosphate_c0[c0]	3.57196	0.357196	-1000	7.29447	1000
rxn00693_c0	-	Cytosol_0	(GCF_000331695.1.CDS.1831 or GCF_000331695.1.CDS.1832)	5-Methyltetrahydrofolate:L-homocysteine S-methyltransferase_c0		(1) cpd00135[c0] + (1) cpd00345[c0] <-> (1) cpd00060[c0] + (1) cpd00087[c0]	(1) Homocysteine_c0[c0] + (1) 5-Methyltetrahydrofolate_c0[c0] <-> (1) L-Methionine_c0[c0] + (1) Tetrahydrofolate_c0[c0]	0.155438	0.0155438	-1000	0.155438	1000
rxn10806_c0	>	Cytosol_0	GCF_000331695.1.CDS.841	cytochrome oxidase bd (menaquinol-8: 2 protons) (periplasm)_c0		(0.5) cpd00007[c0] + (2) cpd00067[c0] + (1) cpd15499[c0] -> (1) cpd00001[c0] + (2) cpd00067[e0] + (1) cpd15500[c0]	(0.5) O2_c0[c0] + (2) H+_c0[c0] + (1) Menaquinol 8_c0[c0] -> (1) H2O_c0[c0] + (2) H+_e0[e0] + (1) Menaquinone 8_c0[c0]	0	0	0	199.99	1000
rxn01101_c0	-	Cytosol_0	(GCF_000331695.1.CDS.1498 or GCF_000331695.1.CDS.2051)	3-Phospho-D-glycerate:NAD+ 2-oxidoreductase_c0		(1) cpd00003[c0] + (1) cpd00169[c0] <-> (1) cpd00004[c0] + (1) cpd00067[c0] + (1) cpd02069[c0]	(1) NAD_c0[c0] + (1) 3-Phosphoglycerate_c0[c0] <-> (1) NADH_c0[c0] + (1) H+_c0[c0] + (1) 3-Phosphonooxypyruvate_c0[c0]	10.4831	1.04831	-1000	998.353	1000
rxn03084_c0	>	Cytosol_0	(GCF_000331695.1.CDS.1393 and Unknown and GCF_000331695.1.CDS.1393)	5'-Phosphoribosylformylglycinamide:L-glutamine amido-ligase (ADP-forming)_c0		(1) cpd00001[c0] + (1) cpd00002[c0] + (1) cpd00053[c0] + (1) cpd02678[c0] -> (1) cpd00008[c0] + (1) cpd00009[c0] + (1) cpd00023[c0] + (1) cpd00067[c0] + (1) cpd02826[c0]	(1) H2O_c0[c0] + (1) ATP_c0[c0] + (1) L-Glutamine_c0[c0] + (1) N-Formyl-GAR_c0[c0] -> (1) ADP_c0[c0] + (1) Phosphate_c0[c0] + (1) L-Glutamate_c0[c0] + (1) H+_c0[c0] + (1) 5'-Phosphoribosylformylglycinamidine_c0[c0]	2.2619	0.22619	0	21.038	1000
rxn10233_c0	-	Cytosol_0	GCF_000331695.1.CDS.550	anteisoheptadecanoyl-phosphatidylserine decarboxylase_c0		(2) cpd00067[c0] + (1) cpd15690[c0] <-> (1) cpd00011[c0] + (1) cpd15696[c0]	(2) H+_c0[c0] + (1) Dianteisoheptadecanoylphosphatidylserine_c0[c0] <-> (1) CO2_c0[c0] + (1) Dianteisoheptadecanoylphosphatidylethanolamine_c0[c0]	0.0890861	0.00890861	-1000	0.0890861	1000
rxn06600_c0	>	Cytosol_0	(GCF_000331695.1.CDS.1485 and GCF_000331695.1.CDS.21)	S-aminomethyldihydrolipoylprotein:(6S)-tetrahydrofolate aminomethyltransferase (ammonia-forming)_c0		(1) cpd00087[c0] + (1) cpd11830[c0] -> (1) cpd00013[c0] + (1) cpd00125[c0] + (1) cpd12225[c0]	(1) Tetrahydrofolate_c0[c0] + (1) S-Aminomethyldihydrolipoylprotein_c0[c0] -> (1) NH3_c0[c0] + (1) 5-10-Methylenetetrahydrofolate_c0[c0] + (1) Dihydrolipolprotein_c0[c0]	0	0	0	44.8431	1000
rxn03439_c0	-	Cytosol_0	GCF_000331695.1.CDS.245	CMP-3-deoxy-D-manno-oct-2-ulosonate:(KDO)-lipid IVA 3-deoxy-D-manno-oct-2-ulosonate transferase_c0		(1) cpd02546[c0] + (1) cpd03585[c0] <-> (1) cpd00046[c0] + (1) cpd00067[c0] + (1) cpd03586[c0]	(1) CMP-KDO_c0[c0] + (1) KDO-lipid IV(A)_c0[c0] <-> (1) CMP_c0[c0] + (1) H+_c0[c0] + (1) kdo2-lipid iva_c0[c0]	0.209249	0.0209249	-1000	0.209249	1000
rxn00216_c0	-	Cytosol_0	(GCF_000331695.1.CDS.256 or GCF_000331695.1.CDS.2072)	ATP:D-glucose 6-phosphotransferase_c0		(1) cpd00002[c0] + (1) cpd00027[c0] <-> (1) cpd00008[c0] + (1) cpd00067[c0] + (1) cpd00079[c0]	(1) ATP_c0[c0] + (1) D-Glucose_c0[c0] <-> (1) ADP_c0[c0] + (1) H+_c0[c0] + (1) D-glucose-6-phosphate_c0[c0]	-0.836998	-0.836998	-1000	-0.0836998	1000
rxn00558_c0	-	Cytosol_0	GCF_000331695.1.CDS.864	D-glucose-6-phosphate aldose-ketose-isomerase_c0		(1) cpd00079[c0] <-> (1) cpd00072[c0]	(1) D-glucose-6-phosphate_c0[c0] <-> (1) D-fructose-6-phosphate_c0[c0]	-1.04625	-1000	-1000	999.895	1000
rxn12635_c0	-	Cytosol_0	(GCF_000331695.1.CDS.1282 or GCF_000331695.1.CDS.1096)	RXN0-6974.c_c0		(1) cpd00001[c0] + (1) cpd11591[c0] <-> (1) cpd00033[c0] + (1) cpd00060[c0]	(1) H2O_c0[c0] + (1) Gly-Met_c0[c0] <-> (1) Glycine_c0[c0] + (1) L-Methionine_c0[c0]	0	0	-1000	0	1000
rxn00346_c0	>	Cytosol_0	GCF_000331695.1.CDS.1101	L-aspartate 1-carboxy-lyase (beta-alanine-forming)_c0		(1) cpd00041[c0] + (1) cpd00067[c0] -> (1) cpd00011[c0] + (1) cpd00085[c0]	(1) L-Aspartate_c0[c0] + (1) H+_c0[c0] -> (1) CO2_c0[c0] + (1) beta-Alanine_c0[c0]	0.0518127	0.00518127	0	0.0518127	1000
rxn05297_c0	-	Cytosol_0	GCF_000331695.1.CDS.819	TRANS-RXNBWI-115637.ce.maizeexp.GLT_c0		(1) cpd00023[e0] + (1) cpd00067[e0] <-> (1) cpd00023[c0] + (1) cpd00067[c0]	(1) L-Glutamate_e0[e0] + (1) H+_e0[e0] <-> (1) L-Glutamate_c0[c0] + (1) H+_c0[c0]	80.7207	-991.928	-1000	1000	1000
rxn01859_c0	-	Cytosol_0	(GCF_000331695.1.CDS.1423 or GCF_000331695.1.CDS.965)	Deoxyadenosine:orthophosphate ribosyltransferase_c0		(1) cpd00009[c0] + (1) cpd00438[c0] <-> (1) cpd00128[c0] + (1) cpd00509[c0]	(1) Phosphate_c0[c0] + (1) Deoxyadenosine_c0[c0] <-> (1) Adenine_c0[c0] + (1) deoxyribose-1-phosphate_c0[c0]	0.0938396	-276.209	-1000	120.794	1000
rxn00806_c0	-	Cytosol_0	GCF_000331695.1.CDS.1910	L-Leucine:2-oxoglutarate aminotransferase_c0		(1) cpd00024[c0] + (1) cpd00107[c0] <-> (1) cpd00023[c0] + (1) cpd00200[c0]	(1) 2-Oxoglutarate_c0[c0] + (1) L-Leucine_c0[c0] <-> (1) L-Glutamate_c0[c0] + (1) 4MOP_c0[c0]	0.712689	0.0712689	-1000	0.712689	1000
rxn05328_c0	<	Cytosol_0	GCF_000331695.1.CDS.1591	Hexadecanoyl-[acyl-carrier protein]:malonyl-CoA C-acyltransferase(decarboxylating, oxoacyl- and enoyl-reducing)_c0		(1) cpd00003[c0] + (1) cpd11476[c0] <- (1) cpd00004[c0] + (1) cpd00067[c0] + (1) cpd11477[c0]	(1) NAD_c0[c0] + (1) hexadecanoyl-acp_c0[c0] <- (1) NADH_c0[c0] + (1) H+_c0[c0] + (1) (2E)-Hexadecenoyl-[acp]_c0[c0]	0	0	-1000	0	0
rxn05024_c0	>	Cytosol_0	GCF_000331695.1.CDS.1343	4-(2-carboxyphenyl)-4-oxobutanoyl-CoA dehydratase (cyclizing)_c0		(1) cpd00067[c0] + (1) cpd02021[c0] -> (1) cpd00001[c0] + (1) cpd11217[c0]	(1) H+_c0[c0] + (1) Succinylbenzoyl-CoA_c0[c0] -> (1) H2O_c0[c0] + (1) 1,4-Dihydroxy-2-naphthoyl-CoA_c0[c0]	0	0	0	0	1000
rxn01851_c0	>	Cytosol_0	GCF_000331695.1.CDS.580	4-aminobutanal:NAD+ 1-oxidoreductase_c0		(1) cpd00001[c0] + (1) cpd00003[c0] + (1) cpd00434[c0] -> (1) cpd00004[c0] + (2) cpd00067[c0] + (1) cpd00281[c0]	(1) H2O_c0[c0] + (1) NAD_c0[c0] + (1) 4-Aminobutanal_c0[c0] -> (1) NADH_c0[c0] + (2) H+_c0[c0] + (1) GABA_c0[c0]	0	0	0	0	1000
rxn09449_c0	>	Cytosol_0	(GCF_000331695.1.CDS.1232 or GCF_000331695.1.CDS.983)	acyl-coenzyme A ligase_c0		(1) cpd00002[c0] + (1) cpd00010[c0] + (1) cpd01080[c0] -> (1) cpd00012[c0] + (1) cpd00018[c0] + (1) cpd00067[c0] + (1) cpd00327[c0]	(1) ATP_c0[c0] + (1) CoA_c0[c0] + (1) ocdca_c0[c0] -> (1) PPi_c0[c0] + (1) AMP_c0[c0] + (1) H+_c0[c0] + (1) strcoa_c0[c0]	0	0	0	0	1000
rxn05323_c0	<	Cytosol_0	GCF_000331695.1.CDS.1591	Tetradecanoyl-[acyl-carrier protein]:malonyl-CoA C-acyltransferase(decarboxylating, oxoacyl- and enoyl-reducing)_c0		(1) cpd00003[c0] + (1) cpd11466[c0] <- (1) cpd00004[c0] + (2) cpd00067[c0] + (1) cpd11467[c0]	(1) NAD_c0[c0] + (1) Myristoyl-ACP_c0[c0] <- (1) NADH_c0[c0] + (2) H+_c0[c0] + (1) (2E)-Tetradecenoyl-[acp]_c0[c0]	0	0	-1000	0	0
rxn05616_c0	-	Cytosol_0	GCF_000331695.1.CDS.1634	TRANS-RXN-141.ce_c0		(1) cpd00254[c0] <-> (1) cpd00254[e0]	(1) Mg_c0[c0] <-> (1) Mg_e0[e0]	-0.0259064	-0.0259064	-1000	999.997	1000
rxn01507_c0	>	Cytosol_0	(GCF_000331695.1.CDS.1202 or GCF_000331695.1.CDS.1201)	2'-Deoxyadenosine 5'-monophosphate phosphohydrolase_c0		(1) cpd00001[c0] + (1) cpd00294[c0] -> (1) cpd00009[c0] + (1) cpd00438[c0]	(1) H2O_c0[c0] + (1) dAMP_c0[c0] -> (1) Phosphate_c0[c0] + (1) Deoxyadenosine_c0[c0]	0	0	0	1000	1000
rxn00077_c0	-	Cytosol_0	GCF_000331695.1.CDS.693	ATP:NAD+ 2'-phosphotransferase_c0		(1) cpd00002[c0] + (1) cpd00003[c0] <-> (1) cpd00006[c0] + (1) cpd00008[c0] + (1) cpd00067[c0]	(1) ATP_c0[c0] + (1) NAD_c0[c0] <-> (1) NADP_c0[c0] + (1) ADP_c0[c0] + (1) H+_c0[c0]	0.0259064	-999.959	-1000	1000	1000
rxn01388_c0	-	Cytosol_0	(GCF_000331695.1.CDS.1816 and Unknown)	isocitrate hydro-lyase (cis-aconitate-forming)_c0		(1) cpd00260[c0] <-> (1) cpd00001[c0] + (1) cpd00331[c0]	(1) Isocitrate_c0[c0] <-> (1) H2O_c0[c0] + (1) cis-Aconitate_c0[c0]	0	-1000	-1000	1000	1000
rxn05438_c0	>	Cytosol_0	GCF_000331695.1.CDS.1591	14-methyl-trans-hexa-dec-2-enoyl-ACP:NAD+ oxidoreductase (A-specific)_c0		(1) cpd00004[c0] + (1) cpd00067[c0] + (1) cpd11518[c0] -> (1) cpd00003[c0] + (1) cpd11519[c0]	(1) NADH_c0[c0] + (1) H+_c0[c0] + (1) 14-methyl-trans-hexa-dec-2-enoyl-ACP_c0[c0] -> (1) NAD_c0[c0] + (1) 14-methyl-hexa-decanoyl-ACP_c0[c0]	0.712689	0.0712689	0	0.712689	1000
rxn10217_c0	>	Cytosol_0	GCF_000331695.1.CDS.90	isopentadecanoyl-1-acylglycerol-3-phosphate O-acyltransferase_c0		(1) cpd11437[c0] + (1) cpd15674[c0] -> (1) cpd00010[c0] + (1) cpd00067[c0] + (1) cpd15680[c0]	(1) fa3coa_c0[c0] + (1) 1-isopentadecanoyl-sn-glycerol 3-phosphate_c0[c0] -> (1) CoA_c0[c0] + (1) H+_c0[c0] + (1) 1,2-diisopentadecanoyl-sn-glycerol 3-phosphate_c0[c0]	0	0	0	0	1000
rxn01446_c0	-	Cytosol_0	(GCF_000331695.1.CDS.965 or GCF_000331695.1.CDS.1423)	Deoxyguanosine:orthophosphate ribosyltransferase_c0		(1) cpd00009[c0] + (1) cpd00277[c0] <-> (1) cpd00207[c0] + (1) cpd00509[c0]	(1) Phosphate_c0[c0] + (1) Deoxyguanosine_c0[c0] <-> (1) Guanine_c0[c0] + (1) deoxyribose-1-phosphate_c0[c0]	-0.0938396	-110.17	-1000	20.8024	1000
rxn10309_c0	-	Cytosol_0	GCF_000331695.1.CDS.388	stearoyl-lipoteichoic acid synthesis (n-24), linked, N-acetylglucosamine substituted_c0		(24) cpd00037[c0] + (1) cpd15748[c0] <-> (24) cpd00014[c0] + (1) cpd15766[c0]	(24) UDP-N-acetylglucosamine_c0[c0] + (1) Stearoyllipoteichoic acid (n-24), linked, unsubstituted_c0[c0] <-> (24) UDP_c0[c0] + (1) Stearoyllipoteichoic acid (n-24), linked, N-acetyl-D-glucosamine_c0[c0]	0	0	-1000	0	1000
rxn05249_c0	>	Cytosol_0	(GCF_000331695.1.CDS.1232 or GCF_000331695.1.CDS.983)	FACOAL150(ISO)_c0		(1) cpd00002[c0] + (1) cpd00010[c0] + (1) cpd11436[c0] -> (1) cpd00012[c0] + (1) cpd00018[c0] + (1) cpd11437[c0]	(1) ATP_c0[c0] + (1) CoA_c0[c0] + (1) fa3_c0[c0] -> (1) PPi_c0[c0] + (1) AMP_c0[c0] + (1) fa3coa_c0[c0]	0	0	0	0	1000
rxn01068_c0	-	Cytosol_0	GCF_000331695.1.CDS.1262	L-threonine:NAD+ oxidoreductase_c0		(1) cpd00003[c0] + (1) cpd00161[c0] <-> (1) cpd00004[c0] + (1) cpd00067[c0] + (1) cpd02211[c0]	(1) NAD_c0[c0] + (1) L-Threonine_c0[c0] <-> (1) NADH_c0[c0] + (1) H+_c0[c0] + (1) L-2-Amino-acetoacetate_c0[c0]	-1.76593	-1.76593	-1000	-0.176593	1000
rxn02277_c0	>	Cytosol_0	GCF_000331695.1.CDS.1827	7,8-Diaminononanoate:carbon-dioxide cyclo-ligase_c0		(1) cpd00002[c0] + (1) cpd00011[c0] + (1) cpd00764[c0] -> (1) cpd00008[c0] + (1) cpd00009[c0] + (3) cpd00067[c0] + (1) cpd01311[c0]	(1) ATP_c0[c0] + (1) CO2_c0[c0] + (1) 7-8-Diaminononanoate_c0[c0] -> (1) ADP_c0[c0] + (1) Phosphate_c0[c0] + (3) H+_c0[c0] + (1) Dethiobiotin_c0[c0]	0	0	0	0	1000
rxn10223_c0	-	Cytosol_0	GCF_000331695.1.CDS.549	isopentadecanoyl-phosphatidate cytidylyltransferase_c0		(1) cpd00052[c0] + (1) cpd15680[c0] <-> (1) cpd00012[c0] + (1) cpd00067[c0] + (1) cpd15686[c0]	(1) CTP_c0[c0] + (1) 1,2-diisopentadecanoyl-sn-glycerol 3-phosphate_c0[c0] <-> (1) PPi_c0[c0] + (1) H+_c0[c0] + (1) CDP-1,2-diisopentadecanoylglycerol_c0[c0]	0	0	-1000	0	1000
rxn00991_c0	-	Cytosol_0	GCF_000331695.1.CDS.226	(S)-3-hydroxy-3-methylglutaryl-CoA acetoacetate-lyase (acetyl-CoA-forming)_c0		(1) cpd00292[c0] <-> (1) cpd00022[c0] + (1) cpd00142[c0]	(1) HMG-CoA_c0[c0] <-> (1) Acetyl-CoA_c0[c0] + (1) Acetoacetate_c0[c0]	-2.9235	-2.9235	-1000	-0.29235	1000
rxn03242_c0	-	Cytosol_0	(GCF_000331695.1.CDS.1588 and GCF_000331695.1.CDS.1588)	(S)-3-hydroxydodecanoyl-CoA:NAD+ oxidoreductase_c0		(1) cpd00003[c0] + (1) cpd03116[c0] <-> (1) cpd00004[c0] + (1) cpd00067[c0] + (1) cpd03117[c0]	(1) NAD_c0[c0] + (1) (S)-3-Hydroxydodecanoyl-CoA_c0[c0] <-> (1) NADH_c0[c0] + (1) H+_c0[c0] + (1) 3-Oxododecanoyl-CoA_c0[c0]	-1.96819	-1.96819	-1000	-0.196819	1000
rxn01368_c0	>	Cytosol_0	GCF_000331695.1.CDS.1294	Cytidine aminohydrolase_c0		(1) cpd00001[c0] + (1) cpd00067[c0] + (1) cpd00367[c0] -> (1) cpd00013[c0] + (1) cpd00249[c0]	(1) H2O_c0[c0] + (1) H+_c0[c0] + (1) Cytidine_c0[c0] -> (1) NH3_c0[c0] + (1) Uridine_c0[c0]	0	0	0	99.8024	1000
rxn01480_c0	-	Cytosol_0	GCF_000331695.1.CDS.1588	3-Hydroxy-2-methylpropanoate:NAD+ oxidoreductase_c0		(1) cpd00003[c0] + (1) cpd00876[c0] <-> (1) cpd00004[c0] + (1) cpd00067[c0] + (1) cpd00287[c0]	(1) NAD_c0[c0] + (1) 3-Hydroxyisobutyrate_c0[c0] <-> (1) NADH_c0[c0] + (1) H+_c0[c0] + (1) 3-Oxo-2-methylpropanoate_c0[c0]	0	0	-1000	0	1000
rxn09199_c0	-	Cytosol_0	GCF_000331695.1.CDS.550	Phosphatidylserine decarboxylase (n-C14:1)_c0		(2) cpd00067[c0] + (1) cpd15554[c0] <-> (1) cpd00011[c0] + (1) cpd15530[c0]	(2) H+_c0[c0] + (1) phosphatidylserine ditetradec-7-enoyl_c0[c0] <-> (1) CO2_c0[c0] + (1) phosphatidylethanolamine ditetradec-7-enoyl_c0[c0]	0	0	-1000	0	1000
rxn05233_c0	>	Cytosol_0	(GCF_000331695.1.CDS.804 or GCF_000331695.1.CDS.805)	2'-Deoxyguanosine 5'-diphosphate:oxidized-thioredoxin 2'-oxidoreductase_c0		(1) cpd00031[c0] + (1) cpd11421[c0] -> (1) cpd00001[c0] + (1) cpd00295[c0] + (1) cpd11420[c0]	(1) GDP_c0[c0] + (1) trdrd_c0[c0] -> (1) H2O_c0[c0] + (1) dGDP_c0[c0] + (1) trdox_c0[c0]	0	0	0	20.8118	1000
rxn02003_c0	-	Cytosol_0	GCF_000331695.1.CDS.558	dTDP-6-deoxy-L-mannose:NADP+ 4-oxidoreductase_c0		(1) cpd00006[c0] + (1) cpd02113[c0] <-> (1) cpd00005[c0] + (1) cpd00067[c0] + (1) cpd00522[c0]	(1) NADP_c0[c0] + (1) dTDP-rhamnose_c0[c0] <-> (1) NADPH_c0[c0] + (1) H+_c0[c0] + (1) dTDP-4-oxo-L-rhamnose_c0[c0]	-0.209249	-0.209249	-1000	-0.0209249	1000
rxn05375_c0	>	Cytosol_0	((GCF_000331695.1.CDS.638 or GCF_000331695.1.CDS.1829) and (GCF_000331695.1.CDS.1457 or GCF_000331695.1.CDS.1597 or GCF_000331695.1.CDS.1458))	10-methyl-dodecanoyl-ACP:malonyl-[acyl-carrier-protein] C-acyltransferase (decarboxylating)_c0		(1) cpd11492[c0] + (1) cpd11511[c0] -> (1) cpd00011[c0] + (1) cpd11493[c0] + (1) cpd11512[c0]	(1) Malonyl-acyl-carrierprotein-_c0[c0] + (1) 10-methyl-dodecanoyl-ACP_c0[c0] -> (1) CO2_c0[c0] + (1) ACP_c0[c0] + (1) 12-methyl-3-oxo-tetra-decanoyl-ACP_c0[c0]	0.712689	0.0712689	0	0.712689	1000
rxn01200_c0	-	Cytosol_0	(GCF_000331695.1.CDS.1265 or GCF_000331695.1.CDS.1275)	Sedoheptulose-7-phosphate:D-glyceraldehyde-3-phosphate glycolaldehyde transferase_c0		(1) cpd00102[c0] + (1) cpd00238[c0] <-> (1) cpd00101[c0] + (1) cpd00198[c0]	(1) Glyceraldehyde3-phosphate_c0[c0] + (1) Sedoheptulose7-phosphate_c0[c0] <-> (1) ribose-5-phosphate_c0[c0] + (1) D-Xylulose5-phosphate_c0[c0]	-0.0400754	-0.0400754	-1000	6.93327	1000
rxn01241_c0	-	Cytosol_0	(GCF_000331695.1.CDS.959 or GCF_000331695.1.CDS.959 or GCF_000331695.1.CDS.1153)	Dihydrolipoamide:NAD+ oxidoreductase_c0		(1) cpd00003[c0] + (1) cpd00449[c0] <-> (1) cpd00004[c0] + (1) cpd00067[c0] + (1) cpd00213[c0]	(1) NAD_c0[c0] + (1) Dihydrolipoamide_c0[c0] <-> (1) NADH_c0[c0] + (1) H+_c0[c0] + (1) Lipoamide_c0[c0]	35.926	3.5926	-1000	1000	1000
rxn00438_c0	-	Cytosol_0	GCF_000331695.1.CDS.280	ATP:thiamin-phosphate phosphotransferase_c0		(1) cpd00002[c0] + (1) cpd00067[c0] + (1) cpd00793[c0] <-> (1) cpd00008[c0] + (1) cpd00056[c0]	(1) ATP_c0[c0] + (1) H+_c0[c0] + (1) Thiamine phosphate_c0[c0] <-> (1) ADP_c0[c0] + (1) TPP_c0[c0]	0.0259064	0.00259064	-1000	0.0259064	1000
rxn00288_c0	<	Cytosol_0	(GCF_000331695.1.CDS.842 and Unknown and GCF_000331695.1.CDS.843)	Succinate:(acceptor) oxidoreductase_c0		(1) cpd00015[c0] + (1) cpd00036[c0] + (1) cpd00067[c0] <- (1) cpd00106[c0] + (1) cpd00982[c0]	(1) FAD_c0[c0] + (1) Succinate_c0[c0] + (1) H+_c0[c0] <- (1) Fumarate_c0[c0] + (1) FADH2_c0[c0]	0	0	-1000	0	0
rxn10315_c0	-	Cytosol_0	GCF_000331695.1.CDS.388	isohexadecanoyl-lipoteichoic acid synthesis (n-24), linked, N-acetylglucosamine substituted_c0		(24) cpd00037[c0] + (1) cpd15754[c0] <-> (24) cpd00014[c0] + (1) cpd15772[c0]	(24) UDP-N-acetylglucosamine_c0[c0] + (1) Isohexadecanoyllipoteichoic acid (n-24), linked, unsubstituted_c0[c0] <-> (24) UDP_c0[c0] + (1) Isohexadecanoyllipoteichoic acid (n-24), linked, N-acetyl-D-glucosamine_c0[c0]	0	0	-1000	0	1000
rxn00912_c0	-	Cytosol_0	GCF_000331695.1.CDS.54	5,10-Methylenetetrahydrofolate:3-methyl-2-oxobutanoate hydroxymethyltransferase_c0		(1) cpd00001[c0] + (1) cpd00123[c0] + (1) cpd00125[c0] <-> (1) cpd00087[c0] + (1) cpd00712[c0]	(1) H2O_c0[c0] + (1) 3-Methyl-2-oxobutanoate_c0[c0] + (1) 5-10-Methylenetetrahydrofolate_c0[c0] <-> (1) Tetrahydrofolate_c0[c0] + (1) 2-Dehydropantoate_c0[c0]	0.0518127	0.00518127	-1000	0.0518127	1000
rxn00122_c0	>	Cytosol_0	(GCF_000331695.1.CDS.1914 and GCF_000331695.1.CDS.1914)	ATP:FMN adenylyltransferase_c0		(1) cpd00002[c0] + (1) cpd00050[c0] -> (1) cpd00012[c0] + (1) cpd00015[c0]	(1) ATP_c0[c0] + (1) FMN_c0[c0] -> (1) PPi_c0[c0] + (1) FAD_c0[c0]	0.0259064	0.00259064	0	0.0259064	1000
rxn09979_c0	-	Cytosol_0	GCF_000331695.1.CDS.2061	beta-glucosidase_c0		(1) cpd00001[c0] + (1) cpd15585[c0] <-> (1) cpd00027[c0] + (1) cpd00116[c0]	(1) H2O_c0[c0] + (1) beta-Methylglucoside_c0[c0] <-> (1) D-Glucose_c0[c0] + (1) Methanol_c0[c0]	0	0	-1000	0	1000
rxn06076_c0	<	Cytosol_0	(GCF_000331695.1.CDS.804 or GCF_000331695.1.CDS.805)	2'-Deoxycytidine diphosphate:oxidized-thioredoxin 2'-oxidoreductase_c0		(1) cpd00001[c0] + (1) cpd00533[c0] + (1) cpd11420[c0] <- (1) cpd00096[c0] + (1) cpd11421[c0]	(1) H2O_c0[c0] + (1) dCDP_c0[c0] + (1) trdox_c0[c0] <- (1) CDP_c0[c0] + (1) trdrd_c0[c0]	-55.6448	-99.8118	-1000	-0.00938396	0
rxn10212_c0	>	Cytosol_0	GCF_000331695.1.CDS.90	myristoyl-1-acylglycerol-3-phosphate O-acyltransferase_c0		(1) cpd00067[c0] + (1) cpd01695[c0] + (1) cpd15331[c0] -> (1) cpd00010[c0] + (1) cpd15522[c0]	(1) H+_c0[c0] + (1) Myristoyl-CoA_c0[c0] + (1) 1-tetradecanoyl-sn-glycerol 3-phosphate_c0[c0] -> (1) CoA_c0[c0] + (1) 1,2-ditetradecanoyl-sn-glycerol 3-phosphate_c0[c0]	0	0	0	0	1000
rxn01602_c0	-	Cytosol_0	(GCF_000331695.1.CDS.891 or GCF_000331695.1.CDS.1800)	dihydrofolate:NADP+ oxidoreductase_c0		(1) cpd00006[c0] + (1) cpd00330[c0] <-> (1) cpd00005[c0] + (1) cpd00067[c0] + (1) cpd00393[c0]	(1) NADP_c0[c0] + (1) Dihydrofolate_c0[c0] <-> (1) NADPH_c0[c0] + (1) H+_c0[c0] + (1) Folate_c0[c0]	-0.0777191	-0.0777191	-1000	-0.00777191	1000
rxn08094_c0	-	Cytosol_0	(GCF_000331695.1.CDS.1218 or GCF_000331695.1.CDS.1153 or GCF_000331695.1.CDS.1219)	2-Oxoglutarate dehydrogenase complex_c0		(1) cpd00003[c0] + (1) cpd00010[c0] + (1) cpd00024[c0] <-> (1) cpd00004[c0] + (1) cpd00011[c0] + (1) cpd00078[c0]	(1) NAD_c0[c0] + (1) CoA_c0[c0] + (1) 2-Oxoglutarate_c0[c0] <-> (1) NADH_c0[c0] + (1) CO2_c0[c0] + (1) Succinyl-CoA_c0[c0]	75.0181	-988.906	-1000	85.0218	1000
rxn05433_c0	>	Cytosol_0	GCF_000331695.1.CDS.1591	4-methyl-trans-hex-2-enoyl-ACP:NAD+ oxidoreductase (A-specific)_c0		(1) cpd00004[c0] + (1) cpd00067[c0] + (1) cpd11498[c0] -> (1) cpd00003[c0] + (1) cpd11499[c0]	(1) NADH_c0[c0] + (1) H+_c0[c0] + (1) 4-methyl-trans-hex-2-enoyl-ACP_c0[c0] -> (1) NAD_c0[c0] + (1) 4-methyl-hexanoyl-ACP_c0[c0]	0.712689	0.0712689	0	0.712689	1000
rxn05344_c0	>	Cytosol_0	((GCF_000331695.1.CDS.638 or GCF_000331695.1.CDS.1829) and (GCF_000331695.1.CDS.1458 or GCF_000331695.1.CDS.1457 or GCF_000331695.1.CDS.1597))	Tetradecanoyl-[acyl-carrier protein]:malonyl-[acyl-carrier-protein] C-acyltransferase (decarboxylating)_c0		(1) cpd11466[c0] + (1) cpd11492[c0] -> (1) cpd00011[c0] + (1) cpd11485[c0] + (1) cpd11493[c0]	(1) Myristoyl-ACP_c0[c0] + (1) Malonyl-acyl-carrierprotein-_c0[c0] -> (1) CO2_c0[c0] + (1) 3-oxohexadecanoyl-acp_c0[c0] + (1) ACP_c0[c0]	0	0	0	0	1000
rxn03241_c0	-	Cytosol_0	(GCF_000331695.1.CDS.26 or GCF_000331695.1.CDS.131)	(S)-3-Hydroxytetradecanoyl-CoA hydro-lyase_c0		(1) cpd03115[c0] <-> (1) cpd00001[c0] + (1) cpd03127[c0]	(1) (S)-3-Hydroxytetradecanoyl-CoA_c0[c0] <-> (1) H2O_c0[c0] + (1) (2E)-Tetradecenoyl-CoA_c0[c0]	1.96819	0.196819	-1000	1.96819	1000
rxn01521_c0	>	Cytosol_0	((GCF_000331695.1.CDS.1201 or GCF_000331695.1.CDS.1202) or GCF_000331695.1.CDS.431)	2'-Deoxyuridine 5'-monophosphate phosphohydrolase_c0		(1) cpd00001[c0] + (1) cpd00299[c0] -> (1) cpd00009[c0] + (1) cpd00412[c0]	(1) H2O_c0[c0] + (1) dUMP_c0[c0] -> (1) Phosphate_c0[c0] + (1) Deoxyuridine_c0[c0]	0	0	0	1000	1000
rxn12636_c0	-	Cytosol_0	(GCF_000331695.1.CDS.1282 or GCF_000331695.1.CDS.1096)	methionyl aminopeptidase_c0		(1) cpd00001[c0] + (1) cpd00067[c0] + (1) cpd11590[c0] <-> (1) cpd00035[c0] + (1) cpd00060[c0]	(1) H2O_c0[c0] + (1) H+_c0[c0] + (1) met-L-ala-L_c0[c0] <-> (1) L-Alanine_c0[c0] + (1) L-Methionine_c0[c0]	0	0	-1000	0	1000
rxn05414_c0	-	Cytosol_0	GCF_000331695.1.CDS.446	6-methyl-3-oxo-heptanoyl-ACP:NADP+ oxidoreductase_c0		(1) cpd00005[c0] + (1) cpd00067[c0] + (1) cpd11550[c0] <-> (1) cpd00006[c0] + (1) cpd11551[c0]	(1) NADPH_c0[c0] + (1) H+_c0[c0] + (1) 6-methyl-3-oxo-heptanoyl-ACP_c0[c0] <-> (1) NADP_c0[c0] + (1) 6-methyl-3-hydroxy-heptanoyl-ACP_c0[c0]	0	0	-1000	0	1000
rxn05596_c0	-	Cytosol_0	(GCF_000331695.1.CDS.1703 or GCF_000331695.1.CDS.1704)	TRANS-RXNBWI-115525.ce.maizeexp.K+_c0		(1) cpd00067[e0] + (1) cpd00205[c0] <-> (1) cpd00067[c0] + (1) cpd00205[e0]	(1) H+_e0[e0] + (1) K+_c0[c0] <-> (1) H+_c0[c0] + (1) K+_e0[e0]	-260.645	-1000	-1000	999.995	1000
rxn05384_c0	>	Cytosol_0	((GCF_000331695.1.CDS.1597 or GCF_000331695.1.CDS.1457 or GCF_000331695.1.CDS.1458) and (GCF_000331695.1.CDS.1829 or GCF_000331695.1.CDS.638))	3-methylbutanoyl-ACP:malonyl-[acyl-carrier-protein] C-acyltransferase (decarboxylating)_c0		(1) cpd11492[c0] + (1) cpd11520[c0] -> (1) cpd00011[c0] + (1) cpd11493[c0] + (1) cpd11521[c0]	(1) Malonyl-acyl-carrierprotein-_c0[c0] + (1) isovaleryl-ACP_c0[c0] -> (1) CO2_c0[c0] + (1) ACP_c0[c0] + (1) 5-methyl-3-oxo-hexanoyl-ACP_c0[c0]	0.712689	0.0712689	0	0.712689	1000
rxn01649_c0	-	Cytosol_0	(GCF_000331695.1.CDS.1423 or GCF_000331695.1.CDS.965)	Xanthosine:orthophosphate ribosyltransferase_c0		(1) cpd00009[c0] + (1) cpd01217[c0] <-> (1) cpd00309[c0] + (1) cpd00475[c0]	(1) Phosphate_c0[c0] + (1) Xanthosine_c0[c0] <-> (1) XAN_c0[c0] + (1) Ribose 1-phosphate_c0[c0]	0	0	-1000	20.3644	1000
rxn00709_c0	-	Cytosol_0	GCF_000331695.1.CDS.1381	ATP:uridine 5'-phosphotransferase_c0		(1) cpd00002[c0] + (1) cpd00249[c0] <-> (1) cpd00008[c0] + (1) cpd00067[c0] + (1) cpd00091[c0]	(1) ATP_c0[c0] + (1) Uridine_c0[c0] <-> (1) ADP_c0[c0] + (1) H+_c0[c0] + (1) UMP_c0[c0]	0	-1000	-1000	1000	1000
rxn07432_c0	>	Cytosol_0	(GCF_000331695.1.CDS.1248 and GCF_000331695.1.CDS.1248)	R07601_c0		(1) cpd00056[c0] + (1) cpd00067[c0] + (1) cpd00200[c0] -> (1) cpd00011[c0] + (1) cpd14698[c0]	(1) TPP_c0[c0] + (1) H+_c0[c0] + (1) 4MOP_c0[c0] -> (1) CO2_c0[c0] + (1) 3-Methyl-1-hydroxybutyl-TPP_c0[c0]	0.712689	0.0712689	0	0.712689	1000
rxn05468_c0	-	Cytosol_0	Unknown	TRANS-RXNAVI-26568.ce_c0		(1) cpd00007[e0] <-> (1) cpd00007[c0]	(1) O2_e0[e0] <-> (1) O2_c0[c0]	100	0.00518127	-1000	100	1000
rxn09345_c0	-	Cytosol_0	GCF_000331695.1.CDS.553	Undecaprenyl diphosphate synthase_c0		(8) cpd00113[c0] + (1) cpd00350[c0] <-> (8) cpd00012[c0] + (8) cpd00067[c0] + (1) cpd02229[c0]	(8) Isopentenyldiphosphate_c0[c0] + (1) Farnesyldiphosphate_c0[c0] <-> (8) PPi_c0[c0] + (8) H+_c0[c0] + (1) Bactoprenyl diphosphate_c0[c0]	0.209249	0.0209249	-1000	0.209249	1000
rxn05447_c0	>	Cytosol_0	GCF_000331695.1.CDS.1591	8-methyl-trans-non-2-enoyl-ACP:NAD+ oxidoreductase (A-specific)_c0		(1) cpd00004[c0] + (1) cpd00067[c0] + (1) cpd11556[c0] -> (1) cpd00003[c0] + (1) cpd11557[c0]	(1) NADH_c0[c0] + (1) H+_c0[c0] + (1) 8-methyl-trans-non-2-enoyl-ACP_c0[c0] -> (1) NAD_c0[c0] + (1) 8-methyl-nonanoyl-ACP_c0[c0]	0	0	0	0	1000
rxn01466_c0	-	Cytosol_0	(GCF_000331695.1.CDS.1145 and Unknown and Unknown and Unknown)	Geranyl-diphosphate:isopentenyl-diphosphate geranyltrans-transferase_c0		(1) cpd00113[c0] + (1) cpd00283[c0] <-> (1) cpd00012[c0] + (1) cpd00067[c0] + (1) cpd00350[c0]	(1) Isopentenyldiphosphate_c0[c0] + (1) Geranyldiphosphate_c0[c0] <-> (1) PPi_c0[c0] + (1) H+_c0[c0] + (1) Farnesyldiphosphate_c0[c0]	0.286969	0.0286969	-1000	0.286969	1000
rxn05187_c0	>	Cytosol_0	(GCF_000331695.1.CDS.698 and Unknown and Unknown)	Vitamin ABC transport_c0		(1) cpd00001[c0] + (1) cpd00002[c0] + (1) cpd03424[e0] -> (1) cpd00008[c0] + (1) cpd00009[c0] + (1) cpd00067[c0] + (1) cpd03424[c0]	(1) H2O_c0[c0] + (1) ATP_c0[c0] + (1) Vitamin B12_e0[e0] -> (1) ADP_c0[c0] + (1) Phosphate_c0[c0] + (1) H+_c0[c0] + (1) Vitamin B12_c0[c0]	0	0	0	0	1000
rxn00974_c0	-	Cytosol_0	(GCF_000331695.1.CDS.1816 and Unknown)	citrate hydro-lyase (cis-aconitate-forming)_c0		(1) cpd00137[c0] <-> (1) cpd00001[c0] + (1) cpd00331[c0]	(1) Citrate_c0[c0] <-> (1) H2O_c0[c0] + (1) cis-Aconitate_c0[c0]	0	-1000	-1000	1000	1000
rxn02008_c0	>	Cytosol_0	GCF_000331695.1.CDS.573	UDP-N-acetylmuramoyl-L-alanine:D-glutamate ligase(ADP-forming)_c0		(1) cpd00002[c0] + (1) cpd00186[c0] + (1) cpd00890[c0] -> (1) cpd00008[c0] + (1) cpd00009[c0] + (1) cpd00067[c0] + (1) cpd00525[c0]	(1) ATP_c0[c0] + (1) D-Glutamate_c0[c0] + (1) UDP-N-acetylmuramoyl-L-alanine_c0[c0] -> (1) ADP_c0[c0] + (1) Phosphate_c0[c0] + (1) H+_c0[c0] + (1) UDP-N-acetylmuramoyl-L-alanyl-D-glutamate_c0[c0]	0.209249	0.0209249	0	0.209249	1000
rxn09203_c0	-	Cytosol_0	GCF_000331695.1.CDS.550	Phosphatidylserine decarboxylase (n-C18:1)_c0		(2) cpd00067[c0] + (1) cpd15558[c0] <-> (1) cpd00011[c0] + (1) cpd15534[c0]	(2) H+_c0[c0] + (1) phosphatidylserine dioctadec-11-enoyl_c0[c0] <-> (1) CO2_c0[c0] + (1) phosphatidylethanolamine dioctadec-11-enoyl_c0[c0]	0	0	-1000	0	1000
rxn03904_c0	-	Cytosol_0	GCF_000331695.1.CDS.572	UDP-N-acetylmuramoyl-L-alanyl-gamma-D-glutamyl-meso-2,6-diaminopimeloyl-D-alanyl-D-alanine:undecaprenyl-phosphate phospho-N-acetylmuramoyl-pentapeptide-transferase_c0		(1) cpd00286[c0] + (1) cpd02968[c0] <-> (1) cpd00091[c0] + (1) cpd03494[c0]	(1) Undecaprenylphosphate_c0[c0] + (1) UDP-N-acetylmuramoyl-L-alanyl-D-glutamyl-6-carboxy-L-lysyl-D-alanyl- D-alanine_c0[c0] <-> (1) UMP_c0[c0] + (1) Undecaprenyl-diphospho-N-acetylmuramoyl-L-alanyl-D-glutamyl-meso-2-6-diaminopimeloyl-D-alanyl-D-alanine_c0[c0]	0.209249	0.0209249	-1000	0.209249	1000
rxn02288_c0	-	Cytosol_0	GCF_000331695.1.CDS.240	Uroporphyrinogen-III carboxy-lyase_c0		(4) cpd00067[c0] + (1) cpd00774[c0] <-> (4) cpd00011[c0] + (1) cpd02083[c0]	(4) H+_c0[c0] + (1) UroporphyrinogenIII_c0[c0] <-> (4) CO2_c0[c0] + (1) CoproporphyrinogenIII_c0[c0]	0	0	-1000	0	1000
rxn10199_c0	-	Cytosol_0	GCF_000331695.1.CDS.422	Peptidoglycan subunit synthesis_c0		(1) cpd03495[c0] + (1) cpd15666[c0] <-> (1) cpd02229[c0] + (1) cpd15665[c0]	(1) Undecaprenyl-diphospho-N-acetylmuramoyl--N-acetylglucosamine-L-ala-D-glu-meso-2-6-diaminopimeloyl-D-ala-D-ala_c0[c0] + (1) Peptidoglycan polymer (n-1 subunits)_c0[c0] <-> (1) Bactoprenyl diphosphate_c0[c0] + (1) Peptidoglycan polymer (n subunits)_c0[c0]	0.209249	0.0209249	-1000	0.209249	1000
rxn00409_c0	-	Cytosol_0	GCF_000331695.1.CDS.1911	ATP:CDP phosphotransferase_c0		(1) cpd00002[c0] + (1) cpd00096[c0] <-> (1) cpd00008[c0] + (1) cpd00052[c0]	(1) ATP_c0[c0] + (1) CDP_c0[c0] <-> (1) ADP_c0[c0] + (1) CTP_c0[c0]	3.31161	0.331161	-1000	3.36342	1000
rxn02831_c0	-	Cytosol_0	GCF_000331695.1.CDS.925	O-Succinylbenzoate:CoA ligase (AMP-forming)_c0		(1) cpd00002[c0] + (1) cpd00010[c0] + (1) cpd01772[c0] <-> (1) cpd00012[c0] + (1) cpd00018[c0] + (1) cpd00067[c0] + (1) cpd02021[c0]	(1) ATP_c0[c0] + (1) CoA_c0[c0] + (1) Succinylbenzoate_c0[c0] <-> (1) PPi_c0[c0] + (1) AMP_c0[c0] + (1) H+_c0[c0] + (1) Succinylbenzoyl-CoA_c0[c0]	0.0518127	0.00518127	-1000	0.0518127	1000
rxn01258_c0	-	Cytosol_0	GCF_000331695.1.CDS.1924	chorismate hydroxymutase_c0		(1) cpd00216[c0] <-> (1) cpd00658[c0]	(1) Chorismate_c0[c0] <-> (1) Isochorismate_c0[c0]	0.0518127	0.00518127	-1000	0.0518127	1000
rxn03901_c0	>	Cytosol_0	GCF_000331695.1.CDS.1644	undecaprenyl-diphosphate phosphohydrolase_c0		(1) cpd00001[c0] + (1) cpd02229[c0] -> (1) cpd00009[c0] + (2) cpd00067[c0] + (1) cpd00286[c0]	(1) H2O_c0[c0] + (1) Bactoprenyl diphosphate_c0[c0] -> (1) Phosphate_c0[c0] + (2) H+_c0[c0] + (1) Undecaprenylphosphate_c0[c0]	0.209249	0.0209249	0	0.209249	1000
rxn01985_c0	-	Cytosol_0	(GCF_000331695.1.CDS.1423 or GCF_000331695.1.CDS.965)	Deoxyinosine:orthophosphate ribosyltransferase_c0		(1) cpd00009[c0] + (1) cpd03279[c0] <-> (1) cpd00226[c0] + (1) cpd00509[c0]	(1) Phosphate_c0[c0] + (1) Deoxyinosine_c0[c0] <-> (1) HYXN_c0[c0] + (1) deoxyribose-1-phosphate_c0[c0]	0	-120.785	-1000	267.145	1000
rxn10013_c0	<	Cytosol_0	(GCF_000331695.1.CDS.1233 or GCF_000331695.1.CDS.1238)	acyl-CoA dehydrogenase (dodecanoyl-CoA)_c0		(1) cpd00003[c0] + (1) cpd01260[c0] <- (1) cpd00004[c0] + (1) cpd00067[c0] + (1) cpd02060[c0]	(1) NAD_c0[c0] + (1) Lauroyl-CoA_c0[c0] <- (1) NADH_c0[c0] + (1) H+_c0[c0] + (1) (2E)-Dodecenoyl-CoA_c0[c0]	-1.96819	-1.96819	-1000	-0.196819	0
rxn02832_c0	-	Cytosol_0	GCF_000331695.1.CDS.1009	(1R,6R)-6-hydroxy-2-succinylcyclohexa-2,4-diene-1-carboxylate hydrolyase (2-succinylbenzoate-forming)_c0		(1) cpd00001[c0] + (1) cpd01772[c0] <-> (1) cpd03451[c0]	(1) H2O_c0[c0] + (1) Succinylbenzoate_c0[c0] <-> (1) SHCHC_c0[c0]	-0.0518127	-0.0518127	-1000	-0.00518127	1000
rxn10052_c0	-	Cytosol_0	GCF_000331695.1.CDS.1572	adenylate kinase (Inorganic triphosphate)_c0		(1) cpd00018[c0] + (1) cpd00421[c0] <-> (1) cpd00008[c0] + (1) cpd00012[c0]	(1) AMP_c0[c0] + (1) Triphosphate_c0[c0] <-> (1) ADP_c0[c0] + (1) PPi_c0[c0]	-111.496	-504.632	-1000	290.107	1000
rxn04133_c0	>	Cytosol_0	Unknown	R06064_c0		(1) cpd00001[c0] + (1) cpd08625[c0] -> (1) cpd00011[c0] + (1) cpd00067[c0] + (1) cpd01092[c0]	(1) H2O_c0[c0] + (1) 5-Hydroxyisourate_c0[c0] -> (1) CO2_c0[c0] + (1) H+_c0[c0] + (1) Allantoin_c0[c0]	0	0	0	0	1000
rxn00193_c0	-	Cytosol_0	GCF_000331695.1.CDS.996	glutamate racemase_c0		(1) cpd00023[c0] <-> (1) cpd00186[c0]	(1) L-Glutamate_c0[c0] <-> (1) D-Glutamate_c0[c0]	0.209249	0.0209249	-1000	0.209249	1000
rxn05326_c0	<	Cytosol_0	GCF_000331695.1.CDS.1591	Hexanoyl-[acyl-carrier protein]:malonyl-CoA C-acyltransferase(decarboxylating, oxoacyl- and enoyl-reducing)_c0		(1) cpd00003[c0] + (1) cpd11472[c0] <- (1) cpd00004[c0] + (1) cpd00067[c0] + (1) cpd11473[c0]	(1) NAD_c0[c0] + (1) Hexanoyl-ACP_c0[c0] <- (1) NADH_c0[c0] + (1) H+_c0[c0] + (1) (2E)-Hexenoyl-[acp]_c0[c0]	0	0	-1000	0	0
rxn00653_c0	-	Cytosol_0	GCF_000331695.1.CDS.580	3-aminopropanal:NAD+ oxidoreductase_c0		(1) cpd00004[c0] + (2) cpd00067[c0] + (1) cpd00085[c0] <-> (1) cpd00001[c0] + (1) cpd00003[c0] + (1) cpd01504[c0]	(1) NADH_c0[c0] + (2) H+_c0[c0] + (1) beta-Alanine_c0[c0] <-> (1) H2O_c0[c0] + (1) NAD_c0[c0] + (1) 3-Aminopropanal_c0[c0]	0	0	-1000	0	1000
rxn02166_c0	>	Cytosol_0	(GCF_000331695.1.CDS.1882 or GCF_000331695.1.CDS.1083)	4-Nitrophenyl phosphate phosphohydrolase_c0		(1) cpd00001[c0] + (1) cpd02135[c0] -> (1) cpd00009[c0] + (1) cpd00646[c0]	(1) H2O_c0[c0] + (1) 4-Nitrophenyl phosphate_c0[c0] -> (1) Phosphate_c0[c0] + (1) PNP_c0[c0]	0	0	0	0	1000
rxn00256_c0	<	Cytosol_0	GCF_000331695.1.CDS.746	acetyl-CoA:oxaloacetate C-acetyltransferase (thioester-hydrolysing)_c0		(1) cpd00010[c0] + (1) cpd00067[c0] + (1) cpd00137[c0] <- (1) cpd00001[c0] + (1) cpd00022[c0] + (1) cpd00032[c0]	(1) CoA_c0[c0] + (1) H+_c0[c0] + (1) Citrate_c0[c0] <- (1) H2O_c0[c0] + (1) Acetyl-CoA_c0[c0] + (1) Oxaloacetate_c0[c0]	0	-30.4851	-1000	0	0
rxn11937_c0	<	Cytosol_0	GCF_000331695.1.CDS.1946	Nitrogen:(NAD) oxidoreductase (N2O-forming)_c0		(1) cpd00001[c0] + (1) cpd00003[c0] + (1) cpd00528[c0] <- (1) cpd00004[c0] + (1) cpd00067[c0] + (1) cpd00659[c0]	(1) H2O_c0[c0] + (1) NAD_c0[c0] + (1) N2_c0[c0] <- (1) NADH_c0[c0] + (1) H+_c0[c0] + (1) Nitrous oxide_c0[c0]	0	0	-1000	0	0
rxn08335_c0	>	Cytosol_0	GCF_000331695.1.CDS.46	(S)-dihydroorotate:quinone oxidoreductase_c0		(1) cpd00282[c0] + (1) cpd15560[c0] -> (1) cpd00247[c0] + (1) cpd15561[c0]	(1) S-Dihydroorotate_c0[c0] + (1) Ubiquinone-8_c0[c0] -> (1) Orotate_c0[c0] + (1) Ubiquinol-8_c0[c0]	0	0	0	0	1000
rxn03004_c0	-	Cytosol_0	GCF_000331695.1.CDS.1455	10-Formyltetrahydrofolate:5'-phosphoribosylglycinamide formyltransferase_c0		(1) cpd00201[c0] + (1) cpd02394[c0] <-> (1) cpd00067[c0] + (1) cpd00087[c0] + (1) cpd02678[c0]	(1) 10-Formyltetrahydrofolate_c0[c0] + (1) GAR_c0[c0] <-> (1) H+_c0[c0] + (1) Tetrahydrofolate_c0[c0] + (1) N-Formyl-GAR_c0[c0]	2.2619	0.22619	-1000	21.038	1000
rxn10232_c0	-	Cytosol_0	GCF_000331695.1.CDS.550	isoheptadecanoyl-phosphatidylserine decarboxylase_c0		(2) cpd00067[c0] + (1) cpd15689[c0] <-> (1) cpd00011[c0] + (1) cpd15695[c0]	(2) H+_c0[c0] + (1) Diisoheptadecanoylphosphatidylserine_c0[c0] <-> (1) CO2_c0[c0] + (1) Diisoheptadecanoylphosphatidylethanolamine_c0[c0]	0.0890861	0.00890861	-1000	0.0890861	1000
rxn00138_c0	>	Cytosol_0	GCF_000331695.1.CDS.1996	deamido-NAD+:ammonia ligase (AMP-forming)_c0		(1) cpd00002[c0] + (1) cpd00013[c0] + (1) cpd00638[c0] -> (1) cpd00003[c0] + (1) cpd00012[c0] + (1) cpd00018[c0] + (2) cpd00067[c0]	(1) ATP_c0[c0] + (1) NH3_c0[c0] + (1) Deamido-NAD_c0[c0] -> (1) NAD_c0[c0] + (1) PPi_c0[c0] + (1) AMP_c0[c0] + (2) H+_c0[c0]	0.0518127	0.00518127	0	0.0518127	1000
rxn06729_c0	>	Cytosol_0	GCF_000331695.1.CDS.1013	(R)-3-Hydroxytetradecanoly-[acyl-carrier-protein]:UDP-N-acetyl-glucosamine 3-O-(3-hydroxytetradecanoyl)transferase_c0		(1) cpd00037[c0] + (1) cpd00067[c0] + (1) cpd11484[c0] -> (1) cpd02886[c0] + (1) cpd11493[c0]	(1) UDP-N-acetylglucosamine_c0[c0] + (1) H+_c0[c0] + (1) HMA_c0[c0] -> (1) UDP-3-O-(beta-hydroxymyristoyl)-N-acetylglucosamine_c0[c0] + (1) ACP_c0[c0]	0.418499	0.0418499	0	0.418499	1000
rxn02167_c0	-	Cytosol_0	(GCF_000331695.1.CDS.26 or GCF_000331695.1.CDS.131)	(S)-3-Hydroxybutanoyl-CoA hydro-lyase_c0		(1) cpd00842[c0] <-> (1) cpd00001[c0] + (1) cpd00650[c0]	(1) (S)-3-Hydroxybutyryl-CoA_c0[c0] <-> (1) H2O_c0[c0] + (1) Crotonyl-CoA_c0[c0]	1.96819	0.196819	-1000	1.96819	1000
rxn05368_c0	-	Cytosol_0	GCF_000331695.1.CDS.446	8-methyl-3-oxo-decanoyl-ACP:NADP+ oxidoreductase_c0		(1) cpd00005[c0] + (1) cpd00067[c0] + (1) cpd11504[c0] <-> (1) cpd00006[c0] + (1) cpd11505[c0]	(1) NADPH_c0[c0] + (1) H+_c0[c0] + (1) 8-methyl-3-oxo-decanoyl-ACP_c0[c0] <-> (1) NADP_c0[c0] + (1) 8-methyl-3-hydroxy-decanoyl-ACP_c0[c0]	0.712689	0.0712689	-1000	0.712689	1000
rxn01858_c0	>	Cytosol_0	GCF_000331695.1.CDS.523	Deoxyadenosine aminohydrolase_c0		(1) cpd00001[c0] + (1) cpd00067[c0] + (1) cpd00438[c0] -> (1) cpd00013[c0] + (1) cpd03279[c0]	(1) H2O_c0[c0] + (1) H+_c0[c0] + (1) Deoxyadenosine_c0[c0] -> (1) NH3_c0[c0] + (1) Deoxyinosine_c0[c0]	0	0	0	267.145	1000
rxn01819_c0	>	Cytosol_0	GCF_000331695.1.CDS.744	Nomega,Nomega'-dimethyl-L-arginine dimethylamidohydrolase_c0		(1) cpd00001[c0] + (1) cpd02279[c0] -> (1) cpd00274[c0] + (1) cpd00425[c0]	(1) H2O_c0[c0] + (1) NG,NG-Dimethyl-L-arginine_c0[c0] -> (1) Citrulline_c0[c0] + (1) (CH3)2NH_c0[c0]	0	0	0	0	1000
rxn05360_c0	-	Cytosol_0	GCF_000331695.1.CDS.446	4-methyl-3-oxo-hexanoyl-ACP:NADP+ oxidoreductase_c0		(1) cpd00005[c0] + (1) cpd00067[c0] + (1) cpd11496[c0] <-> (1) cpd00006[c0] + (1) cpd11497[c0]	(1) NADPH_c0[c0] + (1) H+_c0[c0] + (1) 4-methyl-3-oxo-hexanoyl-ACP_c0[c0] <-> (1) NADP_c0[c0] + (1) 4-methyl-3-hydroxy-hexanoyl-ACP_c0[c0]	0.712689	0.0712689	-1000	0.712689	1000
rxn02297_c0	>	Cytosol_0	GCF_000331695.1.CDS.1828	6-Carboxyhexanoyl-CoA:L-alanine C-carboxyhexanoyltransferase (decarboxylating)_c0		(1) cpd00035[c0] + (1) cpd00067[c0] + (1) cpd00782[c0] -> (1) cpd00010[c0] + (1) cpd00011[c0] + (1) cpd00800[c0]	(1) L-Alanine_c0[c0] + (1) H+_c0[c0] + (1) Pimeloyl-CoA_c0[c0] -> (1) CoA_c0[c0] + (1) CO2_c0[c0] + (1) 8-Amino-7-oxononanoate_c0[c0]	0	0	0	0	1000
rxn05421_c0	>	Cytosol_0	((GCF_000331695.1.CDS.1829 or GCF_000331695.1.CDS.638) and (GCF_000331695.1.CDS.1458 or GCF_000331695.1.CDS.1597 or GCF_000331695.1.CDS.1457))	8-methyl-nonanoyl-ACP:malonyl-[acyl-carrier-protein] C-acyltransferase (decarboxylating)_c0		(1) cpd11492[c0] + (1) cpd11557[c0] -> (1) cpd00011[c0] + (1) cpd11493[c0] + (1) cpd11558[c0]	(1) Malonyl-acyl-carrierprotein-_c0[c0] + (1) 8-methyl-nonanoyl-ACP_c0[c0] -> (1) CO2_c0[c0] + (1) ACP_c0[c0] + (1) 10-methyl-3-oxo-undecanoyl-ACP_c0[c0]	0	0	0	0	1000
rxn01799_c0	-	Cytosol_0	(GCF_000331695.1.CDS.1423 or GCF_000331695.1.CDS.965)	deoxyuridine:orthophosphate 2-deoxy-D-ribosyltransferase_c0		(1) cpd00009[c0] + (1) cpd00412[c0] <-> (1) cpd00092[c0] + (1) cpd00509[c0]	(1) Phosphate_c0[c0] + (1) Deoxyuridine_c0[c0] <-> (1) Uracil_c0[c0] + (1) deoxyribose-1-phosphate_c0[c0]	0	0	-1000	20.3644	1000
rxn01485_c0	-	Cytosol_0	GCF_000331695.1.CDS.503	D-Glucosamine 1-phosphate 1,6-phosphomutase_c0		(1) cpd03671[c0] <-> (1) cpd00288[c0]	(1) D-Glucosamine1-phosphate_c0[c0] <-> (1) D-Glucosamine phosphate_c0[c0]	-0.836998	-0.836998	-1000	-0.0836998	1000
rxn05206_c0	-	Cytosol_0	(GCF_000331695.1.CDS.429 or GCF_000331695.1.CDS.1500)	TRANS-RXN-187.ce_c0		(1) cpd00205[e0] <-> (1) cpd00205[c0]	(1) K+_e0[e0] <-> (1) K+_c0[c0]	-260.593	-999.995	-1000	1000	1000
rxn03031_c0	<	Cytosol_0	GCF_000331695.1.CDS.1507	Succinyl-CoA:2,3,4,5-tetrahydropyridine-2,6-dicarboxylate N-succinyltransferase_c0		(1) cpd00001[c0] + (1) cpd00078[c0] + (1) cpd02465[c0] <- (1) cpd00010[c0] + (1) cpd02724[c0]	(1) H2O_c0[c0] + (1) Succinyl-CoA_c0[c0] + (1) tetrahydrodipicolinate_c0[c0] <- (1) CoA_c0[c0] + (1) N-Succinyl-L-2-amino-6-oxopimelate_c0[c0]	0	0	-1000	0	0
rxn09207_c0	>	Cytosol_0	GCF_000331695.1.CDS.1080	Phosphatidylserine syntase (n-C14:1)_c0		(1) cpd00054[c0] + (1) cpd15422[c0] -> (1) cpd00046[c0] + (2) cpd00067[c0] + (1) cpd15554[c0]	(1) L-Serine_c0[c0] + (1) CDP-1,2-ditetradec-7-enoylglycerol_c0[c0] -> (1) CMP_c0[c0] + (2) H+_c0[c0] + (1) phosphatidylserine ditetradec-7-enoyl_c0[c0]	0	0	0	0	1000
rxn09296_c0	>	Cytosol_0	(GCF_000331695.1.CDS.1541 or GCF_000331695.1.CDS.294 or GCF_000331695.1.CDS.1150 or GCF_000331695.1.CDS.1093)	hydrogen peroxide reductase (thioredoxin)_c0		(1) cpd00025[c0] + (1) cpd11421[c0] -> (2) cpd00001[c0] + (1) cpd11420[c0]	(1) H2O2_c0[c0] + (1) trdrd_c0[c0] -> (2) H2O_c0[c0] + (1) trdox_c0[c0]	0	0	0	0	1000
rxn00239_c0	-	Cytosol_0	GCF_000331695.1.CDS.24	ATP:GMP phosphotransferase_c0		(1) cpd00002[c0] + (1) cpd00067[c0] + (1) cpd00126[c0] <-> (1) cpd00008[c0] + (1) cpd00031[c0]	(1) ATP_c0[c0] + (1) H+_c0[c0] + (1) GMP_c0[c0] <-> (1) ADP_c0[c0] + (1) GDP_c0[c0]	1.21059	-999.862	-1000	1000	1000
rxn00441_c0	>	Cytosol_0	GCF_000331695.1.CDS.1218	R00621_c0		(1) cpd00024[c0] + (1) cpd00056[c0] + (1) cpd00067[c0] -> (1) cpd00011[c0] + (1) cpd03189[c0]	(1) 2-Oxoglutarate_c0[c0] + (1) TPP_c0[c0] + (1) H+_c0[c0] -> (1) CO2_c0[c0] + (1) 3-Carboxy-1-hydroxypropyl-ThPP_c0[c0]	0	0	0	996.407	1000
rxn00302_c0	>	Cytosol_0	GCF_000331695.1.CDS.118	GTP 8,9-hydrolase_c0		(1) cpd00001[c0] + (1) cpd00038[c0] -> (1) cpd03518[c0]	(1) H2O_c0[c0] + (1) GTP_c0[c0] -> (1) Formamidopyrimidine nucleoside triphosphate_c0[c0]	0	0	0	0	1000
rxn00467_c0	-	Cytosol_0	GCF_000331695.1.CDS.619	L-Ornithine:2-oxo-acid aminotransferase_c0		(1) cpd00024[c0] + (1) cpd00064[c0] <-> (1) cpd00023[c0] + (1) cpd00858[c0]	(1) 2-Oxoglutarate_c0[c0] + (1) Ornithine_c0[c0] <-> (1) L-Glutamate_c0[c0] + (1) L-Glutamate5-semialdehyde_c0[c0]	0	0	-1000	0	1000
rxn03130_c0	>	Cytosol_0	GCF_000331695.1.CDS.788	UDP-2,3-bis[(3R)-3-hydroxymyristoyl]-alpha-D-glucosamine 2,3-bis[(3R)-3-hydroxymyristoyl]-beta-D-glucosaminyl 1-phosphate phosphohydrolase_c0		(1) cpd00001[c0] + (1) cpd02835[c0] -> (2) cpd00067[c0] + (1) cpd00091[c0] + (1) cpd02930[c0]	(1) H2O_c0[c0] + (1) UDP-2,3-bis(3-hydroxytetradecanoyl)glucosamine_c0[c0] -> (2) H+_c0[c0] + (1) UMP_c0[c0] + (1) Lipid X_c0[c0]	0.209249	0.0209249	0	0.209249	1000
rxn01791_c0	>	Cytosol_0	GCF_000331695.1.CDS.1980	(R)-Pantoate:beta-alanine ligase (AMP-forming)_c0		(1) cpd00002[c0] + (1) cpd00085[c0] + (1) cpd00408[c0] -> (1) cpd00012[c0] + (1) cpd00018[c0] + (2) cpd00067[c0] + (1) cpd00644[c0]	(1) ATP_c0[c0] + (1) beta-Alanine_c0[c0] + (1) Pantoate_c0[c0] -> (1) PPi_c0[c0] + (1) AMP_c0[c0] + (2) H+_c0[c0] + (1) PAN_c0[c0]	0.0518127	0.00518127	0	0.0518127	1000
rxn00183_c0	>	Cytosol_0	GCF_000331695.1.CDS.929	L-Glutamate 5-semialdehyde:NAD+ oxidoreductase_c0		(1) cpd00001[c0] + (1) cpd00003[c0] + (1) cpd00858[c0] -> (1) cpd00004[c0] + (1) cpd00023[c0] + (2) cpd00067[c0]	(1) H2O_c0[c0] + (1) NAD_c0[c0] + (1) L-Glutamate5-semialdehyde_c0[c0] -> (1) NADH_c0[c0] + (1) L-Glutamate_c0[c0] + (2) H+_c0[c0]	0	0	0	0	1000
rxn10308_c0	-	Cytosol_0	GCF_000331695.1.CDS.388	myristoyl-lipoteichoic acid synthesis (n-24), linked, N-acetylglucosamine substituted_c0		(24) cpd00037[c0] + (1) cpd15747[c0] <-> (24) cpd00014[c0] + (1) cpd15765[c0]	(24) UDP-N-acetylglucosamine_c0[c0] + (1) Myristoyllipoteichoic acid (n-24), linked, unsubstituted_c0[c0] <-> (24) UDP_c0[c0] + (1) Myristoyllipoteichoic acid (n-24), linked, N-acetyl-D-glucosamine_c0[c0]	0	0	-1000	0	1000
rxn06526_c0	-	Cytosol_0	(GCF_000331695.1.CDS.559 or GCF_000331695.1.CDS.657)	protein-dithiol:NADP+ oxidoreductase_c0		(1) cpd00006[c0] + (1) cpd12072[c0] <-> (1) cpd00005[c0] + (1) cpd00067[c0] + (1) cpd12139[c0]	(1) NADP_c0[c0] + (1) Protein dithiol_c0[c0] <-> (1) NADPH_c0[c0] + (1) H+_c0[c0] + (1) Protein disulfide_c0[c0]	0	0	-1000	0	1000
rxn01329_c0	-	Cytosol_0	(GCF_000331695.1.CDS.503 or GCF_000331695.1.CDS.942)	D-mannose 6-phosphate 1,6-phosphomutase_c0		(1) cpd00235[c0] <-> (1) cpd00485[c0]	(1) D-mannose-6-phosphate_c0[c0] <-> (1) D-Mannose1-phosphate_c0[c0]	0	0	-1000	0	1000
rxn02507_c0	>	Cytosol_0	GCF_000331695.1.CDS.1406	1-(2-Carboxyphenylamino)-1-deoxy-D-ribulose-5-phosphate carboxy-lyase(cyclizing)_c0		(1) cpd00067[c0] + (1) cpd00956[c0] -> (1) cpd00001[c0] + (1) cpd00011[c0] + (1) cpd02210[c0]	(1) H+_c0[c0] + (1) 1-(2-carboxyphenylamino)-1-deoxyribulose 5-phosphate_c0[c0] -> (1) H2O_c0[c0] + (1) CO2_c0[c0] + (1) Indoleglycerol phosphate_c0[c0]	0.394912	0.0394912	0	0.394912	1000
rxn10220_c0	-	Cytosol_0	GCF_000331695.1.CDS.549	isoheptadecanoyl-phosphatidate cytidylyltransferase_c0		(1) cpd00052[c0] + (1) cpd15677[c0] <-> (1) cpd00012[c0] + (1) cpd00067[c0] + (1) cpd15683[c0]	(1) CTP_c0[c0] + (1) 1,2-diisoheptadecanoyl-sn-glycerol 3-phosphate_c0[c0] <-> (1) PPi_c0[c0] + (1) H+_c0[c0] + (1) CDP-1,2-diisoheptadecanoylglycerol_c0[c0]	0.356344	0.0356344	-1000	0.356344	1000
rxn05464_c0	>	Cytosol_0	GCF_000331695.1.CDS.1591	trans-Octodec-2-enoyl-ACP:NAD+ oxidoreductase (A-specific)_c0		(1) cpd00004[c0] + (1) cpd00067[c0] + (1) cpd11572[c0] -> (1) cpd00003[c0] + (1) cpd11573[c0]	(1) NADH_c0[c0] + (1) H+_c0[c0] + (1) trans-Octodec-2-enoyl-ACP_c0[c0] -> (1) NAD_c0[c0] + (1) Octodecanoyl-ACP_c0[c0]	0.712689	0.0712689	0	0.712689	1000
rxn01964_c0	>	Cytosol_0	(GCF_000331695.1.CDS.1408 and GCF_000331695.1.CDS.1410)	L-serine hydro-lyase [adding 1-C-(indol-3-yl)glycerol 3-phosphate; L-tryptophan and glyceraldehyde-3-phosphate-forming]_c0		(1) cpd00054[c0] + (1) cpd02210[c0] -> (1) cpd00001[c0] + (1) cpd00065[c0] + (1) cpd00102[c0]	(1) L-Serine_c0[c0] + (1) Indoleglycerol phosphate_c0[c0] -> (1) H2O_c0[c0] + (1) L-Tryptophan_c0[c0] + (1) Glyceraldehyde3-phosphate_c0[c0]	0.394912	0	0	0.394912	1000
rxn02341_c0	>	Cytosol_0	(GCF_000331695.1.CDS.265 and GCF_000331695.1.CDS.265)	N-[(R)-4'-Phosphopantothenoyl]-L-cysteine carboxy-lyase_c0		(1) cpd00067[c0] + (1) cpd02666[c0] -> (1) cpd00011[c0] + (1) cpd00834[c0]	(1) H+_c0[c0] + (1) (R)-4'-Phosphopantothenoyl-L-cysteine_c0[c0] -> (1) CO2_c0[c0] + (1) Phosphopantetheine_c0[c0]	0.0518127	0.00518127	0	0.0518127	1000
rxn01923_c0	>	Cytosol_0	GCF_000331695.1.CDS.1586	2-Methylpropanoyl-CoA:oxygen 2,3-oxidoreductase_c0		(1) cpd00007[c0] + (2) cpd00481[c0] -> (2) cpd00001[c0] + (2) cpd02187[c0]	(1) O2_c0[c0] + (2) Isobutyryl-CoA_c0[c0] -> (2) H2O_c0[c0] + (2) Methacrylyl-CoA_c0[c0]	0	0	0	0	1000
rxn06591_c0	-	Cytosol_0	GCF_000331695.1.CDS.237	L-glutamate-semialdehyde: NADP+ oxidoreductase(L-glutamyl-tRNA(Glu)-forming)_c0		(1) cpd00005[c0] + (1) cpd00067[c0] + (1) cpd12227[c0] <-> (1) cpd00006[c0] + (1) cpd02345[c0] + (1) cpd11912[c0]	(1) NADPH_c0[c0] + (1) H+_c0[c0] + (1) L-Glutamyl-tRNA-Glu_c0[c0] <-> (1) NADP_c0[c0] + (1) L-Glutamate1-semialdehyde_c0[c0] + (1) tRNA-Glu_c0[c0]	0.207251	0.0207251	-1000	0.207251	1000
rxn01137_c0	>	Cytosol_0	GCF_000331695.1.CDS.523	Adenosine aminohydrolase_c0		(1) cpd00001[c0] + (1) cpd00067[c0] + (1) cpd00182[c0] -> (1) cpd00013[c0] + (1) cpd00246[c0]	(1) H2O_c0[c0] + (1) H+_c0[c0] + (1) Adenosine_c0[c0] -> (1) NH3_c0[c0] + (1) Inosine_c0[c0]	0	0	0	267.145	1000
rxn03182_c0	-	Cytosol_0	GCF_000331695.1.CDS.245	CMP-3-deoxy-D-manno-oct-2-ulosonate:lipid IVA 3-deoxy-D-manno-oct-2-ulosonate transferase_c0		(1) cpd02546[c0] + (1) cpd02993[c0] <-> (1) cpd00046[c0] + (1) cpd00067[c0] + (1) cpd03585[c0]	(1) CMP-KDO_c0[c0] + (1) Lipid IV(A)_c0[c0] <-> (1) CMP_c0[c0] + (1) H+_c0[c0] + (1) KDO-lipid IV(A)_c0[c0]	0.209249	0.0209249	-1000	0.209249	1000
rxn01343_c0	-	Cytosol_0	GCF_000331695.1.CDS.1032	ATP:Sedoheptulose 7-phosphate 1-phosphotransferase_c0		(1) cpd00002[c0] + (1) cpd00238[c0] <-> (1) cpd00008[c0] + (1) cpd00067[c0] + (1) cpd00349[c0]	(1) ATP_c0[c0] + (1) Sedoheptulose7-phosphate_c0[c0] <-> (1) ADP_c0[c0] + (1) H+_c0[c0] + (1) Sedoheptulose 1,7-bisphosphate_c0[c0]	-0.796922	-1000	-1000	999.375	1000
rxn00224_c0	-	Cytosol_0	GCF_000331695.1.CDS.148	protoheme ferro-lyase (protoporphyrin-forming)_c0		(1) cpd01476[c0] + (1) cpd10515[c0] <-> (1) cpd00028[c0] + (2) cpd00067[c0]	(1) Protoporphyrin_c0[c0] + (1) Fe2+_c0[c0] <-> (1) Heme_c0[c0] + (2) H+_c0[c0]	0	0	-1000	0	1000
rxn05372_c0	-	Cytosol_0	GCF_000331695.1.CDS.446	10-methyl-3-oxo-dodecanoyl-ACP:NADP+ oxidoreductase_c0		(1) cpd00005[c0] + (1) cpd00067[c0] + (1) cpd11508[c0] <-> (1) cpd00006[c0] + (1) cpd11509[c0]	(1) NADPH_c0[c0] + (1) H+_c0[c0] + (1) 10-methyl-3-oxo-dodecanoyl-ACP_c0[c0] <-> (1) NADP_c0[c0] + (1) 10-methyl-3-hydroxy-dodecanoyl-ACP_c0[c0]	0.712689	0.0712689	-1000	0.712689	1000
rxn06510_c0	-	Cytosol_0	GCF_000331695.1.CDS.1587	Lauroyl-CoA:acetyl-CoA C-acyltransferase_c0		(1) cpd00022[c0] + (1) cpd01260[c0] <-> (1) cpd00010[c0] + (1) cpd12689[c0]	(1) Acetyl-CoA_c0[c0] + (1) Lauroyl-CoA_c0[c0] <-> (1) CoA_c0[c0] + (1) 3-Oxotetradecanoyl-CoA_c0[c0]	1.96819	0.196819	-1000	1.96819	1000
rxn08307_c0	-	Cytosol_0	GCF_000331695.1.CDS.549	CDP-diacylglycerol synthetase (n-C14:0)_c0		(1) cpd00052[c0] + (1) cpd15522[c0] <-> (1) cpd00012[c0] + (1) cpd00067[c0] + (1) cpd15423[c0]	(1) CTP_c0[c0] + (1) 1,2-ditetradecanoyl-sn-glycerol 3-phosphate_c0[c0] <-> (1) PPi_c0[c0] + (1) H+_c0[c0] + (1) CDP-1,2-ditetradecanoylglycerol_c0[c0]	0	0	-1000	0	1000
rxn05426_c0	-	Cytosol_0	GCF_000331695.1.CDS.446	12-methyl-3-oxo-tridecanoyl-ACP:NADP+ oxidoreductase_c0		(1) cpd00005[c0] + (1) cpd00067[c0] + (1) cpd11562[c0] <-> (1) cpd00006[c0] + (1) cpd11563[c0]	(1) NADPH_c0[c0] + (1) H+_c0[c0] + (1) 12-methyl-3-oxo-tridecanoyl-ACP_c0[c0] <-> (1) NADP_c0[c0] + (1) 12-methyl-3-hydroxy-tridecanoyl-ACP_c0[c0]	0	0	-1000	0	1000
rxn00209_c0	>	Cytosol_0	GCF_000331695.1.CDS.1098	Pyridoxine 5-phosphate:oxygen oxidoreductase_c0		(1) cpd00007[c0] + (1) cpd00478[c0] -> (1) cpd00016[c0] + (1) cpd00025[c0]	(1) O2_c0[c0] + (1) Pyridoxine phosphate_c0[c0] -> (1) Pyridoxal phosphate_c0[c0] + (1) H2O2_c0[c0]	0	0	0	0	1000
rxn02474_c0	-	Cytosol_0	GCF_000331695.1.CDS.1959	5-amino-6-(5-phosphoribitylamino)uracil:NADP+ 1'-oxidoreductase_c0		(1) cpd00006[c0] + (1) cpd02720[c0] <-> (1) cpd00005[c0] + (1) cpd00067[c0] + (1) cpd00931[c0]	(1) NADP_c0[c0] + (1) 5-Amino-6--5-phosphoribitylaminouracil_c0[c0] <-> (1) NADPH_c0[c0] + (1) H+_c0[c0] + (1) 5-Amino-6--5-phosphoribosylaminouracil_c0[c0]	-0.0518127	-0.0518127	-1000	-0.00518127	1000
rxn03246_c0	-	Cytosol_0	(GCF_000331695.1.CDS.1588 and GCF_000331695.1.CDS.1588)	(S)-hydroxyoctanoyl-CoA:NAD+ oxidoreductase_c0		(1) cpd00003[c0] + (1) cpd03120[c0] <-> (1) cpd00004[c0] + (1) cpd00067[c0] + (1) cpd03121[c0]	(1) NAD_c0[c0] + (1) (S)-Hydroxyoctanoyl-CoA_c0[c0] <-> (1) NADH_c0[c0] + (1) H+_c0[c0] + (1) 3-Oxooctanoyl-CoA_c0[c0]	-1.96819	-1.96819	-1000	-0.196819	1000
rxn12645_c0	-	Cytosol_0	(GCF_000331695.1.CDS.1282 or GCF_000331695.1.CDS.1096)	methionyl aminopeptidase_c0		(1) cpd00001[c0] + (1) cpd11581[c0] <-> (1) cpd00033[c0] + (1) cpd00132[c0]	(1) H2O_c0[c0] + (1) gly-asn-L_c0[c0] <-> (1) Glycine_c0[c0] + (1) L-Asparagine_c0[c0]	0	0	-1000	0	1000
rxn04745_c0	>	Cytosol_0	GCF_000331695.1.CDS.1305	salicylate,NADH:oxygen oxidoreductase (1-hydroxylating,decarboxylating)_c0		(1) cpd00004[c0] + (1) cpd00007[c0] + (2) cpd00067[c0] + (1) cpd09812[c0] -> (1) cpd00001[c0] + (1) cpd00003[c0] + (1) cpd00011[c0] + (1) cpd09813[c0]	(1) NADH_c0[c0] + (1) O2_c0[c0] + (2) H+_c0[c0] + (1) 4-Hydroxymethylsalicylate_c0[c0] -> (1) H2O_c0[c0] + (1) NAD_c0[c0] + (1) CO2_c0[c0] + (1) 4-Hydroxymethylcatechol_c0[c0]	0	0	0	0	1000
rxn00274_c0	-	Cytosol_0	(GCF_000331695.1.CDS.1130 or GCF_000331695.1.CDS.1159)	Acetyl-CoA:glycine C-acetyltransferase_c0		(1) cpd00022[c0] + (1) cpd00033[c0] <-> (1) cpd00010[c0] + (1) cpd02211[c0]	(1) Acetyl-CoA_c0[c0] + (1) Glycine_c0[c0] <-> (1) CoA_c0[c0] + (1) L-2-Amino-acetoacetate_c0[c0]	1.76593	0.176593	-1000	1.76593	1000
rxn10312_c0	-	Cytosol_0	GCF_000331695.1.CDS.388	isotetradecanoyl-lipoteichoic acid synthesis (n-24), linked, N-acetylglucosamine substituted_c0		(24) cpd00037[c0] + (1) cpd15751[c0] <-> (24) cpd00014[c0] + (1) cpd15769[c0]	(24) UDP-N-acetylglucosamine_c0[c0] + (1) Isotetradecanoyllipoteichoic acid (n-24), linked, unsubstituted_c0[c0] <-> (24) UDP_c0[c0] + (1) Isotetradecanoyllipoteichoic acid (n-24), linked, N-acetyl-D-glucosamine_c0[c0]	0	0	-1000	0	1000
rxn00715_c0	-	Cytosol_0	GCF_000331695.1.CDS.1381	ITP:uridine 5'-phosphotransferase_c0		(1) cpd00068[c0] + (1) cpd00249[c0] <-> (1) cpd00067[c0] + (1) cpd00090[c0] + (1) cpd00091[c0]	(1) ITP_c0[c0] + (1) Uridine_c0[c0] <-> (1) H+_c0[c0] + (1) IDP_c0[c0] + (1) UMP_c0[c0]	0	-1000	-1000	1000	1000
rxn06335_c0	-	Cytosol_0	GCF_000331695.1.CDS.1304	(S)-2-methylbutanoyl-CoA:enzyme N6-(dihydrolipoyl)lysine S-(2-methylbutanoyl)transferase_c0		(1) cpd00449[c0] + (1) cpd00760[c0] <-> (1) cpd00010[c0] + (1) cpd14703[c0]	(1) Dihydrolipoamide_c0[c0] + (1) 2-Methylbutyryl-CoA_c0[c0] <-> (1) CoA_c0[c0] + (1) S-(2-Methylbutanoyl)-dihydrolipoamide-E_c0[c0]	-0.712689	-0.712689	-1000	-0.0712689	1000
rxn09448_c0	>	Cytosol_0	(GCF_000331695.1.CDS.983 or GCF_000331695.1.CDS.1232)	fatty-acid--CoA ligase (octadecenoate)_c0		(1) cpd00002[c0] + (1) cpd00010[c0] + (1) cpd15269[c0] -> (1) cpd00012[c0] + (1) cpd00018[c0] + (1) cpd15274[c0]	(1) ATP_c0[c0] + (1) CoA_c0[c0] + (1) octadecenoate_c0[c0] -> (1) PPi_c0[c0] + (1) AMP_c0[c0] + (1) Octadecenoyl-CoA_c0[c0]	0	0	0	0	1000
rxn09208_c0	>	Cytosol_0	GCF_000331695.1.CDS.1080	Phosphatidylserine syntase (n-C16:0)_c0		(1) cpd00054[c0] + (1) cpd15419[c0] -> (1) cpd00046[c0] + (2) cpd00067[c0] + (1) cpd15555[c0]	(1) L-Serine_c0[c0] + (1) CDP-1,2-dihexadecanoylglycerol_c0[c0] -> (1) CMP_c0[c0] + (2) H+_c0[c0] + (1) phosphatidylserine dihexadecanoyl_c0[c0]	0	0	0	0	1000
rxn05439_c0	>	Cytosol_0	GCF_000331695.1.CDS.1591	5-methyl-trans-hex-2-enoyl-ACP:NAD+ oxidoreductase (A-specific)_c0		(1) cpd00004[c0] + (1) cpd00067[c0] + (1) cpd11523[c0] -> (1) cpd00003[c0] + (1) cpd11524[c0]	(1) NADH_c0[c0] + (1) H+_c0[c0] + (1) 5-methyl-trans-hex-2-enoyl-ACP_c0[c0] -> (1) NAD_c0[c0] + (1) 5-methyl-hexanoyl-ACP_c0[c0]	0.712689	0.0712689	0	0.712689	1000
rxn10211_c0	>	Cytosol_0	GCF_000331695.1.CDS.90	palmitoyl-1-acylglycerol-3-phosphate O-acyltransferase_c0		(1) cpd00134[c0] + (1) cpd15327[c0] -> (1) cpd00010[c0] + (1) cpd15524[c0]	(1) Palmitoyl-CoA_c0[c0] + (1) 1-hexadecanoyl-sn-glycerol 3-phosphate_c0[c0] -> (1) CoA_c0[c0] + (1) 1,2-dihexadecanoyl-sn-glycerol 3-phosphate_c0[c0]	0	0	0	0	1000
rxn02914_c0	-	Cytosol_0	GCF_000331695.1.CDS.1497	3-Phosphoserine:2-oxoglutarate aminotransferase_c0		(1) cpd00024[c0] + (1) cpd00738[c0] <-> (1) cpd00023[c0] + (1) cpd02069[c0]	(1) 2-Oxoglutarate_c0[c0] + (1) phosphoserine_c0[c0] <-> (1) L-Glutamate_c0[c0] + (1) 3-Phosphonooxypyruvate_c0[c0]	-10.4831	-998.353	-1000	-1.04831	1000
rxn01603_c0	>	Cytosol_0	(GCF_000331695.1.CDS.305 and GCF_000331695.1.CDS.305)	7,8-dihydropteroate:L-glutamate ligase (ADP-forming)_c0		(1) cpd00002[c0] + (1) cpd00023[c0] + (1) cpd00683[c0] -> (1) cpd00008[c0] + (1) cpd00009[c0] + (1) cpd00067[c0] + (1) cpd00330[c0]	(1) ATP_c0[c0] + (1) L-Glutamate_c0[c0] + (1) Dihydropteroate_c0[c0] -> (1) ADP_c0[c0] + (1) Phosphate_c0[c0] + (1) H+_c0[c0] + (1) Dihydrofolate_c0[c0]	0	0	0	0	1000
rxn00686_c0	-	Cytosol_0	(GCF_000331695.1.CDS.891 or GCF_000331695.1.CDS.1800)	5,6,7,8-tetrahydrofolate:NADP+ oxidoreductase_c0		(1) cpd00006[c0] + (1) cpd00087[c0] <-> (1) cpd00005[c0] + (1) cpd00067[c0] + (1) cpd00330[c0]	(1) NADP_c0[c0] + (1) Tetrahydrofolate_c0[c0] <-> (1) NADPH_c0[c0] + (1) H+_c0[c0] + (1) Dihydrofolate_c0[c0]	-3.76981	-78.2832	-1000	-0.00777191	1000
rxn05456_c0	-	Cytosol_0	GCF_000331695.1.CDS.295	14-methyl-pentadecanoyl-ACP:[acyl-carrier-protein] transferase_c0		(1) cpd00010[c0] + (2) cpd00067[c0] + (1) cpd11569[c0] <-> (1) cpd11441[c0] + (1) cpd11493[c0]	(1) CoA_c0[c0] + (2) H+_c0[c0] + (1) 14-methyl-pentadecanoyl-ACP_c0[c0] <-> (1) fa6coa_c0[c0] + (1) ACP_c0[c0]	0	0	-1000	0	1000
rxn06075_c0	<	Cytosol_0	(GCF_000331695.1.CDS.804 or GCF_000331695.1.CDS.805)	2'-Deoxyuridine 5'-diphosphate:oxidized-thioredoxin 2'-oxidoreductase_c0		(1) cpd00001[c0] + (1) cpd00978[c0] + (1) cpd11420[c0] <- (1) cpd00014[c0] + (1) cpd11421[c0]	(1) H2O_c0[c0] + (1) dUDP_c0[c0] + (1) trdox_c0[c0] <- (1) UDP_c0[c0] + (1) trdrd_c0[c0]	0	0	-1000	0	0
rxn00689_c0	>	Cytosol_0	(GCF_000331695.1.CDS.305 and GCF_000331695.1.CDS.305)	Tetrahydrofolate:L-glutamate gamma-ligase (ADP-forming)_c0		(1) cpd00002[c0] + (1) cpd00023[c0] + (1) cpd00087[c0] -> (1) cpd00008[c0] + (1) cpd00009[c0] + (1) cpd00067[c0] + (1) cpd06227[c0]	(1) ATP_c0[c0] + (1) L-Glutamate_c0[c0] + (1) Tetrahydrofolate_c0[c0] -> (1) ADP_c0[c0] + (1) Phosphate_c0[c0] + (1) H+_c0[c0] + (1) THF-L-glutamate_c0[c0]	0	0	0	0	1000
rxn01286_c0	>	Cytosol_0	GCF_000331695.1.CDS.580	D-Glyceraldehyde:NAD+ oxidoreductase_c0		(1) cpd00001[c0] + (1) cpd00003[c0] + (1) cpd00448[c0] -> (1) cpd00004[c0] + (2) cpd00067[c0] + (1) cpd00223[c0]	(1) H2O_c0[c0] + (1) NAD_c0[c0] + (1) D-Glyceraldehyde_c0[c0] -> (1) NADH_c0[c0] + (2) H+_c0[c0] + (1) Glycerate_c0[c0]	0	0	0	0	1000
rxn05289_c0	-	Cytosol_0	(GCF_000331695.1.CDS.828 or GCF_000331695.1.CDS.1672)	NADPH:oxidized-thioredoxin oxidoreductase_c0		(1) cpd00005[c0] + (1) cpd00067[c0] + (1) cpd11420[c0] <-> (1) cpd00006[c0] + (1) cpd11421[c0]	(1) NADPH_c0[c0] + (1) H+_c0[c0] + (1) trdox_c0[c0] <-> (1) NADP_c0[c0] + (1) trdrd_c0[c0]	55.6448	0.00938396	-1000	120.624	1000
rxn05467_c0	-	Cytosol_0	Unknown	CO2 transporter via diffusion_c0		(1) cpd00011[e0] <-> (1) cpd00011[c0]	(1) CO2_e0[e0] <-> (1) CO2_c0[c0]	-186.304	-220.912	-1000	-18.6304	1000
rxn00117_c0	-	Cytosol_0	GCF_000331695.1.CDS.1911	ATP:UDP phosphotransferase_c0		(1) cpd00002[c0] + (1) cpd00014[c0] <-> (1) cpd00008[c0] + (1) cpd00062[c0]	(1) ATP_c0[c0] + (1) UDP_c0[c0] <-> (1) ADP_c0[c0] + (1) UTP_c0[c0]	0.418499	-999.958	-1000	1000	1000
rxn05343_c0	>	Cytosol_0	((GCF_000331695.1.CDS.1458 or GCF_000331695.1.CDS.1597 or GCF_000331695.1.CDS.1457) and (GCF_000331695.1.CDS.1829 or GCF_000331695.1.CDS.638))	Octanoyl-[acyl-carrier protein]:malonyl-[acyl-carrier-protein] C-acyltransferase (decarboxylating)_c0		(1) cpd11470[c0] + (1) cpd11492[c0] -> (1) cpd00011[c0] + (1) cpd11487[c0] + (1) cpd11493[c0]	(1) Octanoyl-ACP_c0[c0] + (1) Malonyl-acyl-carrierprotein-_c0[c0] -> (1) CO2_c0[c0] + (1) 3-oxodecanoyl-acp_c0[c0] + (1) ACP_c0[c0]	0	0	0	0	1000
rxn01520_c0	>	Cytosol_0	GCF_000331695.1.CDS.1019	5,10-Methylenetetrahydrofolate:dUMP C-methyltransferase_c0		(1) cpd00125[c0] + (1) cpd00299[c0] -> (1) cpd00298[c0] + (1) cpd00330[c0]	(1) 5-10-Methylenetetrahydrofolate_c0[c0] + (1) dUMP_c0[c0] -> (1) dTMP_c0[c0] + (1) Dihydrofolate_c0[c0]	3.6921	0	0	78.2754	1000
rxn05425_c0	>	Cytosol_0	((GCF_000331695.1.CDS.1829 or GCF_000331695.1.CDS.638) and (GCF_000331695.1.CDS.1458 or GCF_000331695.1.CDS.1457 or GCF_000331695.1.CDS.1597))	10-methyl-undecanoyl-ACP:malonyl-[acyl-carrier-protein] C-acyltransferase (decarboxylating)_c0		(1) cpd11492[c0] + (1) cpd11561[c0] -> (1) cpd00011[c0] + (1) cpd11493[c0] + (1) cpd11562[c0]	(1) Malonyl-acyl-carrierprotein-_c0[c0] + (1) 10-methyl-undecanoyl-ACP_c0[c0] -> (1) CO2_c0[c0] + (1) ACP_c0[c0] + (1) 12-methyl-3-oxo-tridecanoyl-ACP_c0[c0]	0	0	0	0	1000
rxn05736_c0	>	Cytosol_0	(GCF_000331695.1.CDS.983 or GCF_000331695.1.CDS.1232)	acyl-coenzyme A ligase_c0		(1) cpd00002[c0] + (1) cpd00010[c0] + (1) cpd03847[c0] -> (1) cpd00012[c0] + (1) cpd00018[c0] + (1) cpd00067[c0] + (1) cpd01695[c0]	(1) ATP_c0[c0] + (1) CoA_c0[c0] + (1) Myristic acid_c0[c0] -> (1) PPi_c0[c0] + (1) AMP_c0[c0] + (1) H+_c0[c0] + (1) Myristoyl-CoA_c0[c0]	0	0	0	0	1000
rxn03445_c0	-	Cytosol_0	GCF_000331695.1.CDS.1497	O-Phospho-4-hydroxy-L-threonine:2-oxoglutarate aminotransferase_c0		(1) cpd00024[c0] + (1) cpd03607[c0] <-> (1) cpd00023[c0] + (1) cpd03606[c0]	(1) 2-Oxoglutarate_c0[c0] + (1) 4-(Phosphonooxy)-threonine_c0[c0] <-> (1) L-Glutamate_c0[c0] + (1) 2-Oxo-3-hydroxy-4-phosphobutanoate_c0[c0]	0	0	-1000	0	1000
rxn05383_c0	-	Cytosol_0	GCF_000331695.1.CDS.295	3-methylbutanoyl-CoA:[acyl-carrier-protein] transferase_c0		(1) cpd01882[c0] + (1) cpd11493[c0] <-> (1) cpd00010[c0] + (1) cpd00067[c0] + (1) cpd11520[c0]	(1) Isovaleryl-CoA_c0[c0] + (1) ACP_c0[c0] <-> (1) CoA_c0[c0] + (1) H+_c0[c0] + (1) isovaleryl-ACP_c0[c0]	0.712689	0.0712689	-1000	0.712689	1000
rxn00839_c0	-	Cytosol_0	GCF_000331695.1.CDS.1911	ATP:dADP phosphotransferase_c0		(1) cpd00002[c0] + (1) cpd00177[c0] <-> (1) cpd00008[c0] + (1) cpd00115[c0]	(1) ATP_c0[c0] + (1) dADP_c0[c0] <-> (1) ADP_c0[c0] + (1) dATP_c0[c0]	0.174274	-999.862	-1000	1000	1000
rxn12225_c0	>	Cytosol_0	Unknown	2-octaprenylphenol hydroxylase_c0		(1) cpd00007[c0] + (2) cpd03444[c0] -> (2) cpd03445[c0]	(1) O2_c0[c0] + (2) 2-Octaprenylphenol_c0[c0] -> (2) 2-Octaprenyl-6-hydroxyphenol_c0[c0]	0.0129532	0.00129532	0	0.0129532	1000
rxn02290_c0	<	Cytosol_0	Unknown	(S)-2,3-Epoxysqualene mutase (cyclizing, lanosterol-forming)_c0		(1) cpd00776[c0] <- (1) cpd01188[c0]	(1) Squalene 2,3-oxide_c0[c0] <- (1) Lanosterol_c0[c0]	0	0	-1000	0	0
rxn10337_c0	>	Cytosol_0	Unknown	isoheptadecanoyl-cardiolipin synthase_c0		(2) cpd15722[c0] -> (1) cpd00100[c0] + (1) cpd15794[c0]	(2) Diisoheptadecanoylphosphatidylglycerol_c0[c0] -> (1) Glycerol_c0[c0] + (1) Isoheptadecanoylcardiolipin (B. subtilis)_c0[c0]	0.0890861	0.00890861	0	0.0890861	1000
rxn00851_c0	>	Cytosol_0	Unknown	D-alanine:D-alanine ligase (ADP-forming)_c0		(1) cpd00002[c0] + (2) cpd00117[c0] -> (1) cpd00008[c0] + (1) cpd00009[c0] + (1) cpd00067[c0] + (1) cpd00731[c0]	(1) ATP_c0[c0] + (2) D-Alanine_c0[c0] -> (1) ADP_c0[c0] + (1) Phosphate_c0[c0] + (1) H+_c0[c0] + (1) Ala-Ala_c0[c0]	0.209249	0.0209249	0	0.209249	1000
rxn05164_c0	>	Cytosol_0	Unknown	ATP phosphohydrolase (polar-amino-acid-importing)_c0		(1) cpd00001[c0] + (1) cpd00002[c0] + (1) cpd00119[e0] -> (1) cpd00008[c0] + (1) cpd00009[c0] + (1) cpd00067[c0] + (1) cpd00119[c0]	(1) H2O_c0[c0] + (1) ATP_c0[c0] + (1) L-Histidine_e0[e0] -> (1) ADP_c0[c0] + (1) Phosphate_c0[c0] + (1) H+_c0[c0] + (1) L-Histidine_c0[c0]	0.663153	0.0663153	0	0.663153	1000
rxn00137_c0	>	Cytosol_0	Unknown	Adenosine 3',5'-bisphosphate 3'-phosphohydrolase_c0		(1) cpd00001[c0] + (1) cpd00045[c0] -> (1) cpd00009[c0] + (1) cpd00018[c0]	(1) H2O_c0[c0] + (1) Adenosine 3-5-bisphosphate_c0[c0] -> (1) Phosphate_c0[c0] + (1) AMP_c0[c0]	0.0259064	0.00259064	0	0.0259064	1000
rxn00931_c0	<	Cytosol_0	Unknown	L-Proline:NADP+ 5-oxidoreductase_c0		(1) cpd00006[c0] + (1) cpd00129[c0] <- (1) cpd00005[c0] + (2) cpd00067[c0] + (1) cpd02431[c0]	(1) NADP_c0[c0] + (1) L-Proline_c0[c0] <- (1) NADPH_c0[c0] + (2) H+_c0[c0] + (1) 1-Pyrroline-5-carboxylate_c0[c0]	-1.54239	-1.54239	-1000	-0.154239	0
rxn12664_c0	>	Cytosol_0	Unknown	Menaquinone transport_c0		(1) cpd11606[e0] -> (1) cpd11606[c0]	(1) Menaquinone 7_e0[e0] -> (1) Menaquinone 7_c0[c0]	0	0	0	0	1000
rxn08709_c0	>	Cytosol_0	Unknown	LPS heptose kinase II (LPS core synthesis)_c0		(1) cpd00002[c0] + (1) cpd15488[c0] -> (1) cpd00008[c0] + (1) cpd00067[c0] + (1) cpd15550[c0]	(1) ATP_c0[c0] + (1) heptosyl-phospho-heptosyl-heptosyl-kdo2-lipidA_c0[c0] -> (1) ADP_c0[c0] + (1) H+_c0[c0] + (1) phospho-heptosyl-phospho-heptosyl-heptosyl-kdo2-lipidA_c0[c0]	0.209249	0.0209249	0	0.209249	1000
rxn12850_c0	>	Cytosol_0	Unknown	Gly-Phe ABC transporters_c0		(1) cpd00001[c0] + (1) cpd00002[c0] + (1) cpd15605[e0] -> (1) cpd00008[c0] + (1) cpd00009[c0] + (1) cpd00067[c0] + (1) cpd15605[c0]	(1) H2O_c0[c0] + (1) ATP_c0[c0] + (1) Gly-Phe_e0[e0] -> (1) ADP_c0[c0] + (1) Phosphate_c0[c0] + (1) H+_c0[c0] + (1) Gly-Phe_c0[c0]	0	0	0	0	1000
rxn03919_c0	>	Cytosol_0	Unknown	D-glycero-beta-D-manno-heptose 1,7-bisphosphate 7-phosphohydrolase_c0		(1) cpd00001[c0] + (1) cpd08316[c0] -> (1) cpd00009[c0] + (1) cpd04920[c0]	(1) H2O_c0[c0] + (1) D-Glycero-D-manno-heptose1-7-bisphosphate_c0[c0] -> (1) Phosphate_c0[c0] + (1) D-Glycero-D-manno-heptose1-phosphate_c0[c0]	0.836998	0.0836998	0	0.836998	1000
rxn01513_c0	>	Cytosol_0	Unknown	ATP:dTMP phosphotransferase_c0		(1) cpd00002[c0] + (1) cpd00067[c0] + (1) cpd00298[c0] -> (1) cpd00008[c0] + (1) cpd00297[c0]	(1) ATP_c0[c0] + (1) H+_c0[c0] + (1) dTMP_c0[c0] -> (1) ADP_c0[c0] + (1) dTDP_c0[c0]	0.174274	0.0174274	0	0.174274	1000
rxn10145_c0	>	Cytosol_0	Unknown	M-diaminopimelic acid ABC transport (periplasm)_c0		(1) cpd00001[c0] + (1) cpd00002[c0] + (1) cpd00516[e0] -> (1) cpd00008[c0] + (1) cpd00009[c0] + (1) cpd00067[c0] + (1) cpd00516[c0]	(1) H2O_c0[c0] + (1) ATP_c0[c0] + (1) meso-2,6-Diaminopimelate_e0[e0] -> (1) ADP_c0[c0] + (1) Phosphate_c0[c0] + (1) H+_c0[c0] + (1) meso-2,6-Diaminopimelate_c0[c0]	0	0	0	0	1000
rxn03916_c0	>	Cytosol_0	Unknown	ATP:D-glycero-beta-D-manno-heptose 1-phosphate adenylyltransferase_c0		(1) cpd00002[c0] + (1) cpd04920[c0] -> (1) cpd00012[c0] + (1) cpd03830[c0]	(1) ATP_c0[c0] + (1) D-Glycero-D-manno-heptose1-phosphate_c0[c0] -> (1) PPi_c0[c0] + (1) ADP-D-glycero-D-manno-heptose_c0[c0]	0.836998	0.0836998	0	0.836998	1000
rxn03918_c0	>	Cytosol_0	Unknown	ATP:D-glycero-beta-D-manno-heptose 7-phosphate 1-phosphotransferase_c0		(1) cpd00002[c0] + (1) cpd04918[c0] -> (1) cpd00008[c0] + (1) cpd00067[c0] + (1) cpd08316[c0]	(1) ATP_c0[c0] + (1) D-Glycero-D-manno-heptose7-phosphate_c0[c0] -> (1) ADP_c0[c0] + (1) H+_c0[c0] + (1) D-Glycero-D-manno-heptose1-7-bisphosphate_c0[c0]	0.836998	0.0836998	0	0.836998	1000
rxn10260_c0	>	Cytosol_0	Unknown	anteisoheptadecanoyl-CDPdiacylglycerol:sn-glycerol-3-phosphate 3-phosphatidyltransferase_c0		(1) cpd00080[c0] + (1) cpd15684[c0] -> (1) cpd00046[c0] + (1) cpd15717[c0]	(1) Glycerol-3-phosphate_c0[c0] + (1) CDP-1,2-dianteisoheptadecanoylglycerol_c0[c0] -> (1) CMP_c0[c0] + (1) Dianteisoheptadecanoylphosphatidylglycerophosphate_c0[c0]	0.267258	0.0267258	0	0.267258	1000
rxn02056_c0	<	Cytosol_0	Unknown	S-Adenosyl-L-methionine:uroporphyrin-III C-methyltransferase_c0		(2) cpd00067[c0] + (1) cpd00557[c0] <- (1) cpd03426[c0] + (1) cpd10515[c0]	(2) H+_c0[c0] + (1) Siroheme_c0[c0] <- (1) Sirohydrochlorin_c0[c0] + (1) Fe2+_c0[c0]	-0.0259064	-0.0259064	-1000	-0.00259064	0
rxn12224_c0	>	Cytosol_0	Unknown	2-octaprenyl-6-methoxyphenol hydroxylase_c0		(1) cpd00007[c0] + (1) cpd03446[c0] -> (1) cpd00001[c0] + (1) cpd03447[c0]	(1) O2_c0[c0] + (1) 2-Octaprenyl-6-methoxyphenol_c0[c0] -> (1) H2O_c0[c0] + (1) 2-Octaprenyl-6-methoxy-1,4-benzoquinone_c0[c0]	0.0259064	0.00259064	0	0.0259064	1000
rxn05244_c0	>	Cytosol_0	Unknown	TRANS-RXNBWI-115637.ce.maizeexp.ILE_c0		(1) cpd00067[e0] + (1) cpd00322[e0] -> (1) cpd00067[c0] + (1) cpd00322[c0]	(1) H+_e0[e0] + (1) L-Isoleucine_e0[e0] -> (1) H+_c0[c0] + (1) L-Isoleucine_c0[c0]	2.73568	0.273568	0	2.73568	1000
rxn03150_c0	>	Cytosol_0	Unknown	R04594_c0		(1) cpd00001[c0] + (1) cpd02904[c0] -> (1) cpd00009[c0] + (1) cpd03423[c0]	(1) H2O_c0[c0] + (1) alpha-Ribazole 5'-phosphate_c0[c0] -> (1) Phosphate_c0[c0] + (1) alpha-Ribazole_c0[c0]	0.0259064	0.00259064	0	0.0259064	1000
rxn10265_c0	>	Cytosol_0	Unknown	isoheptadecanoyl-Phosphatidylglycerophosphate phosphohydrolase_c0		(1) cpd00001[c0] + (1) cpd15716[c0] -> (1) cpd00009[c0] + (1) cpd00067[c0] + (1) cpd15722[c0]	(1) H2O_c0[c0] + (1) Diisoheptadecanoylphosphatidylglycerophosphate_c0[c0] -> (1) Phosphate_c0[c0] + (1) H+_c0[c0] + (1) Diisoheptadecanoylphosphatidylglycerol_c0[c0]	0.267258	0.0267258	0	0.267258	1000
rxn05386_c0	>	Cytosol_0	Unknown	5-methyl-3-hydroxy-hexanoyl-ACP hydro-lyase_c0		(1) cpd11522[c0] -> (1) cpd00001[c0] + (1) cpd11523[c0]	(1) 5-methyl-3-hydroxy-hexanoyl-ACP_c0[c0] -> (1) H2O_c0[c0] + (1) 5-methyl-trans-hex-2-enoyl-ACP_c0[c0]	0.712689	0.0712689	0	0.712689	1000
rxn02774_c0	>	Cytosol_0	Unknown	S-Adenosyl-L-methionine:uroporphyrin-III C-methyltransferase_c0		(1) cpd00003[c0] + (1) cpd01620[c0] -> (1) cpd00004[c0] + (2) cpd00067[c0] + (1) cpd03426[c0]	(1) NAD_c0[c0] + (1) Precorrin 2_c0[c0] -> (1) NADH_c0[c0] + (2) H+_c0[c0] + (1) Sirohydrochlorin_c0[c0]	0.0259064	0.00259064	0	0.0259064	1000
rxn02287_c0	>	Cytosol_0	Unknown	S-adenosyl-L-methionine:uroporphyrin-III C-methyltransferase_c0		(2) cpd00017[c0] + (1) cpd00774[c0] -> (2) cpd00019[c0] + (1) cpd00067[c0] + (1) cpd01620[c0]	(2) S-Adenosyl-L-methionine_c0[c0] + (1) UroporphyrinogenIII_c0[c0] -> (2) S-Adenosyl-homocysteine_c0[c0] + (1) H+_c0[c0] + (1) Precorrin 2_c0[c0]	0.0259064	0.00259064	0	0.0259064	1000
rxn10266_c0	>	Cytosol_0	Unknown	anteisoheptadecanoyl-Phosphatidylglycerophosphate phosphohydrolase_c0		(1) cpd00001[c0] + (1) cpd15717[c0] -> (1) cpd00009[c0] + (1) cpd00067[c0] + (1) cpd15723[c0]	(1) H2O_c0[c0] + (1) Dianteisoheptadecanoylphosphatidylglycerophosphate_c0[c0] -> (1) Phosphate_c0[c0] + (1) H+_c0[c0] + (1) Dianteisoheptadecanoylphosphatidylglycerol_c0[c0]	0.267258	0.0267258	0	0.267258	1000
rxn05373_c0	>	Cytosol_0	Unknown	10-methyl-3-hydroxy-dodecanoyl-ACP hydro-lyase_c0		(1) cpd11509[c0] -> (1) cpd00001[c0] + (1) cpd11510[c0]	(1) 10-methyl-3-hydroxy-dodecanoyl-ACP_c0[c0] -> (1) H2O_c0[c0] + (1) 10-methyl-trans-dodec-2-enoyl-ACP_c0[c0]	0.712689	0.0712689	0	0.712689	1000
rxn10338_c0	>	Cytosol_0	Unknown	anteisoheptadecanoyl-cardiolipin synthase_c0		(2) cpd15723[c0] -> (1) cpd00100[c0] + (1) cpd15795[c0]	(2) Dianteisoheptadecanoylphosphatidylglycerol_c0[c0] -> (1) Glycerol_c0[c0] + (1) Anteisoheptadecanoylcardiolipin (B. subtilis)_c0[c0]	0.0890861	0.00890861	0	0.0890861	1000
rxn08620_c0	>	Cytosol_0	Unknown	glucosyltransferase III (LPS core synthesis)_c0		(1) cpd00026[c0] + (1) cpd15475[c0] -> (1) cpd00014[c0] + (1) cpd15477[c0]	(1) UDP-glucose_c0[c0] + (1) glucosyl-galactosyl-glucosyl-inner core oligosaccharide lipid A_c0[c0] -> (1) UDP_c0[c0] + (1) glucosyl-glucosyl-galactosyl-glucosyl-inner core oligosaccharide lipid A_c0[c0]	0.209249	0.0209249	0	0.209249	1000
rxn05148_c0	>	Cytosol_0	Unknown	Heme transport via ABC system_c0		(1) cpd00001[c0] + (1) cpd00002[c0] + (1) cpd00028[e0] -> (1) cpd00008[c0] + (1) cpd00009[c0] + (1) cpd00028[c0] + (1) cpd00067[c0]	(1) H2O_c0[c0] + (1) ATP_c0[c0] + (1) Heme_e0[e0] -> (1) ADP_c0[c0] + (1) Phosphate_c0[c0] + (1) Heme_c0[c0] + (1) H+_c0[c0]	0.0259064	0.00259064	0	0.0259064	1000
rxn03638_c0	>	Cytosol_0	Unknown	Acetyl-CoA:D-glucosamine-1-phosphate N-acetyltransferase_c0		(1) cpd00022[c0] + (1) cpd03671[c0] -> (1) cpd00010[c0] + (1) cpd00067[c0] + (1) cpd02611[c0]	(1) Acetyl-CoA_c0[c0] + (1) D-Glucosamine1-phosphate_c0[c0] -> (1) CoA_c0[c0] + (1) H+_c0[c0] + (1) N-Acetyl-D-glucosamine1-phosphate_c0[c0]	0.836998	0.0836998	0	0.836998	1000
rxn08710_c0	>	Cytosol_0	Unknown	RXN0-5118.c_c0		(3) cpd00067[c0] + (1) cpd03587[c0] + (1) cpd03831[c0] -> (1) cpd00008[c0] + (1) cpd15485[c0]	(3) H+_c0[c0] + (1) kdo2-lipid a_c0[c0] + (1) ADP-L-glycero-D-manno-heptose_c0[c0] -> (1) ADP_c0[c0] + (1) heptosyl-kdo2-lipidA_c0[c0]	0.209249	0.0209249	0	0.209249	1000
rxn13661_c0	<	Cytosol_0	Unknown	S-adenosylmethione:2-demthylmenaquinone methyltransferase (menaquinone 7)_c0		(1) cpd00017[c0] + (1) cpd11425[c0] <- (1) cpd00019[c0] + (1) cpd00067[c0] + (1) cpd11606[c0]	(1) S-Adenosyl-L-methionine_c0[c0] + (1) 2dmmq7_c0[c0] <- (1) S-Adenosyl-homocysteine_c0[c0] + (1) H+_c0[c0] + (1) Menaquinone 7_c0[c0]	0	0	-1000	0	0
rxn10161_c0	>	Cytosol_0	Unknown	Octadecanoate transport via proton symport_c0		(1) cpd00067[e0] + (1) cpd01080[e0] -> (1) cpd00067[c0] + (1) cpd01080[c0]	(1) H+_e0[e0] + (1) ocdca_e0[e0] -> (1) H+_c0[c0] + (1) ocdca_c0[c0]	0	0	0	0	1000
rxn00955_c0	>	Cytosol_0	Unknown	S-(5-deoxy-D-ribos-5-yl)-L-homocysteine homocysteine-lyase_c0		(1) cpd00001[c0] + (1) cpd02227[c0] -> (1) cpd00105[c0] + (1) cpd00135[c0]	(1) H2O_c0[c0] + (1) S-Ribosylhomocysteine_c0[c0] -> (1) D-Ribose_c0[c0] + (1) Homocysteine_c0[c0]	47.3746	0.0155438	0	292.933	1000
rxn10336_c0	>	Cytosol_0	Unknown	stearoyl-cardiolipin synthase_c0		(2) cpd15540[c0] -> (1) cpd00100[c0] + (1) cpd15793[c0]	(2) Phosphatidylglycerol dioctadecanoyl_c0[c0] -> (1) Glycerol_c0[c0] + (1) Stearoylcardiolipin (B. subtilis)_c0[c0]	0.0890861	0.00890861	0	0.0890861	1000
rxn05176_c0	>	Cytosol_0	Unknown	thiosulfate transport via ABC system_c0		(1) cpd00001[c0] + (1) cpd00002[c0] + (1) cpd00268[e0] -> (1) cpd00008[c0] + (1) cpd00009[c0] + (1) cpd00067[c0] + (1) cpd00268[c0]	(1) H2O_c0[c0] + (1) ATP_c0[c0] + (1) H2S2O3_e0[e0] -> (1) ADP_c0[c0] + (1) Phosphate_c0[c0] + (1) H+_c0[c0] + (1) H2S2O3_c0[c0]	0	0	0	0	1000
rxn05406_c0	>	Cytosol_0	Unknown	15-methyl-3-hydroxy-hexa-decanoyl-ACP hydro-lyase_c0		(1) cpd11542[c0] -> (1) cpd00001[c0] + (1) cpd11543[c0]	(1) 15-methyl-3-hydroxy-hexa-decanoyl-ACP_c0[c0] -> (1) H2O_c0[c0] + (1) 15-methyl-trans-hexa-dec-2-enoyl-ACP_c0[c0]	0.712689	0.0712689	0	0.712689	1000
rxn05398_c0	>	Cytosol_0	Unknown	11-methyl-3-hydroxy-dodecanoyl-ACP hydro-lyase_c0		(1) cpd11534[c0] -> (1) cpd00001[c0] + (1) cpd11535[c0]	(1) 11-methyl-3-hydroxy-dodecanoyl-ACP_c0[c0] -> (1) H2O_c0[c0] + (1) 11-methyl-trans-dodec-2-enoyl-ACP_c0[c0]	0.712689	0.0712689	0	0.712689	1000
rxn10205_c0	>	Cytosol_0	Unknown	isoheptadecanoyl-glycerol-3-phosphate O-acyltransferase_c0		(1) cpd00080[c0] + (1) cpd11432[c0] -> (1) cpd00010[c0] + (1) cpd15671[c0]	(1) Glycerol-3-phosphate_c0[c0] + (1) fa11coa_c0[c0] -> (1) CoA_c0[c0] + (1) 1-isoheptadecanoyl-sn-glycerol 3-phosphate_c0[c0]	0.356344	0.0356344	0	0.356344	1000
rxn12860_c0	>	Cytosol_0	Unknown	ATP-dependent permease AUS1_c0		(1) cpd01188[e0] -> (1) cpd01188[c0]	(1) Lanosterol_e0[e0] -> (1) Lanosterol_c0[c0]	0	0	0	0	1000
rxn05303_c0	>	Cytosol_0	Unknown	TRANS-RXNBWI-115637.ce.maizeexp.ARG_c0		(1) cpd00051[e0] + (1) cpd00067[e0] -> (1) cpd00051[c0] + (1) cpd00067[c0]	(1) L-Arginine_e0[e0] + (1) H+_e0[e0] -> (1) L-Arginine_c0[c0] + (1) H+_c0[c0]	2.11578	0.211578	0	2.11578	1000
rxn05144_c0	>	Cytosol_0	Unknown	Pyridoxal 5-phosphate synthase_c0		(1) cpd00053[c0] + (1) cpd00102[c0] + (1) cpd00171[c0] -> (3) cpd00001[c0] + (1) cpd00009[c0] + (1) cpd00016[c0] + (1) cpd00023[c0] + (1) cpd00067[c0]	(1) L-Glutamine_c0[c0] + (1) Glyceraldehyde3-phosphate_c0[c0] + (1) D-Ribulose5-phosphate_c0[c0] -> (3) H2O_c0[c0] + (1) Phosphate_c0[c0] + (1) Pyridoxal phosphate_c0[c0] + (1) L-Glutamate_c0[c0] + (1) H+_c0[c0]	0.0259064	0.00259064	0	0.0259064	1000
rxn09225_c0	>	Cytosol_0	Unknown	rhamnosyltransferase I (LPS core biosynthesis)_c0		(4) cpd00067[c0] + (1) cpd02113[c0] + (1) cpd15492[c0] -> (1) cpd00297[c0] + (1) cpd15489[c0]	(4) H+_c0[c0] + (1) dTDP-rhamnose_c0[c0] + (1) kdo-phospho-heptosyl-phospho-heptosyl-heptosyl-kdo2-lipidA_c0[c0] -> (1) dTDP_c0[c0] + (1) inner core oligosaccharide lipid A_c0[c0]	0.209249	0.0209249	0	0.209249	1000
rxn03146_c0	>	Cytosol_0	Unknown	UDP-3-O-[(3R)-3-hydroxymyristoyl]-N-acetylglucosamine amidohydrolase_c0		(1) cpd00001[c0] + (1) cpd02886[c0] -> (1) cpd00029[c0] + (1) cpd03584[c0]	(1) H2O_c0[c0] + (1) UDP-3-O-(beta-hydroxymyristoyl)-N-acetylglucosamine_c0[c0] -> (1) Acetate_c0[c0] + (1) UDP-3-O-(beta-hydroxymyristoyl)-D-glucosamine_c0[c0]	0.418499	0.0418499	0	0.418499	1000
rxn05377_c0	>	Cytosol_0	Unknown	12-methyl-3-hydroxy-tetra-decanoyl-ACP hydro-lyase_c0		(1) cpd11513[c0] -> (1) cpd00001[c0] + (1) cpd11514[c0]	(1) 12-methyl-3-hydroxy-tetra-decanoyl-ACP_c0[c0] -> (1) H2O_c0[c0] + (1) 12-methyl-trans-tetra-dec-2-enoyl-ACP_c0[c0]	0.712689	0.0712689	0	0.712689	1000
rxn13399_c0	<	Cytosol_0	Unknown	Squalene epoxidase, endoplasmic reticular (NAD)_c0		(1) cpd00004[c0] + (1) cpd00007[c0] + (1) cpd00067[c0] + (1) cpd00559[c0] <- (1) cpd00001[c0] + (1) cpd00003[c0] + (1) cpd00776[c0]	(1) NADH_c0[c0] + (1) O2_c0[c0] + (1) H+_c0[c0] + (1) Supraene_c0[c0] <- (1) H2O_c0[c0] + (1) NAD_c0[c0] + (1) Squalene 2,3-oxide_c0[c0]	0	0	-1000	0	0
rxn05039_c0	>	Cytosol_0	Unknown	R07280_c0		(1) cpd00001[c0] + (1) cpd02720[c0] -> (1) cpd00009[c0] + (1) cpd02882[c0]	(1) H2O_c0[c0] + (1) 5-Amino-6--5-phosphoribitylaminouracil_c0[c0] -> (1) Phosphate_c0[c0] + (1) 4--1-D-Ribitylamino-5-aminouracil_c0[c0]	0.0518127	0.00518127	0	0.0518127	1000
rxn05369_c0	>	Cytosol_0	Unknown	8-methyl-3-hydroxy-decanoyl-ACP hydro-lyase_c0		(1) cpd11505[c0] -> (1) cpd00001[c0] + (1) cpd11506[c0]	(1) 8-methyl-3-hydroxy-decanoyl-ACP_c0[c0] -> (1) H2O_c0[c0] + (1) 8-methyl-trans-dec-2-enoyl-ACP_c0[c0]	0.712689	0.0712689	0	0.712689	1000
rxn05219_c0	>	Cytosol_0	Unknown	nonpolar-amino-acid-transporting ATPase_c0		(1) cpd00001[c0] + (1) cpd00002[c0] + (1) cpd00060[e0] -> (1) cpd00008[c0] + (1) cpd00009[c0] + (1) cpd00060[c0] + (1) cpd00067[c0]	(1) H2O_c0[c0] + (1) ATP_c0[c0] + (1) L-Methionine_e0[e0] -> (1) ADP_c0[c0] + (1) Phosphate_c0[c0] + (1) L-Methionine_c0[c0] + (1) H+_c0[c0]	1.09515	0.109515	0	1.09515	1000
rxn08619_c0	>	Cytosol_0	Unknown	glucosyltransferase II (LPS core synthesis)_c0		(1) cpd00026[c0] + (1) cpd15469[c0] -> (1) cpd00014[c0] + (1) cpd15475[c0]	(1) UDP-glucose_c0[c0] + (1) galactosyl-glucosyl-inner core oligosaccharide lipid A_c0[c0] -> (1) UDP_c0[c0] + (1) glucosyl-galactosyl-glucosyl-inner core oligosaccharide lipid A_c0[c0]	0.209249	0.0209249	0	0.209249	1000
rxn06848_c0	<	Cytosol_0	Unknown	R05075_c0		(1) cpd03587[c0] + (1) cpd11493[c0] <- (1) cpd03736[c0] + (1) cpd11466[c0]	(1) kdo2-lipid a_c0[c0] + (1) ACP_c0[c0] <- (1) Lauroyl-KDO2-lipid IV(A)_c0[c0] + (1) Myristoyl-ACP_c0[c0]	-0.209249	-0.209249	-1000	-0.0209249	0
rxn04139_c0	>	Cytosol_0	Unknown	2-Octaprenyl-3-methyl-6-methoxy-1,4-benzoquinone ,NADPH2:oxygen oxidoreductase_c0		(1) cpd00005[c0] + (1) cpd00007[c0] + (1) cpd00067[c0] + (1) cpd03448[c0] -> (1) cpd00001[c0] + (1) cpd00006[c0] + (1) cpd03449[c0]	(1) NADPH_c0[c0] + (1) O2_c0[c0] + (1) H+_c0[c0] + (1) 2-Octaprenyl-3-methyl-6-methoxy-1,4-benzoquinone_c0[c0] -> (1) H2O_c0[c0] + (1) NADP_c0[c0] + (1) 2-Octaprenyl-3-methyl-5-hydroxy-6-methoxy-1,4-benzoquinone_c0[c0]	0.0259064	0.00259064	0	0.0259064	1000
rxn05402_c0	>	Cytosol_0	Unknown	13-methyl-3-hydroxy-tetra-decanoyl-ACP hydro-lyase_c0		(1) cpd11538[c0] -> (1) cpd00001[c0] + (1) cpd11539[c0]	(1) 13-methyl-3-hydroxy-tetra-decanoyl-ACP_c0[c0] -> (1) H2O_c0[c0] + (1) 13-methyl-trans-tetra-dec-2-enoyl-ACP_c0[c0]	0.712689	0.0712689	0	0.712689	1000
rxn08711_c0	>	Cytosol_0	Unknown	RXN0-5061.c_c0		(1) cpd03831[c0] + (1) cpd15485[c0] -> (1) cpd00008[c0] + (1) cpd15484[c0]	(1) ADP-L-glycero-D-manno-heptose_c0[c0] + (1) heptosyl-kdo2-lipidA_c0[c0] -> (1) ADP_c0[c0] + (1) heptosyl-heptosyl-kdo2-lipidA_c0[c0]	0.209249	0.0209249	0	0.209249	1000
rxn09657_c0	>	Cytosol_0	Unknown	Thiamine transporter_c0		(1) cpd00067[e0] + (1) cpd00305[e0] -> (1) cpd00067[c0] + (1) cpd00305[c0]	(1) H+_e0[e0] + (1) Thiamin_e0[e0] -> (1) H+_c0[c0] + (1) Thiamin_c0[c0]	0	0	0	0	1000
rxn04147_c0	<	Cytosol_0	Unknown	squalene synthase_c0		(1) cpd00005[c0] + (2) cpd00350[c0] <- (1) cpd00006[c0] + (2) cpd00012[c0] + (1) cpd00067[c0] + (1) cpd00559[c0]	(1) NADPH_c0[c0] + (2) Farnesyldiphosphate_c0[c0] <- (1) NADP_c0[c0] + (2) PPi_c0[c0] + (1) H+_c0[c0] + (1) Supraene_c0[c0]	0	0	-1000	0	0
rxn02264_c0	>	Cytosol_0	Unknown	Hydroxymethylbilane hydro-lyase(cyclizing)_c0		(1) cpd00755[c0] -> (1) cpd00001[c0] + (1) cpd00774[c0]	(1) Hydroxymethylbilane_c0[c0] -> (1) H2O_c0[c0] + (1) UroporphyrinogenIII_c0[c0]	0.0259064	0.00259064	0	0.0259064	1000
rxn08333_c0	>	Cytosol_0	Unknown	1,4-dihydroxy-2-naphthoate octaprenyltransferase_c0		(1) cpd02295[c0] + (1) cpd02557[c0] -> (1) cpd00011[c0] + (1) cpd00012[c0] + (1) cpd15353[c0]	(1) 1-4-Dihydroxy-2-naphthoate_c0[c0] + (1) Farnesylfarnesylgeraniol_c0[c0] -> (1) CO2_c0[c0] + (1) PPi_c0[c0] + (1) 2-Demethylmenaquinol 8_c0[c0]	0.0518127	0.00518127	0	0.0518127	1000
rxn06023_c0	>	Cytosol_0	Unknown	CoA:apo-[acyl-carrier-protein] pantetheinephosphotransferase_c0		(1) cpd00010[c0] + (1) cpd12370[c0] -> (1) cpd00045[c0] + (1) cpd11493[c0]	(1) CoA_c0[c0] + (1) apo-ACP_c0[c0] -> (1) Adenosine 3-5-bisphosphate_c0[c0] + (1) ACP_c0[c0]	0.0259064	0.00259064	0	0.0259064	1000
rxn03250_c0	>	Cytosol_0	Unknown	(S)-Hydroxyhexanoyl-CoA hydro-lyase_c0		(1) cpd03122[c0] -> (1) cpd00001[c0] + (1) cpd03125[c0]	(1) (S)-Hydroxyhexanoyl-CoA_c0[c0] -> (1) H2O_c0[c0] + (1) (2E)-Hexenoyl-CoA_c0[c0]	1.96819	0.196819	0	1.96819	1000
rxn09436_c0	<	Cytosol_0	Unknown	fatty-acyl-ACP synthase (n-C14:0ACP), mitochondrial_c0		(2) cpd00005[c0] + (2) cpd00067[c0] + (1) cpd11468[c0] + (1) cpd11492[c0] <- (1) cpd00001[c0] + (2) cpd00006[c0] + (1) cpd00011[c0] + (1) cpd11466[c0] + (1) cpd11493[c0]	(2) NADPH_c0[c0] + (2) H+_c0[c0] + (1) Dodecanoyl-ACP_c0[c0] + (1) Malonyl-acyl-carrierprotein-_c0[c0] <- (1) H2O_c0[c0] + (2) NADP_c0[c0] + (1) CO2_c0[c0] + (1) Myristoyl-ACP_c0[c0] + (1) ACP_c0[c0]	-1.04625	-1.04625	-1000	-0.104625	0
rxn05365_c0	>	Cytosol_0	Unknown	6-methyl-3-hydroxy-octanoyl-ACP hydro-lyase_c0		(1) cpd11501[c0] -> (1) cpd00001[c0] + (1) cpd11502[c0]	(1) 6-methyl-3-hydroxy-octanoyl-ACP_c0[c0] -> (1) H2O_c0[c0] + (1) 6-methyl-trans-oct-2-enoyl-ACP_c0[c0]	0.712689	0.0712689	0	0.712689	1000
rxn03538_c0	>	Cytosol_0	Unknown	R05223_c0		(1) cpd03423[c0] + (1) cpd03920[c0] -> (1) cpd00067[c0] + (1) cpd00126[c0] + (1) cpd00166[c0]	(1) alpha-Ribazole_c0[c0] + (1) Adenosylcobinamide-GDP_c0[c0] -> (1) H+_c0[c0] + (1) GMP_c0[c0] + (1) Calomide_c0[c0]	0.0259064	0.00259064	0	0.0259064	1000
rxn01256_c0	>	Cytosol_0	Unknown	Chorismate pyruvatemutase_c0		(1) cpd00216[c0] -> (1) cpd00219[c0]	(1) Chorismate_c0[c0] -> (1) Prephenate_c0[c0]	2.30241	0.230241	0	2.30241	1000
rxn05029_c0	>	Cytosol_0	Unknown	ATP:cobinamide Cobeta-adenosyltransferase_c0		(1) cpd00002[c0] + (1) cpd00067[c0] + (1) cpd03422[c0] -> (1) cpd00421[c0] + (1) cpd03918[c0]	(1) ATP_c0[c0] + (1) H+_c0[c0] + (1) Cobinamide_c0[c0] -> (1) Triphosphate_c0[c0] + (1) Adenosyl cobinamide_c0[c0]	0.0259064	0.00259064	0	0.0259064	1000
rxn05267_c0	<	Cytosol_0	Unknown	1,4-dihydroxy-2-naphthoate octaprenyltransferase_c0		(1) cpd00003[c0] + (1) cpd02295[c0] + (1) cpd02590[c0] <- (1) cpd00004[c0] + (1) cpd00011[c0] + (1) cpd00012[c0] + (1) cpd00067[c0] + (1) cpd11425[c0]	(1) NAD_c0[c0] + (1) 1-4-Dihydroxy-2-naphthoate_c0[c0] + (1) all-trans-Heptaprenyl diphosphate_c0[c0] <- (1) NADH_c0[c0] + (1) CO2_c0[c0] + (1) PPi_c0[c0] + (1) H+_c0[c0] + (1) 2dmmq7_c0[c0]	0	0	-1000	0	0
rxn02897_c0	>	Cytosol_0	Unknown	Nicotinate-nucleotide:dimethylbenzimidazole phospho-D-ribosyltransferase_c0		(1) cpd00873[c0] + (1) cpd01997[c0] -> (1) cpd00067[c0] + (1) cpd00218[c0] + (1) cpd02904[c0]	(1) Nicotinate ribonucleotide_c0[c0] + (1) Dimethylbenzimidazole_c0[c0] -> (1) H+_c0[c0] + (1) Niacin_c0[c0] + (1) alpha-Ribazole 5'-phosphate_c0[c0]	0.0259064	0.00259064	0	0.0259064	1000
rxn00966_c0	<	Cytosol_0	Unknown	chorismate pyruvate-lyase (4-hydroxybenzoate-forming)_c0		(1) cpd00020[c0] + (1) cpd00136[c0] <- (1) cpd00216[c0]	(1) Pyruvate_c0[c0] + (1) 4-Hydroxybenzoate_c0[c0] <- (1) Chorismate_c0[c0]	-0.0259064	-0.0259064	-1000	-0.00259064	0
rxn05669_c0	>	Cytosol_0	Unknown	TRANS-RXNBWI-115637.ce.maizeexp.VAL_c0		(1) cpd00067[e0] + (1) cpd00156[e0] -> (1) cpd00067[c0] + (1) cpd00156[c0]	(1) H+_e0[e0] + (1) L-Valine_e0[e0] -> (1) H+_c0[c0] + (1) L-Valine_c0[c0]	2.99875	0.299875	0	2.99875	1000
rxn08801_c0	<	Cytosol_0	Unknown	Lysophospholipase L1 (2-acylglycerophosphotidate, n-C18:0) (periplasm)_c0		(1) cpd00001[c0] + (1) cpd15329[c0] <- (1) cpd00067[c0] + (1) cpd00080[c0] + (1) cpd01080[c0]	(1) H2O_c0[c0] + (1) 1-octadecanoyl-sn-glycerol 3-phosphate_c0[c0] <- (1) H+_c0[c0] + (1) Glycerol-3-phosphate_c0[c0] + (1) ocdca_c0[c0]	0	0	-1000	0	0
rxn03164_c0	>	Cytosol_0	Unknown	UDP-N-acetylmuramoyl-L-alanyl-D-glutamyl-meso-2,6-diaminoheptanedioate:D-alanyl-D-alanine ligase(ADP-forming)_c0		(1) cpd00002[c0] + (1) cpd00731[c0] + (1) cpd02964[c0] -> (1) cpd00008[c0] + (1) cpd00009[c0] + (1) cpd00067[c0] + (1) cpd02968[c0]	(1) ATP_c0[c0] + (1) Ala-Ala_c0[c0] + (1) UDP-N-acetylmuramoyl-L-alanyl-D-gamma-glutamyl-meso-2-6-diaminopimelate_c0[c0] -> (1) ADP_c0[c0] + (1) Phosphate_c0[c0] + (1) H+_c0[c0] + (1) UDP-N-acetylmuramoyl-L-alanyl-D-glutamyl-6-carboxy-L-lysyl-D-alanyl- D-alanine_c0[c0]	0.209249	0.0209249	0	0.209249	1000
rxn10832_c0	>	Cytosol_0	Unknown	CoA transporter_c0		(1) cpd00010[e0] -> (1) cpd00010[c0]	(1) CoA_e0[e0] -> (1) CoA_c0[c0]	0	0	0	0	1000
rxn03511_c0	>	Cytosol_0	Unknown	ADP-D-glycero-D-manno-heptose 6-epimerase_c0		(1) cpd03830[c0] -> (1) cpd03831[c0]	(1) ADP-D-glycero-D-manno-heptose_c0[c0] -> (1) ADP-L-glycero-D-manno-heptose_c0[c0]	0.836998	0.0836998	0	0.836998	1000
rxn05175_c0	>	Cytosol_0	Unknown	spermidine transport via ABC system_c0		(1) cpd00001[c0] + (1) cpd00002[c0] + (1) cpd00264[e0] -> (1) cpd00008[c0] + (1) cpd00009[c0] + (1) cpd00067[c0] + (1) cpd00264[c0]	(1) H2O_c0[c0] + (1) ATP_c0[c0] + (1) Spermidine_e0[e0] -> (1) ADP_c0[c0] + (1) Phosphate_c0[c0] + (1) H+_c0[c0] + (1) Spermidine_c0[c0]	0	0	0	0	1000
rxn08712_c0	>	Cytosol_0	Unknown	heptosyltransferase III (LPS core synthesis)_c0		(1) cpd03831[c0] + (1) cpd15549[c0] -> (1) cpd00008[c0] + (1) cpd15488[c0]	(1) ADP-L-glycero-D-manno-heptose_c0[c0] + (1) phospho-heptosyl-heptosyl-kdo2-lipidA_c0[c0] -> (1) ADP_c0[c0] + (1) heptosyl-phospho-heptosyl-heptosyl-kdo2-lipidA_c0[c0]	0.209249	0.0209249	0	0.209249	1000
rxn05255_c0	>	Cytosol_0	Unknown	folate transport via proton simport_c0		(1) cpd00067[e0] + (1) cpd00393[e0] -> (1) cpd00067[c0] + (1) cpd00393[c0]	(1) H+_e0[e0] + (1) Folate_e0[e0] -> (1) H+_c0[c0] + (1) Folate_c0[c0]	0.0777191	0.00777191	0	0.0777191	1000
rxn00293_c0	>	Cytosol_0	Unknown	UTP:N-acetyl-alpha-D-glucosamine-1-phosphate uridylyltransferase_c0		(1) cpd00062[c0] + (1) cpd02611[c0] -> (1) cpd00012[c0] + (1) cpd00037[c0]	(1) UTP_c0[c0] + (1) N-Acetyl-D-glucosamine1-phosphate_c0[c0] -> (1) PPi_c0[c0] + (1) UDP-N-acetylglucosamine_c0[c0]	0.836998	0.0836998	0	0.836998	1000
rxn05390_c0	>	Cytosol_0	Unknown	7-methyl-3-hydroxy-octanoyl-ACP hydro-lyase_c0		(1) cpd11526[c0] -> (1) cpd00001[c0] + (1) cpd11527[c0]	(1) 7-methyl-3-hydroxy-octanoyl-ACP_c0[c0] -> (1) H2O_c0[c0] + (1) 7-methyl-trans-oct-2-enoyl-ACP_c0[c0]	0.712689	0.0712689	0	0.712689	1000
rxn03395_c0	>	Cytosol_0	Unknown	S-adenosyl-L-methionine:3-(all-trans-octaprenyl)benzene-1,2-diol 2-O-methyltransferase_c0		(1) cpd00017[c0] + (1) cpd03445[c0] -> (1) cpd00019[c0] + (1) cpd00067[c0] + (1) cpd03446[c0]	(1) S-Adenosyl-L-methionine_c0[c0] + (1) 2-Octaprenyl-6-hydroxyphenol_c0[c0] -> (1) S-Adenosyl-homocysteine_c0[c0] + (1) H+_c0[c0] + (1) 2-Octaprenyl-6-methoxyphenol_c0[c0]	0.0259064	0.00259064	0	0.0259064	1000
rxn03893_c0	>	Cytosol_0	Unknown	all-trans-octaprenyl-diphosphate:4-hydroxybenzoate 3-octaprenyltransferase_c0		(1) cpd00136[c0] + (1) cpd02557[c0] -> (1) cpd00012[c0] + (1) cpd00067[c0] + (1) cpd03443[c0]	(1) 4-Hydroxybenzoate_c0[c0] + (1) Farnesylfarnesylgeraniol_c0[c0] -> (1) PPi_c0[c0] + (1) H+_c0[c0] + (1) 3-Octaprenyl-4-hydroxybenzoate_c0[c0]	0.0259064	0.00259064	0	0.0259064	1000
rxn00623_c0	<	Cytosol_0	Unknown	hydrogen-sulfide:NADP+ oxidoreductase_c0		(3) cpd00001[c0] + (3) cpd00006[c0] + (1) cpd00239[c0] <- (3) cpd00005[c0] + (3) cpd00067[c0] + (1) cpd00081[c0]	(3) H2O_c0[c0] + (3) NADP_c0[c0] + (1) H2S_c0[c0] <- (3) NADPH_c0[c0] + (3) H+_c0[c0] + (1) Sulfite_c0[c0]	0	0	-1000	0	0
rxn00606_c0	<	Cytosol_0	Unknown	alpha,alpha-Trehalose-6-phosphate phosphoglucohydrolase_c0		(1) cpd00001[c0] + (1) cpd00523[c0] <- (1) cpd00027[c0] + (1) cpd00079[c0]	(1) H2O_c0[c0] + (1) Trehalose 6-phosphate_c0[c0] <- (1) D-Glucose_c0[c0] + (1) D-glucose-6-phosphate_c0[c0]	-0.836998	-0.836998	-1000	-0.0836998	0
rxn08224_c0	<	Cytosol_0	Unknown	cardiolipin hydrolase (periplasm, n-C18:0)_c0		(1) cpd00001[c0] + (1) cpd15430[c0] <- (1) cpd15526[c0] + (1) cpd15540[c0]	(1) H2O_c0[c0] + (1) cardiolipin tetraoctadecanoyl_c0[c0] <- (1) 1,2-dioctadecanoyl-sn-glycerol 3-phosphate_c0[c0] + (1) Phosphatidylglycerol dioctadecanoyl_c0[c0]	-0.267258	-0.267258	-1000	-0.0267258	0
rxn08231_c0	<	Cytosol_0	Unknown	cardiolipin synthase (periplasmic, n-C18:0)_c0		(2) cpd15540[c0] <- (1) cpd00100[c0] + (1) cpd15430[c0]	(2) Phosphatidylglycerol dioctadecanoyl_c0[c0] <- (1) Glycerol_c0[c0] + (1) cardiolipin tetraoctadecanoyl_c0[c0]	-0.267258	-0.267258	-1000	-0.0267258	0
rxn12008_c0	<	Cytosol_0	Unknown	R05611_c0		(1) cpd00012[c0] + (1) cpd00067[c0] + (1) cpd02557[c0] <- (1) cpd00113[c0] + (1) cpd02590[c0]	(1) PPi_c0[c0] + (1) H+_c0[c0] + (1) Farnesylfarnesylgeraniol_c0[c0] <- (1) Isopentenyldiphosphate_c0[c0] + (1) all-trans-Heptaprenyl diphosphate_c0[c0]	-0.0777191	-0.0777191	-1000	-0.00777191	0
rxn10206_c0	>	Cytosol_0	Unknown	anteisoheptadecanoyl-glycerol-3-phosphate O-acyltransferase_c0		(1) cpd00080[c0] + (1) cpd11434[c0] -> (1) cpd00010[c0] + (1) cpd15672[c0]	(1) Glycerol-3-phosphate_c0[c0] + (1) fa12coa_c0[c0] -> (1) CoA_c0[c0] + (1) 1-anteisoheptadecanoyl-sn-glycerol 3-phosphate_c0[c0]	0.356344	0.0356344	0	0.356344	1000
rxn08618_c0	>	Cytosol_0	Unknown	glucosyltransferase I (LPS core synthesis)_c0		(1) cpd00026[c0] + (1) cpd15489[c0] -> (1) cpd00014[c0] + (4) cpd00067[c0] + (1) cpd15479[c0]	(1) UDP-glucose_c0[c0] + (1) inner core oligosaccharide lipid A_c0[c0] -> (1) UDP_c0[c0] + (4) H+_c0[c0] + (1) glucosyl-inner core oligosaccharide lipid A_c0[c0]	0.209249	0.0209249	0	0.209249	1000
rxn04675_c0	<	Cytosol_0	Unknown	menaquinone biosynthesis protein-related_c0		(1) cpd00024[c0] + (1) cpd00067[c0] + (1) cpd00658[c0] <- (1) cpd00011[c0] + (1) cpd00020[c0] + (1) cpd03451[c0]	(1) 2-Oxoglutarate_c0[c0] + (1) H+_c0[c0] + (1) Isochorismate_c0[c0] <- (1) CO2_c0[c0] + (1) Pyruvate_c0[c0] + (1) SHCHC_c0[c0]	0	-999.995	-1000	0	0
rxn10259_c0	>	Cytosol_0	Unknown	isoheptadecanoyl-CDPdiacylglycerol:sn-glycerol-3-phosphate 3-phosphatidyltransferase_c0		(1) cpd00080[c0] + (1) cpd15683[c0] -> (1) cpd00046[c0] + (1) cpd15716[c0]	(1) Glycerol-3-phosphate_c0[c0] + (1) CDP-1,2-diisoheptadecanoylglycerol_c0[c0] -> (1) CMP_c0[c0] + (1) Diisoheptadecanoylphosphatidylglycerophosphate_c0[c0]	0.267258	0.0267258	0	0.267258	1000
rxn03397_c0	>	Cytosol_0	Unknown	UDP-L-rhamnose:flavonol-3-O-D-glucoside L-rhamnosyltransferase_c0		(1) cpd00017[c0] + (1) cpd03447[c0] -> (1) cpd00019[c0] + (1) cpd00067[c0] + (1) cpd03448[c0]	(1) S-Adenosyl-L-methionine_c0[c0] + (1) 2-Octaprenyl-6-methoxy-1,4-benzoquinone_c0[c0] -> (1) S-Adenosyl-homocysteine_c0[c0] + (1) H+_c0[c0] + (1) 2-Octaprenyl-3-methyl-6-methoxy-1,4-benzoquinone_c0[c0]	0.0259064	0.00259064	0	0.0259064	1000
rxn00605_c0	<	Cytosol_0	Unknown	UDP-glucose:D-glucose-6-phosphate 1-alpha-D-glucosyltransferase_c0		(1) cpd00026[c0] + (1) cpd00079[c0] <- (1) cpd00014[c0] + (1) cpd00523[c0]	(1) UDP-glucose_c0[c0] + (1) D-glucose-6-phosphate_c0[c0] <- (1) UDP_c0[c0] + (1) Trehalose 6-phosphate_c0[c0]	-0.836998	-0.836998	-1000	-0.0836998	0
rxn03393_c0	>	Cytosol_0	Unknown	3-octaprenyl-4-hydroxybenzoate carboxy-lyase_c0		(1) cpd00067[c0] + (1) cpd03443[c0] -> (1) cpd00011[c0] + (1) cpd03444[c0]	(1) H+_c0[c0] + (1) 3-Octaprenyl-4-hydroxybenzoate_c0[c0] -> (1) CO2_c0[c0] + (1) 2-Octaprenylphenol_c0[c0]	0.0259064	0.00259064	0	0.0259064	1000
rxn03917_c0	>	Cytosol_0	Unknown	D-glycero-beta-D-manno-heptose-7-phosphate aldose-ketose-isomerase_c0		(1) cpd00238[c0] -> (1) cpd04918[c0]	(1) Sedoheptulose7-phosphate_c0[c0] -> (1) D-Glycero-D-manno-heptose7-phosphate_c0[c0]	0.836998	0.0836998	0	0.836998	1000
rxn11946_c0	>	Cytosol_0	Unknown	R05614_c0		(1) cpd00017[c0] + (1) cpd03449[c0] -> (1) cpd00019[c0] + (1) cpd00067[c0] + (1) cpd15560[c0]	(1) S-Adenosyl-L-methionine_c0[c0] + (1) 2-Octaprenyl-3-methyl-5-hydroxy-6-methoxy-1,4-benzoquinone_c0[c0] -> (1) S-Adenosyl-homocysteine_c0[c0] + (1) H+_c0[c0] + (1) Ubiquinone-8_c0[c0]	0.0259064	0.00259064	0	0.0259064	1000
rxn08583_c0	>	Cytosol_0	Unknown	galactosyltransferase I (LPS core synthesis)_c0		(1) cpd00026[c0] + (1) cpd15479[c0] -> (1) cpd00014[c0] + (1) cpd15469[c0]	(1) UDP-glucose_c0[c0] + (1) glucosyl-inner core oligosaccharide lipid A_c0[c0] -> (1) UDP_c0[c0] + (1) galactosyl-glucosyl-inner core oligosaccharide lipid A_c0[c0]	0.209249	0.0209249	0	0.209249	1000
rxn03537_c0	>	Cytosol_0	Unknown	R05222_c0		(1) cpd00038[c0] + (1) cpd03919[c0] -> (1) cpd00012[c0] + (1) cpd00067[c0] + (1) cpd03920[c0]	(1) GTP_c0[c0] + (1) Adenosyl cobinamide phosphate_c0[c0] -> (1) PPi_c0[c0] + (1) H+_c0[c0] + (1) Adenosylcobinamide-GDP_c0[c0]	0.0259064	0.00259064	0	0.0259064	1000
rxn03536_c0	>	Cytosol_0	Unknown	R05221_c0		(1) cpd00002[c0] + (1) cpd03918[c0] -> (1) cpd00008[c0] + (1) cpd00067[c0] + (1) cpd03919[c0]	(1) ATP_c0[c0] + (1) Adenosyl cobinamide_c0[c0] -> (1) ADP_c0[c0] + (1) H+_c0[c0] + (1) Adenosyl cobinamide phosphate_c0[c0]	0.0259064	0.00259064	0	0.0259064	1000
rxn05514_c0	<	Cytosol_0	Unknown	calcium transport in/out via proton antiporter_c0		(1) cpd00063[c0] + (1) cpd00067[e0] <- (1) cpd00063[e0] + (1) cpd00067[c0]	(1) Ca2+_c0[c0] + (1) H+_e0[e0] <- (1) Ca2+_e0[e0] + (1) H+_c0[c0]	-0.0259064	-0.0259064	-1000	-0.00259064	0
rxn05651_c0	>	Cytosol_0	Unknown	sulfate transport in via proton symport_c0		(1) cpd00048[e0] + (1) cpd00067[e0] -> (1) cpd00048[c0] + (1) cpd00067[c0]	(1) Sulfate_e0[e0] + (1) H+_e0[e0] -> (1) Sulfate_c0[c0] + (1) H+_c0[c0]	0.0259064	0.00259064	0	0.0259064	1000
rxn05361_c0	>	Cytosol_0	Unknown	4-methyl-3-hydroxy-hexanoyl-ACP hydro-lyase_c0		(1) cpd11497[c0] -> (1) cpd00001[c0] + (1) cpd11498[c0]	(1) 4-methyl-3-hydroxy-hexanoyl-ACP_c0[c0] -> (1) H2O_c0[c0] + (1) 4-methyl-trans-hex-2-enoyl-ACP_c0[c0]	0.712689	0.0712689	0	0.712689	1000
rxn05161_c0	>	Cytosol_0	Unknown	nonpolar-amino-acid-transporting ATPase_c0		(1) cpd00001[c0] + (1) cpd00002[c0] + (1) cpd00107[e0] -> (1) cpd00008[c0] + (1) cpd00009[c0] + (1) cpd00067[c0] + (1) cpd00107[c0]	(1) H2O_c0[c0] + (1) ATP_c0[c0] + (1) L-Leucine_e0[e0] -> (1) ADP_c0[c0] + (1) Phosphate_c0[c0] + (1) H+_c0[c0] + (1) L-Leucine_c0[c0]	3.85335	0.385335	0	3.85335	1000
rxn05381_c0	>	Cytosol_0	Unknown	14-methyl-3-hydroxy-hexa-decanoyl-ACP hydro-lyase_c0		(1) cpd11517[c0] -> (1) cpd00001[c0] + (1) cpd11518[c0]	(1) 14-methyl-3-hydroxy-hexa-decanoyl-ACP_c0[c0] -> (1) H2O_c0[c0] + (1) 14-methyl-trans-hexa-dec-2-enoyl-ACP_c0[c0]	0.712689	0.0712689	0	0.712689	1000
rxn10094_c0	>	Cytosol_0	Unknown	S-adenosylmethione:2-demethylmenaquinone methyltransferase_c0		(1) cpd00017[c0] + (1) cpd15352[c0] -> (1) cpd00019[c0] + (1) cpd00067[c0] + (1) cpd15500[c0]	(1) S-Adenosyl-L-methionine_c0[c0] + (1) 2-Demethylmenaquinone 8_c0[c0] -> (1) S-Adenosyl-homocysteine_c0[c0] + (1) H+_c0[c0] + (1) Menaquinone 8_c0[c0]	0.0259064	0.00259064	0	0.0259064	1000
rxn08713_c0	>	Cytosol_0	Unknown	heptosyltransferase IV (LPS core synthesis)_c0		(1) cpd03831[c0] + (1) cpd15477[c0] -> (1) cpd00008[c0] + (1) cpd15432[c0]	(1) ADP-L-glycero-D-manno-heptose_c0[c0] + (1) glucosyl-glucosyl-galactosyl-glucosyl-inner core oligosaccharide lipid A_c0[c0] -> (1) ADP_c0[c0] + (1) core oligosaccharide lipid A_c0[c0]	0.209249	0.0209249	0	0.209249	1000
rxn05394_c0	>	Cytosol_0	Unknown	9-methyl-3-hydroxy-decanoyl-ACP hydro-lyase_c0		(1) cpd11530[c0] -> (1) cpd00001[c0] + (1) cpd11531[c0]	(1) 9-methyl-3-hydroxy-decanoyl-ACP_c0[c0] -> (1) H2O_c0[c0] + (1) 9-methyl-trans-dec-2-enoyl-ACP_c0[c0]	0.712689	0.0712689	0	0.712689	1000
rxn00704_c0	<	Cytosol_0	Unknown	alpha-D-Glucose 1-phosphate 1,6-phosphomutase_c0		(1) cpd00089[c0] <- (1) cpd00079[c0]	(1) Glucose-1-phosphate_c0[c0] <- (1) D-glucose-6-phosphate_c0[c0]	-0.209249	-0.209249	-1000	-0.0209249	0
rxn08708_c0	>	Cytosol_0	Unknown	LPS heptose kinase I (LPS core synthesis)_c0		(1) cpd00002[c0] + (1) cpd15484[c0] -> (1) cpd00008[c0] + (4) cpd00067[c0] + (1) cpd15549[c0]	(1) ATP_c0[c0] + (1) heptosyl-heptosyl-kdo2-lipidA_c0[c0] -> (1) ADP_c0[c0] + (4) H+_c0[c0] + (1) phospho-heptosyl-heptosyl-kdo2-lipidA_c0[c0]	0.209249	0.0209249	0	0.209249	1000
rxn08954_c0	>	Cytosol_0	Unknown	3-deoxy-D-manno-octulosonic acid transferase III (LPS core biosynthesis)_c0		(1) cpd02546[c0] + (1) cpd15550[c0] -> (1) cpd00046[c0] + (1) cpd00067[c0] + (1) cpd15492[c0]	(1) CMP-KDO_c0[c0] + (1) phospho-heptosyl-phospho-heptosyl-heptosyl-kdo2-lipidA_c0[c0] -> (1) CMP_c0[c0] + (1) H+_c0[c0] + (1) kdo-phospho-heptosyl-phospho-heptosyl-heptosyl-kdo2-lipidA_c0[c0]	0.209249	0.0209249	0	0.209249	1000
rxn13085_c0	>	Cytosol_0	Unknown	Spermidine synthase_c0		(1) cpd00017[c0] + (1) cpd00118[c0] -> (1) cpd00011[c0] + (1) cpd00147[c0] + (1) cpd00264[c0]	(1) S-Adenosyl-L-methionine_c0[c0] + (1) Putrescine_c0[c0] -> (1) CO2_c0[c0] + (1) 5-Methylthioadenosine_c0[c0] + (1) Spermidine_c0[c0]	0.0259064	0.00259064	0	0.0259064	1000
rxn05722_c0	>	Cytosol_0	Unknown	Trimetaphosphate transport in via proton symport_c0		(1) cpd00067[e0] + (1) cpd00793[e0] -> (1) cpd00067[c0] + (1) cpd00793[c0]	(1) H+_e0[e0] + (1) Thiamine phosphate_e0[e0] -> (1) H+_c0[c0] + (1) Thiamine phosphate_c0[c0]	0.0259064	0.00259064	0	0.0259064	1000
rxn05237_c0	>	Cytosol_0	Unknown	ATP phosphohydrolase (polar-amino-acid-importing)_c0		(1) cpd00001[c0] + (1) cpd00002[c0] + (1) cpd00084[e0] -> (1) cpd00008[c0] + (1) cpd00009[c0] + (1) cpd00067[c0] + (1) cpd00084[c0]	(1) H2O_c0[c0] + (1) ATP_c0[c0] + (1) L-Cysteine_e0[e0] -> (1) ADP_c0[c0] + (1) Phosphate_c0[c0] + (1) H+_c0[c0] + (1) L-Cysteine_c0[c0]	0.714793	0.0714793	0	0.714793	1000
rxn01501_c0	<	Cytosol_0	Unknown	(R)-Mevalonate:NADP+ oxidoreductase (CoA acylating)_c0		(2) cpd00006[c0] + (1) cpd00010[c0] + (1) cpd00332[c0] <- (2) cpd00005[c0] + (2) cpd00067[c0] + (1) cpd00292[c0]	(2) NADP_c0[c0] + (1) CoA_c0[c0] + (1) Mevalonic acid_c0[c0] <- (2) NADPH_c0[c0] + (2) H+_c0[c0] + (1) HMG-CoA_c0[c0]	-2.9235	-2.9235	-1000	-0.29235	0
rxn10204_c0	>	Cytosol_0	Unknown	acyl-CoA:sn-glycerol-3-phosphate 1-O-acyltransferase_c0		(1) cpd00080[c0] + (1) cpd00327[c0] -> (1) cpd00010[c0] + (1) cpd15329[c0]	(1) Glycerol-3-phosphate_c0[c0] + (1) strcoa_c0[c0] -> (1) CoA_c0[c0] + (1) 1-octadecanoyl-sn-glycerol 3-phosphate_c0[c0]	0.356344	0.0356344	0	0.356344	1000
rxn03891_c0	>	Cytosol_0	Unknown	R05612_c0		(1) cpd00113[c0] + (1) cpd00906[c0] -> (1) cpd00012[c0] + (1) cpd00067[c0] + (1) cpd02590[c0]	(1) Isopentenyldiphosphate_c0[c0] + (1) all-trans-Hexaprenyl diphosphate_c0[c0] -> (1) PPi_c0[c0] + (1) H+_c0[c0] + (1) all-trans-Heptaprenyl diphosphate_c0[c0]	0.0777191	0.00777191	0	0.0777191	1000
rxn05462_c0	>	Cytosol_0	Unknown	trans-Octodec-2-enoyl-ACP hydro-lyase_c0		(1) cpd11571[c0] -> (1) cpd00001[c0] + (1) cpd11572[c0]	(1) 3-Hydroxyoctodecanoyl-ACP_c0[c0] -> (1) H2O_c0[c0] + (1) trans-Octodec-2-enoyl-ACP_c0[c0]	0.712689	0.0712689	0	0.712689	1000
rxn05310_c0	>	Cytosol_0	Unknown	Nicotinate transport (Plasma membrane)_c0		(1) cpd00218[e0] -> (1) cpd00218[c0]	(1) Niacin_e0[e0] -> (1) Niacin_c0[c0]	0.0518127	0.00518127	0	0.0518127	1000
rxn11703_c0	>	Cytosol_0	Unknown	2-succinyl-6-hydroxy-2,4-cyclohexadiene-1-carboxylate synthase_c0		(1) cpd16335[c0] -> (1) cpd00020[c0] + (1) cpd03451[c0]	(1) 2-Succinyl-5-enolpyruvyl-6-hydroxy-3-cyclohexene-1-carboxylate_c0[c0] -> (1) Pyruvate_c0[c0] + (1) SHCHC_c0[c0]	0.0518127	0.00518127	0	1000	1000
rxn00493_c0	<	Cytosol_0	Unknown	L-Phenylalanine:2-oxoglutarate aminotransferase_c0		(1) cpd00024[c0] + (1) cpd00066[c0] <- (1) cpd00023[c0] + (1) cpd00143[c0]	(1) 2-Oxoglutarate_c0[c0] + (1) L-Phenylalanine_c0[c0] <- (1) L-Glutamate_c0[c0] + (1) Phenylpyruvate_c0[c0]	-1.29278	-1.29278	-1000	-0.129278	0
rxn09674_c0	>	Cytosol_0	Unknown	TRANS-RXN-58.cp_c0		(1) cpd00039[e0] + (1) cpd00067[e0] -> (1) cpd00039[c0] + (1) cpd00067[c0]	(1) L-Lysine_e0[e0] + (1) H+_e0[e0] -> (1) L-Lysine_c0[c0] + (1) H+_c0[c0]	2.59735	0.259735	0	2.59735	1000
rxn02322_c0	>	Cytosol_0	Unknown	ATP:(R)-5-phosphomevalonate phosphotransferase_c0		(1) cpd00002[c0] + (1) cpd00067[c0] + (1) cpd00812[c0] -> (1) cpd00008[c0] + (1) cpd00841[c0]	(1) ATP_c0[c0] + (1) H+_c0[c0] + (1) 5-phosphomevalonate_c0[c0] -> (1) ADP_c0[c0] + (1) 5-diphosphomevalonate_c0[c0]	2.9235	0.29235	0	2.9235	1000
rxn05525_c0	>	Cytosol_0	Unknown	TRANS-RXNAVI-27988.ce.brachyexp.CMP_c0		(1) cpd00046[e0] + (1) cpd00067[e0] -> (1) cpd00046[c0] + (1) cpd00067[c0]	(1) CMP_e0[e0] + (1) H+_e0[e0] -> (1) CMP_c0[c0] + (1) H+_c0[c0]	100	0.676759	0	100	1000
rxn01790_c0	<	Cytosol_0	Unknown	(R)-Pantoate:NADP+ 2-oxidoreductase_c0		(1) cpd00006[c0] + (1) cpd00408[c0] <- (1) cpd00005[c0] + (1) cpd00067[c0] + (1) cpd00712[c0]	(1) NADP_c0[c0] + (1) Pantoate_c0[c0] <- (1) NADPH_c0[c0] + (1) H+_c0[c0] + (1) 2-Dehydropantoate_c0[c0]	-0.0518127	-0.0518127	-1000	-0.00518127	0
rxn00125_c0	<	Cytosol_0	Unknown	S-Adenosyl-L-methionine hydrolase_c0		(1) cpd00001[c0] + (1) cpd00017[c0] <- (1) cpd00067[c0] + (1) cpd00147[c0] + (1) cpd00227[c0]	(1) H2O_c0[c0] + (1) S-Adenosyl-L-methionine_c0[c0] <- (1) H+_c0[c0] + (1) 5-Methylthioadenosine_c0[c0] + (1) L-Homoserine_c0[c0]	-0.0259064	-0.0259064	-1000	-0.00259064	0
rxn13477_c0	>	Cytosol_0	Unknown	(2E,6E)-farnesyl-diphosphate:isopentenyl-diphosphate farnesyltranstransferase (adding 3 isopentenyl units)_c0		(3) cpd00113[c0] + (1) cpd00350[c0] -> (3) cpd00012[c0] + (3) cpd00067[c0] + (1) cpd00906[c0]	(3) Isopentenyldiphosphate_c0[c0] + (1) Farnesyldiphosphate_c0[c0] -> (3) PPi_c0[c0] + (3) H+_c0[c0] + (1) all-trans-Hexaprenyl diphosphate_c0[c0]	0.0777191	0.00777191	0	0.0777191	1000
bio1	->	c0		GramNegativeBiomass auto biomass		(35.5403092430435)cpd00001[c0]+(40.1101757365074)cpd00002[c0]+(0.00309646685192537)cpd00003[c0]+(0.00309646685192537)cpd00006[c0]+(0.00309646685192537)cpd00010[c0]+(0.00309646685192537)cpd00015[c0]+(0.00309646685192537)cpd00016[c0]+(0.00309646685192537)cpd00017[c0]+(0.219088153012743)cpd00023[c0]+(0.00309646685192537)cpd00028[c0]+(0.00309646685192537)cpd00030[c0]+(0.509869786991038)cpd00033[c0]+(…	(0.00309646685192537)10-Formyltetrahydrofolate[c0]+(0.00309646685192537)2-Demethylmenaquinone 8[c0]+(0.00309646685192537)5-Methyltetrahydrofolate[c0]+(0.00309646685192537)ACP[c0]+(40.1101757365074)ATP[c0]+(0.0106480421341882)Anteisoheptadecanoylcardiolipin (B. subtilis)[c0]+(0.0250105977108944)Bactoprenyl diphosphate[c0]+(0.0841036156544863)CTP[c0]+(0.00309646685192537)Ca2+[c0]+(0.003096466851925…	8.36643	0	0	1000	1000
