# Supplementary material for: Comparative genomics and metabolomics analysis of Riemerella anatipestifer strain CH-1 and CH-2
Source: Sci Rep. 2021 Jan 12;11:616. doi: 10.1038/s41598-020-79733-w (PMC7804117; doi:10.1038/s41598-020-79733-w)
Supplement: Supplementary file 10 — Supplementary Information 10. [file 41598_2020_79733_MOESM10_ESM.xlsx]

## Sheet: CH_1TSBvsCH_2TSB.DEG
Gene_id	readcount_CH_1TSB	readcount_CH_2TSB	log2.Fold_change.	pvalue	qvalue	Genename	Description
13715108	62.6063	0	6.9682	4.639e-18	1.7776e-18	B739_0002	hypothetical protein
13715109	29.2589	0	5.8708	1.0391e-09	2.7123e-10	B739_0003	hypothetical protein
13715110	21.9761	0	5.8022	1.1924e-07	2.7396e-08	B739_0004	hypothetical protein
13715111	46.5075	0	6.5394	3.5336e-14	1.158e-14	B739_0005	phospholipid-binding protein
13715112	88.2876	0	7.4641	7.5269e-24	3.7098e-24	B739_0006	hypothetical protein
13715113	243.781	0	8.9294	2.1715e-53	2.6756e-53	B739_0007	hypothetical protein
13715114	103.62	0	7.6952	3.9831e-27	2.2703e-27	B739_0008	hypothetical protein
13715115	484.879	0	9.9215	1.0297e-90	2.0221e-90	B739_0009	hypothetical protein
13715117	81.5159	178.014	-1.1268	0.00028626	5.0602e-05	B739_0011	DNA modification methylase
13715120	43.6966	0	6.4495	1.7846e-13	5.6638e-14	B739_0014	hypothetical protein
13715121	61.9674	0	6.9534	6.5499e-18	2.4983e-18	B739_0015	hypothetical protein
13715122	217.461	0	8.7646	7.9185e-49	8.6166e-49	B739_0016	hypothetical protein
13715123	139.267	0	8.1217	2.377e-34	1.6831e-34	B739_0017	hypothetical protein
13715124	135.945	0	8.4312	1.9673e-32	1.3293e-32	B739_0018	hypothetical protein
13715127	520.015	0	10.022	1.1339e-95	2.457e-95	B739_0021	hypothetical protein
13715128	97.3592	2.36302	5.3646	5.01e-29	3.1327e-29	B739_0022	hypothetical protein
13715131	308.432	0	9.2688	4.2596e-64	6.0152e-64	B739_0026	hypothetical protein
13715132	107.581	0	7.7493	5.9169e-28	3.4996e-28	B739_0027	hypothetical protein
13715134	138.117	0	8.1097	3.997e-34	2.8143e-34	B739_0029	Co/Zn/Cd efflux system protein
13715135	13.0323	0	3.7264	9.431e-05	1.7406e-05	B739_0030	hypothetical protein
13715136	36.0306	226.456	-2.6519	7.8014e-25	3.9616e-25	B739_0031	Beta-lactamase class
13715137	66.5671	0	7.0567	5.5535e-19	2.2264e-19	B739_0032	hypothetical protein
13715138	20.8262	0	5.3803	2.323e-07	5.2043e-08	B739_0033	hypothetical protein
13715139	111.669	288.879	-1.3712	1.4942e-09	3.8642e-10	B739_0034	hypothetical protein
13715140	13.4156	97.2776	-2.8582	1.0889e-12	3.3219e-13	B739_0035	hypothetical protein
13715141	245.825	104.564	1.2333	4.8322e-26	2.5954e-26	B739_0036	hypothetical protein
13715144	4845.34	10778.5	-1.1535	6.1441e-189	3.6772e-188	B739_0039	Aconitase
13715147	151.149	0	8.2398	1.1721e-36	9.0378e-37	B739_0042	hypothetical protein
13715148	74.2332	0	7.214	9.8231e-21	4.272e-21	B739_0043	hypothetical protein
13715149	62.4785	0	6.9653	4.97e-18	1.8986e-18	B739_0044	hypothetical protein
13715150	105.409	0	7.7198	1.6802e-27	9.6867e-28	B739_0045	hypothetical protein
13715151	87.7766	0	7.4558	9.7255e-24	4.7377e-24	B739_0046	hypothetical protein
13715152	72.7	0	7.1839	2.1853e-20	9.342e-21	B739_0047	hypothetical protein
13715153	197.913	0	8.6287	2.3823e-45	2.4342e-45	B739_0048	hypothetical protein
13715154	65.2894	0	7.0288	1.0981e-18	4.3197e-19	B739_0049	Beta-glucanase/Beta-glucan synthetase
13715155	94.5483	0	7.563	3.346e-25	1.7165e-25	B739_0050	hypothetical protein
13715156	82.5381	0	7.367	1.3712e-22	6.4786e-23	B739_0051	hypothetical protein
13715157	103.492	0	7.6934	4.237e-27	2.4096e-27	B739_0052	hypothetical protein
13715158	12.7768	0	4.6755	5.7185e-05	1.0759e-05	B739_0053	hypothetical protein
13715159	11.2436	0	4.491	0.00017161	3.0968e-05	B739_0054	hypothetical protein
13715168	140.672	396.987	-1.4968	3.1235e-15	1.0653e-15	B739_0063	Methionine synthase I (cobalamin-dependent), methyltransferase domain-containing protein
13715169	13.0323	5.71063	1.1904	0.017031	0.0025452	B739_0064	hypothetical protein
13715170	65.8005	0	7.04	8.3574e-19	3.3083e-19	B739_0065	hypothetical protein
13715171	6.64393	0	3.732	0.0052861	0.00083047	B739_0067	hypothetical protein
13715173	42.0356	0	6.3935	4.6905e-13	1.4665e-13	B739_0069	response regulator T Signal transduction mechanisms
13715174	21.5928	0	5.4325	1.4018e-07	3.1918e-08	B739_0070	hypothetical protein
13715175	109.242	0	7.7714	2.6723e-28	1.6186e-28	B739_0071	hypothetical protein
13715176	5.74956	0	3.5235	0.010585	0.0016175	B739_0072	hypothetical protein
13715177	94.8038	33.8699	1.4849	5.6377e-13	1.7539e-13	B739_0073	hypothetical protein
13715178	34.7529	14.375	1.2736	5.4693e-05	1.0314e-05	B739_0074	hypothetical protein
13715179	185.519	38.0052	2.2873	2.5518e-35	1.8755e-35	B739_0075	hypothetical protein
13715180	242.887	42.3374	2.5203	1.7972e-49	1.9989e-49	B739_0076	hypothetical protein
13715181	375.254	92.5516	2.0195	2.0254e-62	2.8128e-62	B739_0077	hypothetical protein
13715183	160.604	63.2107	1.3453	4.599e-19	1.8497e-19	B739_0079	hypothetical protein
13715186	389.82	157.141	1.3108	8.1608e-43	7.7409e-43	B739_0082	MoxR-like ATPase
13715194	71.8056	0	7.166	3.4898e-20	1.4669e-20	B739_0090	hypothetical protein
13715201	87.1377	32.2946	1.432	1.1618e-11	3.353e-12	B739_0097	hypothetical protein
13715202	188.841	74.2382	1.3469	3.656e-22	1.6862e-22	B739_0098	hypothetical protein
13715209	62.223	20.8733	1.5758	1.7658e-09	4.5199e-10	B739_0105	hypothetical protein
13715213	783.473	1801.6	-1.2013	9.24e-37	7.2131e-37	B739_0109	Pyruvate/2-oxoglutarate dehydrogenase complex, dehydrogenase (E1) component, eukaryotic type subunit alpha
13715214	1295.31	2698.37	-1.0588	8.5567e-38	6.8717e-38	B739_0110	Pyruvate/2-oxoglutarate dehydrogenase complex, dihydrolipoamide acyltransferase (E2) component,-related enzyme
13715219	126.746	49.4265	1.3586	1.6445e-15	5.6781e-16	B739_0115	hypothetical protein
13715222	40.2469	16.1473	1.3176	9.941e-06	1.9863e-06	B739_0118	hypothetical protein
13715224	551.446	0	10.107	4.977e-100	1.1584e-99	B739_0120	hypothetical protein
13715225	108.986	0	7.768	3.0194e-28	1.8201e-28	B739_0121	hypothetical protein
13715228	22.8705	7.48289	1.6118	0.00022423	4.0003e-05	B739_0124	hypothetical protein
13715229	19.9318	0	5.317	4.2035e-07	9.2039e-08	B739_0125	hypothetical protein
13715230	14.4378	0	4.8518	1.7744e-05	3.4846e-06	B739_0126	hypothetical protein
13715235	62.223	131.541	-1.08	0.0034577	0.00055289	B739_0131	hypothetical protein
13715236	93.3984	509.427	-2.4474	1.1823e-47	1.2701e-47	B739_0132	GAF domain-containing protein
13715238	50.7239	13.9812	1.8592	3.7601e-09	9.4611e-10	B739_0134	hypothetical protein
13715239	16.2265	0	4.7797	5.5132e-06	1.123e-06	-//-
13715240	9.07152	0	4.1813	0.00084298	0.00014279	B739_0136	hypothetical protein
13715241	13.9267	0	4.7998	2.5381e-05	4.9114e-06	B739_0137	hypothetical protein
13715242	66.1838	0	7.0484	6.8118e-19	2.705e-19	B739_0138	hypothetical protein
13715243	10.988	0	4.4579	0.0002065	3.6997e-05	B739_0139	hypothetical protein
13715244	8.68822	0	4.1191	0.0011216	0.00018771	B739_0140	hypothetical protein
13715245	102.47	0	7.6791	6.9499e-27	3.8995e-27	B739_0141	hypothetical protein
13715249	291.439	95.7022	1.6066	1.6582e-39	1.3987e-39	B739_0145	Muramidase (flagellum-specific)
13715250	63.884	16.935	1.9154	1.9461e-11	5.5401e-12	B739_0146	hypothetical protein
13715252	203.79	616.945	-1.5981	2.9414e-26	1.5969e-26	B739_0148	hypothetical protein
13715254	36.5416	3.54453	3.3659	2.0148e-10	5.4752e-11	B739_0150	hypothetical protein
13715255	54.5569	9.25516	2.5594	1.7679e-12	5.3607e-13	B739_0151	Uracil DNA glycosylase
13715257	643.184	1614.14	-1.3275	8.306e-43	7.849e-43	B739_0153	branched-chain amino acid aminotransferase/4-amino-4-deoxychorismate lyase
13715259	298.977	656.131	-1.134	2.0576e-12	6.2241e-13	B739_0155	F0F1-type ATP synthase subunit epsilon
13715263	43.4411	6.30138	2.7853	7.8211e-11	2.1699e-11	B739_0159	hypothetical protein
13715264	436.711	204.598	1.0939	6.36e-40	5.4377e-40	B739_0160	hypothetical protein
13715277	121.507	44.1097	1.4619	5.6443e-16	1.9843e-16	B739_0173	hypothetical protein
13715283	66.9504	31.9007	1.0695	3.0984e-07	6.868e-08	B739_0179	hypothetical protein
13715284	53.0237	0	7.0729	2.0453e-15	7.0138e-16	B739_0180	hypothetical protein
13715285	54.4291	0	6.7663	4.0655e-16	1.4373e-16	B739_0181	hypothetical protein
13715287	37.5638	10.6336	1.8207	5.1253e-07	1.1174e-07	B739_0183	hypothetical protein
13715288	16.2265	0	5.0203	5.1409e-06	1.0506e-06	B739_0184	hypothetical protein
13715289	6.51616	0	3.704	0.0058336	0.00091249	B739_0185	Cytochrome c551/c552
13715290	19.4207	0	5.0389	6.0894e-07	1.3207e-07	B739_0186	hypothetical protein
13715291	127.257	5.51371	4.5286	1.0541e-36	8.1783e-37	B739_0187	hypothetical protein
13715292	17.5042	0	4.889	2.2687e-06	4.7444e-07	B739_0188	hypothetical protein
13715293	9.83813	0	4.2984	0.00047827	8.2682e-05	B739_0189	hypothetical protein
13715294	42.419	0	6.4066	3.7505e-13	1.1799e-13	B739_0190	hypothetical protein
13715295	25.6814	0	5.6826	9.9349e-09	2.4435e-09	B739_0191	hypothetical protein
13715296	35.3917	0	6.1453	2.4162e-11	6.8394e-12	B739_0192	hypothetical protein
13715297	130.323	7.87673	4.0484	2.8286e-36	2.1677e-36	B739_0193	hypothetical protein
13715299	6.51616	0	3.704	0.0058336	0.00091249	B739_2166	hypothetical protein
13715300	129.94	0	8.0217	1.6586e-32	1.1237e-32	B739_2167	hypothetical protein
13715304	92.8873	207.749	-1.1613	4.2096e-05	8.0102e-06	B739_2171	hypothetical protein
13715305	19.1652	6.4983	1.5604	0.00088934	0.00015013	B739_2172	hypothetical protein
13715312	22.6149	9.45207	1.2586	0.0012172	0.00020329	B739_2179	hypothetical protein
13715318	837.391	2742.28	-1.7114	2.1438e-128	7.0904e-128	B739_2185	Large-conductance mechanosensitive channel
13715322	164.054	73.4505	1.1593	6.7534e-17	2.4567e-17	B739_2189	protein release subunit factor B
13715324	420.868	176.242	1.2558	3.5759e-44	3.5111e-44	B739_2191	DNA primase (bacterial type)
13715325	479.258	227.047	1.0778	5.2155e-43	5.023e-43	B739_2192	protease subunit of ATP-dependent Clp protease
13715329	18.6541	46.2758	-1.3108	0.022426	0.0033218	B739_2196	hypothetical protein
13715330	16.8654	44.3066	-1.3935	0.015717	0.0023671	B739_2197	hypothetical protein
13715331	5.87732	22.2518	-1.9207	0.014621	0.00221	B739_2198	hypothetical protein
13715333	7.92161	40.1713	-2.3423	8.5747e-05	1.5954e-05	B739_2200	GTPase subunit of restriction endonuclease
13715334	107.07	290.454	-1.4398	1.2046e-10	3.3129e-11	B739_2201	hypothetical protein
13715335	36.2861	178.014	-2.2945	4.4403e-16	1.5654e-16	B739_2202	hypothetical protein
13715336	50.085	248.314	-2.3097	4.8524e-22	2.2298e-22	B739_2203	hypothetical protein
13715337	18.3986	88.4163	-2.2647	1.4874e-08	3.6335e-09	B739_2204	hypothetical protein
13715338	46.5075	148.082	-1.6709	4.8945e-08	1.1596e-08	B739_2205	hypothetical protein
13715339	34.114	182.74	-2.4214	7.3061e-18	2.7784e-18	B739_2206	hypothetical protein
13715340	7.155	0	3.839	0.0035713	0.00056925	B739_2207	hypothetical protein
13715341	165.332	0	8.3692	2.3521e-39	1.9642e-39	B739_2208	hypothetical protein
13715342	423.04	0	9.7246	9.6813e-82	1.7382e-81	B739_2209	hypothetical protein
13715343	244.42	0	8.9332	1.689e-53	2.0914e-53	B739_2210	hypothetical protein
13715347	180.153	0	8.4931	4.0898e-42	3.752e-42	B739_2214	hypothetical protein
13715349	139.523	0	8.1244	2.1181e-34	1.504e-34	B739_0135	hypothetical protein
13715350	301.405	653.375	-1.1162	7.233e-12	2.1043e-12	B739_0304	3,4-dihydroxy-2-butanone 4-phosphate synthase
13715356	972.825	372.766	1.3839	5.2829e-110	1.3833e-109	B739_0938	hypothetical protein
13715359	79.0883	0	7.3054	7.9901e-22	3.6319e-22	B739_1053	hypothetical protein
13715364	40.5024	103.185	-1.3492	0.0004018	7.009e-05	B739_1411	hypothetical protein
13715365	22.7427	0	5.5073	6.6072e-08	1.5507e-08	B739_1434	hypothetical protein
13715366	96.7203	11.2243	3.1072	6.1368e-24	3.0426e-24	B739_1450	hypothetical protein
13715369	191.907	31.9007	2.5887	2.7629e-40	2.3865e-40	B739_1524	hypothetical protein
13715371	648.933	1584.21	-1.2876	5.96e-39	4.9444e-39	B739_1538	hypothetical protein
13715372	85.349	0	7.4153	3.3001e-23	1.5922e-23	B739_1635	site-specific recombinase XerD
13715374	30.1532	0	5.9142	5.9551e-10	1.5724e-10	B739_0001	hypothetical protein
13715376	219.25	532.861	-1.2812	5.5379e-14	1.7939e-14	B739_1831	hypothetical protein
13715379	210.434	68.9214	1.6103	4.6388e-29	2.9078e-29	B739_1386	hypothetical protein
13715380	496.762	232.167	1.0974	2.5619e-45	2.6072e-45	B739_1316	hypothetical protein
13715384	237.648	681.14	-1.5191	7.6262e-26	4.0357e-26	B739_0365	hypothetical protein
13715385	8.43268	40.5651	-2.2662	0.00012409	2.2685e-05	-//-
13715386	158.56	78.7673	1.0094	2.0981e-14	6.9122e-15	-//-
13715396	134.284	60.6508	1.1467	5.7823e-14	1.8682e-14	B739_0855	NAD-dependent aldehyde dehydrogenase
13715399	55.579	172.107	-1.6307	1.0274e-08	2.5245e-09	B739_0858	hypothetical protein
13715400	718.056	1529.46	-1.0909	4.0933e-24	2.0496e-24	B739_0859	ABC transporter ATPase
13715402	18888.6	59553.6	-1.6567	0	0	B739_0861	hypothetical protein
13715406	61.7119	199.478	-1.6926	1.3571e-10	3.7161e-11	B739_0865	hypothetical protein
13715407	84.8379	195.737	-1.2061	2.7191e-05	5.2455e-06	B739_0866	hypothetical protein
13715409	183.219	0	8.8618	6.4747e-41	5.7919e-41	B739_0868	hypothetical protein
13715411	282.878	129.572	1.1264	3.2642e-27	1.8648e-27	B739_0870	hypothetical protein
13715414	792.289	3324.96	-2.0692	1.3414e-225	1.0218e-224	B739_0873	Cation/multidrug efflux pump
13715416	67.3337	32.2946	1.06	3.2467e-07	7.184e-08	B739_0875	hypothetical protein
13715417	196.763	90.1885	1.1254	2.1169e-19	8.6803e-20	B739_0876	hypothetical protein
13715418	1041.31	76.7981	3.7612	3.4751e-268	3.9705e-267	B739_0877	hypothetical protein
13715419	41.7801	15.5565	1.4253	2.775e-06	5.7839e-07	B739_0878	hypothetical protein
13715421	1658.04	593.315	1.4826	1.5358e-199	1.0434e-198	B739_0880	50S ribosomal protein L34
13715423	46.252	13.3904	1.7883	3.3179e-08	7.9658e-09	B739_0882	hypothetical protein
13715429	657.11	1990.25	-1.5987	5.689e-81	1.007e-80	B739_0888	Biotin carboxyl carrier protein
13715431	802.127	2378.57	-1.5682	2.1964e-92	4.4886e-92	B739_0890	Ornithine/acetylornithine aminotransferase
13715432	129.173	360.36	-1.4801	1.2212e-13	3.9054e-14	B739_0891	hypothetical protein
13715434	64.9061	146.31	-1.1726	0.0004914	8.4835e-05	B739_0893	hypothetical protein
13715440	323.508	677.202	-1.0658	8.0351e-11	2.2268e-11	B739_0899	hypothetical protein
13715441	40.8857	0	6.3535	9.1966e-13	2.8157e-13	B739_0900	acetyltransferase
13715442	166.226	538.177	-1.6949	4.4371e-26	2.3883e-26	B739_0901	Fe-S oxidoreductase
13715443	76.2775	244.769	-1.6821	1.6095e-12	4.8922e-13	B739_0902	hypothetical protein
13715448	58.7732	0	6.8771	3.7166e-17	1.3658e-17	B739_0908	hypothetical protein
13715449	76.4052	0	7.015	1.2775e-21	5.7445e-22	B739_0909	hypothetical protein
13715451	929.639	2292.92	-1.3024	2.9153e-57	3.8167e-57	B739_0911	3-oxoacyl-ACP synthase
13715453	51.2349	21.8579	1.229	1.5124e-06	3.1974e-07	B739_0913	hypothetical protein
13715455	261.285	106.336	1.297	5.8518e-29	3.6319e-29	B739_0915	NAD-dependent aldehyde dehydrogenase
13715456	92.2484	35.2484	1.388	6.398e-12	1.8679e-12	B739_0916	hydrolase
13715460	392.248	1282.53	-1.7092	7.5987e-61	1.0381e-60	B739_0920	seryl-tRNA synthetase
13715462	220.016	92.3546	1.2524	7.916e-24	3.894e-24	B739_0922	hypothetical protein
13715467	1129.21	388.323	1.54	8.9812e-142	3.3695e-141	B739_0927	Trypsin-like serine protease
13715470	1709.41	5399.69	-1.6594	3.8506e-235	3.2263e-234	B739_0930	Biopolymer transport protein
13715471	1107.88	3327.52	-1.5867	6.1822e-132	2.1e-131	B739_0931	hypothetical protein
13715472	754.981	2055.04	-1.4447	2.3744e-66	3.5109e-66	B739_0932	hypothetical protein
13715473	1975.16	5458.57	-1.4666	1.0319e-179	5.6386e-179	B739_0933	hypothetical protein
13715477	252.469	0	8.98	7.2244e-55	9.1255e-55	B739_0937	hypothetical protein
13715478	19.293	0	6.6143	1.1224e-06	2.3944e-07	-//-
13715485	1292.12	6809.43	-2.3978	0	0	B739_0945	hypothetical protein
13715486	264.096	985.969	-1.9005	3.0613e-58	4.115e-58	B739_0946	Formate-dependent nitrite reductase, periplasmic cytochrome c552 subunit
13715492	107.964	240.24	-1.1539	1.2775e-05	2.5345e-06	B739_0952	hypothetical protein
13715496	389.564	1621.62	-2.0575	7.8437e-110	2.0326e-109	B739_0956	Fructose/tagatose bisphosphate aldolase
13715498	71.6778	24.6148	1.542	1.6695e-10	4.5566e-11	B739_0958	hypothetical protein
13715500	208.773	0	8.7058	2.7196e-47	2.8844e-47	B739_0960	hypothetical protein
13715503	34.7529	7.48289	2.2155	1.2066e-07	2.7673e-08	B739_0963	Nucleotide-binding protein implicated in inhibition of septum formation
13715504	130.451	0	8.0274	1.312e-32	8.9372e-33	B739_0964	hypothetical protein
13715507	1495.4	4037.61	-1.433	3.3856e-126	1.0638e-125	B739_0967	50S ribosomal protein L3
13715508	992.885	2854.33	-1.5235	1.6574e-103	4.006e-103	B739_0968	50S ribosomal protein L4
13715509	237.137	757.544	-1.6756	3.42e-35	2.4918e-35	B739_0969	50S ribosomal protein L23
13715510	3074.61	8377.1	-1.446	4.6582e-266	5.0909e-265	B739_0970	50S ribosomal protein L2
13715511	1071.08	3081.57	-1.5246	8.4541e-112	2.3099e-111	B739_0971	50S ribosomal protein L22
13715512	1348.59	4238.86	-1.6522	3.3551e-183	1.9167e-182	B739_0972	30S ribosomal protein S3
13715513	813.115	2236.01	-1.4594	8.8634e-74	1.4467e-73	B739_0973	50S ribosomal protein L16/L10E
13715514	43.5689	137.449	-1.6575	1.8898e-07	4.2795e-08	B739_0974	hypothetical protein
13715515	275.34	649.042	-1.2371	2.4788e-15	8.4775e-16	B739_0975	30S ribosomal protein S17
13715516	475.297	1278.39	-1.4274	8.9071e-41	7.9395e-41	B739_0976	50S ribosomal protein L14
13715517	347.018	926.106	-1.4162	1.8576e-29	1.1851e-29	B739_0977	50S ribosomal protein L24
13715518	1369.29	3341.31	-1.287	3.8107e-80	6.652e-80	B739_0978	50S ribosomal protein L5
13715520	1047.31	2176.54	-1.0553	1.6662e-30	1.085e-30	B739_0980	30S ribosomal protein S8
13715522	628.107	1456.21	-1.2131	8.0976e-31	5.3145e-31	B739_0982	50S ribosomal protein L18
13715523	1141.22	2672.18	-1.2274	6.5768e-57	8.5656e-57	B739_0983	30S ribosomal protein S5
13715524	84.0713	206.173	-1.2942	2.145e-06	4.5006e-07	B739_0984	Ribosomal protein L30/L7E
13715525	786.284	1755.53	-1.1588	1.6008e-32	1.0875e-32	B739_0985	50S ribosomal protein L15
13715526	2545.01	5739.77	-1.1733	3.2037e-106	8.053e-106	B739_0986	preprotein translocase subunit SecY
13715530	521.549	1471.96	-1.4969	4.0514e-52	4.8037e-52	B739_0990	30S ribosomal protein S11
13715531	1503.32	3162.11	-1.0727	9.0251e-46	9.2596e-46	B739_0991	Ribosomal protein S4-related protein
13715534	282.75	779.402	-1.4628	5.7093e-27	3.2322e-27	B739_0994	hypothetical protein
13715535	171.081	345.198	-1.0127	1.9099e-05	3.7389e-06	B739_0995	hypothetical protein
13715537	1573.97	3919.85	-1.3164	2.4128e-99	5.5641e-99	B739_0997	enolase
13715539	87.3933	37.2175	1.2315	3.2086e-10	8.6351e-11	B739_0999	translation initiation inhibitor, yjgF family
13715540	250.808	41.9436	2.5801	5.6554e-52	6.6119e-52	B739_1000	hypothetical protein
13715541	300.766	121.105	1.3124	1.8231e-33	1.259e-33	B739_1001	N-acetylmuramoyl-L-alanine amidase
13715547	154.855	364.496	-1.235	3.2834e-09	8.2864e-10	B739_1007	dihydroorotase-like cyclic amidohydrolase
13715548	75.8942	23.0394	1.7199	3.8656e-12	1.1418e-12	B739_1008	hypothetical protein
13715552	64.9061	0	7.0203	1.3481e-18	5.2782e-19	B739_1013	hypothetical protein
13715553	26.1924	0	5.7111	7.1733e-09	1.7782e-09	B739_1014	cell wall biogenesis glycosyltransferase
13715557	101.448	48.245	1.0723	2.8303e-10	7.6335e-11	B739_1018	serine acetyltransferase
13715558	696.846	1921.33	-1.4632	4.9449e-64	6.944e-64	B739_1019	carbonic anhydrase
13715559	40.6302	7.87673	2.3669	3.8568e-09	9.6946e-10	B739_1020	hypothetical protein
13715560	317.376	153.399	1.0489	2.6876e-28	1.624e-28	B739_1021	sulfate permease
13715561	79.0883	16.5411	2.2574	8.2331e-16	2.8783e-16	B739_1022	hypothetical protein
13715565	99.1479	45.0943	1.1366	1.3078e-10	3.5927e-11	B739_1026	ATPase
13715567	18330.4	0	15.506	0	0	B739_1028	hypothetical protein
13715568	2983.13	0	12.543	0	0	B739_1029	hypothetical protein
13715578	99.2757	32.2946	1.6201	1.2781e-14	4.2496e-15	B739_1039	hypothetical protein
13715579	442.205	0	9.7886	1.4759e-84	2.7481e-84	B739_1040	hypothetical protein
13715580	28.4922	0	5.8325	1.6785e-09	4.3054e-10	B739_1041	hypothetical protein
13715581	861.922	246.739	1.8046	8.0442e-127	2.5595e-126	B739_1042	hypothetical protein
13715583	79.9827	190.026	-1.2484	1.4536e-05	2.8725e-06	B739_1044	hypothetical protein
13715585	25.6814	0	5.6826	9.9349e-09	2.4435e-09	B739_1046	hypothetical protein
13715586	72.3166	0	6.1987	1.499e-21	6.7164e-22	B739_1047	hypothetical protein
13715588	108.603	38.9898	1.4779	1.3906e-14	4.6055e-15	B739_1049	hypothetical protein
13715589	705.662	2334.86	-1.7263	1.372e-111	3.7082e-111	B739_1050	glutamate dehydrogenase
13715595	945.61	2704.67	-1.5161	4.2463e-97	9.3629e-97	B739_1056	hypothetical protein
13715599	293.1	69.3152	2.0801	1.8428e-50	2.1056e-50	B739_1061	hypothetical protein
13715602	135.178	65.7707	1.0393	7.7592e-13	2.3873e-13	B739_1064	hypothetical protein
13715604	16.6098	0	5.054	3.9529e-06	8.1245e-07	B739_1066	hypothetical protein
13715611	625.296	75.6166	3.0478	2.5389e-143	9.9716e-143	B739_1073	ATPase
13715612	77.0441	156.353	-1.0211	0.0035474	0.00056615	B739_1074	thioredoxin-like protein
13715615	752.553	1723.03	-1.1951	9.643e-35	6.9453e-35	B739_1077	hypothetical protein
13715621	237.648	1577.31	-2.7306	1.4373e-169	6.948e-169	B739_1083	Dioxygenases related to 2-nitropropane dioxygenase
13715622	20.8262	0	5.3803	2.323e-07	5.2043e-08	B739_1084	hypothetical protein
13715624	51.1072	19.6918	1.3759	3.5611e-07	7.859e-08	B739_1086	hypothetical protein
13715625	16.3543	0	6.3759	6.3524e-06	1.2888e-06	B739_1087	hypothetical protein
13715626	39.7358	0	6.3124	1.8097e-12	5.4807e-13	B739_1088	hypothetical protein
13715628	1592.5	3381.68	-1.0864	1.022e-50	1.1785e-50	B739_1090	hypothetical protein
13715631	43.1856	1.37843	4.9695	1.0569e-13	3.3886e-14	B739_1094	hypothetical protein
13715632	152.81	54.3494	1.4914	4.6092e-20	1.9214e-20	B739_1095	hypothetical protein
13715633	547.486	1916.01	-1.8072	6.4619e-101	1.547e-100	B739_1096	hypothetical protein
13715634	1754.51	4954.26	-1.4976	1.7711e-171	8.9041e-171	B739_1097	Succinate dehydrogenase/fumarate reductase, flavoprotein subunit
13715635	643.056	2873.43	-2.1598	7.8306e-211	5.7892e-210	B739_1098	Succinate dehydrogenase/fumarate reductase, Fe-S protein subunit
13715636	108.858	23.2363	2.228	5.9675e-21	2.6133e-21	B739_1099	nucleotidyltransferase/DNA polymerase
13715638	465.842	1320.53	-1.5032	2.1795e-47	2.3214e-47	B739_1101	CTP synthase
13715639	533.942	1331.36	-1.3181	5.4423e-35	3.9424e-35	B739_1102	hypothetical protein
13715643	481.557	126.421	1.9295	2.5564e-76	4.284e-76	B739_1106	hypothetical protein
13715645	42.93	0	6.4239	2.7851e-13	8.795e-14	B739_1108	hypothetical protein
13715646	45.1021	0	6.4951	7.9215e-14	2.543e-14	B739_1109	hypothetical protein
13715647	94.2927	0	7.5591	3.7959e-25	1.9354e-25	B739_1110	hypothetical protein
13715648	204.812	691.38	-1.7552	1.9194e-35	1.4149e-35	B739_1111	hypothetical protein
13715655	53.6625	22.4487	1.2573	6.3455e-07	1.3738e-07	B739_1118	hypothetical protein
13715658	735.304	1851.23	-1.3321	2.8859e-49	3.1678e-49	B739_1121	Glycine/serine hydroxymethyltransferase
13715662	567.673	1519.62	-1.4206	1.3297e-47	1.4223e-47	B739_1125	hypothetical protein
13715663	376.404	1111.01	-1.5615	1.1016e-43	1.0691e-43	B739_1126	Nucleoside-diphosphate-sugar epimerase
13715664	290.161	67.9368	2.0946	2.7975e-50	3.1533e-50	B739_1127	UDP-N-acetyl-D-mannosaminuronate dehydrogenase
13715665	117.546	0	7.8771	5.2293e-30	3.3791e-30	B739_1128	hypothetical protein
13715666	105.281	0	7.7181	1.7868e-27	1.0278e-27	B739_1129	hypothetical protein
13715667	76.6608	0	7.2604	2.7896e-21	1.2324e-21	B739_1130	hypothetical protein
13715668	88.1599	0	7.4621	8.0247e-24	3.9397e-24	B739_1131	hypothetical protein
13715669	92.7595	0	7.5354	8.105e-25	4.1075e-25	B739_1132	hypothetical protein
13715670	56.4734	0	6.8195	1.3127e-16	4.7409e-17	B739_1133	hypothetical protein
13715671	38.8415	0	6.2795	3.0716e-12	9.1373e-13	B739_1134	sugar transferase
13715673	346.762	108.108	1.6815	9.275e-49	1.0049e-48	B739_1136	pyridoxal phosphate-dependent enzyme apparently involved in regulation of cell wall biogenesis
13715678	406.174	190.223	1.0944	2.8683e-37	2.2673e-37	B739_1141	2-methylthioadenine synthetase
13715679	269.335	20.0857	3.7452	1.1297e-70	1.7422e-70	B739_1142	Dihydrofolate reductase
13715684	55.7068	9.05824	2.6206	6.3203e-13	1.9541e-13	B739_1147	hypothetical protein
13715685	207.878	74.632	1.4779	1.7535e-26	9.624e-27	B739_1148	hypothetical protein
13715691	192.546	556.294	-1.5306	9.4104e-22	4.2468e-22	B739_1154	NADH:ubiquinone oxidoreductase 27 kD subunit
13715696	446.038	939.891	-1.0753	8.1398e-15	2.7317e-15	B739_1159	NADH:ubiquinone oxidoreductase subunit H
13715697	141.567	433.22	-1.6136	2.7096e-19	1.1021e-19	B739_1160	formate hydrogenlyase subunit 6/NADH:ubiquinone oxidoreductase 23 kD subunit
13715698	72.1889	293.802	-2.025	1.0138e-20	4.4012e-21	B739_1161	NADH:ubiquinone oxidoreductase subunit J
13715699	27.9812	102.004	-1.8661	3.762e-07	8.2879e-08	B739_1162	NADH:ubiquinone oxidoreductase subunit K
13715700	665.671	1675.38	-1.3316	1.0357e-44	1.0331e-44	B739_1163	NADH:ubiquinone oxidoreductase subunit L/multisubunit Na+/H+ antiporter, MnhA subunit
13715701	397.869	1256.34	-1.6589	5.0184e-56	6.4033e-56	B739_1164	hypothetical protein
13715703	238.543	651.208	-1.4489	2.5757e-22	1.2034e-22	B739_1166	peroxiredoxin
13715705	47.913	23.4333	1.0319	2.1385e-05	4.167e-06	B739_1168	DnaJ-class molecular chaperone with C-terminal Zn finger domain
13715706	1378.74	2828.14	-1.0365	4.6751e-37	3.6839e-37	B739_1169	Glycine cleavage system protein P (pyridoxal-binding), domain-containing protein
13715707	396.592	1870.92	-2.238	1.0088e-146	4.025e-146	B739_1170	ABC transporter ATPase
13715708	182.708	35.6422	2.3579	1.0789e-35	8.0473e-36	B739_1171	hypothetical protein
13715709	112.052	35.8391	1.6446	1.5797e-16	5.6806e-17	B739_1172	hypothetical protein
13715710	107.708	48.8357	1.1411	1.9251e-11	5.4865e-12	B739_1173	hypothetical protein
13715711	82.5381	20.4795	2.0109	6.0097e-15	2.0318e-15	B739_1174	hypothetical protein
13715714	132.368	32.4915	2.0264	3.4731e-23	1.6724e-23	B739_1177	hypothetical protein
13715717	69.1224	0	7.1111	1.432e-19	5.8911e-20	B739_1180	Adenine-specific DNA methylase
13715718	38.3304	0	6.2604	4.1601e-12	1.2259e-12	B739_1181	hypothetical protein
13715719	66.1838	0	7.0484	6.8118e-19	2.705e-19	B739_1182	DNA modification methylase
13715721	226.405	1349.09	-2.575	2.8598e-133	9.984e-133	B739_1184	Acetyl-CoA acetyltransferase
13715733	379.087	786.097	-1.0522	6.7401e-12	1.9655e-12	B739_1196	phosphomannomutase
13715735	122.402	4.3322	4.8204	8.5127e-36	6.4066e-36	B739_1198	hypothetical protein
13715740	50.4683	409.984	-3.0221	5.1301e-52	6.0541e-52	B739_1203	Pentose-5-phosphate-3-epimerase
13715741	33.7307	0	6.076	6.6085e-11	1.8416e-11	B739_1204	Thiol-disulfide isomerase and thioredoxin
13715742	313.798	123.271	1.348	9.1089e-36	6.8348e-36	B739_1205	hypothetical protein
13715744	691.863	15.7535	5.4567	3.7496e-195	2.4803e-194	B739_1207	hypothetical protein
13715745	534.453	97.0807	2.4608	1.3419e-104	3.2747e-104	B739_1208	hypothetical protein
13715751	915.074	2089.11	-1.1909	2.2486e-41	2.0332e-41	B739_1214	Pyruvate/2-oxoglutarate dehydrogenase complex, dihydrolipoamide dehydrogenase (E3) component,-related enzyme
13715755	419.079	846.945	-1.015	1.7829e-11	5.0871e-12	B739_1218	hypothetical protein
13715756	420.74	85.8563	2.2929	5.1577e-78	8.8195e-78	B739_1219	hypothetical protein
13715762	181.175	32.2946	2.488	5.7138e-37	4.4743e-37	B739_1225	hypothetical protein
13715774	685.858	170.531	2.0079	6.0804e-112	1.6796e-111	B739_1237	long-chain acyl-CoA synthetase
13715775	313.67	107.911	1.5394	1.1094e-40	9.7503e-41	B739_1238	hypothetical protein
13715776	214.267	0	9.0876	3.5082e-46	3.644e-46	B739_1239	hypothetical protein
13715777	229.343	91.9608	1.3184	4.9989e-26	2.6792e-26	B739_1240	hypothetical protein
13715781	91.0985	321.764	-1.8205	1.3506e-18	5.2799e-19	B739_1244	Organic radical activating enzyme
13715787	97.1036	247.526	-1.35	4.1188e-08	9.8041e-09	B739_1250	Methionyl-tRNA formyltransferase
13715789	1404.55	3591	-1.3543	6.4174e-98	1.4275e-97	B739_1252	Malate/lactate dehydrogenase
13715790	98.2535	202.235	-1.0415	0.00061709	0.00010559	B739_1253	hypothetical protein
13715794	33.603	0	6.0705	7.1429e-11	1.9884e-11	B739_1257	hypothetical protein
13715797	100.042	0	7.6445	2.2615e-26	1.2385e-26	B739_1260	hypothetical protein
13715799	14.0545	0	4.813	2.3205e-05	4.5111e-06	B739_1262	hypothetical protein
13715803	207.24	0	8.6952	5.0954e-47	5.3816e-47	B739_1266	hypothetical protein
13715804	14.31	0	4.839	1.9402e-05	3.7924e-06	B739_1267	hypothetical protein
13715805	6.89947	0	3.7865	0.0043432	0.00068792	B739_1268	hypothetical protein
13715807	10.7325	0	4.4239	0.00024862	4.4165e-05	B739_1270	hypothetical protein
13715808	28.8756	0	5.8518	1.3203e-09	3.425e-10	B739_1271	hypothetical protein
13715811	8.68822	0	4.1191	0.0011216	0.00018771	B739_1274	hypothetical protein
13715813	5.74956	0	3.5235	0.010585	0.0016175	B739_1276	hypothetical protein
13715814	11.4991	0	4.5235	0.0001427	2.5937e-05	B739_1277	hypothetical protein
13715815	97.8702	0	7.6128	6.5348e-26	3.4655e-26	B739_1278	hypothetical protein
13715816	6.26063	0	3.6463	0.0071091	0.0011058	B739_1279	hypothetical protein
13715819	7.92161	0	3.9858	0.0019949	0.00032752	B739_1282	hypothetical protein
13715821	30.281	0	5.9203	5.5011e-10	1.4571e-10	B739_1284	hypothetical protein
13715822	161.499	0	8.3354	1.244e-38	1.0185e-38	B739_1285	hypothetical protein
13715823	35.6473	0	6.1557	2.0713e-11	5.883e-12	B739_1286	hypothetical protein
13715824	10.477	0	4.3891	0.0002995	5.283e-05	B739_1287	hypothetical protein
13715825	12.0102	0	4.5862	9.883e-05	1.8213e-05	B739_1288	hypothetical protein
13715827	10.2214	0	4.3535	0.000361	6.3177e-05	B739_1290	hypothetical protein
13715828	14.1822	0	4.826	2.1217e-05	4.1375e-06	B739_1291	hypothetical protein
13715829	102.087	0	7.6736	8.3696e-27	4.6648e-27	B739_1292	hypothetical protein
13715830	14.8211	0	4.8896	1.3583e-05	2.6863e-06	B739_1293	hypothetical protein
13715831	156.899	0	8.2937	9.297e-38	7.4425e-38	B739_1294	hypothetical protein
13715832	58.0066	0	6.8581	5.6535e-17	2.0626e-17	B739_1295	hypothetical protein
13715833	26.3202	0	5.7181	6.6135e-09	1.6443e-09	B739_1296	hypothetical protein
13715835	21.7205	0	5.441	1.289e-07	2.943e-08	B739_1298	hypothetical protein
13715836	97.8702	0	7.6128	6.5348e-26	3.4655e-26	B739_1299	hypothetical protein
13715837	99.4034	0	7.6352	3.0881e-26	1.6729e-26	B739_1300	hypothetical protein
13715839	98.1258	0	7.6166	5.7663e-26	3.0774e-26	B739_1302	hypothetical protein
13715841	19.6763	0	5.2984	4.9834e-07	1.0874e-07	B739_1304	hypothetical protein
13715842	55.068	0	6.7831	2.853e-16	1.0143e-16	B739_1305	hypothetical protein
13715843	10.3492	0	4.3714	0.00032879	5.7835e-05	B739_1306	hypothetical protein
13715844	38.4581	0	6.2652	3.856e-12	1.1403e-12	B739_1307	hypothetical protein
13715845	21.7205	0	5.441	1.289e-07	2.943e-08	B739_1308	hypothetical protein
13715847	9.19929	0	4.2015	0.00076669	0.0001303	B739_1310	hypothetical protein
13715848	239.693	0	8.905	1.0886e-52	1.3284e-52	B739_1311	hypothetical protein
13715849	390.587	0	9.6095	6.8538e-77	1.1562e-76	B739_1312	hypothetical protein
13715850	95.3149	0	7.5746	2.2927e-25	1.1907e-25	B739_1313	hypothetical protein
13715851	117.802	0	7.8802	4.6379e-30	3.0047e-30	B739_1314	hypothetical protein
13715852	53.6625	0	6.7458	6.2255e-16	2.1825e-16	B739_1315	Integrase
13715854	665.543	31.31	4.4098	6.8195e-183	3.8093e-182	B739_1317	hypothetical protein
13715857	171.465	67.5429	1.344	3.1442e-20	1.3261e-20	B739_1320	HD superfamily phosphohydrolase
13715860	221.677	455.866	-1.0401	2.8844e-07	6.4162e-08	B739_1323	Acyl-UDP-N-acetylglucosamine O-acyltransferase
13715862	133.773	293.999	-1.136	2.3785e-06	4.9658e-07	B739_1325	hypothetical protein
13715863	1759.49	4575	-1.3786	6.3159e-130	2.1168e-129	B739_1326	succinyl-CoA synthetase subunit alpha
13715866	177.342	56.7124	1.6448	3.0527e-25	1.5692e-25	B739_1329	thymidylate synthase
13715868	61.4564	0	6.7009	4.5037e-18	1.7284e-18	B739_1331	hypothetical protein
13715869	280.323	131.148	1.0959	2.8394e-26	1.5449e-26	B739_1332	hypothetical protein
13715870	101.959	0	7.6718	8.9048e-27	4.9521e-27	B739_1333	hypothetical protein
13715871	1464.09	0	11.86	1.0202e-194	6.5757e-194	B739_1334	hypothetical protein
13715872	20.0596	0	5.3262	3.861e-07	8.4911e-08	B739_1335	hypothetical protein
13715873	52.3849	0	6.7111	1.27e-15	4.4032e-16	B739_1336	hypothetical protein
13715878	70.5279	12.4058	2.5072	1.8586e-15	6.3998e-16	B739_1341	hypothetical protein
13715882	2705.87	6954.17	-1.3618	8.7856e-191	5.3863e-190	B739_1345	Glyceraldehyde-3-phosphate dehydrogenase/erythrose-4-phosphate dehydrogenase
13715883	22.1039	3.93836	2.4886	9.1133e-06	1.8282e-06	B739_1346	recombinase A
13715890	80.6216	0	7.3331	3.6431e-22	1.6834e-22	B739_1353	hypothetical protein
13715891	79.4717	0	7.3124	6.5637e-22	3.0107e-22	B739_1354	hypothetical protein
13715892	60.6898	0	6.9234	1.3086e-17	4.939e-18	B739_1355	hypothetical protein
13715894	38.2026	0	6.2556	4.4884e-12	1.318e-12	B739_1357	hypothetical protein
13715895	66.9504	0	7.065	4.5287e-19	1.8272e-19	B739_1358	hypothetical protein
13715896	20.8262	0	5.3803	2.323e-07	5.2043e-08	B739_1359	hypothetical protein
13715897	29.2589	0	5.8708	1.0391e-09	2.7123e-10	B739_1360	hypothetical protein
13715898	18.9097	0	5.2411	8.3216e-07	1.7894e-07	B739_1361	hypothetical protein
13715899	25.9369	0	5.6969	8.4408e-09	2.0862e-09	B739_1362	hypothetical protein
13715900	23.126	0	5.5314	5.1491e-08	1.2187e-08	B739_1363	hypothetical protein
13715901	50.5961	0	6.661	3.466e-15	1.1805e-15	B739_1364	hypothetical protein
13715903	12.5213	0	4.6463	6.859e-05	1.2851e-05	B739_1366	hypothetical protein
13715904	18.143	0	5.1813	1.3941e-06	2.9547e-07	B739_1367	hypothetical protein
13715905	8.94376	0	4.1609	0.00092702	0.00015628	B739_1368	hypothetical protein
13715906	26.5757	0	5.732	5.6227e-09	1.4008e-09	B739_1369	hypothetical protein
13715907	9.45483	0	4.2411	0.0006345	0.00010835	B739_1370	hypothetical protein
13715908	7.92161	0	3.9858	0.0019949	0.00032752	B739_1371	hypothetical protein
13715909	59.9232	0	6.905	1.9851e-17	7.4144e-18	B739_1372	hypothetical protein
13715910	456.132	0	9.8333	1.3895e-86	2.646e-86	B739_1373	hypothetical protein
13715911	372.827	0	9.5424	3.4326e-74	5.6395e-74	B739_1374	hypothetical protein
13715912	58.1344	0	6.8613	5.2714e-17	1.9287e-17	B739_1375	hypothetical protein
13715913	87.9043	0	7.4579	9.1217e-24	4.4522e-24	B739_1376	hypothetical protein
13715914	17.5042	0	5.1296	2.1486e-06	4.5007e-07	B739_1377	hypothetical protein
13715915	39.097	0	6.289	2.6401e-12	7.9192e-13	B739_1378	hypothetical protein
13715916	227.81	0	8.8317	1.2277e-50	1.4092e-50	B739_1379	hypothetical protein
13715917	7.92161	0	3.9858	0.0019949	0.00032752	B739_1380	hypothetical protein
13715919	21.2095	0	5.4066	1.8039e-07	4.0924e-08	B739_1382	hypothetical protein
13715920	30.9198	0	5.9505	3.7039e-10	9.9257e-11	B739_1383	hypothetical protein
13715922	323.892	0	10.684	2.2673e-54	2.8214e-54	B739_1385	hypothetical protein
13715923	6.13286	0	3.6166	0.0078504	0.0012136	-//-
13715924	82.7936	0	7.3714	1.2041e-22	5.7001e-23	B739_1387	hypothetical protein
13715925	4083.85	1207.9	1.7574	0	0	B739_1388	hypothetical protein
13715928	607.153	224.093	1.438	4.7571e-72	7.5206e-72	B739_1391	transcription elongation factor
13715929	28.2367	0	4.8419	1.9643e-09	5.0076e-10	B739_1392	hypothetical protein
13715931	289.65	125.634	1.2051	1.0296e-29	6.5853e-30	B739_1394	Periplasmic serine proteases (ClpP class)
13715933	1129.47	0	12.486	3.6043e-134	1.276e-133	B739_1396	Outer membrane protein-related peptidoglycan-associated (lipo)protein
13715934	1839.47	0	11.845	8.9504e-245	8.0351e-244	B739_1397	Outer membrane protein-related peptidoglycan-associated (lipo)protein
13715936	68.1003	286.516	-2.0729	4.465e-21	1.9622e-21	B739_1399	hypothetical protein
13715937	138.756	3.34761	5.3733	1.2039e-40	1.0544e-40	B739_1400	Small-conductance mechanosensitive channel
13715941	13.1601	2.1661	2.603	0.00048862	8.4414e-05	B739_1404	hypothetical protein
13715942	210.689	1547.78	-2.877	4.6078e-179	2.4643e-178	B739_1405	hypothetical protein
13715943	153.96	58.4847	1.3964	5.4006e-19	2.1686e-19	B739_1406	hypothetical protein
13715944	306.899	5.11987	5.9055	7.0928e-87	1.361e-86	B739_1407	hypothetical protein
13715945	169.293	10.2397	4.0473	1.3457e-46	1.4153e-46	B739_1408	hypothetical protein
13715946	22.1039	0	5.4662	1.0027e-07	2.3144e-08	B739_1409	hypothetical protein
13715947	222.7	5.11987	5.4428	3.9223e-64	5.5703e-64	B739_1410	Negative regulator of beta-lactamase expression
13715953	189.863	78.1765	1.2802	3.203e-21	1.4125e-21	B739_1416	Outer membrane receptor for ferrienterochelin and colicins
13715954	49.8295	20.6764	1.269	1.4195e-06	3.0034e-07	B739_1417	hypothetical protein
13715955	505.45	0	9.9814	1.2543e-93	2.6058e-93	B739_1418	Type I restriction-modification system methyltransferase subunit
13715956	176.575	0	8.4641	1.8733e-41	1.6999e-41	B739_1419	hypothetical protein
13715957	268.951	0	9.0712	1.2308e-57	1.637e-57	B739_1420	hypothetical protein
13715958	18.9097	0	5.2411	8.3216e-07	1.7894e-07	B739_1421	hypothetical protein
13715959	79.2161	0	7.3077	7.4829e-22	3.4199e-22	B739_1422	hypothetical protein
13715960	24.9147	0	4.9833	1.6323e-08	3.968e-09	B739_1423	hypothetical protein
13715961	713.967	1540.69	-1.1096	1.7407e-25	9.1158e-26	B739_1424	hypothetical protein
13715965	951.871	2173.39	-1.1911	5.4085e-43	5.1889e-43	B739_1428	metalloendopeptidase
13715968	445.016	1167.13	-1.391	3.587e-35	2.6059e-35	B739_1431	hypothetical protein
13715972	41.6523	0	6.3803	5.8684e-13	1.8211e-13	B739_1435	hypothetical protein
13715976	107.581	0	7.7493	5.9169e-28	3.4996e-28	B739_1439	hypothetical protein
13715977	165.971	0	8.3748	1.7836e-39	1.4994e-39	B739_1440	hypothetical protein
13715979	44.2077	8.46748	2.3843	7.1229e-10	1.8709e-10	B739_1442	hypothetical protein
13715980	22.2316	0	5.4745	9.2229e-08	2.1328e-08	B739_1443	hypothetical protein
13715981	11.2436	0	4.491	0.00017161	3.0968e-05	B739_1444	hypothetical protein
13715984	15.8432	0	4.9858	6.6922e-06	1.3555e-06	B739_1447	hypothetical protein
13715988	739.904	334.761	1.1442	1.7543e-69	2.6725e-69	B739_1451	Lipoate synthase
13715997	16.4821	5.11987	1.6867	0.0013548	0.00022553	B739_1463	hypothetical protein
13715999	6.89947	25.5994	-1.8916	0.0098878	0.0015164	B739_1465	hypothetical protein
13716000	144.889	0	8.1788	1.9007e-35	1.4052e-35	B739_1467	hypothetical protein
13716001	8.68822	0	4.1191	0.0011216	0.00018771	B739_1468	hypothetical protein
13716002	21.9761	0	5.4579	1.0902e-07	2.5095e-08	B739_1469	hypothetical protein
13716003	7.66608	0	3.9385	0.0024204	0.00039405	B739_1470	hypothetical protein
13716004	110.008	0	7.7815	1.8534e-28	1.1335e-28	B739_1471	hypothetical protein
13716005	5660.25	0	13.467	0	0	B739_1472	hypothetical protein
13716006	4329.54	0	14.424	0	0	B739_1473	hypothetical protein
13716007	985.219	0	10.944	1.2366e-154	5.1807e-154	B739_1474	hypothetical protein
13716008	270.101	0	9.0774	7.9195e-58	1.0589e-57	B739_1475	hypothetical protein
13716013	188.33	59.6662	1.6583	6.5739e-27	3.7051e-27	B739_1481	hypothetical protein
13716014	80.6216	0	7.3331	3.6431e-22	1.6834e-22	B739_1482	hypothetical protein
13716015	2444.33	6219.46	-1.3474	2.9863e-166	1.3404e-165	B739_1483	Bacterial nucleoid DNA-binding protein
13716016	52.2571	110.471	-1.08	0.0073774	0.0011447	B739_1484	aspartate 1-decarboxylase
13716021	32.5808	0	5.7853	1.1315e-10	3.1185e-11	B739_1489	effector of murein hydrolase
13716023	830.108	13.9812	5.8917	1.0652e-231	8.6372e-231	B739_1491	hypothetical protein
13716024	1824.27	0	11.592	4.1333e-254	3.996e-253	B739_1492	hypothetical protein
13716025	133.262	47.2604	1.4956	9.6501e-18	3.6531e-18	B739_1493	antimicrobial peptide ABC transporter ATPase
13716026	78.3217	2.95377	4.7288	1.9752e-23	9.5849e-24	B739_1494	DNA repair protein
13716027	51.4905	5.31679	3.2757	6.9989e-14	2.2526e-14	B739_1495	hypothetical protein
13716030	859.878	1820.51	-1.0821	9.582e-28	5.5625e-28	B739_1498	DNA polymerase III subunit gamma and tau
13716035	37.6915	12.4058	1.6032	2.307e-06	4.8205e-07	B739_1503	hypothetical protein
13716040	78.9606	11.0274	2.84	1.0226e-18	4.0354e-19	B739_1508	hypothetical protein
13716041	151.533	6.89214	4.4585	3.3014e-43	3.1918e-43	B739_1509	hypothetical protein
13716042	21.7205	0	5.441	1.289e-07	2.943e-08	B739_1510	hypothetical protein
13716043	43.4411	0	7.7853	3.6039e-12	1.067e-12	B739_1511	hypothetical protein
13716047	410.391	1557.43	-1.9241	3.9575e-93	8.1538e-93	B739_1517	hypothetical protein
13716049	264.863	122.089	1.1173	2.2014e-25	1.148e-25	B739_1518	Zn-ribbon-containing protein involved in phosphonate metabolism
13716056	359.156	1379.22	-1.9412	4.368e-84	8.0732e-84	B739_1525	Outer membrane protein-related peptidoglycan-associated (lipo)protein
13716057	496.762	1095.06	-1.1404	5.1859e-20	2.1582e-20	B739_1526	Acetylornithine deacetylase/Succinyl-diaminopimelate desuccinylase-related deacylase
13716058	124.574	366.268	-1.5559	2.3057e-15	7.896e-16	B739_1527	hypothetical protein
13716061	10.988	0	5.8022	0.00018119	3.2649e-05	B739_1530	hypothetical protein
13716062	11.4991	4.13528	1.4755	0.012333	0.0018754	B739_1531	hypothetical protein
13716064	68.2281	146.113	-1.0987	0.0015588	0.00025812	B739_1533	hypothetical protein
13716067	230.238	615.566	-1.4188	3.3292e-20	1.4017e-20	B739_1536	Cysteine sulfinate desulfinase/cysteine desulfurase-related enzyme
13716068	495.74	1162.41	-1.2295	8.2831e-26	4.365e-26	B739_1537	hypothetical protein
13716070	215.417	482.647	-1.1638	3.7749e-10	1.0105e-10	B739_1539	hypothetical protein
13716073	195.868	16.935	3.5318	2.1289e-50	2.4105e-50	B739_1542	hypothetical protein
13716074	25.6814	7.08906	1.8571	2.7673e-05	5.3303e-06	B739_1543	Membrane transporter of cations and cationic drugs
13716078	761.625	365.086	1.0608	3.0511e-66	4.4851e-66	B739_1547	hypothetical protein
13716084	744.376	1819.92	-1.2898	1.1042e-44	1.097e-44	B739_1553	30S ribosomal protein S6
13716085	474.402	1805.35	-1.9281	4.3429e-108	1.1027e-107	B739_1554	30S ribosomal protein S18
13716086	1616.9	5584.6	-1.7882	1.3099e-284	1.7329e-283	B739_1555	50S ribosomal protein L9
13716087	38.7137	0	6.2748	3.3134e-12	9.8448e-13	B739_1556	hypothetical protein
13716088	76.2775	0	7.2532	3.4011e-21	1.4972e-21	B739_1557	hypothetical protein
13716089	68.3558	0	7.095	2.148e-19	8.7794e-20	B739_1558	hypothetical protein
13716091	726.744	249.889	1.5402	6.2457e-92	1.2661e-91	B739_1560	S-adenosylmethionine:tRNA-ribosyltransferase-isomerase (queuine synthetase)
13716095	1566.56	749.864	1.0629	1.4448e-134	5.1881e-134	B739_1564	Cold shock protein
13716097	10.477	0	4.3891	0.0002995	5.283e-05	B739_1566	hypothetical protein
13716102	432.367	2671.2	-2.6272	4.7103e-270	5.6382e-269	B739_1571	Carbamoylphosphate synthase large subunit
13716108	40.6302	11.6182	1.8062	1.9689e-07	4.4547e-08	B739_1577	hypothetical protein
13716110	50.3406	14.375	1.8082	6.8838e-09	1.7081e-09	B739_1579	hypothetical protein
13716111	1043.35	369.025	1.4994	1.0572e-127	3.4512e-127	B739_1580	Glutamyl- and glutaminyl-tRNA synthetase
13716112	174.659	0	8.4484	4.2463e-41	3.8257e-41	B739_1581	Hydroxymethylpyrimidine/phosphomethylpyrimidine kinase
13716113	65.2894	0	7.0288	1.0981e-18	4.3197e-19	B739_1582	molybdopterin and thiamine biosynthesis family protein
13716114	61.3286	0	6.9385	9.2547e-18	3.5087e-18	B739_1583	thiamine biosynthesis enzyme ThiH-related protein
13716115	38.5859	0	6.27	3.5743e-12	1.0595e-12	B739_1584	enzyme of thiazole biosynthesis
13716116	41.7801	0	6.3847	5.4458e-13	1.6963e-13	B739_1585	hypothetical protein
13716117	7.155	0	3.839	0.0035713	0.00056925	B739_1586	hypothetical protein
13716118	24.787	0	5.6315	1.7613e-08	4.2694e-09	B739_1587	hypothetical protein
13716119	162.521	0	8.3445	7.971e-39	6.5478e-39	B739_1588	Thiamine biosynthesis protein ThiC
13716120	15.8432	0	4.9858	6.6922e-06	1.3555e-06	B739_1589	hypothetical protein
13716122	164.821	57.697	1.5143	7.9672e-22	3.6319e-22	B739_1591	hypothetical protein
13716134	348.423	819.77	-1.2344	7.406e-19	2.9363e-19	B739_1603	F0F1-type ATP synthase, subunit c/Archaeal/vacuolar-type H+-ATPase, subunit K
13716143	1257.24	2786.39	-1.1481	2.4265e-49	2.6752e-49	B739_1612	Pyruvate/2-oxoglutarate dehydrogenase complex, dihydrolipoamide acyltransferase (E2) component,-related enzyme
13716149	226.66	0	8.8244	1.9459e-50	2.2133e-50	B739_1618	hypothetical protein
13716150	99.659	0	7.6389	2.7261e-26	1.4897e-26	B739_1619	hypothetical protein
13716154	82.7936	12.012	2.785	2.7387e-19	1.1121e-19	B739_1623	Kef-type K+ transport system NAD-binding protein
13716155	431.983	201.644	1.0992	1.0689e-39	9.0464e-40	B739_1624	peptide chain release factor RF-3
13716156	487.946	188.254	1.374	1.0709e-55	1.3596e-55	B739_1625	hypothetical protein
13716159	121.763	866.834	-2.8317	5.7183e-99	1.2949e-98	B739_1628	hypothetical protein
13716161	1221.72	2450.45	-1.0041	2.6135e-29	1.6632e-29	B739_1630	Acyl-CoA dehydrogenase
13716166	79.4717	2.55994	4.9563	6.5957e-24	3.2572e-24	-//-
13716167	107.325	0	7.7458	6.6883e-28	3.9465e-28	B739_1636	hypothetical protein
13716168	80.7493	0	7.3354	3.4128e-22	1.5828e-22	B739_1637	hypothetical protein
13716170	135.434	0	8.0814	1.3492e-33	9.343e-34	B739_1639	hypothetical protein
13716171	24.6592	0	5.6241	1.912e-08	4.6257e-09	B739_1640	hypothetical protein
13716172	15.0766	0	4.9142	1.1372e-05	2.267e-06	B739_1641	hypothetical protein
13716173	5.11072	0	3.3535	0.017503	0.0026095	B739_1642	hypothetical protein
13716174	72.1889	0	7.1737	2.855e-20	1.2082e-20	B739_1643	hypothetical protein
13716175	16.6098	0	5.054	3.9529e-06	8.1245e-07	B739_1644	hypothetical protein
13716176	19.293	0	5.27	6.4372e-07	1.3913e-07	B739_1645	hypothetical protein
13716177	11.8824	0	4.5708	0.00010831	1.9873e-05	B739_1646	hypothetical protein
13716178	55.7068	0	6.7998	2.0037e-16	7.1646e-17	B739_1647	hypothetical protein
13716179	79.0883	0	7.3054	7.9901e-22	3.6319e-22	B739_1648	hypothetical protein
13716180	180.281	0	8.4941	3.874e-42	3.567e-42	B739_1649	periplasmic or secreted lipoprotein
13716181	15.2044	0	4.9264	1.0408e-05	2.0763e-06	B739_1650	hypothetical protein
13716182	27.3423	0	5.7731	3.4608e-09	8.7255e-10	B739_1651	hypothetical protein
13716184	9.32706	0	4.2214	0.00069742	0.00011869	B739_1653	hypothetical protein
13716186	9.58259	0	4.2604	0.00057736	9.8928e-05	B739_1656	hypothetical protein
13716187	44.591	0	6.4787	1.0637e-13	3.4061e-14	B739_1657	hypothetical protein
13716188	10.988	0	4.4579	0.0002065	3.6997e-05	B739_1658	hypothetical protein
13716189	20.9539	0	5.3891	2.135e-07	4.8132e-08	B739_1659	hypothetical protein
13716190	62.9896	0	8.3214	4.482e-16	1.5779e-16	B739_1660	hypothetical protein
13716191	15.3322	0	4.9385	9.5259e-06	1.9064e-06	B739_1661	hypothetical protein
13716192	87.9043	0	7.4579	9.1217e-24	4.4522e-24	B739_1662	hypothetical protein
13716193	18.7819	0	5.2313	9.0669e-07	1.9479e-07	B739_1663	hypothetical protein
13716194	48.424	0	6.5977	1.1843e-14	3.9533e-15	B739_1664	DNA modification methylase
13716195	12.9046	0	4.6898	5.2224e-05	9.8702e-06	B739_1665	hypothetical protein
13716196	5.36625	0	3.4239	0.014303	0.0021646	B739_1666	hypothetical protein
13716197	12.138	0	4.6015	9.0188e-05	1.6694e-05	B739_1667	hypothetical protein
13716198	27.0868	0	5.7595	4.0675e-09	1.0204e-09	B739_1668	hypothetical protein
13716199	18.0153	0	5.1711	1.5198e-06	3.2103e-07	B739_1669	hypothetical protein
13716200	20.6984	0	5.3714	2.5278e-07	5.6379e-08	B739_1670	hypothetical protein
13716201	36.0306	0	6.1711	1.6446e-11	4.7084e-12	B739_1671	hypothetical protein
13716203	10.8603	0	4.441	0.00022657	4.0391e-05	B739_1673	hypothetical protein
13716204	16.4821	0	5.0428	4.3144e-06	8.8529e-07	B739_1674	hypothetical protein
13716208	9.07152	0	4.1813	0.00084298	0.00014279	B739_1678	hypothetical protein
13716209	116.141	0	7.8597	1.0129e-29	6.495e-30	B739_1679	hypothetical protein
13716210	88.7987	0	7.4725	5.8273e-24	2.8948e-24	B739_1680	hypothetical protein
13716211	9.45483	0	4.2411	0.0006345	0.00010835	B739_1681	hypothetical protein
13716212	95.1871	0	7.5727	2.4417e-25	1.2603e-25	B739_1682	hypothetical protein
13716216	366.438	1003.1	-1.4528	1.0588e-33	7.3522e-34	B739_1686	hypothetical protein
13716217	66.5671	135.874	-1.0294	0.0058816	0.00091943	B739_1687	hypothetical protein
13716223	747.698	294.787	1.3428	1.8862e-82	3.411e-82	B739_1693	hypothetical protein
13716225	61.9674	18.1165	1.7742	1.9013e-10	5.1722e-11	B739_1695	hypothetical protein
13716232	719.589	2403.19	-1.7397	1.1539e-116	3.3341e-116	B739_1702	Nucleoside-diphosphate-sugar epimerase
13716233	71.039	5.11987	3.7944	5.3676e-20	2.2301e-20	B739_1703	hypothetical protein
13716244	979.852	310.737	1.6569	1.72e-132	5.9227e-132	B739_1721	transketolase, N-terminal subunit
13716247	1683.85	632.698	1.4122	6.3775e-193	4.0077e-192	B739_1724	preprotein translocase subunit SecD
13716248	214.011	47.0634	2.185	6.0967e-39	5.0246e-39	B739_1725	prephenate dehydratase
13716249	390.331	183.134	1.0918	8.489e-36	6.4066e-36	B739_1726	Methionine aminopeptidase
13716251	134.156	1223.65	-3.1892	4.1637e-162	1.7739e-161	B739_1728	hypothetical protein
13716254	55.068	25.9932	1.0831	2.9924e-06	6.2164e-07	B739_1731	arsenate reductase-like protein
13716255	176.575	358.982	-1.0236	9.1345e-06	1.8296e-06	B739_1732	hypothetical protein
13716259	107.836	0	7.7527	5.2349e-28	3.1108e-28	B739_1736	hypothetical protein
13716260	92.6317	31.9007	1.5379	4.0636e-13	1.2768e-13	B739_1737	hypothetical protein
13716261	156.643	69.5121	1.1721	2.2691e-16	8.1018e-17	B739_1738	Cytidine deaminase
13716264	310.604	105.942	1.5518	1.2966e-40	1.1317e-40	B739_1741	hypothetical protein
13716265	145.272	65.7707	1.1432	6.0866e-15	2.0536e-15	B739_1742	hypothetical protein
13716266	77.1718	34.8545	1.1467	1.2308e-08	3.0153e-09	B739_1743	hypothetical protein
13716271	124.957	34.6576	1.8502	2.7014e-20	1.147e-20	B739_1748	Acyl CoA:acetate/3-ketoacid CoA transferase subunit beta
13716273	7.79384	26.9778	-1.7914	0.012193	0.0018553	B739_1750	hypothetical protein
13716276	24.1481	0	5.5938	2.657e-08	6.4035e-09	B739_1753	hypothetical protein
13716277	132.879	433.22	-1.705	1.4709e-21	6.6025e-22	B739_1754	hypothetical protein
13716282	38.0748	7.67981	2.3097	1.6795e-08	4.079e-09	B739_1759	hypothetical protein
13716284	741.693	345.591	1.1018	4.737e-67	7.0877e-67	B739_1761	hypothetical protein
13716285	1369.42	562.005	1.2849	6.4974e-143	2.5126e-142	B739_1762	hypothetical protein
13716290	33.3474	11.4213	1.5459	1.2812e-05	2.5398e-06	B739_1767	hypothetical protein
13716292	322.614	89.7947	1.8451	1.2218e-49	1.371e-49	B739_1769	Acyl-coenzyme A synthetase/AMP-(fatty) acid ligase
13716297	319.42	106.927	1.5788	2.037e-42	1.8894e-42	B739_1774	hypothetical protein
13716298	54.9402	0	6.7798	3.0622e-16	1.0872e-16	B739_1775	hypothetical protein
13716300	53.1515	244.179	-2.1998	4.4789e-20	1.8702e-20	B739_1777	hypothetical protein
13716301	2.17205	15.9504	-2.8765	0.003788	0.00060263	B739_1778	Zn-dependent hydrolases of the beta-lactamase fold protein
13716302	137.862	750.455	-2.4445	3.1869e-69	4.8257e-69	B739_1779	1,4-dihydroxy-2-naphthoate octaprenyltransferase
13716309	101.703	0	7.6682	1.0081e-26	5.5814e-27	B739_1786	hypothetical protein
13716310	116.652	13.7843	3.0811	2.2061e-28	1.3395e-28	B739_1787	hypothetical protein
13716311	312.009	0	9.2854	1.1348e-64	1.6207e-64	B739_1788	hypothetical protein
13716312	138.756	19.4949	2.8314	1.3417e-31	8.9219e-32	B739_1789	Lipoate-protein ligase B
13716313	200.212	35.6422	2.4899	1.0701e-40	9.4379e-41	B739_1790	hypothetical protein
13716315	169.293	0	8.4034	4.2485e-40	3.6448e-40	B739_1792	hypothetical protein
13716316	44.0799	0	6.4621	1.4293e-13	4.5535e-14	B739_1793	hypothetical protein
13716317	37.3082	0	6.2214	7.6485e-12	2.2226e-12	B739_1794	hypothetical protein
13716318	121.38	0	9.2677	2.8365e-26	1.5449e-26	B739_1795	membrane-bound metal-dependent hydrolase
13716319	102.342	0	7.6773	7.394e-27	4.1394e-27	B739_1796	hypothetical protein
13716320	13.2879	0	4.732	3.9808e-05	7.592e-06	B739_1797	hypothetical protein
13716321	14.6933	0	4.8771	1.4847e-05	2.9316e-06	B739_1798	hypothetical protein
13716322	67.3337	0	7.0733	3.6939e-19	1.4928e-19	B739_1799	hypothetical protein
13716323	8.68822	0	4.1191	0.0011216	0.00018771	B739_1800	hypothetical protein
13716328	170.698	0	8.4153	2.3203e-40	2.0111e-40	B739_1805	hypothetical protein
13716329	621.335	0	10.279	1.7611e-109	4.5172e-109	B739_1806	hypothetical protein
13716332	50.3406	5.90755	3.0911	3.6918e-13	1.1644e-13	B739_1809	methylase of polypeptide chain release factor
13716335	33.4752	9.25516	1.8548	1.7272e-06	3.6332e-07	B739_1812	hypothetical protein
13716339	11.7546	0	4.5552	0.00011873	2.172e-05	B739_1816	hypothetical protein
13716340	5.11072	0	3.3535	0.017503	0.0026095	B739_1817	hypothetical protein
13716341	16.8654	0	5.076	3.3194e-06	6.8786e-07	B739_1818	hypothetical protein
13716342	19.9318	0	5.317	4.2035e-07	9.2039e-08	B739_1819	hypothetical protein
13716344	154.471	60.4539	1.3534	1.683e-18	6.5589e-19	B739_1821	hypothetical protein
13716347	44.0799	0	6.4621	1.4293e-13	4.5535e-14	B739_1824	hypothetical protein
13716355	233.815	626.791	-1.4226	1.1401e-20	4.9242e-21	B739_1832	hypothetical protein
13716356	482.963	1139.37	-1.2383	8.4998e-26	4.4698e-26	B739_1833	Adenylosuccinate synthase
13716357	316.737	128.391	1.3027	6.7064e-35	4.8441e-35	B739_1834	cytochrome c peroxidase
13716366	257.069	45.2912	2.5049	5.2944e-52	6.2189e-52	B739_1843	3-hydroxyacyl-CoA dehydrogenase
13716371	825.764	1764.39	-1.0954	6.7067e-28	3.9481e-28	B739_1848	Anthranilate/para-aminobenzoate synthases component I
13716374	107.197	244.375	-1.1888	4.3525e-06	8.924e-07	B739_1851	3-methyladenine DNA glycosylase
13716376	80.6216	36.4299	1.146	5.9014e-09	1.4687e-09	B739_1853	hypothetical protein
13716378	3.06643	19.1011	-2.639	0.0029061	0.00046856	B739_1855	hypothetical protein
13716379	11.6269	45.8819	-1.9805	0.00030428	5.3637e-05	B739_1856	tryptophan synthase subunit alpha
13716380	19.804	73.6474	-1.8948	1.1695e-05	2.3276e-06	B739_1857	hypothetical protein
13716381	13.9267	72.6628	-2.3834	8.3532e-08	1.9388e-08	B739_1858	hypothetical protein
13716382	15.971	73.2536	-2.1974	5.1407e-07	1.1197e-07	B739_1859	hypothetical protein
13716384	208.773	36.4299	2.5187	9.4691e-43	8.9146e-43	B739_1861	Na+/H+ antiporter
13716390	347.018	155.762	1.1557	7.6032e-34	5.3088e-34	B739_1867	hypothetical protein
13716395	56.6012	5.90755	3.2602	4.5357e-15	1.5386e-15	B739_1872	hypothetical protein
13716400	112.691	18.7072	2.5907	2.3235e-24	1.1658e-24	B739_1877	phosphate starvation-inducible protein PhoH
13716407	63.7562	27.9624	1.1891	1.3305e-07	3.0321e-08	B739_1884	hypothetical protein
13716412	411.413	92.1577	2.1584	1.9614e-72	3.1204e-72	B739_1890	hypothetical protein
13716413	94.8038	35.6422	1.4114	2.1439e-12	6.4772e-13	B739_1891	hypothetical protein
13716415	31.6864	0	5.9858	2.3085e-10	6.2464e-11	B739_1893	hypothetical protein
13716418	95.3149	564.958	-2.5674	1.2196e-56	1.5802e-56	B739_1896	Folate-dependent phosphoribosylglycinamide formyltransferase PurN
13716419	292.972	692.167	-1.2404	2.3442e-16	8.3583e-17	B739_1897	Phosphoribosylaminoimidazole (AIR) synthetase
13716421	1140.84	446.414	1.3536	7.7764e-126	2.4132e-125	B739_1899	subtilisin-like serine protease
13716422	355.578	814.06	-1.195	2.9819e-17	1.1006e-17	B739_1900	orotidine-5'-phosphate decarboxylase
13716424	65.4172	132.723	-1.0207	0.0072566	0.0011273	B739_1902	lipoprotein NlpE
13716431	678.959	2149.56	-1.6626	4.8088e-95	1.0244e-94	B739_1909	hypothetical protein
13716432	337.435	839.068	-1.3142	1.7173e-22	8.0687e-23	B739_1910	phosphoglyceromutase
13716433	541.353	1090.14	-1.0099	3.9125e-14	1.2789e-14	B739_1911	Glycine cleavage system T protein (aminomethyltransferase)
13716434	170.442	51.5926	1.724	2.0974e-25	1.0961e-25	B739_1912	hypothetical protein
13716440	56.8567	0	8.1736	6.9151e-15	2.3238e-15	B739_1918	hypothetical protein
13716441	206.345	68.7245	1.5862	4.0074e-28	2.3927e-28	B739_1919	hypothetical protein
13716447	148.466	16.738	3.1489	3.6841e-36	2.8062e-36	B739_1926	hypothetical protein
13716448	175.425	31.31	2.4862	7.8878e-36	5.9721e-36	B739_1927	hypothetical protein
13716451	110.391	39.1867	1.4942	6.0138e-15	2.0318e-15	B739_1930	hypothetical protein
13716452	63.1174	15.7535	2.0024	9.7163e-12	2.8105e-12	B739_1931	hypothetical protein
13716453	156.005	20.2826	2.9433	2.8224e-36	2.1677e-36	B739_1932	hypothetical protein
13716455	323.125	116.969	1.466	6.4424e-40	5.4894e-40	B739_1934	Tetrahydrodipicolinate N-succinyltransferase
13716456	129.684	3.15069	5.3632	4.2039e-38	3.3978e-38	B739_1935	cell wall-associated hydrolase
13716457	4306.67	0	13.417	0	0	B739_1936	hypothetical protein
13716458	1744.42	0	11.769	1.7238e-235	1.4941e-234	B739_1937	hypothetical protein
13716459	2496.33	0	12.63	4.9929e-286	6.9724e-285	B739_1938	hypothetical protein
13716467	144.378	302.466	-1.0669	1.3569e-05	2.6856e-06	B739_1946	hypothetical protein
13716468	136.712	43.9128	1.6384	9.3602e-20	3.8634e-20	B739_1947	hypothetical protein
13716469	162.265	38.9898	2.0572	1.9997e-28	1.22e-28	B739_1948	hypothetical protein
13716470	522.188	16.3442	4.9977	1.9924e-147	8.0776e-147	B739_1949	ATPase
13716478	12.138	5.90755	1.0389	0.03183	0.0046463	B739_1957	hypothetical protein
13716479	40.8857	0	6.3535	9.1966e-13	2.8157e-13	B739_1958	hypothetical protein
13716480	8.81599	0	4.1401	0.0010196	0.00017143	B739_1959	hypothetical protein
13716482	26.448	12.9966	1.025	0.001651	0.00027284	B739_1961	hypothetical protein
13716483	87.01	40.3682	1.108	2.8304e-09	7.1575e-10	B739_1962	hypothetical protein
13716484	18.5263	0	5.2115	1.0766e-06	2.3052e-07	B739_1963	hypothetical protein
13716485	280.323	99.4437	1.4951	1.5847e-35	1.1751e-35	B739_1964	hypothetical protein
13716488	24.1481	0	4.6162	3.2977e-08	7.9246e-09	B739_1967	hypothetical protein
13716489	27.7256	1.77226	3.9676	7.5942e-09	1.8807e-09	B739_1968	hypothetical protein
13716490	12.138	5.51371	1.1384	0.024433	0.0036064	B739_1969	hypothetical protein
13716491	7.28277	0	3.8645	0.0032394	0.00051832	B739_1970	hypothetical protein
13716493	43.6966	4.13528	3.4015	3.0227e-12	9.0023e-13	B739_1972	hypothetical protein
13716496	13.0323	1.96918	2.7264	0.00041004	7.1329e-05	B739_1975	hypothetical protein
13716498	15.5877	7.48289	1.0587	0.014036	0.0021254	B739_1977	hypothetical protein
13716499	92.7595	11.6182	2.9971	1.669e-22	7.8564e-23	B739_1978	hypothetical protein
13716502	20.1873	3.74145	2.4318	2.6714e-05	5.1614e-06	B739_1981	hypothetical protein
13716505	19.9318	0	5.317	4.2035e-07	9.2039e-08	B739_1984	hypothetical protein
13716507	9.32706	0	4.2214	0.00069742	0.00011869	B739_1986	hypothetical protein
13716510	20.8262	0	5.3803	2.323e-07	5.2043e-08	B739_1989	hypothetical protein
13716511	16.7376	0	5.065	3.6222e-06	7.4691e-07	B739_1990	hypothetical protein
13716517	113.458	47.4573	1.2575	4.4071e-13	1.383e-13	B739_1996	hypothetical protein
13716519	10.3492	0	4.3714	0.00032879	5.7835e-05	B739_1998	hypothetical protein
13716520	27.2146	0	5.7663	3.7518e-09	9.4496e-10	B739_1999	prophage antirepressor
13716522	59.7954	0	6.902	2.1281e-17	7.9249e-18	B739_2001	hypothetical protein
13716523	31.942	6.10446	2.3875	1.5885e-07	3.607e-08	B739_2002	hypothetical protein
13716525	15.5877	0	4.9623	7.9826e-06	1.6091e-06	B739_2004	hypothetical protein
13716526	10.477	0	4.3891	0.0002995	5.283e-05	B739_2005	hypothetical protein
13716527	232.665	0	8.8621	1.7675e-51	2.0569e-51	B739_2006	Superfamily II DNA/RNA helicase, SNF2 family
13716528	420.995	0	9.7177	1.9427e-81	3.4634e-81	B739_2007	restriction endonuclease
13716529	475.169	0	9.8923	2.5125e-89	4.8959e-89	B739_2008	Adenine specific DNA methylase Mod
13716530	273.679	91.37	1.5827	1.1241e-36	8.6941e-37	B739_2009	GTPase
13716532	13.7989	0	4.7865	2.7765e-05	5.344e-06	B739_2011	hypothetical protein
13716533	16.3543	0	5.0316	4.7093e-06	9.6397e-07	B739_2012	hypothetical protein
13716535	8.68822	0	4.1191	0.0011216	0.00018771	B739_2014	hypothetical protein
13716536	35.5195	0	6.1505	2.237e-11	6.3394e-12	B739_2015	hypothetical protein
13716537	4.59965	0	2.9609	0.030456	0.0044534	B739_2016	hypothetical protein
13716538	568.056	1396.94	-1.2982	2.9181e-35	2.1323e-35	B739_2017	aspartate/tyrosine/aromatic aminotransferase
13716539	529.726	1422.54	-1.4251	5.1901e-45	5.2184e-45	B739_2018	peroxiredoxin
13716541	50.8516	135.874	-1.4179	1.5461e-05	3.0505e-06	B739_2020	hypothetical protein
13716542	762.647	1526.12	-1.0008	1.1696e-18	4.5938e-19	B739_2021	hypothetical protein
13716552	1618.69	179.983	3.1689	0	0	B739_2031	hypothetical protein
13716563	383.687	1102.54	-1.5228	5.0351e-41	4.5201e-41	B739_2042	hypothetical protein
13716569	409.113	123.074	1.733	7.0525e-59	9.5825e-59	B739_2048	GTPase
13716572	111.797	12.4058	3.1718	9.1181e-28	5.3055e-28	B739_2051	hypothetical protein
13716573	175.553	85.0687	1.0452	2.6261e-16	9.3501e-17	B739_2052	metal-dependent membrane protease
13716584	12.5213	0	4.6463	6.859e-05	1.2851e-05	B739_2063	hypothetical protein
13716589	506.217	1311.67	-1.3736	3.8064e-38	3.0864e-38	B739_2068	transaldolase
13716598	153.194	49.4265	1.632	7.2497e-22	3.3193e-22	B739_2077	hypothetical protein
13716599	76.9163	36.6268	1.0704	4.0791e-08	9.719e-09	B739_2078	Membrane carboxypeptidase (penicillin-binding protein)
13716601	4.85518	0	3.6239	0.017952	0.0026749	B739_2080	hypothetical protein
13716603	727.511	0	10.507	2.7354e-123	8.3852e-123	B739_2082	hypothetical protein
13716604	1480.32	0	11.532	7.5332e-209	5.4103e-208	B739_2083	hypothetical protein
13716605	6.64393	0	3.732	0.0052861	0.00083047	B739_2084	hypothetical protein
13716607	7.41054	0	4.2339	0.0024966	0.0004054	B739_2086	hypothetical protein
13716620	63.7562	0	6.3388	4.577e-19	1.8438e-19	B739_2099	hypothetical protein
13716621	31.4309	0	5.9741	2.702e-10	7.2952e-11	B739_2100	hypothetical protein
13716625	49.574	2.1661	4.5164	2.888e-15	9.8633e-16	B739_2104	hypothetical protein
13716629	734.41	257.569	1.5116	3.5301e-91	7.0424e-91	B739_2108	hypothetical protein
13716630	1163.71	2382.71	-1.0339	3.0938e-31	2.0358e-31	B739_2109	transcriptional regulator
13716632	64.2673	22.0548	1.543	1.4334e-09	3.7108e-10	B739_2111	hypothetical protein
13716634	81.0049	26.1901	1.629	2.9192e-12	8.7046e-13	B739_2113	protein-tyrosine-phosphatase
13716635	1532.7	3099.69	-1.016	4.9848e-38	4.016e-38	B739_2114	DNA replication initiation ATPase
13716638	379.215	95.7022	1.9864	4.0396e-62	5.5792e-62	B739_2117	hypothetical protein
13716647	5.74956	62.4231	-3.4406	1.5008e-10	4.1051e-11	B739_2126	hypothetical protein
13716648	45.8687	0	6.5194	5.097e-14	1.6532e-14	B739_2127	hypothetical protein
13716649	85.6045	0	7.4196	2.9008e-23	1.4023e-23	B739_2128	transcriptional regulator
13716650	69.6335	0	7.1217	1.0934e-19	4.5054e-20	B739_2129	hypothetical protein
13716651	268.44	0	9.0685	1.4976e-57	1.9709e-57	B739_2130	hypothetical protein
13716653	24.6592	153.596	-2.6389	3.0833e-17	1.1364e-17	B739_2132	hypothetical protein
13716654	15.3322	117.166	-2.9339	1.8056e-15	6.2258e-16	B739_2133	hypothetical protein
13716662	7.41054	0	3.8896	0.002939	0.00047326	B739_2141	hypothetical protein
13716663	102.725	0	7.6826	6.1405e-27	3.4686e-27	B739_2142	hypothetical protein
13716664	32.5808	0	6.026	1.3333e-10	3.6587e-11	B739_2143	hypothetical protein
13716665	15.4599	0	4.9505	8.7197e-06	1.7535e-06	B739_2144	hypothetical protein
13716676	290.8	779.993	-1.4234	2.3027e-25	1.1934e-25	B739_2155	electron transfer flavoprotein subunit alpha
13716677	241.481	614.188	-1.3468	6.9447e-18	2.645e-18	B739_2156	hypothetical protein
13716681	173.892	374.735	-1.1077	2.8993e-07	6.4437e-08	B739_2160	3-deoxy-D-manno-octulosonic acid (KDO) 8-phosphate synthase
13716683	63.5007	0	6.9887	2.8657e-18	1.1082e-18	B739_2162	hypothetical protein
13716684	22.9982	0	5.5235	5.5949e-08	1.3218e-08	B739_2163	hypothetical protein
13716685	24.787	0	5.6315	1.7613e-08	4.2694e-09	B739_2164	hypothetical protein
13716686	196.635	0	8.6194	4.0479e-45	4.0864e-45	B739_2165	hypothetical protein
13716687	72.0611	0	7.1711	3.0525e-20	1.2896e-20	B739_0195	hypothetical protein
13716688	26.0647	0	5.704	7.781e-09	1.9251e-09	B739_0196	hypothetical protein
13716689	50.4683	23.2363	1.119	5.4183e-06	1.1046e-06	B739_0197	hypothetical protein
13716693	109.497	41.5497	1.398	5.7818e-14	1.8682e-14	B739_0201	hypothetical protein
13716696	77.1718	188.451	-1.288	6.7135e-06	1.3587e-06	B739_0204	hypothetical protein
13716697	443.227	208.536	1.0877	2.8698e-40	2.4704e-40	B739_0206	pyrophosphatase
13716698	15.0766	1.77226	3.0886	7.0224e-05	1.3134e-05	B739_0207	hypothetical protein
13716699	301.405	143.356	1.0721	1.5621e-27	9.0268e-28	B739_0208	hypothetical protein
13716701	133.262	24.2209	2.4599	2.1542e-27	1.2363e-27	B739_0210	hypothetical protein
13716702	28.7478	3.74145	2.9418	6.7424e-08	1.578e-08	B739_0211	hypothetical protein
13716705	75.7664	16.3442	2.2128	5.701e-15	1.9313e-15	B739_0214	Signal transduction histidine kinase
13716706	99.0201	27.3716	1.855	1.9211e-16	6.8788e-17	B739_0215	hypothetical protein
13716707	88.6709	8.6644	3.3553	4.231e-23	2.0296e-23	B739_0216	hypothetical protein
13716708	107.581	21.4641	2.3254	1.8685e-21	8.3423e-22	B739_0217	hypothetical protein
13716712	431.472	11.8151	5.1906	1.763e-122	5.3393e-122	B739_0221	hypothetical protein
13716719	53.5348	21.0702	1.3453	2.5955e-07	5.7839e-08	B739_0228	hypothetical protein
13716721	339.096	111.062	1.6103	8.7271e-46	8.9906e-46	B739_0230	Phenylalanyl-tRNA synthetase subunit alpha
13716728	2273.25	7227.29	-1.6687	0	0	B739_0237	cysteine synthase
13716729	955.704	3951.56	-2.0478	1.051e-262	1.1007e-261	B739_0238	serine acetyltransferase
13716736	60.8175	0	6.9264	1.2209e-17	4.6151e-18	B739_0245	hypothetical protein
13716737	19.5485	0	5.289	5.4268e-07	1.18e-07	B739_0246	hypothetical protein
13716738	29.3866	0	5.8771	9.595e-10	2.5097e-10	B739_0247	hypothetical protein
13716739	116.524	43.7158	1.4144	6.3557e-15	2.1387e-15	B739_0248	hypothetical protein
13716740	55.9624	0	6.8064	1.74e-16	6.2483e-17	B739_0249	hypothetical protein
13716741	219.378	94.5207	1.2147	4.4635e-23	2.133e-23	B739_0250	hypothetical protein
13716742	295.655	95.8992	1.6243	1.7777e-40	1.5462e-40	B739_0251	hypothetical protein
13716745	728.277	1620.05	-1.1535	9.2085e-30	5.92e-30	B739_0254	hypothetical protein
13716752	1441.99	520.652	1.4697	2.8997e-172	1.4875e-171	B739_0261	Dipeptide/tripeptide permease
13716753	9374.33	55798.1	-2.5734	0	0	B739_0262	hypothetical protein
13716754	147.827	0	8.2078	5.1223e-36	3.8899e-36	B739_0263	hypothetical protein
13716756	49.574	2.95377	4.069	8.1933e-15	2.746e-15	B739_0265	transcriptional regulator
13716763	9.83813	0	4.2984	0.00047827	8.2682e-05	B739_0272	hypothetical protein
13716764	26.959	0	5.7527	4.41e-09	1.1052e-09	B739_0274	hypothetical protein
13716767	116.397	1.96918	5.8853	4.4606e-34	3.132e-34	B739_0276	hypothetical protein
13716770	54.1736	7.08906	2.9339	1.3319e-13	4.2541e-14	B739_0279	hypothetical protein
13716771	35.1362	0	6.1349	2.8191e-11	7.9441e-12	B739_0280	hypothetical protein
13716779	138.628	300.3	-1.1152	3.5007e-06	7.2366e-07	B739_0289	hypothetical protein
13716788	142.206	69.1183	1.0408	1.914e-13	6.0593e-14	B739_0298	acyl-CoA hydrolase
13716789	150.127	57.5001	1.3845	2.0624e-18	8.0004e-19	B739_0299	hypothetical protein
13716794	47.913	8.27056	2.5344	4.6434e-11	1.3041e-11	-//-
13716796	290.672	1192.14	-2.0361	1.0555e-79	1.8172e-79	B739_0306	ATP-dependent exoDNAse subunit beta
13716799	78.8328	0	7.3007	9.1104e-22	4.1262e-22	B739_0309	hypothetical protein
13716800	300.638	136.661	1.1374	4.3155e-29	2.7187e-29	B739_0310	hypothetical protein
13716801	738.499	267.218	1.4666	5.7959e-89	1.1207e-88	B739_0311	hypothetical protein
13716802	546.208	150.642	1.8583	2.4378e-83	4.4728e-83	B739_0312	hypothetical protein
13716808	766.352	224.29	1.7726	4.6336e-111	1.2391e-110	B739_0318	Parvulin-like peptidyl-prolyl isomerase
13716809	1204.98	2452.22	-1.0251	2.8588e-31	1.8861e-31	B739_0319	alanyl-tRNA synthetase
13716810	272.018	717.373	-1.399	1.521e-22	7.1729e-23	B739_0320	hypothetical protein
13716811	10.8603	0	5.7853	0.00019695	3.5387e-05	B739_0321	hypothetical protein
13716812	33.9863	0	6.4312	8.1501e-11	2.2562e-11	B739_0322	hypothetical protein
13716813	182.197	0	8.5094	1.7199e-42	1.6071e-42	B739_0323	hypothetical protein
13716819	193.696	80.5395	1.266	2.1724e-21	9.6821e-22	B739_0329	hypothetical protein
13716822	163.16	0	8.3501	6.0374e-39	4.9921e-39	B739_0333	hypothetical protein
13716823	18.3986	0	5.2015	1.1734e-06	2.4953e-07	B739_0334	hypothetical protein
13716824	165.459	0	8.3703	2.2254e-39	1.8646e-39	B739_0335	hypothetical protein
13716825	133.645	0	9.4066	3.1271e-28	1.8768e-28	B739_0336	hypothetical protein
13716826	107.07	0	7.7424	7.5606e-28	4.4197e-28	B739_0337	hypothetical protein
13716827	71.9333	5.90755	3.606	9.2249e-20	3.8139e-20	B739_0338	hypothetical protein
13716830	40.8857	0	7.6979	1.2469e-11	3.5943e-12	B739_0341	hypothetical protein
13716836	3140.66	520.455	2.5932	0	0	B739_0347	hypothetical protein
13716842	16.7376	0	5.065	3.6222e-06	7.4691e-07	B739_0353	hypothetical protein
13716843	74.6165	0	7.2214	8.0478e-21	3.512e-21	B739_0355	hypothetical protein
13716844	514.521	0	10.007	6.6621e-95	1.3955e-94	B739_0356	hypothetical protein
13716849	918.779	457.244	1.0068	1.8267e-75	3.0209e-75	B739_0361	transcription antiterminator
13716850	74.4887	0	7.2189	8.6005e-21	3.7467e-21	B739_0362	hypothetical protein
13716852	194.718	0	8.6052	8.9805e-45	8.9936e-45	B739_0364	Dihydroorotate dehydrogenase
13716854	137.095	47.0634	1.5425	9.7854e-19	3.8675e-19	B739_0366	hypothetical protein
13716855	4184.4	24818.4	-2.5683	0	0	B739_0367	hypothetical protein
13716857	125.085	56.3186	1.1512	3.7089e-13	1.1683e-13	B739_0369	hypothetical protein
13716859	27.7256	8.6644	1.678	3.3965e-05	6.5024e-06	B739_0371	hypothetical protein
13716862	227.044	105.351	1.1078	8.2562e-22	3.7461e-22	B739_0374	cation transport ATPase
13716863	17.5042	0	5.1296	2.1486e-06	4.5007e-07	B739_0375	hypothetical protein
13716865	503.406	98.656	2.3512	5.6479e-95	1.193e-94	B739_0377	hypothetical protein
13716866	602.426	23.0394	4.7086	2.5786e-168	1.2003e-167	B739_0378	hypothetical protein
13716867	418.568	19.4949	4.4243	7.1906e-116	2.0539e-115	B739_0379	hypothetical protein
13716868	29.8977	0	5.902	6.9797e-10	1.8352e-10	B739_0380	hypothetical protein
13716869	49.1907	210.112	-2.0947	3.7731e-16	1.3358e-16	B739_0381	hypothetical protein
13716870	521.421	178.211	1.5489	7.5286e-67	1.1198e-66	B739_0382	UDP-glucose 6-dehydrogenase
13716873	192.035	0	8.5852	2.7493e-44	2.7101e-44	B739_0385	metal-sulfur cluster biosynthetic enzyme
13716877	139.778	62.62	1.1584	1.3027e-14	4.3258e-15	B739_0389	hypothetical protein
13716882	741.948	322.355	1.2027	2.9958e-73	4.8272e-73	B739_0394	transcription termination factor
13716883	1525.68	3619.95	-1.2465	1.0435e-79	1.8089e-79	B739_0395	hypothetical protein
13716885	369.888	790.233	-1.0952	2.4186e-13	7.6473e-14	B739_0397	IMP dehydrogenase/GMP reductase
13716886	66.8226	267.612	-2.0017	1.2284e-18	4.8172e-19	B739_0398	hypothetical protein
13716887	10.988	41.1559	-1.9052	0.00098691	0.00016616	B739_0399	transcriptional regulator
13716888	60.0509	1252.6	-4.3826	1.1679e-225	9.1744e-225	B739_0400	hypothetical protein
13716890	414.99	163.836	1.3408	1.6938e-46	1.7666e-46	B739_0402	hypothetical protein
13716895	49.9573	14.7689	1.7581	1.246e-08	3.0468e-09	B739_0407	hypothetical protein
13716898	43.3133	16.738	1.3717	2.8777e-06	5.9929e-07	B739_0410	hypothetical protein
13716904	255.408	124.649	1.0349	8.5263e-23	4.0515e-23	B739_0416	hypothetical protein
13716905	134.156	361.542	-1.4302	1.0336e-12	3.157e-13	B739_0417	GTP cyclohydrolase II
13716909	78.0662	0	7.631	5.8469e-21	2.5649e-21	B739_0421	hypothetical protein
13716910	942.927	314.478	1.5842	4.5283e-122	1.3391e-121	B739_0422	hypothetical protein
13716911	124.957	24.2209	2.3671	5.14e-25	2.6154e-25	B739_0423	hypothetical protein
13716914	130.962	0	8.033	1.038e-32	7.0902e-33	B739_0426	hypothetical protein
13716915	77.4274	162.851	-1.0726	0.0012866	0.00021445	B739_0427	hypothetical protein
13716916	106.686	0	7.7372	9.0882e-28	5.3004e-28	B739_0428	Acetyltransferase (isoleucine patch superfamily)
13716917	96.0815	1.77226	5.7606	1.6232e-28	9.976e-29	B739_0429	cell wall biogenesis glycosyltransferase
13716920	112.308	0	7.8113	6.2047e-29	3.8415e-29	B739_0432	hypothetical protein
13716921	73.0833	0	7.1915	1.7887e-20	7.6729e-21	B739_0433	hypothetical protein
13716922	144.122	0	8.1711	2.6787e-35	1.9631e-35	B739_0434	hypothetical protein
13716923	113.33	0	7.8244	3.8213e-29	2.4135e-29	B739_0435	hypothetical protein
13716924	67.5892	0	7.0787	3.2252e-19	1.3055e-19	B739_0436	hypothetical protein
13716925	386.242	0	9.5934	3.1132e-76	5.1824e-76	B739_0437	hypothetical protein
13716926	383.559	117.56	1.7061	1.7051e-54	2.1323e-54	B739_0438	GTP cyclohydrolase
13716927	897.314	333.579	1.4276	7.9252e-105	1.9531e-104	B739_0439	cysteinyl-tRNA synthetase
13716929	35.775	141.584	-1.9846	2.0532e-10	5.5733e-11	B739_0441	hypothetical protein
13716936	177.47	0	8.4714	1.2796e-41	1.1696e-41	B739_0448	hypothetical protein
13716937	249.147	620.489	-1.3164	4.1481e-17	1.5222e-17	B739_0449	hypothetical protein
13716939	186.669	65.5738	1.5093	1.9885e-24	1.0017e-24	B739_0451	hypothetical protein
13716941	28.1089	75.6166	-1.4277	0.0011481	0.00019202	B739_0453	Deoxycytidylate deaminase
13716942	38.0748	17.1319	1.1522	6.0663e-05	1.1405e-05	B739_0454	site-specific recombinase XerD
13716943	21.9761	2.36302	3.2172	1.1491e-06	2.4457e-07	B739_0455	hypothetical protein
13716947	38.7137	16.1473	1.2616	2.2595e-05	4.396e-06	B739_0459	hypothetical protein
13716950	70.2724	0	7.1349	7.8083e-20	3.2335e-20	B739_0462	hypothetical protein
13716951	26.1924	10.4367	1.3275	0.000346	6.0692e-05	B739_0463	hypothetical protein
13716955	30.4088	71.8751	-1.241	0.0081759	0.0012616	B739_0467	acetyltransferase
13716957	378.065	178.999	1.0787	2.5669e-34	1.8124e-34	B739_0469	thioredoxin-like protein
13716958	317.631	908.974	-1.5169	7.9636e-34	5.5451e-34	B739_0470	protoheme ferro-lyase (ferrochelatase)
13716961	338.457	42.3374	2.999	1.3008e-77	2.2093e-77	B739_0473	hypothetical protein
13716962	454.215	161.276	1.4938	1.9622e-56	2.5165e-56	B739_0474	hypothetical protein
13716963	1166.27	161.867	2.849	2.9303e-253	2.7281e-252	B739_0475	hypothetical protein
13716964	235.093	0	10.221	6.0741e-43	5.8054e-43	B739_0476	hypothetical protein
13716977	14.5655	6.10446	1.2546	0.0095459	0.0014676	B739_0489	hypothetical protein
13716978	170.953	1158.47	-2.7605	5.1284e-127	1.6527e-126	B739_0490	DNA-binding ferritin-like protein
13716982	59.2843	12.6028	2.2339	3.9757e-12	1.173e-12	B739_0494	Histone acetyltransferase HPA2-related acetyltransferase
13716985	43.6966	13.7843	1.6645	2.1842e-07	4.9197e-08	B739_0497	hypothetical protein
13716990	30.0255	0	5.6675	5.695e-10	1.5069e-10	B739_0502	hypothetical protein
13716992	92.504	379.461	-2.0364	1.4911e-26	8.2017e-27	B739_0504	hypothetical protein
13716993	149.488	36.4299	2.0368	4.3199e-26	2.3302e-26	B739_0505	hypothetical protein
13716996	39.6081	137.055	-1.7909	1.6219e-08	3.9506e-09	B739_0508	hypothetical protein
13716997	60.562	434.598	-2.8432	8.2015e-51	9.5004e-51	B739_0509	hypothetical protein
13716998	51.2349	186.875	-1.8669	5.9927e-12	1.7536e-12	B739_0510	hypothetical protein
13717003	315.331	0	9.3007	3.3345e-65	4.845e-65	B739_0515	hypothetical protein
13717004	47.7852	0	6.5785	1.7033e-14	5.6261e-15	B739_0516	hypothetical protein
13717005	16.9931	0	5.0869	3.0422e-06	6.3147e-07	B739_0517	hypothetical protein
13717006	269.846	18.5103	3.8657	7.8539e-72	1.2339e-71	B739_0518	hypothetical protein
13717007	127.257	0	7.9916	5.699e-32	3.8099e-32	B739_0519	hypothetical protein
13717008	19.293	0	5.27	6.4372e-07	1.3913e-07	B739_0520	hypothetical protein
13717012	164.565	25.9932	2.6625	1.5528e-35	1.1548e-35	B739_0524	hypothetical protein
13717013	37.9471	3.54453	3.4203	7.4181e-11	2.0604e-11	B739_0525	hypothetical protein
13717014	89.6931	12.012	2.9005	2.3885e-21	1.0589e-21	B739_0526	cell wall-associated hydrolase
13717018	338.585	100.822	1.7477	1.9778e-49	2.1901e-49	B739_0530	hypothetical protein
13717021	408.985	866.44	-1.0831	4.7503e-14	1.5427e-14	B739_0533	cell morphogenesis ATPase
13717023	266.779	2.1661	6.9444	1.2424e-71	1.9397e-71	B739_0535	transcriptional regulator/sugar kinase
13717026	163.926	0	8.3569	4.3272e-39	3.6017e-39	B739_0538	hypothetical protein
13717027	11.2436	0	4.491	0.00017161	3.0968e-05	B739_0539	hypothetical protein
13717029	283.645	101.216	1.4866	9.9119e-36	7.4152e-36	B739_0541	hypothetical protein
13717030	528.576	13.3904	5.3028	1.1548e-149	4.7588e-149	B739_0542	hypothetical protein
13717033	202.895	406.833	-1.0037	4.8086e-06	9.835e-07	B739_0545	Nucleoside-diphosphate-sugar epimerase
13717034	469.547	52.5772	3.1588	1.1191e-110	2.9611e-110	B739_0546	hypothetical protein
13717037	81.5159	175.651	-1.1076	0.00044591	7.7247e-05	B739_0549	CTP:phosphocholine cytidylyltransferase involved in choline phosphorylation for cell surface LPS epitopes
13717038	193.057	72.0721	1.4215	8.1655e-24	4.001e-24	B739_0550	Rossmann fold nucleotide-binding protein
13717039	176.959	83.4933	1.0837	5.4457e-17	1.9896e-17	B739_0551	hypothetical protein
13717040	220.655	4.3322	5.6706	2.2976e-63	3.2085e-63	B739_0552	hypothetical protein
13717041	20.0596	8.46748	1.2443	0.0024561	0.00039934	B739_0553	hypothetical protein
13717042	107.964	30.3254	1.832	1.357e-17	5.1141e-18	B739_0554	Dinucleotide-utilizing enzymes involved in molybdopterin and thiamine biosynthesis family 1
13717046	191.013	0	8.5775	4.2147e-44	4.1223e-44	B739_0558	hypothetical protein
13717050	194.463	88.0224	1.1436	1.7427e-19	7.1577e-20	B739_0562	hypothetical protein
13717055	93.6539	13.3904	2.8061	1.0032e-21	4.519e-22	B739_0567	hypothetical protein
13717057	244.037	103.973	1.2309	8.1217e-26	4.2889e-26	B739_0569	hypothetical protein
13717064	2.17205	14.375	-2.7264	0.0081427	0.0012572	B739_0576	hypothetical protein
13717065	24.5314	99.8375	-2.025	5.2959e-08	1.2523e-08	B739_0577	Rhodanese-related sulfurtransferase
13717066	19.293	7.48289	1.3664	0.001828	0.00030131	B739_0578	Thiol-disulfide isomerase and thioredoxin
13717067	536.242	178.999	1.5829	3.5479e-70	5.4379e-70	B739_0579	(acyl-carrier-protein) S-malonyltransferase
13717071	1060.86	0	11.051	2.3152e-163	1.0034e-162	B739_0583	hypothetical protein
13717072	1246.12	0	11.628	3.7636e-173	1.9709e-172	B739_0584	hypothetical protein
13717075	74.2332	198.887	-1.4218	1.5468e-07	3.5156e-08	B739_0587	hypothetical protein
13717079	9.19929	0	3.9609	0.0008791	0.0001485	-//-
13717083	53.6625	0	6.7458	6.2255e-16	2.1825e-16	B739_0595	hypothetical protein
13717085	318.27	642.15	-1.0127	5.5167e-09	1.3757e-09	B739_0597	tRNA(5-methylaminomethyl-2-thiouridylate) methyltransferase
13717088	151.533	0	8.2435	9.8922e-37	7.6983e-37	B739_0600	hypothetical protein
13717090	56.2179	0	6.813	1.5112e-16	5.4501e-17	B739_0602	Rhodanese-related sulfurtransferase
13717094	115.374	362.329	-1.651	3.6778e-17	1.3536e-17	B739_0606	hypothetical protein
13717101	413.329	1197.66	-1.5349	3.3567e-45	3.4022e-45	B739_0613	hypothetical protein
13717107	48.9351	0	6.6128	8.8608e-15	2.9658e-15	B739_0619	hypothetical protein
13717108	152.299	50.2141	1.6007	2.3136e-21	1.0275e-21	B739_0620	hypothetical protein
13717112	2.42759	17.3288	-2.8356	0.0028088	0.00045376	B739_0624	hypothetical protein
13717113	97.2314	362.526	-1.8986	1.9457e-22	9.1076e-23	B739_0625	hypothetical protein
13717116	67.9725	12.7997	2.4088	1.6436e-14	5.4362e-15	B739_0628	hypothetical protein
13717119	1073.63	2222.02	-1.0494	1.3881e-30	9.0863e-31	B739_0631	hypothetical protein
13717127	322.742	149.264	1.1125	1.922e-30	1.2484e-30	B739_0639	hypothetical protein
13717141	88.7987	0	7.4725	5.8273e-24	2.8948e-24	B739_0653	hypothetical protein
13717142	40.758	0	6.349	9.9132e-13	3.0314e-13	B739_0654	hypothetical protein
13717144	740.032	2.1661	8.4163	9.0018e-169	4.2693e-168	B739_0656	ATPase
13717145	236.498	0	8.8857	3.8545e-52	4.6138e-52	B739_0657	hypothetical protein
13717146	192.674	0	8.59	2.1056e-44	2.0837e-44	B739_0658	UDP-N-acetylmuramyl pentapeptide phosphotransferase/UDP-N-acetylglucosamine-1-phosphate transferase
13717147	114.736	7.87673	3.8646	1.5084e-31	1.0004e-31	B739_0659	hypothetical protein
13717151	114.608	272.338	-1.2487	2.0812e-07	4.696e-08	B739_0663	hypothetical protein
13717154	42.8023	90.7793	-1.0847	0.01448	0.00219	B739_0666	50S ribosomal protein L33
13717158	42.93	11.6182	1.8856	4.7748e-08	1.1323e-08	B739_0670	hypothetical protein
13717160	814.137	353.271	1.2045	2.5447e-80	4.4731e-80	B739_0672	hypothetical protein
13717162	48.8073	147.886	-1.5993	2.056e-07	4.6434e-08	B739_0674	riboflavin synthase subunit beta
13717163	337.691	5.90755	5.837	1.3502e-95	2.9008e-95	B739_0675	hypothetical protein
13717166	1347.7	7158.17	-2.4091	0	0	B739_0678	hypothetical protein
13717167	606.387	3367.3	-2.4733	0	0	B739_0679	hypothetical protein
13717168	379.471	1936.3	-2.3512	6.6906e-165	2.9505e-164	B739_0680	hypothetical protein
13717169	1422.95	9351.05	-2.7162	0	0	B739_0681	hypothetical protein
13717170	4320.22	22108	-2.3554	0	0	B739_0682	Fe-S-cluster-containing hydrogenase components 2
13717171	2038.92	5833.7	-1.5166	1.2069e-207	8.4268e-207	B739_0683	hypothetical protein
13717172	137.223	0	8.1004	5.9921e-34	4.1956e-34	B739_0684	hypothetical protein
13717174	43.4411	105.745	-1.2835	0.00078852	0.00013392	B739_0686	hypothetical protein
13717175	7.92161	26.387	-1.736	0.016444	0.0024662	B739_0687	hypothetical protein
13717176	22.3594	262.295	-3.5522	1.0267e-40	9.0871e-41	B739_0688	ABC transporter ATPase
13717177	7.02724	34.6576	-2.3021	0.0003238	5.7036e-05	B739_0689	hypothetical protein
13717183	73.0833	21.661	1.7544	6.0244e-12	1.7608e-12	B739_0695	3-dehydroquinate dehydratase
13717184	106.558	13.7843	2.9505	2.3883e-25	1.2353e-25	B739_0696	hypothetical protein
13717185	37.6915	3.54453	3.4106	8.8959e-11	2.4573e-11	B739_0697	hypothetical protein
13717186	87.6488	28.5531	1.6181	4.5554e-13	1.4278e-13	B739_0698	hypothetical protein
13717188	602.17	273.716	1.1375	1.4996e-56	1.933e-56	B739_0700	hypothetical protein
13717189	99.5312	330.429	-1.7311	2.568e-17	9.5348e-18	B739_0702	hypothetical protein
13717190	66.1838	22.0548	1.5854	4.799e-10	1.2738e-10	B739_0703	hypothetical protein
13717192	95.6982	203.22	-1.0865	0.00024456	4.3476e-05	B739_0705	SufE protein
13717196	79.7272	6.4983	3.6169	9.2014e-22	4.1599e-22	B739_0710	hypothetical protein
13717199	38.0748	6.10446	2.6409	2.4428e-09	6.2023e-10	B739_0713	hypothetical protein
13717201	13.1601	373.948	-4.8286	6.5869e-73	1.0546e-72	B739_0715	hypothetical protein
13717202	76.0219	733.126	-3.2696	7.7612e-101	1.8405e-100	B739_0716	hypothetical protein
13717204	79.2161	19.1011	2.0521	1.186e-14	3.9538e-15	B739_0718	methyltransferase
13717208	140.161	0	8.1309	1.5878e-34	1.1307e-34	B739_0722	hypothetical protein
13717209	154.471	0	8.2712	2.703e-37	2.1434e-37	B739_0723	hypothetical protein
13717210	160.604	0	8.3274	1.8373e-38	1.4995e-38	B739_0724	hypothetical protein
13717211	184.625	0	8.5285	6.1671e-43	5.872e-43	B739_0725	hypothetical protein
13717212	41.0135	0	6.358	8.5322e-13	2.6219e-13	B739_0726	hypothetical protein
13717213	62.9896	22.8425	1.4634	5.4555e-09	1.3618e-09	B739_0727	Zn-dependent hydrolase, including glyoxylase
13717218	106.047	0	7.7286	1.2355e-27	7.1555e-28	B739_0732	hypothetical protein
13717219	268.568	0	9.0691	1.4259e-57	1.8864e-57	B739_0733	hypothetical protein
13717221	7.02724	0	3.813	0.003938	0.00062532	B739_0735	hypothetical protein
13717222	618.269	110.274	2.4871	9.398e-122	2.7469e-121	B739_0736	UDP-N-acetylmuramate dehydrogenase
13717224	1019.84	3226.9	-1.6618	1.2646e-141	4.6745e-141	B739_0738	Ribosomal protein
13717225	84.3268	0	7.3979	5.5327e-23	2.634e-23	B739_0739	hypothetical protein
13717226	152.81	467.681	-1.6138	1.0448e-20	4.5282e-21	B739_0740	Thiol-disulfide isomerase and thioredoxin
13717232	78.194	35.2484	1.1495	9.4586e-09	2.3332e-09	B739_0746	hypothetical protein
13717234	152.555	21.2672	2.8426	1.1396e-34	8.1613e-35	B739_0748	hypothetical protein
13717235	226.277	28.7501	2.9765	3.1545e-52	3.7939e-52	B739_0749	hypothetical protein
13717242	169.037	396.396	-1.2296	8.6037e-10	2.2575e-10	B739_0756	hypothetical protein
13717243	587.86	1741.54	-1.5668	5.45e-68	8.2032e-68	B739_0757	Fe-S cluster assembly ABC transporter permease
13717244	208.773	591.542	-1.5025	4.0172e-22	1.8494e-22	B739_0758	hypothetical protein
13717247	80.4938	32.4915	1.3088	4.7458e-10	1.261e-10	B739_0761	hypothetical protein
13717249	137.478	404.667	-1.5575	7.5054e-17	2.7263e-17	B739_0763	DnaK suppressor protein
13717252	192.802	74.0412	1.3807	3.9073e-23	1.878e-23	B739_0766	hypothetical protein
13717257	103.236	224.487	-1.1207	5.3356e-05	1.0069e-05	B739_0771	hypothetical protein
13717258	40.2469	1.18151	5.0902	6.77e-13	2.088e-13	B739_0772	hypothetical protein
13717259	52.5126	8.46748	2.6327	2.6171e-12	7.8595e-13	B739_0773	hypothetical protein
13717260	67.9725	18.9041	1.8462	1.0421e-11	3.0109e-12	B739_0774	Anthranilate/para-aminobenzoate synthases component I
13717261	45.1021	8.46748	2.4132	3.9176e-10	1.0473e-10	B739_0775	hypothetical protein
13717263	26.3202	4.13528	2.6701	6.3206e-07	1.3696e-07	B739_0777	hypothetical protein
13717269	106.814	8.07365	3.7257	5.1927e-29	3.2389e-29	B739_0783	hypothetical protein
13717272	290.161	89.4009	1.6985	1.7646e-41	1.6071e-41	B739_0786	hypothetical protein
13717273	89.0542	7.48289	3.573	5.636e-24	2.8109e-24	B739_0787	hypothetical protein
13717274	123.807	0	7.952	2.8114e-31	1.8597e-31	B739_0788	hypothetical protein
13717275	126.362	0	7.9814	8.6114e-32	5.7417e-32	B739_0789	hypothetical protein
13717279	466.736	1094.47	-1.2296	2.1261e-24	1.0689e-24	B739_0793	hypothetical protein
13717280	697.485	1508	-1.1124	3.735e-25	1.9082e-25	B739_0794	hypothetical protein
13717283	1531.81	690.986	1.1485	2.0952e-142	7.9799e-142	B739_0797	3-phosphoglycerate kinase
13717285	1210.6	2450.25	-1.0172	1.6405e-30	1.0711e-30	B739_0799	hypothetical protein
13717286	372.827	45.2912	3.0412	4.1177e-86	7.7822e-86	B739_0800	hypothetical protein
13717288	63.5007	21.4641	1.5648	1.3762e-09	3.5664e-10	B739_0802	cytosine/adenosine deaminase
13717290	2184.45	0	12.093	2.5704e-277	3.2306e-276	B739_0804	hypothetical protein
13717291	739.776	0	11.875	4.1973e-99	9.5913e-99	B739_0805	hypothetical protein
13717292	13.6712	0	4.7731	3.0377e-05	5.8287e-06	B739_0806	hypothetical protein
13717293	221.294	0	8.7898	1.6826e-49	1.8797e-49	B739_0807	hypothetical protein
13717294	26.7035	0	5.739	5.185e-09	1.2968e-09	B739_0808	hypothetical protein
13717295	1601.7	655.541	1.2888	2.3522e-167	1.075e-166	B739_0809	hypothetical protein
13717296	110.008	264.264	-1.2644	1.977e-07	4.469e-08	B739_0810	hypothetical protein
13717301	344.335	884.95	-1.3618	9.5966e-26	5.036e-26	B739_0816	Aspartate-semialdehyde dehydrogenase
13717302	7.79384	0	5.3067	0.0015572	0.00025803	B739_0817	hypothetical protein
13717303	95.3149	0	7.5746	2.2927e-25	1.1907e-25	B739_0818	hypothetical protein
13717304	97.8702	0	7.6128	6.5348e-26	3.4655e-26	B739_0819	hypothetical protein
13717305	35.9028	0	6.166	1.776e-11	5.0729e-12	B739_0820	hypothetical protein
13717310	267.418	577.561	-1.1109	1.587e-10	4.3361e-11	B739_0825	hypothetical protein
13717314	217.589	77.3889	1.4914	6.952e-28	4.0829e-28	B739_0829	undecaprenyl pyrophosphate synthase
13717316	116.652	29.3408	1.9912	2.585e-20	1.0994e-20	B739_0831	hypothetical protein
13717319	158.688	406.439	-1.3568	1.4908e-12	4.5367e-13	B739_0834	dTDP-4-dehydrorhamnose reductase
13717320	62.4785	0	6.9653	4.97e-18	1.8986e-18	B739_0835	hypothetical protein
13717323	206.09	441.491	-1.0991	3.7322e-08	8.9348e-09	B739_0838	Peptide methionine sulfoxide reductase
13717325	44.9743	148.082	-1.7192	1.8545e-08	4.4909e-09	B739_0840	GTPase
13717326	365.672	906.021	-1.309	6.3037e-24	3.1191e-24	B739_0841	hypothetical protein
13717328	199.318	81.918	1.2828	3.0479e-22	1.4188e-22	B739_0843	S-adenosylmethionine-dependent methyltransferase
13717329	28.62	4.92295	2.5394	3.5592e-07	7.859e-08	B739_0844	hypothetical protein
Novel00002	26.1924	215.625	-3.0413	2.1748e-28	1.3237e-28	-//-
Novel00003	33.2197	561.02	-4.0779	1.0325e-96	2.2567e-96	-//-
Novel00004	79.7272	736.08	-3.2067	6.1508e-99	1.3804e-98	-//-
Novel00005	27.0868	217.201	-3.0034	3.809e-28	2.2796e-28	-//-
Novel00008	78.4495	360.754	-2.2012	6.4086e-29	3.958e-29	-//-
Novel00009	41.5246	161.867	-1.9628	1.7484e-11	4.9999e-12	-//-
Novel00014	66.9504	474.179	-2.8243	8.8616e-55	1.1138e-54	-//-
Novel00015	138.373	985.182	-2.8318	3.1474e-112	8.8893e-112	-//-
Novel00017	20.9539	216.216	-3.3672	5.137e-32	3.4434e-32	-//-
Novel00018	52.6404	317.432	-2.5922	4.797e-33	3.2945e-33	-//-
Novel00019	48.1685	232.954	-2.2739	2.852e-20	1.2082e-20	-//-
Novel00022	140.417	0	8.1336	1.4151e-34	1.0105e-34	-//-
sRNA00017	487.818	0	11.275	2.4916e-73	4.0407e-73	-//-
sRNA00022	6.51616	0	3.704	0.0058336	0.00091249	-//-
