# Supplementary material for: Comparative genomics and metabolomics analysis of Riemerella anatipestifer strain CH-1 and CH-2
Source: Sci Rep. 2021 Jan 12;11:616. doi: 10.1038/s41598-020-79733-w (PMC7804117; doi:10.1038/s41598-020-79733-w)
Supplement: Supplementary file 12 — Supplementary Information 12. [file 41598_2020_79733_MOESM12_ESM.zip]

Archive with 2 entries (2 files):
- The mathematical model (SMBL) of RA-CH-1.xml
- The mathematical model (SMBL) of RA-CH-2.xml
