# Supplementary material for: Comparative genomics and metabolomics analysis of Riemerella anatipestifer strain CH-1 and CH-2
Source: Sci Rep. 2021 Jan 12;11:616. doi: 10.1038/s41598-020-79733-w (PMC7804117; doi:10.1038/s41598-020-79733-w)
Supplement: Supplementary file 12 — Supplementary Information 12. [file 41598_2020_79733_MOESM12_ESM.zip › The mathematical model (SMBL) of RA-CH-1.xml]

<?xml version="1.0" encoding="UTF-8"?>
<sbml xmlns="http://www.sbml.org/sbml/level3/version1/core" xmlns:fbc="http://www.sbml.org/sbml/level3/version1/fbc/version2" sboTerm="SBO:0000624" level="3" version="1" fbc:required="false">
  <model metaid="meta_GMMs-GAP-complete-media-RA-CH-1" fbc:strict="true">
    <listOfUnitDefinitions>
      <unitDefinition id="mmol_per_gDW_per_hr">
        <listOfUnits>
          <unit kind="mole" exponent="1" scale="-3" multiplier="1"/>
          <unit kind="gram" exponent="-1" scale="0" multiplier="1"/>
          <unit kind="second" exponent="-1" scale="0" multiplier="3600"/>
        </listOfUnits>
      </unitDefinition>
    </listOfUnitDefinitions>
    <listOfCompartments>
      <compartment id="c0" constant="true"/>
      <compartment id="e0" constant="true"/>
    </listOfCompartments>
    <listOfSpecies>
      <species metaid="meta_M_cpd00443_c0" sboTerm="SBO:0000247" id="M_cpd00443_c0" name="ABEE_c0" compartment="c0" hasOnlySubstanceUnits="false" boundaryCondition="false" constant="false" fbc:charge="-1" fbc:chemicalFormula="C7H6NO2">
        <annotation>
          <rdf:RDF xmlns:rdf="http://www.w3.org/1999/02/22-rdf-syntax-ns#" xmlns:dcterms="http://purl.org/dc/terms/" xmlns:vCard="http://www.w3.org/2001/vcard-rdf/3.0#" xmlns:vCard4="http://www.w3.org/2006/vcard/ns#" xmlns:bqbiol="http://biomodels.net/biology-qualifiers/" xmlns:bqmodel="http://biomodels.net/model-qualifiers/">
            <rdf:Description rdf:about="#meta_M_cpd00443_c0">
              <bqbiol:is>
                <rdf:Bag>
                  <rdf:li rdf:resource="https://identifiers.org/seed.compound/cpd00443"/>
                  <rdf:li rdf:resource="https://identifiers.org/inchi/InChI=1S/C7H7NO2/c8-6-3-1-5(2-4-6)7(9)10/h1-4H,8H2,(H,9,10)/p-1"/>
                  <rdf:li rdf:resource="https://identifiers.org/inchikey/ALYNCZNDIQEVRV-UHFFFAOYSA-M"/>
                  <rdf:li rdf:resource="https://identifiers.org/bigg.metabolite/4abz"/>
                  <rdf:li rdf:resource="https://identifiers.org/kegg.compound/C00568"/>
                  <rdf:li rdf:resource="https://identifiers.org/metanetx.chemical/MNXM421"/>
                  <rdf:li rdf:resource="https://identifiers.org/biocyc/META:P-AMINO-BENZOATE"/>
                </rdf:Bag>
              </bqbiol:is>
            </rdf:Description>
          </rdf:RDF>
        </annotation>
      </species>
      <species metaid="meta_M_cpd02920_c0" sboTerm="SBO:0000247" id="M_cpd02920_c0" name="2-Amino-4-hydroxy-6-hydroxymethyl-7-8-dihydropteridinediphosphate_c0" compartment="c0" hasOnlySubstanceUnits="false" boundaryCondition="false" constant="false" fbc:charge="-2" fbc:chemicalFormula="C7H9N5O8P2">
        <annotation>
          <rdf:RDF xmlns:rdf="http://www.w3.org/1999/02/22-rdf-syntax-ns#" xmlns:dcterms="http://purl.org/dc/terms/" xmlns:vCard="http://www.w3.org/2001/vcard-rdf/3.0#" xmlns:vCard4="http://www.w3.org/2006/vcard/ns#" xmlns:bqbiol="http://biomodels.net/biology-qualifiers/" xmlns:bqmodel="http://biomodels.net/model-qualifiers/">
            <rdf:Description rdf:about="#meta_M_cpd02920_c0">
              <bqbiol:is>
                <rdf:Bag>
                  <rdf:li rdf:resource="https://identifiers.org/seed.compound/cpd02920"/>
                  <rdf:li rdf:resource="https://identifiers.org/bigg.metabolite/6hmhptpp"/>
                  <rdf:li rdf:resource="https://identifiers.org/bigg.metabolite/2ahhmd"/>
                  <rdf:li rdf:resource="https://identifiers.org/kegg.compound/C04807"/>
                  <rdf:li rdf:resource="https://identifiers.org/metanetx.chemical/MNXM91459"/>
                  <rdf:li rdf:resource="https://identifiers.org/metanetx.chemical/MNXM1160"/>
                  <rdf:li rdf:resource="https://identifiers.org/biocyc/META:DIHYDROPTERIN-CH2OH-PP"/>
                </rdf:Bag>
              </bqbiol:is>
            </rdf:Description>
          </rdf:RDF>
        </annotation>
      </species>
      <species metaid="meta_M_cpd00012_c0" sboTerm="SBO:0000247" id="M_cpd00012_c0" name="PPi_c0" compartment="c0" hasOnlySubstanceUnits="false" boundaryCondition="false" constant="false" fbc:charge="-3" fbc:chemicalFormula="HO7P2">
        <annotation>
          <rdf:RDF xmlns:rdf="http://www.w3.org/1999/02/22-rdf-syntax-ns#" xmlns:dcterms="http://purl.org/dc/terms/" xmlns:vCard="http://www.w3.org/2001/vcard-rdf/3.0#" xmlns:vCard4="http://www.w3.org/2006/vcard/ns#" xmlns:bqbiol="http://biomodels.net/biology-qualifiers/" xmlns:bqmodel="http://biomodels.net/model-qualifiers/">
            <rdf:Description rdf:about="#meta_M_cpd00012_c0">
              <bqbiol:is>
                <rdf:Bag>
                  <rdf:li rdf:resource="https://identifiers.org/seed.compound/cpd00012"/>
                  <rdf:li rdf:resource="https://identifiers.org/inchi/InChI=1S/H4O7P2/c1-8(2,3)7-9(4,5)6/h(H2,1,2,3)(H2,4,5,6)/p-3"/>
                  <rdf:li rdf:resource="https://identifiers.org/inchikey/XPPKVPWEQAFLFU-UHFFFAOYSA-K"/>
                  <rdf:li rdf:resource="https://identifiers.org/bigg.metabolite/ppi"/>
                  <rdf:li rdf:resource="https://identifiers.org/kegg.compound/C00013"/>
                  <rdf:li rdf:resource="https://identifiers.org/metanetx.chemical/MNXM11"/>
                  <rdf:li rdf:resource="https://identifiers.org/biocyc/META:PPI"/>
                </rdf:Bag>
              </bqbiol:is>
            </rdf:Description>
          </rdf:RDF>
        </annotation>
      </species>
      <species metaid="meta_M_cpd00067_c0" sboTerm="SBO:0000247" id="M_cpd00067_c0" name="H+_c0" compartment="c0" hasOnlySubstanceUnits="false" boundaryCondition="false" constant="false" fbc:charge="1" fbc:chemicalFormula="H">
        <annotation>
          <rdf:RDF xmlns:rdf="http://www.w3.org/1999/02/22-rdf-syntax-ns#" xmlns:dcterms="http://purl.org/dc/terms/" xmlns:vCard="http://www.w3.org/2001/vcard-rdf/3.0#" xmlns:vCard4="http://www.w3.org/2006/vcard/ns#" xmlns:bqbiol="http://biomodels.net/biology-qualifiers/" xmlns:bqmodel="http://biomodels.net/model-qualifiers/">
            <rdf:Description rdf:about="#meta_M_cpd00067_c0">
              <bqbiol:is>
                <rdf:Bag>
                  <rdf:li rdf:resource="https://identifiers.org/seed.compound/cpd00067"/>
                  <rdf:li rdf:resource="https://identifiers.org/inchi/InChI=1S/p+1"/>
                  <rdf:li rdf:resource="https://identifiers.org/inchikey/GPRLSGONYQIRFK-UHFFFAOYSA-N"/>
                  <rdf:li rdf:resource="https://identifiers.org/bigg.metabolite/h"/>
                  <rdf:li rdf:resource="https://identifiers.org/kegg.compound/C00080"/>
                  <rdf:li rdf:resource="https://identifiers.org/metanetx.chemical/MNXM1"/>
                  <rdf:li rdf:resource="https://identifiers.org/biocyc/META:PROTON"/>
                </rdf:Bag>
              </bqbiol:is>
            </rdf:Description>
          </rdf:RDF>
        </annotation>
      </species>
      <species metaid="meta_M_cpd00683_c0" sboTerm="SBO:0000247" id="M_cpd00683_c0" name="Dihydropteroate_c0" compartment="c0" hasOnlySubstanceUnits="false" boundaryCondition="false" constant="false" fbc:charge="-1" fbc:chemicalFormula="C14H13N6O3">
        <annotation>
          <rdf:RDF xmlns:rdf="http://www.w3.org/1999/02/22-rdf-syntax-ns#" xmlns:dcterms="http://purl.org/dc/terms/" xmlns:vCard="http://www.w3.org/2001/vcard-rdf/3.0#" xmlns:vCard4="http://www.w3.org/2006/vcard/ns#" xmlns:bqbiol="http://biomodels.net/biology-qualifiers/" xmlns:bqmodel="http://biomodels.net/model-qualifiers/">
            <rdf:Description rdf:about="#meta_M_cpd00683_c0">
              <bqbiol:is>
                <rdf:Bag>
                  <rdf:li rdf:resource="https://identifiers.org/seed.compound/cpd00683"/>
                  <rdf:li rdf:resource="https://identifiers.org/inchi/InChI=1S/C14H14N6O3/c15-14-19-11-10(12(21)20-14)18-9(6-17-11)5-16-8-3-1-7(2-4-8)13(22)23/h1-4,16H,5-6H2,(H,22,23)(H4,15,17,19,20,21)/p-1"/>
                  <rdf:li rdf:resource="https://identifiers.org/inchikey/WBFYVDCHGVNRBH-UHFFFAOYSA-M"/>
                  <rdf:li rdf:resource="https://identifiers.org/bigg.metabolite/dhpt"/>
                  <rdf:li rdf:resource="https://identifiers.org/kegg.compound/C00921"/>
                  <rdf:li rdf:resource="https://identifiers.org/metanetx.chemical/MNXM722728"/>
                  <rdf:li rdf:resource="https://identifiers.org/metanetx.chemical/MNXM965"/>
                  <rdf:li rdf:resource="https://identifiers.org/biocyc/META:7-8-DIHYDROPTEROATE"/>
                </rdf:Bag>
              </bqbiol:is>
            </rdf:Description>
          </rdf:RDF>
        </annotation>
      </species>
      <species metaid="meta_M_cpd00213_c0" sboTerm="SBO:0000247" id="M_cpd00213_c0" name="Lipoamide_c0" compartment="c0" hasOnlySubstanceUnits="false" boundaryCondition="false" constant="false" fbc:charge="0" fbc:chemicalFormula="C8H15NOS2">
        <annotation>
          <rdf:RDF xmlns:rdf="http://www.w3.org/1999/02/22-rdf-syntax-ns#" xmlns:dcterms="http://purl.org/dc/terms/" xmlns:vCard="http://www.w3.org/2001/vcard-rdf/3.0#" xmlns:vCard4="http://www.w3.org/2006/vcard/ns#" xmlns:bqbiol="http://biomodels.net/biology-qualifiers/" xmlns:bqmodel="http://biomodels.net/model-qualifiers/">
            <rdf:Description rdf:about="#meta_M_cpd00213_c0">
              <bqbiol:is>
                <rdf:Bag>
                  <rdf:li rdf:resource="https://identifiers.org/seed.compound/cpd00213"/>
                  <rdf:li rdf:resource="https://identifiers.org/inchi/InChI=1S/C8H15NOS2/c9-8(10)4-2-1-3-7-5-6-11-12-7/h7H,1-6H2,(H2,9,10)/t7-/m1/s1"/>
                  <rdf:li rdf:resource="https://identifiers.org/inchikey/FCCDDURTIIUXBY-SSDOTTSWSA-N"/>
                  <rdf:li rdf:resource="https://identifiers.org/bigg.metabolite/lpam"/>
                  <rdf:li rdf:resource="https://identifiers.org/kegg.compound/C00248"/>
                  <rdf:li rdf:resource="https://identifiers.org/metanetx.chemical/MNXM1024"/>
                  <rdf:li rdf:resource="https://identifiers.org/biocyc/META:LIPOAMIDE"/>
                </rdf:Bag>
              </bqbiol:is>
            </rdf:Description>
          </rdf:RDF>
        </annotation>
      </species>
      <species metaid="meta_M_cpd14700_c0" sboTerm="SBO:0000247" id="M_cpd14700_c0" name="2-Methyl-1-hydroxypropyl-TPP_c0" compartment="c0" hasOnlySubstanceUnits="false" boundaryCondition="false" constant="false" fbc:charge="-1" fbc:chemicalFormula="C16H25N4O8P2S">
        <annotation>
          <rdf:RDF xmlns:rdf="http://www.w3.org/1999/02/22-rdf-syntax-ns#" xmlns:dcterms="http://purl.org/dc/terms/" xmlns:vCard="http://www.w3.org/2001/vcard-rdf/3.0#" xmlns:vCard4="http://www.w3.org/2006/vcard/ns#" xmlns:bqbiol="http://biomodels.net/biology-qualifiers/" xmlns:bqmodel="http://biomodels.net/model-qualifiers/">
            <rdf:Description rdf:about="#meta_M_cpd14700_c0">
              <bqbiol:is>
                <rdf:Bag>
                  <rdf:li rdf:resource="https://identifiers.org/seed.compound/cpd14700"/>
                  <rdf:li rdf:resource="https://identifiers.org/inchi/InChI=1S/C16H26N4O8P2S/c1-9(2)14(21)16-20(8-12-7-18-11(4)19-15(12)17)10(3)13(31-16)5-6-27-30(25,26)28-29(22,23)24/h7,9,14,21H,5-6,8H2,1-4H3,(H4-,17,18,19,22,23,24,25,26)/p-1"/>
                  <rdf:li rdf:resource="https://identifiers.org/inchikey/SSYCSHKTIOHFEZ-UHFFFAOYSA-M"/>
                  <rdf:li rdf:resource="https://identifiers.org/bigg.metabolite/2mhop"/>
                  <rdf:li rdf:resource="https://identifiers.org/kegg.compound/C15976"/>
                  <rdf:li rdf:resource="https://identifiers.org/metanetx.chemical/MNXM6734"/>
                  <rdf:li rdf:resource="https://identifiers.org/metanetx.chemical/MNXM91912"/>
                </rdf:Bag>
              </bqbiol:is>
            </rdf:Description>
          </rdf:RDF>
        </annotation>
      </species>
      <species metaid="meta_M_cpd00056_c0" sboTerm="SBO:0000247" id="M_cpd00056_c0" name="TPP_c0" compartment="c0" hasOnlySubstanceUnits="false" boundaryCondition="false" constant="false" fbc:charge="-1" fbc:chemicalFormula="C12H17N4O7P2S">
        <annotation>
          <rdf:RDF xmlns:rdf="http://www.w3.org/1999/02/22-rdf-syntax-ns#" xmlns:dcterms="http://purl.org/dc/terms/" xmlns:vCard="http://www.w3.org/2001/vcard-rdf/3.0#" xmlns:vCard4="http://www.w3.org/2006/vcard/ns#" xmlns:bqbiol="http://biomodels.net/biology-qualifiers/" xmlns:bqmodel="http://biomodels.net/model-qualifiers/">
            <rdf:Description rdf:about="#meta_M_cpd00056_c0">
              <bqbiol:is>
                <rdf:Bag>
                  <rdf:li rdf:resource="https://identifiers.org/seed.compound/cpd00056"/>
                  <rdf:li rdf:resource="https://identifiers.org/inchi/InChI=1S/C12H18N4O7P2S/c1-8-11(3-4-22-25(20,21)23-24(17,18)19)26-7-16(8)6-10-5-14-9(2)15-12(10)13/h5,7H,3-4,6H2,1-2H3,(H4-,13,14,15,17,18,19,20,21)/p-1"/>
                  <rdf:li rdf:resource="https://identifiers.org/inchikey/AYEKOFBPNLCAJY-UHFFFAOYSA-M"/>
                  <rdf:li rdf:resource="https://identifiers.org/bigg.metabolite/thmpp"/>
                  <rdf:li rdf:resource="https://identifiers.org/kegg.compound/C00068"/>
                  <rdf:li rdf:resource="https://identifiers.org/metanetx.chemical/MNXM256"/>
                  <rdf:li rdf:resource="https://identifiers.org/biocyc/META:THIAMINE-PYROPHOSPHATE"/>
                </rdf:Bag>
              </bqbiol:is>
            </rdf:Description>
          </rdf:RDF>
        </annotation>
      </species>
      <species metaid="meta_M_cpd02700_c0" sboTerm="SBO:0000247" id="M_cpd02700_c0" name="S-(2-Methylpropionyl)-dihydrolipoamide_c0" compartment="c0" hasOnlySubstanceUnits="false" boundaryCondition="false" constant="false" fbc:charge="0" fbc:chemicalFormula="C12H23NO2S2">
        <annotation>
          <rdf:RDF xmlns:rdf="http://www.w3.org/1999/02/22-rdf-syntax-ns#" xmlns:dcterms="http://purl.org/dc/terms/" xmlns:vCard="http://www.w3.org/2001/vcard-rdf/3.0#" xmlns:vCard4="http://www.w3.org/2006/vcard/ns#" xmlns:bqbiol="http://biomodels.net/biology-qualifiers/" xmlns:bqmodel="http://biomodels.net/model-qualifiers/">
            <rdf:Description rdf:about="#meta_M_cpd02700_c0">
              <bqbiol:is>
                <rdf:Bag>
                  <rdf:li rdf:resource="https://identifiers.org/seed.compound/cpd02700"/>
                  <rdf:li rdf:resource="https://identifiers.org/inchi/InChI=1S/C12H23NO2S2/c1-9(2)12(15)17-10(7-8-16)5-3-4-6-11(13)14/h9-10,16H,3-8H2,1-2H3,(H2,13,14)"/>
                  <rdf:li rdf:resource="https://identifiers.org/inchikey/XZUKURPVWDTXGE-UHFFFAOYSA-N"/>
                  <rdf:li rdf:resource="https://identifiers.org/bigg.metabolite/2mpdhl"/>
                  <rdf:li rdf:resource="https://identifiers.org/kegg.compound/C04424"/>
                  <rdf:li rdf:resource="https://identifiers.org/metanetx.chemical/MNXM7749"/>
                  <rdf:li rdf:resource="https://identifiers.org/biocyc/META:CPD-281"/>
                </rdf:Bag>
              </bqbiol:is>
            </rdf:Description>
          </rdf:RDF>
        </annotation>
      </species>
      <species metaid="meta_M_cpd00114_c0" sboTerm="SBO:0000247" id="M_cpd00114_c0" name="IMP_c0" compartment="c0" hasOnlySubstanceUnits="false" boundaryCondition="false" constant="false" fbc:charge="-2" fbc:chemicalFormula="C10H11N4O8P">
        <annotation>
          <rdf:RDF xmlns:rdf="http://www.w3.org/1999/02/22-rdf-syntax-ns#" xmlns:dcterms="http://purl.org/dc/terms/" xmlns:vCard="http://www.w3.org/2001/vcard-rdf/3.0#" xmlns:vCard4="http://www.w3.org/2006/vcard/ns#" xmlns:bqbiol="http://biomodels.net/biology-qualifiers/" xmlns:bqmodel="http://biomodels.net/model-qualifiers/">
            <rdf:Description rdf:about="#meta_M_cpd00114_c0">
              <bqbiol:is>
                <rdf:Bag>
                  <rdf:li rdf:resource="https://identifiers.org/seed.compound/cpd00114"/>
                  <rdf:li rdf:resource="https://identifiers.org/inchi/InChI=1S/C10H13N4O8P/c15-6-4(1-21-23(18,19)20)22-10(7(6)16)14-3-13-5-8(14)11-2-12-9(5)17/h2-4,6-7,10,15-16H,1H2,(H,11,12,17)(H2,18,19,20)/p-2/t4-,6-,7-,10-/m1/s1"/>
                  <rdf:li rdf:resource="https://identifiers.org/inchikey/GRSZFWQUAKGDAV-KQYNXXCUSA-L"/>
                  <rdf:li rdf:resource="https://identifiers.org/bigg.metabolite/imp"/>
                  <rdf:li rdf:resource="https://identifiers.org/kegg.compound/C00130"/>
                  <rdf:li rdf:resource="https://identifiers.org/metanetx.chemical/MNXM125"/>
                  <rdf:li rdf:resource="https://identifiers.org/biocyc/META:IMP"/>
                </rdf:Bag>
              </bqbiol:is>
            </rdf:Description>
          </rdf:RDF>
        </annotation>
      </species>
      <species metaid="meta_M_cpd00103_c0" sboTerm="SBO:0000247" id="M_cpd00103_c0" name="PRPP_c0" compartment="c0" hasOnlySubstanceUnits="false" boundaryCondition="false" constant="false" fbc:charge="-4" fbc:chemicalFormula="C5H9O14P3">
        <annotation>
          <rdf:RDF xmlns:rdf="http://www.w3.org/1999/02/22-rdf-syntax-ns#" xmlns:dcterms="http://purl.org/dc/terms/" xmlns:vCard="http://www.w3.org/2001/vcard-rdf/3.0#" xmlns:vCard4="http://www.w3.org/2006/vcard/ns#" xmlns:bqbiol="http://biomodels.net/biology-qualifiers/" xmlns:bqmodel="http://biomodels.net/model-qualifiers/">
            <rdf:Description rdf:about="#meta_M_cpd00103_c0">
              <bqbiol:is>
                <rdf:Bag>
                  <rdf:li rdf:resource="https://identifiers.org/seed.compound/cpd00103"/>
                  <rdf:li rdf:resource="https://identifiers.org/inchi/InChI=1S/C5H13O14P3/c6-3-2(1-16-20(8,9)10)17-5(4(3)7)18-22(14,15)19-21(11,12)13/h2-7H,1H2,(H,14,15)(H2,8,9,10)(H2,11,12,13)/p-4/t2-,3-,4-,5-/m1/s1"/>
                  <rdf:li rdf:resource="https://identifiers.org/inchikey/PQGCEDQWHSBAJP-TXICZTDVSA-J"/>
                  <rdf:li rdf:resource="https://identifiers.org/bigg.metabolite/prpp"/>
                  <rdf:li rdf:resource="https://identifiers.org/kegg.compound/C00119"/>
                  <rdf:li rdf:resource="https://identifiers.org/metanetx.chemical/MNXM91"/>
                  <rdf:li rdf:resource="https://identifiers.org/biocyc/META:PRPP"/>
                </rdf:Bag>
              </bqbiol:is>
            </rdf:Description>
          </rdf:RDF>
        </annotation>
      </species>
      <species metaid="meta_M_cpd00226_c0" sboTerm="SBO:0000247" id="M_cpd00226_c0" name="HYXN_c0" compartment="c0" hasOnlySubstanceUnits="false" boundaryCondition="false" constant="false" fbc:charge="0" fbc:chemicalFormula="C5H4N4O">
        <annotation>
          <rdf:RDF xmlns:rdf="http://www.w3.org/1999/02/22-rdf-syntax-ns#" xmlns:dcterms="http://purl.org/dc/terms/" xmlns:vCard="http://www.w3.org/2001/vcard-rdf/3.0#" xmlns:vCard4="http://www.w3.org/2006/vcard/ns#" xmlns:bqbiol="http://biomodels.net/biology-qualifiers/" xmlns:bqmodel="http://biomodels.net/model-qualifiers/">
            <rdf:Description rdf:about="#meta_M_cpd00226_c0">
              <bqbiol:is>
                <rdf:Bag>
                  <rdf:li rdf:resource="https://identifiers.org/seed.compound/cpd00226"/>
                  <rdf:li rdf:resource="https://identifiers.org/inchi/InChI=1S/C5H4N4O/c10-5-3-4(7-1-6-3)8-2-9-5/h1-2H,(H2,6,7,8,9,10)"/>
                  <rdf:li rdf:resource="https://identifiers.org/inchikey/FDGQSTZJBFJUBT-UHFFFAOYSA-N"/>
                  <rdf:li rdf:resource="https://identifiers.org/bigg.metabolite/hxan"/>
                  <rdf:li rdf:resource="https://identifiers.org/kegg.compound/C00262"/>
                  <rdf:li rdf:resource="https://identifiers.org/metanetx.chemical/MNXM213"/>
                  <rdf:li rdf:resource="https://identifiers.org/biocyc/META:HYPOXANTHINE"/>
                </rdf:Bag>
              </bqbiol:is>
            </rdf:Description>
          </rdf:RDF>
        </annotation>
      </species>
      <species metaid="meta_M_cpd00017_c0" sboTerm="SBO:0000247" id="M_cpd00017_c0" name="S-Adenosyl-L-methionine_c0" compartment="c0" hasOnlySubstanceUnits="false" boundaryCondition="false" constant="false" fbc:charge="1" fbc:chemicalFormula="C15H23N6O5S">
        <annotation>
          <rdf:RDF xmlns:rdf="http://www.w3.org/1999/02/22-rdf-syntax-ns#" xmlns:dcterms="http://purl.org/dc/terms/" xmlns:vCard="http://www.w3.org/2001/vcard-rdf/3.0#" xmlns:vCard4="http://www.w3.org/2006/vcard/ns#" xmlns:bqbiol="http://biomodels.net/biology-qualifiers/" xmlns:bqmodel="http://biomodels.net/model-qualifiers/">
            <rdf:Description rdf:about="#meta_M_cpd00017_c0">
              <bqbiol:is>
                <rdf:Bag>
                  <rdf:li rdf:resource="https://identifiers.org/seed.compound/cpd00017"/>
                  <rdf:li rdf:resource="https://identifiers.org/inchi/InChI=1S/C15H22N6O5S/c1-27(3-2-7(16)15(24)25)4-8-10(22)11(23)14(26-8)21-6-20-9-12(17)18-5-19-13(9)21/h5-8,10-11,14,22-23H,2-4,16H2,1H3,(H2-,17,18,19,24,25)/p+1/t7-,8+,10+,11+,14+,27?/m0/s1"/>
                  <rdf:li rdf:resource="https://identifiers.org/inchikey/MEFKEPWMEQBLKI-AIRLBKTGSA-O"/>
                  <rdf:li rdf:resource="https://identifiers.org/bigg.metabolite/amet"/>
                  <rdf:li rdf:resource="https://identifiers.org/kegg.compound/C00019"/>
                  <rdf:li rdf:resource="https://identifiers.org/metanetx.chemical/MNXM16"/>
                  <rdf:li rdf:resource="https://identifiers.org/biocyc/META:S-ADENOSYLMETHIONINE"/>
                </rdf:Bag>
              </bqbiol:is>
            </rdf:Description>
          </rdf:RDF>
        </annotation>
      </species>
      <species metaid="meta_M_cpd00074_c0" sboTerm="SBO:0000247" id="M_cpd00074_c0" name="S_c0" compartment="c0" hasOnlySubstanceUnits="false" boundaryCondition="false" constant="false" fbc:charge="0" fbc:chemicalFormula="S">
        <annotation>
          <rdf:RDF xmlns:rdf="http://www.w3.org/1999/02/22-rdf-syntax-ns#" xmlns:dcterms="http://purl.org/dc/terms/" xmlns:vCard="http://www.w3.org/2001/vcard-rdf/3.0#" xmlns:vCard4="http://www.w3.org/2006/vcard/ns#" xmlns:bqbiol="http://biomodels.net/biology-qualifiers/" xmlns:bqmodel="http://biomodels.net/model-qualifiers/">
            <rdf:Description rdf:about="#meta_M_cpd00074_c0">
              <bqbiol:is>
                <rdf:Bag>
                  <rdf:li rdf:resource="https://identifiers.org/seed.compound/cpd00074"/>
                  <rdf:li rdf:resource="https://identifiers.org/inchi/InChI=1S/S"/>
                  <rdf:li rdf:resource="https://identifiers.org/inchikey/NINIDFKCEFEMDL-UHFFFAOYSA-N"/>
                  <rdf:li rdf:resource="https://identifiers.org/bigg.metabolite/s"/>
                  <rdf:li rdf:resource="https://identifiers.org/kegg.compound/C00087"/>
                  <rdf:li rdf:resource="https://identifiers.org/metanetx.chemical/MNXM89"/>
                </rdf:Bag>
              </bqbiol:is>
            </rdf:Description>
          </rdf:RDF>
        </annotation>
      </species>
      <species metaid="meta_M_cpd01311_c0" sboTerm="SBO:0000247" id="M_cpd01311_c0" name="Dethiobiotin_c0" compartment="c0" hasOnlySubstanceUnits="false" boundaryCondition="false" constant="false" fbc:charge="-1" fbc:chemicalFormula="C10H17N2O3">
        <annotation>
          <rdf:RDF xmlns:rdf="http://www.w3.org/1999/02/22-rdf-syntax-ns#" xmlns:dcterms="http://purl.org/dc/terms/" xmlns:vCard="http://www.w3.org/2001/vcard-rdf/3.0#" xmlns:vCard4="http://www.w3.org/2006/vcard/ns#" xmlns:bqbiol="http://biomodels.net/biology-qualifiers/" xmlns:bqmodel="http://biomodels.net/model-qualifiers/">
            <rdf:Description rdf:about="#meta_M_cpd01311_c0">
              <bqbiol:is>
                <rdf:Bag>
                  <rdf:li rdf:resource="https://identifiers.org/seed.compound/cpd01311"/>
                  <rdf:li rdf:resource="https://identifiers.org/inchi/InChI=1S/C10H18N2O3/c1-7-8(12-10(15)11-7)5-3-2-4-6-9(13)14/h7-8H,2-6H2,1H3,(H,13,14)(H2,11,12,15)/p-1"/>
                  <rdf:li rdf:resource="https://identifiers.org/inchikey/AUTOLBMXDDTRRT-UHFFFAOYSA-M"/>
                  <rdf:li rdf:resource="https://identifiers.org/bigg.metabolite/dtbt"/>
                  <rdf:li rdf:resource="https://identifiers.org/kegg.compound/C01909"/>
                  <rdf:li rdf:resource="https://identifiers.org/metanetx.chemical/MNXM1020"/>
                  <rdf:li rdf:resource="https://identifiers.org/biocyc/META:DETHIOBIOTIN"/>
                </rdf:Bag>
              </bqbiol:is>
            </rdf:Description>
          </rdf:RDF>
        </annotation>
      </species>
      <species metaid="meta_M_cpd00060_c0" sboTerm="SBO:0000247" id="M_cpd00060_c0" name="L-Methionine_c0" compartment="c0" hasOnlySubstanceUnits="false" boundaryCondition="false" constant="false" fbc:charge="0" fbc:chemicalFormula="C5H11NO2S">
        <annotation>
          <rdf:RDF xmlns:rdf="http://www.w3.org/1999/02/22-rdf-syntax-ns#" xmlns:dcterms="http://purl.org/dc/terms/" xmlns:vCard="http://www.w3.org/2001/vcard-rdf/3.0#" xmlns:vCard4="http://www.w3.org/2006/vcard/ns#" xmlns:bqbiol="http://biomodels.net/biology-qualifiers/" xmlns:bqmodel="http://biomodels.net/model-qualifiers/">
            <rdf:Description rdf:about="#meta_M_cpd00060_c0">
              <bqbiol:is>
                <rdf:Bag>
                  <rdf:li rdf:resource="https://identifiers.org/seed.compound/cpd00060"/>
                  <rdf:li rdf:resource="https://identifiers.org/inchi/InChI=1S/C5H11NO2S/c1-9-3-2-4(6)5(7)8/h4H,2-3,6H2,1H3,(H,7,8)/t4-/m0/s1"/>
                  <rdf:li rdf:resource="https://identifiers.org/inchikey/FFEARJCKVFRZRR-BYPYZUCNSA-N"/>
                  <rdf:li rdf:resource="https://identifiers.org/bigg.metabolite/met__L"/>
                  <rdf:li rdf:resource="https://identifiers.org/kegg.compound/C00073"/>
                  <rdf:li rdf:resource="https://identifiers.org/metanetx.chemical/MNXM61"/>
                  <rdf:li rdf:resource="https://identifiers.org/biocyc/META:MET"/>
                </rdf:Bag>
              </bqbiol:is>
            </rdf:Description>
          </rdf:RDF>
        </annotation>
      </species>
      <species metaid="meta_M_cpd00104_c0" sboTerm="SBO:0000247" id="M_cpd00104_c0" name="BIOT_c0" compartment="c0" hasOnlySubstanceUnits="false" boundaryCondition="false" constant="false" fbc:charge="-1" fbc:chemicalFormula="C10H15N2O3S">
        <annotation>
          <rdf:RDF xmlns:rdf="http://www.w3.org/1999/02/22-rdf-syntax-ns#" xmlns:dcterms="http://purl.org/dc/terms/" xmlns:vCard="http://www.w3.org/2001/vcard-rdf/3.0#" xmlns:vCard4="http://www.w3.org/2006/vcard/ns#" xmlns:bqbiol="http://biomodels.net/biology-qualifiers/" xmlns:bqmodel="http://biomodels.net/model-qualifiers/">
            <rdf:Description rdf:about="#meta_M_cpd00104_c0">
              <bqbiol:is>
                <rdf:Bag>
                  <rdf:li rdf:resource="https://identifiers.org/seed.compound/cpd00104"/>
                  <rdf:li rdf:resource="https://identifiers.org/inchi/InChI=1S/C10H16N2O3S/c13-8(14)4-2-1-3-7-9-6(5-16-7)11-10(15)12-9/h6-7,9H,1-5H2,(H,13,14)(H2,11,12,15)/p-1/t6-,7-,9-/m0/s1"/>
                  <rdf:li rdf:resource="https://identifiers.org/inchikey/YBJHBAHKTGYVGT-ZKWXMUAHSA-M"/>
                  <rdf:li rdf:resource="https://identifiers.org/bigg.metabolite/btn"/>
                  <rdf:li rdf:resource="https://identifiers.org/kegg.compound/C00120"/>
                  <rdf:li rdf:resource="https://identifiers.org/metanetx.chemical/MNXM304"/>
                  <rdf:li rdf:resource="https://identifiers.org/biocyc/META:BIOTIN"/>
                </rdf:Bag>
              </bqbiol:is>
            </rdf:Description>
          </rdf:RDF>
        </annotation>
      </species>
      <species metaid="meta_M_cpd03091_c0" sboTerm="SBO:0000247" id="M_cpd03091_c0" name="5&apos;-Deoxyadenosine_c0" compartment="c0" hasOnlySubstanceUnits="false" boundaryCondition="false" constant="false" fbc:charge="0" fbc:chemicalFormula="C10H13N5O3">
        <annotation>
          <rdf:RDF xmlns:rdf="http://www.w3.org/1999/02/22-rdf-syntax-ns#" xmlns:dcterms="http://purl.org/dc/terms/" xmlns:vCard="http://www.w3.org/2001/vcard-rdf/3.0#" xmlns:vCard4="http://www.w3.org/2006/vcard/ns#" xmlns:bqbiol="http://biomodels.net/biology-qualifiers/" xmlns:bqmodel="http://biomodels.net/model-qualifiers/">
            <rdf:Description rdf:about="#meta_M_cpd03091_c0">
              <bqbiol:is>
                <rdf:Bag>
                  <rdf:li rdf:resource="https://identifiers.org/seed.compound/cpd03091"/>
                  <rdf:li rdf:resource="https://identifiers.org/inchi/InChI=1S/C10H13N5O3/c1-4-6(16)7(17)10(18-4)15-3-14-5-8(11)12-2-13-9(5)15/h2-4,6-7,10,16-17H,1H3,(H2,11,12,13)/t4-,6-,7-,10-/m1/s1"/>
                  <rdf:li rdf:resource="https://identifiers.org/inchikey/XGYIMTFOTBMPFP-KQYNXXCUSA-N"/>
                  <rdf:li rdf:resource="https://identifiers.org/bigg.metabolite/dad_5"/>
                  <rdf:li rdf:resource="https://identifiers.org/kegg.compound/C05198"/>
                  <rdf:li rdf:resource="https://identifiers.org/metanetx.chemical/MNXM316"/>
                  <rdf:li rdf:resource="https://identifiers.org/biocyc/META:CH33ADO"/>
                </rdf:Bag>
              </bqbiol:is>
            </rdf:Description>
          </rdf:RDF>
        </annotation>
      </species>
      <species metaid="meta_M_cpd00067_e0" sboTerm="SBO:0000247" id="M_cpd00067_e0" name="H+_e0" compartment="e0" hasOnlySubstanceUnits="false" boundaryCondition="false" constant="false" fbc:charge="1" fbc:chemicalFormula="H">
        <annotation>
          <rdf:RDF xmlns:rdf="http://www.w3.org/1999/02/22-rdf-syntax-ns#" xmlns:dcterms="http://purl.org/dc/terms/" xmlns:vCard="http://www.w3.org/2001/vcard-rdf/3.0#" xmlns:vCard4="http://www.w3.org/2006/vcard/ns#" xmlns:bqbiol="http://biomodels.net/biology-qualifiers/" xmlns:bqmodel="http://biomodels.net/model-qualifiers/">
            <rdf:Description rdf:about="#meta_M_cpd00067_e0">
              <bqbiol:is>
                <rdf:Bag>
                  <rdf:li rdf:resource="https://identifiers.org/seed.compound/cpd00067"/>
                  <rdf:li rdf:resource="https://identifiers.org/inchi/InChI=1S/p+1"/>
                  <rdf:li rdf:resource="https://identifiers.org/inchikey/GPRLSGONYQIRFK-UHFFFAOYSA-N"/>
                  <rdf:li rdf:resource="https://identifiers.org/bigg.metabolite/h"/>
                  <rdf:li rdf:resource="https://identifiers.org/kegg.compound/C00080"/>
                  <rdf:li rdf:resource="https://identifiers.org/metanetx.chemical/MNXM1"/>
                  <rdf:li rdf:resource="https://identifiers.org/biocyc/META:PROTON"/>
                </rdf:Bag>
              </bqbiol:is>
            </rdf:Description>
          </rdf:RDF>
        </annotation>
      </species>
      <species metaid="meta_M_cpd00182_e0" sboTerm="SBO:0000247" id="M_cpd00182_e0" name="Adenosine_e0" compartment="e0" hasOnlySubstanceUnits="false" boundaryCondition="false" constant="false" fbc:charge="0" fbc:chemicalFormula="C10H13N5O4">
        <annotation>
          <rdf:RDF xmlns:rdf="http://www.w3.org/1999/02/22-rdf-syntax-ns#" xmlns:dcterms="http://purl.org/dc/terms/" xmlns:vCard="http://www.w3.org/2001/vcard-rdf/3.0#" xmlns:vCard4="http://www.w3.org/2006/vcard/ns#" xmlns:bqbiol="http://biomodels.net/biology-qualifiers/" xmlns:bqmodel="http://biomodels.net/model-qualifiers/">
            <rdf:Description rdf:about="#meta_M_cpd00182_e0">
              <bqbiol:is>
                <rdf:Bag>
                  <rdf:li rdf:resource="https://identifiers.org/seed.compound/cpd00182"/>
                  <rdf:li rdf:resource="https://identifiers.org/inchi/InChI=1S/C10H13N5O4/c11-8-5-9(13-2-12-8)15(3-14-5)10-7(18)6(17)4(1-16)19-10/h2-4,6-7,10,16-18H,1H2,(H2,11,12,13)/t4-,6-,7-,10-/m1/s1"/>
                  <rdf:li rdf:resource="https://identifiers.org/inchikey/OIRDTQYFTABQOQ-KQYNXXCUSA-N"/>
                  <rdf:li rdf:resource="https://identifiers.org/bigg.metabolite/adn"/>
                  <rdf:li rdf:resource="https://identifiers.org/kegg.compound/C00212"/>
                  <rdf:li rdf:resource="https://identifiers.org/metanetx.chemical/MNXM212"/>
                  <rdf:li rdf:resource="https://identifiers.org/biocyc/META:ADENOSINE"/>
                </rdf:Bag>
              </bqbiol:is>
            </rdf:Description>
          </rdf:RDF>
        </annotation>
      </species>
      <species metaid="meta_M_cpd00182_c0" sboTerm="SBO:0000247" id="M_cpd00182_c0" name="Adenosine_c0" compartment="c0" hasOnlySubstanceUnits="false" boundaryCondition="false" constant="false" fbc:charge="0" fbc:chemicalFormula="C10H13N5O4">
        <annotation>
          <rdf:RDF xmlns:rdf="http://www.w3.org/1999/02/22-rdf-syntax-ns#" xmlns:dcterms="http://purl.org/dc/terms/" xmlns:vCard="http://www.w3.org/2001/vcard-rdf/3.0#" xmlns:vCard4="http://www.w3.org/2006/vcard/ns#" xmlns:bqbiol="http://biomodels.net/biology-qualifiers/" xmlns:bqmodel="http://biomodels.net/model-qualifiers/">
            <rdf:Description rdf:about="#meta_M_cpd00182_c0">
              <bqbiol:is>
                <rdf:Bag>
                  <rdf:li rdf:resource="https://identifiers.org/seed.compound/cpd00182"/>
                  <rdf:li rdf:resource="https://identifiers.org/inchi/InChI=1S/C10H13N5O4/c11-8-5-9(13-2-12-8)15(3-14-5)10-7(18)6(17)4(1-16)19-10/h2-4,6-7,10,16-18H,1H2,(H2,11,12,13)/t4-,6-,7-,10-/m1/s1"/>
                  <rdf:li rdf:resource="https://identifiers.org/inchikey/OIRDTQYFTABQOQ-KQYNXXCUSA-N"/>
                  <rdf:li rdf:resource="https://identifiers.org/bigg.metabolite/adn"/>
                  <rdf:li rdf:resource="https://identifiers.org/kegg.compound/C00212"/>
                  <rdf:li rdf:resource="https://identifiers.org/metanetx.chemical/MNXM212"/>
                  <rdf:li rdf:resource="https://identifiers.org/biocyc/META:ADENOSINE"/>
                </rdf:Bag>
              </bqbiol:is>
            </rdf:Description>
          </rdf:RDF>
        </annotation>
      </species>
      <species metaid="meta_M_cpd00022_c0" sboTerm="SBO:0000247" id="M_cpd00022_c0" name="Acetyl-CoA_c0" compartment="c0" hasOnlySubstanceUnits="false" boundaryCondition="false" constant="false" fbc:charge="-4" fbc:chemicalFormula="C23H34N7O17P3S">
        <annotation>
          <rdf:RDF xmlns:rdf="http://www.w3.org/1999/02/22-rdf-syntax-ns#" xmlns:dcterms="http://purl.org/dc/terms/" xmlns:vCard="http://www.w3.org/2001/vcard-rdf/3.0#" xmlns:vCard4="http://www.w3.org/2006/vcard/ns#" xmlns:bqbiol="http://biomodels.net/biology-qualifiers/" xmlns:bqmodel="http://biomodels.net/model-qualifiers/">
            <rdf:Description rdf:about="#meta_M_cpd00022_c0">
              <bqbiol:is>
                <rdf:Bag>
                  <rdf:li rdf:resource="https://identifiers.org/seed.compound/cpd00022"/>
                  <rdf:li rdf:resource="https://identifiers.org/inchi/InChI=1S/C23H38N7O17P3S/c1-12(31)51-7-6-25-14(32)4-5-26-21(35)18(34)23(2,3)9-44-50(41,42)47-49(39,40)43-8-13-17(46-48(36,37)38)16(33)22(45-13)30-11-29-15-19(24)27-10-28-20(15)30/h10-11,13,16-18,22,33-34H,4-9H2,1-3H3,(H,25,32)(H,26,35)(H,39,40)(H,41,42)(H2,24,27,28)(H2,36,37,38)/p-4/t13-,16-,17-,18+,22-/m1/s1"/>
                  <rdf:li rdf:resource="https://identifiers.org/inchikey/ZSLZBFCDCINBPY-ZSJPKINUSA-J"/>
                  <rdf:li rdf:resource="https://identifiers.org/bigg.metabolite/accoa"/>
                  <rdf:li rdf:resource="https://identifiers.org/kegg.compound/C00024"/>
                  <rdf:li rdf:resource="https://identifiers.org/metanetx.chemical/MNXM21"/>
                  <rdf:li rdf:resource="https://identifiers.org/biocyc/META:ACETYL-COA"/>
                </rdf:Bag>
              </bqbiol:is>
            </rdf:Description>
          </rdf:RDF>
        </annotation>
      </species>
      <species metaid="meta_M_cpd00054_c0" sboTerm="SBO:0000247" id="M_cpd00054_c0" name="L-Serine_c0" compartment="c0" hasOnlySubstanceUnits="false" boundaryCondition="false" constant="false" fbc:charge="0" fbc:chemicalFormula="C3H7NO3">
        <annotation>
          <rdf:RDF xmlns:rdf="http://www.w3.org/1999/02/22-rdf-syntax-ns#" xmlns:dcterms="http://purl.org/dc/terms/" xmlns:vCard="http://www.w3.org/2001/vcard-rdf/3.0#" xmlns:vCard4="http://www.w3.org/2006/vcard/ns#" xmlns:bqbiol="http://biomodels.net/biology-qualifiers/" xmlns:bqmodel="http://biomodels.net/model-qualifiers/">
            <rdf:Description rdf:about="#meta_M_cpd00054_c0">
              <bqbiol:is>
                <rdf:Bag>
                  <rdf:li rdf:resource="https://identifiers.org/seed.compound/cpd00054"/>
                  <rdf:li rdf:resource="https://identifiers.org/inchi/InChI=1S/C3H7NO3/c4-2(1-5)3(6)7/h2,5H,1,4H2,(H,6,7)/t2-/m0/s1"/>
                  <rdf:li rdf:resource="https://identifiers.org/inchikey/MTCFGRXMJLQNBG-REOHCLBHSA-N"/>
                  <rdf:li rdf:resource="https://identifiers.org/bigg.metabolite/ser__L"/>
                  <rdf:li rdf:resource="https://identifiers.org/kegg.compound/C00065"/>
                  <rdf:li rdf:resource="https://identifiers.org/metanetx.chemical/MNXM53"/>
                  <rdf:li rdf:resource="https://identifiers.org/biocyc/META:SER"/>
                </rdf:Bag>
              </bqbiol:is>
            </rdf:Description>
          </rdf:RDF>
        </annotation>
      </species>
      <species metaid="meta_M_cpd00010_c0" sboTerm="SBO:0000247" id="M_cpd00010_c0" name="CoA_c0" compartment="c0" hasOnlySubstanceUnits="false" boundaryCondition="false" constant="false" fbc:charge="-4" fbc:chemicalFormula="C21H32N7O16P3S">
        <annotation>
          <rdf:RDF xmlns:rdf="http://www.w3.org/1999/02/22-rdf-syntax-ns#" xmlns:dcterms="http://purl.org/dc/terms/" xmlns:vCard="http://www.w3.org/2001/vcard-rdf/3.0#" xmlns:vCard4="http://www.w3.org/2006/vcard/ns#" xmlns:bqbiol="http://biomodels.net/biology-qualifiers/" xmlns:bqmodel="http://biomodels.net/model-qualifiers/">
            <rdf:Description rdf:about="#meta_M_cpd00010_c0">
              <bqbiol:is>
                <rdf:Bag>
                  <rdf:li rdf:resource="https://identifiers.org/seed.compound/cpd00010"/>
                  <rdf:li rdf:resource="https://identifiers.org/inchi/InChI=1S/C21H36N7O16P3S/c1-21(2,16(31)19(32)24-4-3-12(29)23-5-6-48)8-41-47(38,39)44-46(36,37)40-7-11-15(43-45(33,34)35)14(30)20(42-11)28-10-27-13-17(22)25-9-26-18(13)28/h9-11,14-16,20,30-31,48H,3-8H2,1-2H3,(H,23,29)(H,24,32)(H,36,37)(H,38,39)(H2,22,25,26)(H2,33,34,35)/p-4/t11-,14-,15-,16+,20-/m1/s1"/>
                  <rdf:li rdf:resource="https://identifiers.org/inchikey/RGJOEKWQDUBAIZ-IBOSZNHHSA-J"/>
                  <rdf:li rdf:resource="https://identifiers.org/bigg.metabolite/coa"/>
                  <rdf:li rdf:resource="https://identifiers.org/kegg.compound/C00010"/>
                  <rdf:li rdf:resource="https://identifiers.org/metanetx.chemical/MNXM12"/>
                  <rdf:li rdf:resource="https://identifiers.org/biocyc/META:CO-A"/>
                </rdf:Bag>
              </bqbiol:is>
            </rdf:Description>
          </rdf:RDF>
        </annotation>
      </species>
      <species metaid="meta_M_cpd00722_c0" sboTerm="SBO:0000247" id="M_cpd00722_c0" name="O-Acetyl-L-serine_c0" compartment="c0" hasOnlySubstanceUnits="false" boundaryCondition="false" constant="false" fbc:charge="0" fbc:chemicalFormula="C5H9NO4">
        <annotation>
          <rdf:RDF xmlns:rdf="http://www.w3.org/1999/02/22-rdf-syntax-ns#" xmlns:dcterms="http://purl.org/dc/terms/" xmlns:vCard="http://www.w3.org/2001/vcard-rdf/3.0#" xmlns:vCard4="http://www.w3.org/2006/vcard/ns#" xmlns:bqbiol="http://biomodels.net/biology-qualifiers/" xmlns:bqmodel="http://biomodels.net/model-qualifiers/">
            <rdf:Description rdf:about="#meta_M_cpd00722_c0">
              <bqbiol:is>
                <rdf:Bag>
                  <rdf:li rdf:resource="https://identifiers.org/seed.compound/cpd00722"/>
                  <rdf:li rdf:resource="https://identifiers.org/inchi/InChI=1S/C5H9NO4/c1-3(7)10-2-4(6)5(8)9/h4H,2,6H2,1H3,(H,8,9)/t4-/m0/s1"/>
                  <rdf:li rdf:resource="https://identifiers.org/inchikey/VZXPDPZARILFQX-BYPYZUCNSA-N"/>
                  <rdf:li rdf:resource="https://identifiers.org/bigg.metabolite/acser"/>
                  <rdf:li rdf:resource="https://identifiers.org/kegg.compound/C00979"/>
                  <rdf:li rdf:resource="https://identifiers.org/metanetx.chemical/MNXM418"/>
                  <rdf:li rdf:resource="https://identifiers.org/biocyc/META:ACETYLSERINE"/>
                </rdf:Bag>
              </bqbiol:is>
            </rdf:Description>
          </rdf:RDF>
        </annotation>
      </species>
      <species metaid="meta_M_cpd00002_c0" sboTerm="SBO:0000247" id="M_cpd00002_c0" name="ATP_c0" compartment="c0" hasOnlySubstanceUnits="false" boundaryCondition="false" constant="false" fbc:charge="-3" fbc:chemicalFormula="C10H13N5O13P3">
        <annotation>
          <rdf:RDF xmlns:rdf="http://www.w3.org/1999/02/22-rdf-syntax-ns#" xmlns:dcterms="http://purl.org/dc/terms/" xmlns:vCard="http://www.w3.org/2001/vcard-rdf/3.0#" xmlns:vCard4="http://www.w3.org/2006/vcard/ns#" xmlns:bqbiol="http://biomodels.net/biology-qualifiers/" xmlns:bqmodel="http://biomodels.net/model-qualifiers/">
            <rdf:Description rdf:about="#meta_M_cpd00002_c0">
              <bqbiol:is>
                <rdf:Bag>
                  <rdf:li rdf:resource="https://identifiers.org/seed.compound/cpd00002"/>
                  <rdf:li rdf:resource="https://identifiers.org/inchi/InChI=1S/C10H16N5O13P3/c11-8-5-9(13-2-12-8)15(3-14-5)10-7(17)6(16)4(26-10)1-25-30(21,22)28-31(23,24)27-29(18,19)20/h2-4,6-7,10,16-17H,1H2,(H,21,22)(H,23,24)(H2,11,12,13)(H2,18,19,20)/p-3/t4-,6-,7-,10-/m1/s1"/>
                  <rdf:li rdf:resource="https://identifiers.org/inchikey/ZKHQWZAMYRWXGA-KQYNXXCUSA-K"/>
                  <rdf:li rdf:resource="https://identifiers.org/bigg.metabolite/atp"/>
                  <rdf:li rdf:resource="https://identifiers.org/kegg.compound/C00002"/>
                  <rdf:li rdf:resource="https://identifiers.org/metanetx.chemical/MNXM3"/>
                  <rdf:li rdf:resource="https://identifiers.org/biocyc/META:ATP"/>
                </rdf:Bag>
              </bqbiol:is>
            </rdf:Description>
          </rdf:RDF>
        </annotation>
      </species>
      <species metaid="meta_M_cpd00046_c0" sboTerm="SBO:0000247" id="M_cpd00046_c0" name="CMP_c0" compartment="c0" hasOnlySubstanceUnits="false" boundaryCondition="false" constant="false" fbc:charge="-2" fbc:chemicalFormula="C9H12N3O8P">
        <annotation>
          <rdf:RDF xmlns:rdf="http://www.w3.org/1999/02/22-rdf-syntax-ns#" xmlns:dcterms="http://purl.org/dc/terms/" xmlns:vCard="http://www.w3.org/2001/vcard-rdf/3.0#" xmlns:vCard4="http://www.w3.org/2006/vcard/ns#" xmlns:bqbiol="http://biomodels.net/biology-qualifiers/" xmlns:bqmodel="http://biomodels.net/model-qualifiers/">
            <rdf:Description rdf:about="#meta_M_cpd00046_c0">
              <bqbiol:is>
                <rdf:Bag>
                  <rdf:li rdf:resource="https://identifiers.org/seed.compound/cpd00046"/>
                  <rdf:li rdf:resource="https://identifiers.org/inchi/InChI=1S/C9H14N3O8P/c10-5-1-2-12(9(15)11-5)8-7(14)6(13)4(20-8)3-19-21(16,17)18/h1-2,4,6-8,13-14H,3H2,(H2,10,11,15)(H2,16,17,18)/p-2/t4-,6-,7-,8-/m1/s1"/>
                  <rdf:li rdf:resource="https://identifiers.org/inchikey/IERHLVCPSMICTF-XVFCMESISA-L"/>
                  <rdf:li rdf:resource="https://identifiers.org/bigg.metabolite/cmp"/>
                  <rdf:li rdf:resource="https://identifiers.org/kegg.compound/C00055"/>
                  <rdf:li rdf:resource="https://identifiers.org/kegg.compound/G10621"/>
                  <rdf:li rdf:resource="https://identifiers.org/metanetx.chemical/MNXM31"/>
                  <rdf:li rdf:resource="https://identifiers.org/biocyc/META:CMP"/>
                </rdf:Bag>
              </bqbiol:is>
            </rdf:Description>
          </rdf:RDF>
        </annotation>
      </species>
      <species metaid="meta_M_cpd00008_c0" sboTerm="SBO:0000247" id="M_cpd00008_c0" name="ADP_c0" compartment="c0" hasOnlySubstanceUnits="false" boundaryCondition="false" constant="false" fbc:charge="-2" fbc:chemicalFormula="C10H13N5O10P2">
        <annotation>
          <rdf:RDF xmlns:rdf="http://www.w3.org/1999/02/22-rdf-syntax-ns#" xmlns:dcterms="http://purl.org/dc/terms/" xmlns:vCard="http://www.w3.org/2001/vcard-rdf/3.0#" xmlns:vCard4="http://www.w3.org/2006/vcard/ns#" xmlns:bqbiol="http://biomodels.net/biology-qualifiers/" xmlns:bqmodel="http://biomodels.net/model-qualifiers/">
            <rdf:Description rdf:about="#meta_M_cpd00008_c0">
              <bqbiol:is>
                <rdf:Bag>
                  <rdf:li rdf:resource="https://identifiers.org/seed.compound/cpd00008"/>
                  <rdf:li rdf:resource="https://identifiers.org/inchi/InChI=1S/C10H15N5O10P2/c11-8-5-9(13-2-12-8)15(3-14-5)10-7(17)6(16)4(24-10)1-23-27(21,22)25-26(18,19)20/h2-4,6-7,10,16-17H,1H2,(H,21,22)(H2,11,12,13)(H2,18,19,20)/p-2/t4-,6-,7-,10-/m1/s1"/>
                  <rdf:li rdf:resource="https://identifiers.org/inchikey/XTWYTFMLZFPYCI-KQYNXXCUSA-L"/>
                  <rdf:li rdf:resource="https://identifiers.org/bigg.metabolite/adp"/>
                  <rdf:li rdf:resource="https://identifiers.org/kegg.compound/C00008"/>
                  <rdf:li rdf:resource="https://identifiers.org/kegg.compound/G11113"/>
                  <rdf:li rdf:resource="https://identifiers.org/metanetx.chemical/MNXM7"/>
                  <rdf:li rdf:resource="https://identifiers.org/biocyc/META:ADP"/>
                </rdf:Bag>
              </bqbiol:is>
            </rdf:Description>
          </rdf:RDF>
        </annotation>
      </species>
      <species metaid="meta_M_cpd00096_c0" sboTerm="SBO:0000247" id="M_cpd00096_c0" name="CDP_c0" compartment="c0" hasOnlySubstanceUnits="false" boundaryCondition="false" constant="false" fbc:charge="-2" fbc:chemicalFormula="C9H13N3O11P2">
        <annotation>
          <rdf:RDF xmlns:rdf="http://www.w3.org/1999/02/22-rdf-syntax-ns#" xmlns:dcterms="http://purl.org/dc/terms/" xmlns:vCard="http://www.w3.org/2001/vcard-rdf/3.0#" xmlns:vCard4="http://www.w3.org/2006/vcard/ns#" xmlns:bqbiol="http://biomodels.net/biology-qualifiers/" xmlns:bqmodel="http://biomodels.net/model-qualifiers/">
            <rdf:Description rdf:about="#meta_M_cpd00096_c0">
              <bqbiol:is>
                <rdf:Bag>
                  <rdf:li rdf:resource="https://identifiers.org/seed.compound/cpd00096"/>
                  <rdf:li rdf:resource="https://identifiers.org/inchi/InChI=1S/C9H15N3O11P2/c10-5-1-2-12(9(15)11-5)8-7(14)6(13)4(22-8)3-21-25(19,20)23-24(16,17)18/h1-2,4,6-8,13-14H,3H2,(H,19,20)(H2,10,11,15)(H2,16,17,18)/p-2/t4-,6-,7-,8-/m1/s1"/>
                  <rdf:li rdf:resource="https://identifiers.org/inchikey/ZWIADYZPOWUWEW-XVFCMESISA-L"/>
                  <rdf:li rdf:resource="https://identifiers.org/bigg.metabolite/cdp"/>
                  <rdf:li rdf:resource="https://identifiers.org/kegg.compound/C00112"/>
                  <rdf:li rdf:resource="https://identifiers.org/metanetx.chemical/MNXM220"/>
                  <rdf:li rdf:resource="https://identifiers.org/biocyc/META:CDP"/>
                </rdf:Bag>
              </bqbiol:is>
            </rdf:Description>
          </rdf:RDF>
        </annotation>
      </species>
      <species metaid="meta_M_cpd00037_c0" sboTerm="SBO:0000247" id="M_cpd00037_c0" name="UDP-N-acetylglucosamine_c0" compartment="c0" hasOnlySubstanceUnits="false" boundaryCondition="false" constant="false" fbc:charge="-2" fbc:chemicalFormula="C17H25N3O17P2">
        <annotation>
          <rdf:RDF xmlns:rdf="http://www.w3.org/1999/02/22-rdf-syntax-ns#" xmlns:dcterms="http://purl.org/dc/terms/" xmlns:vCard="http://www.w3.org/2001/vcard-rdf/3.0#" xmlns:vCard4="http://www.w3.org/2006/vcard/ns#" xmlns:bqbiol="http://biomodels.net/biology-qualifiers/" xmlns:bqmodel="http://biomodels.net/model-qualifiers/">
            <rdf:Description rdf:about="#meta_M_cpd00037_c0">
              <bqbiol:is>
                <rdf:Bag>
                  <rdf:li rdf:resource="https://identifiers.org/seed.compound/cpd00037"/>
                  <rdf:li rdf:resource="https://identifiers.org/inchi/InChI=1S/C17H27N3O17P2/c1-6(22)18-10-13(26)11(24)7(4-21)35-16(10)36-39(31,32)37-38(29,30)33-5-8-12(25)14(27)15(34-8)20-3-2-9(23)19-17(20)28/h2-3,7-8,10-16,21,24-27H,4-5H2,1H3,(H,18,22)(H,29,30)(H,31,32)(H,19,23,28)/p-2/t7-,8-,10-,11-,12-,13-,14-,15-,16-/m1/s1"/>
                  <rdf:li rdf:resource="https://identifiers.org/inchikey/LFTYTUAZOPRMMI-CFRASDGPSA-L"/>
                  <rdf:li rdf:resource="https://identifiers.org/bigg.metabolite/uacgam"/>
                  <rdf:li rdf:resource="https://identifiers.org/kegg.compound/G10610"/>
                  <rdf:li rdf:resource="https://identifiers.org/kegg.compound/C00043"/>
                  <rdf:li rdf:resource="https://identifiers.org/metanetx.chemical/MNXM47"/>
                  <rdf:li rdf:resource="https://identifiers.org/biocyc/META:UDP-N-ACETYL-D-GLUCOSAMINE"/>
                </rdf:Bag>
              </bqbiol:is>
            </rdf:Description>
          </rdf:RDF>
        </annotation>
      </species>
      <species metaid="meta_M_cpd03494_c0" sboTerm="SBO:0000247" id="M_cpd03494_c0" name="Undecaprenyl-diphospho-N-acetylmuramoyl-L-alanyl-D-glutamyl-meso-2-6-diaminopimeloyl-D-alanyl-D-alanine_c0" compartment="c0" hasOnlySubstanceUnits="false" boundaryCondition="false" constant="false" fbc:charge="-4" fbc:chemicalFormula="C87H139N7O23P2">
        <annotation>
          <rdf:RDF xmlns:rdf="http://www.w3.org/1999/02/22-rdf-syntax-ns#" xmlns:dcterms="http://purl.org/dc/terms/" xmlns:vCard="http://www.w3.org/2001/vcard-rdf/3.0#" xmlns:vCard4="http://www.w3.org/2006/vcard/ns#" xmlns:bqbiol="http://biomodels.net/biology-qualifiers/" xmlns:bqmodel="http://biomodels.net/model-qualifiers/">
            <rdf:Description rdf:about="#meta_M_cpd03494_c0">
              <bqbiol:is>
                <rdf:Bag>
                  <rdf:li rdf:resource="https://identifiers.org/seed.compound/cpd03494"/>
                  <rdf:li rdf:resource="https://identifiers.org/inchi/InChI=1S/C87H143N7O23P2/c1-56(2)29-18-30-57(3)31-19-32-58(4)33-20-34-59(5)35-21-36-60(6)37-22-38-61(7)39-23-40-62(8)41-24-42-63(9)43-25-44-64(10)45-26-46-65(11)47-27-48-66(12)53-54-113-118(109,110)117-119(111,112)116-87-77(92-71(17)96)79(78(98)75(55-95)115-87)114-70(16)82(101)89-68(14)81(100)94-74(86(107)108)51-52-76(97)93-73(50-28-49-72(88)85(105)106)83(102)90-67(13)80(99)91-69(15)84(103)104/h29,31,33,35,37,39,41,43,45,47,53,67-70,72-75,77-79,87,95,98H,18-28,30,32,34,36,38,40,42,44,46,48-52,54-55,88H2,1-17H3,(H,89,101)(H,90,102)(H,91,99)(H,92,96)(H,93,97)(H,94,100)(H,103,104)(H,105,106)(H,107,108)(H,109,110)(H,111,112)/p-4/b57-31+,58-33+,59-35-,60-37-,61-39-,62-41-,63-43-,64-45-,65-47-,66-53-/t67-,68+,69-,70-,72-,73+,74-,75-,77-,78-,79-,87-/m1/s1"/>
                  <rdf:li rdf:resource="https://identifiers.org/inchikey/PNWZQTONLRRPST-KLDRQJOASA-J"/>
                  <rdf:li rdf:resource="https://identifiers.org/bigg.metabolite/uagmda"/>
                  <rdf:li rdf:resource="https://identifiers.org/kegg.compound/C05897"/>
                  <rdf:li rdf:resource="https://identifiers.org/metanetx.chemical/MNXM2264"/>
                  <rdf:li rdf:resource="https://identifiers.org/biocyc/META:C5"/>
                </rdf:Bag>
              </bqbiol:is>
            </rdf:Description>
          </rdf:RDF>
        </annotation>
      </species>
      <species metaid="meta_M_cpd00014_c0" sboTerm="SBO:0000247" id="M_cpd00014_c0" name="UDP_c0" compartment="c0" hasOnlySubstanceUnits="false" boundaryCondition="false" constant="false" fbc:charge="-2" fbc:chemicalFormula="C9H12N2O12P2">
        <annotation>
          <rdf:RDF xmlns:rdf="http://www.w3.org/1999/02/22-rdf-syntax-ns#" xmlns:dcterms="http://purl.org/dc/terms/" xmlns:vCard="http://www.w3.org/2001/vcard-rdf/3.0#" xmlns:vCard4="http://www.w3.org/2006/vcard/ns#" xmlns:bqbiol="http://biomodels.net/biology-qualifiers/" xmlns:bqmodel="http://biomodels.net/model-qualifiers/">
            <rdf:Description rdf:about="#meta_M_cpd00014_c0">
              <bqbiol:is>
                <rdf:Bag>
                  <rdf:li rdf:resource="https://identifiers.org/seed.compound/cpd00014"/>
                  <rdf:li rdf:resource="https://identifiers.org/inchi/InChI=1S/C9H14N2O12P2/c12-5-1-2-11(9(15)10-5)8-7(14)6(13)4(22-8)3-21-25(19,20)23-24(16,17)18/h1-2,4,6-8,13-14H,3H2,(H,19,20)(H,10,12,15)(H2,16,17,18)/p-2/t4-,6-,7-,8-/m1/s1"/>
                  <rdf:li rdf:resource="https://identifiers.org/inchikey/XCCTYIAWTASOJW-XVFCMESISA-L"/>
                  <rdf:li rdf:resource="https://identifiers.org/bigg.metabolite/udp"/>
                  <rdf:li rdf:resource="https://identifiers.org/kegg.compound/G10619"/>
                  <rdf:li rdf:resource="https://identifiers.org/kegg.compound/C00015"/>
                  <rdf:li rdf:resource="https://identifiers.org/metanetx.chemical/MNXM17"/>
                  <rdf:li rdf:resource="https://identifiers.org/biocyc/META:UDP"/>
                </rdf:Bag>
              </bqbiol:is>
            </rdf:Description>
          </rdf:RDF>
        </annotation>
      </species>
      <species metaid="meta_M_cpd03495_c0" sboTerm="SBO:0000247" id="M_cpd03495_c0" name="Undecaprenyl-diphospho-N-acetylmuramoyl--N-acetylglucosamine-L-ala-D-glu-meso-2-6-diaminopimeloyl-D-ala-D-ala_c0" compartment="c0" hasOnlySubstanceUnits="false" boundaryCondition="false" constant="false" fbc:charge="-4" fbc:chemicalFormula="C95H152N8O28P2">
        <annotation>
          <rdf:RDF xmlns:rdf="http://www.w3.org/1999/02/22-rdf-syntax-ns#" xmlns:dcterms="http://purl.org/dc/terms/" xmlns:vCard="http://www.w3.org/2001/vcard-rdf/3.0#" xmlns:vCard4="http://www.w3.org/2006/vcard/ns#" xmlns:bqbiol="http://biomodels.net/biology-qualifiers/" xmlns:bqmodel="http://biomodels.net/model-qualifiers/">
            <rdf:Description rdf:about="#meta_M_cpd03495_c0">
              <bqbiol:is>
                <rdf:Bag>
                  <rdf:li rdf:resource="https://identifiers.org/seed.compound/cpd03495"/>
                  <rdf:li rdf:resource="https://identifiers.org/inchi/InChI=1S/C95H156N8O28P2/c1-58(2)30-19-31-59(3)32-20-33-60(4)34-21-35-61(5)36-22-37-62(6)38-23-39-63(7)40-24-41-64(8)42-25-43-65(9)44-26-45-66(10)46-27-47-67(11)48-28-49-68(12)54-55-125-132(121,122)131-133(123,124)130-95-82(101-74(18)107)86(85(79(57-105)128-95)129-94-81(100-73(17)106)84(110)83(109)78(56-104)127-94)126-72(16)89(113)97-70(14)88(112)103-77(93(119)120)52-53-80(108)102-76(51-29-50-75(96)92(117)118)90(114)98-69(13)87(111)99-71(15)91(115)116/h30,32,34,36,38,40,42,44,46,48,54,69-72,75-79,81-86,94-95,104-105,109-110H,19-29,31,33,35,37,39,41,43,45,47,49-53,55-57,96H2,1-18H3,(H,97,113)(H,98,114)(H,99,111)(H,100,106)(H,101,107)(H,102,108)(H,103,112)(H,115,116)(H,117,118)(H,119,120)(H,121,122)(H,123,124)/p-4/b59-32+,60-34+,61-36-,62-38-,63-40-,64-42-,65-44-,66-46-,67-48-,68-54-/t69-,70+,71-,72-,75-,76+,77-,78-,79-,81-,82-,83-,84-,85-,86-,94+,95-/m1/s1"/>
                  <rdf:li rdf:resource="https://identifiers.org/inchikey/OXJNZXDFVLDLEI-MBCYCBSHSA-J"/>
                  <rdf:li rdf:resource="https://identifiers.org/bigg.metabolite/uaagmda"/>
                  <rdf:li rdf:resource="https://identifiers.org/kegg.compound/C05898"/>
                  <rdf:li rdf:resource="https://identifiers.org/metanetx.chemical/MNXM1242"/>
                  <rdf:li rdf:resource="https://identifiers.org/metanetx.chemical/MNXM722781"/>
                </rdf:Bag>
              </bqbiol:is>
            </rdf:Description>
          </rdf:RDF>
        </annotation>
      </species>
      <species metaid="meta_M_cpd00001_c0" sboTerm="SBO:0000247" id="M_cpd00001_c0" name="H2O_c0" compartment="c0" hasOnlySubstanceUnits="false" boundaryCondition="false" constant="false" fbc:charge="0" fbc:chemicalFormula="H2O">
        <annotation>
          <rdf:RDF xmlns:rdf="http://www.w3.org/1999/02/22-rdf-syntax-ns#" xmlns:dcterms="http://purl.org/dc/terms/" xmlns:vCard="http://www.w3.org/2001/vcard-rdf/3.0#" xmlns:vCard4="http://www.w3.org/2006/vcard/ns#" xmlns:bqbiol="http://biomodels.net/biology-qualifiers/" xmlns:bqmodel="http://biomodels.net/model-qualifiers/">
            <rdf:Description rdf:about="#meta_M_cpd00001_c0">
              <bqbiol:is>
                <rdf:Bag>
                  <rdf:li rdf:resource="https://identifiers.org/seed.compound/cpd00001"/>
                  <rdf:li rdf:resource="https://identifiers.org/inchi/InChI=1S/H2O/h1H2"/>
                  <rdf:li rdf:resource="https://identifiers.org/inchikey/XLYOFNOQVPJJNP-UHFFFAOYSA-N"/>
                  <rdf:li rdf:resource="https://identifiers.org/bigg.metabolite/h2o"/>
                  <rdf:li rdf:resource="https://identifiers.org/bigg.metabolite/oh1"/>
                  <rdf:li rdf:resource="https://identifiers.org/kegg.compound/C00001"/>
                  <rdf:li rdf:resource="https://identifiers.org/kegg.compound/C01328"/>
                  <rdf:li rdf:resource="https://identifiers.org/metanetx.chemical/MNXM2"/>
                  <rdf:li rdf:resource="https://identifiers.org/biocyc/META:OXONIUM"/>
                  <rdf:li rdf:resource="https://identifiers.org/biocyc/META:WATER"/>
                  <rdf:li rdf:resource="https://identifiers.org/biocyc/META:OH"/>
                </rdf:Bag>
              </bqbiol:is>
            </rdf:Description>
          </rdf:RDF>
        </annotation>
      </species>
      <species metaid="meta_M_cpd00658_c0" sboTerm="SBO:0000247" id="M_cpd00658_c0" name="Isochorismate_c0" compartment="c0" hasOnlySubstanceUnits="false" boundaryCondition="false" constant="false" fbc:charge="-2" fbc:chemicalFormula="C10H8O6">
        <annotation>
          <rdf:RDF xmlns:rdf="http://www.w3.org/1999/02/22-rdf-syntax-ns#" xmlns:dcterms="http://purl.org/dc/terms/" xmlns:vCard="http://www.w3.org/2001/vcard-rdf/3.0#" xmlns:vCard4="http://www.w3.org/2006/vcard/ns#" xmlns:bqbiol="http://biomodels.net/biology-qualifiers/" xmlns:bqmodel="http://biomodels.net/model-qualifiers/">
            <rdf:Description rdf:about="#meta_M_cpd00658_c0">
              <bqbiol:is>
                <rdf:Bag>
                  <rdf:li rdf:resource="https://identifiers.org/seed.compound/cpd00658"/>
                  <rdf:li rdf:resource="https://identifiers.org/inchi/InChI=1S/C10H10O6/c1-5(9(12)13)16-7-4-2-3-6(8(7)11)10(14)15/h2-4,7-8,11H,1H2,(H,12,13)(H,14,15)/p-2/t7-,8-/m0/s1"/>
                  <rdf:li rdf:resource="https://identifiers.org/inchikey/NTGWPRCCOQCMGE-YUMQZZPRSA-L"/>
                  <rdf:li rdf:resource="https://identifiers.org/bigg.metabolite/ichor"/>
                  <rdf:li rdf:resource="https://identifiers.org/kegg.compound/C00885"/>
                  <rdf:li rdf:resource="https://identifiers.org/metanetx.chemical/MNXM799"/>
                  <rdf:li rdf:resource="https://identifiers.org/biocyc/META:ISOCHORISMATE"/>
                </rdf:Bag>
              </bqbiol:is>
            </rdf:Description>
          </rdf:RDF>
        </annotation>
      </species>
      <species metaid="meta_M_cpd00020_c0" sboTerm="SBO:0000247" id="M_cpd00020_c0" name="Pyruvate_c0" compartment="c0" hasOnlySubstanceUnits="false" boundaryCondition="false" constant="false" fbc:charge="-1" fbc:chemicalFormula="C3H3O3">
        <annotation>
          <rdf:RDF xmlns:rdf="http://www.w3.org/1999/02/22-rdf-syntax-ns#" xmlns:dcterms="http://purl.org/dc/terms/" xmlns:vCard="http://www.w3.org/2001/vcard-rdf/3.0#" xmlns:vCard4="http://www.w3.org/2006/vcard/ns#" xmlns:bqbiol="http://biomodels.net/biology-qualifiers/" xmlns:bqmodel="http://biomodels.net/model-qualifiers/">
            <rdf:Description rdf:about="#meta_M_cpd00020_c0">
              <bqbiol:is>
                <rdf:Bag>
                  <rdf:li rdf:resource="https://identifiers.org/seed.compound/cpd00020"/>
                  <rdf:li rdf:resource="https://identifiers.org/inchi/InChI=1S/C3H4O3/c1-2(4)3(5)6/h1H3,(H,5,6)/p-1"/>
                  <rdf:li rdf:resource="https://identifiers.org/inchikey/LCTONWCANYUPML-UHFFFAOYSA-M"/>
                  <rdf:li rdf:resource="https://identifiers.org/bigg.metabolite/pyr"/>
                  <rdf:li rdf:resource="https://identifiers.org/kegg.compound/C00022"/>
                  <rdf:li rdf:resource="https://identifiers.org/metanetx.chemical/MNXM23"/>
                  <rdf:li rdf:resource="https://identifiers.org/biocyc/META:PYRUVATE"/>
                </rdf:Bag>
              </bqbiol:is>
            </rdf:Description>
          </rdf:RDF>
        </annotation>
      </species>
      <species metaid="meta_M_cpd02566_c0" sboTerm="SBO:0000247" id="M_cpd02566_c0" name="2,3-Dihydroxy-2,3-dihydrobenzoate_c0" compartment="c0" hasOnlySubstanceUnits="false" boundaryCondition="false" constant="false" fbc:charge="-1" fbc:chemicalFormula="C7H7O4">
        <annotation>
          <rdf:RDF xmlns:rdf="http://www.w3.org/1999/02/22-rdf-syntax-ns#" xmlns:dcterms="http://purl.org/dc/terms/" xmlns:vCard="http://www.w3.org/2001/vcard-rdf/3.0#" xmlns:vCard4="http://www.w3.org/2006/vcard/ns#" xmlns:bqbiol="http://biomodels.net/biology-qualifiers/" xmlns:bqmodel="http://biomodels.net/model-qualifiers/">
            <rdf:Description rdf:about="#meta_M_cpd02566_c0">
              <bqbiol:is>
                <rdf:Bag>
                  <rdf:li rdf:resource="https://identifiers.org/seed.compound/cpd02566"/>
                  <rdf:li rdf:resource="https://identifiers.org/inchi/InChI=1S/C7H8O4/c8-5-3-1-2-4(6(5)9)7(10)11/h1-3,5-6,8-9H,(H,10,11)/p-1/t5-,6-/m0/s1"/>
                  <rdf:li rdf:resource="https://identifiers.org/inchikey/INCSWYKICIYAHB-WDSKDSINSA-M"/>
                  <rdf:li rdf:resource="https://identifiers.org/bigg.metabolite/23ddhb"/>
                  <rdf:li rdf:resource="https://identifiers.org/kegg.compound/C04171"/>
                  <rdf:li rdf:resource="https://identifiers.org/metanetx.chemical/MNXM114261"/>
                  <rdf:li rdf:resource="https://identifiers.org/biocyc/META:DIHYDRO-DIOH-BENZOATE"/>
                </rdf:Bag>
              </bqbiol:is>
            </rdf:Description>
          </rdf:RDF>
        </annotation>
      </species>
      <species metaid="meta_M_cpd11440_c0" sboTerm="SBO:0000247" id="M_cpd11440_c0" name="fa6_c0" compartment="c0" hasOnlySubstanceUnits="false" boundaryCondition="false" constant="false" fbc:charge="-1" fbc:chemicalFormula="C16H31O2">
        <annotation>
          <rdf:RDF xmlns:rdf="http://www.w3.org/1999/02/22-rdf-syntax-ns#" xmlns:dcterms="http://purl.org/dc/terms/" xmlns:vCard="http://www.w3.org/2001/vcard-rdf/3.0#" xmlns:vCard4="http://www.w3.org/2006/vcard/ns#" xmlns:bqbiol="http://biomodels.net/biology-qualifiers/" xmlns:bqmodel="http://biomodels.net/model-qualifiers/">
            <rdf:Description rdf:about="#meta_M_cpd11440_c0">
              <bqbiol:is>
                <rdf:Bag>
                  <rdf:li rdf:resource="https://identifiers.org/seed.compound/cpd11440"/>
                  <rdf:li rdf:resource="https://identifiers.org/bigg.metabolite/fa6"/>
                  <rdf:li rdf:resource="https://identifiers.org/metanetx.chemical/MNXM3273"/>
                </rdf:Bag>
              </bqbiol:is>
            </rdf:Description>
          </rdf:RDF>
        </annotation>
      </species>
      <species metaid="meta_M_cpd00018_c0" sboTerm="SBO:0000247" id="M_cpd00018_c0" name="AMP_c0" compartment="c0" hasOnlySubstanceUnits="false" boundaryCondition="false" constant="false" fbc:charge="-2" fbc:chemicalFormula="C10H12N5O7P">
        <annotation>
          <rdf:RDF xmlns:rdf="http://www.w3.org/1999/02/22-rdf-syntax-ns#" xmlns:dcterms="http://purl.org/dc/terms/" xmlns:vCard="http://www.w3.org/2001/vcard-rdf/3.0#" xmlns:vCard4="http://www.w3.org/2006/vcard/ns#" xmlns:bqbiol="http://biomodels.net/biology-qualifiers/" xmlns:bqmodel="http://biomodels.net/model-qualifiers/">
            <rdf:Description rdf:about="#meta_M_cpd00018_c0">
              <bqbiol:is>
                <rdf:Bag>
                  <rdf:li rdf:resource="https://identifiers.org/seed.compound/cpd00018"/>
                  <rdf:li rdf:resource="https://identifiers.org/inchi/InChI=1S/C10H14N5O7P/c11-8-5-9(13-2-12-8)15(3-14-5)10-7(17)6(16)4(22-10)1-21-23(18,19)20/h2-4,6-7,10,16-17H,1H2,(H2,11,12,13)(H2,18,19,20)/p-2/t4-,6-,7-,10-/m1/s1"/>
                  <rdf:li rdf:resource="https://identifiers.org/inchikey/UDMBCSSLTHHNCD-KQYNXXCUSA-L"/>
                  <rdf:li rdf:resource="https://identifiers.org/bigg.metabolite/amp"/>
                  <rdf:li rdf:resource="https://identifiers.org/kegg.compound/C00020"/>
                  <rdf:li rdf:resource="https://identifiers.org/metanetx.chemical/MNXM14"/>
                  <rdf:li rdf:resource="https://identifiers.org/biocyc/META:AMP"/>
                </rdf:Bag>
              </bqbiol:is>
            </rdf:Description>
          </rdf:RDF>
        </annotation>
      </species>
      <species metaid="meta_M_cpd11441_c0" sboTerm="SBO:0000247" id="M_cpd11441_c0" name="fa6coa_c0" compartment="c0" hasOnlySubstanceUnits="false" boundaryCondition="false" constant="false" fbc:charge="-3" fbc:chemicalFormula="C37H63N7O17P3S">
        <annotation>
          <rdf:RDF xmlns:rdf="http://www.w3.org/1999/02/22-rdf-syntax-ns#" xmlns:dcterms="http://purl.org/dc/terms/" xmlns:vCard="http://www.w3.org/2001/vcard-rdf/3.0#" xmlns:vCard4="http://www.w3.org/2006/vcard/ns#" xmlns:bqbiol="http://biomodels.net/biology-qualifiers/" xmlns:bqmodel="http://biomodels.net/model-qualifiers/">
            <rdf:Description rdf:about="#meta_M_cpd11441_c0">
              <bqbiol:is>
                <rdf:Bag>
                  <rdf:li rdf:resource="https://identifiers.org/seed.compound/cpd11441"/>
                  <rdf:li rdf:resource="https://identifiers.org/metanetx.chemical/MNXM5746"/>
                </rdf:Bag>
              </bqbiol:is>
            </rdf:Description>
          </rdf:RDF>
        </annotation>
      </species>
      <species metaid="meta_M_cpd00004_c0" sboTerm="SBO:0000247" id="M_cpd00004_c0" name="NADH_c0" compartment="c0" hasOnlySubstanceUnits="false" boundaryCondition="false" constant="false" fbc:charge="-2" fbc:chemicalFormula="C21H27N7O14P2">
        <annotation>
          <rdf:RDF xmlns:rdf="http://www.w3.org/1999/02/22-rdf-syntax-ns#" xmlns:dcterms="http://purl.org/dc/terms/" xmlns:vCard="http://www.w3.org/2001/vcard-rdf/3.0#" xmlns:vCard4="http://www.w3.org/2006/vcard/ns#" xmlns:bqbiol="http://biomodels.net/biology-qualifiers/" xmlns:bqmodel="http://biomodels.net/model-qualifiers/">
            <rdf:Description rdf:about="#meta_M_cpd00004_c0">
              <bqbiol:is>
                <rdf:Bag>
                  <rdf:li rdf:resource="https://identifiers.org/seed.compound/cpd00004"/>
                  <rdf:li rdf:resource="https://identifiers.org/inchi/InChI=1S/C21H29N7O14P2/c22-17-12-19(25-7-24-17)28(8-26-12)21-16(32)14(30)11(41-21)6-39-44(36,37)42-43(34,35)38-5-10-13(29)15(31)20(40-10)27-3-1-2-9(4-27)18(23)33/h1,3-4,7-8,10-11,13-16,20-21,29-32H,2,5-6H2,(H2,23,33)(H,34,35)(H,36,37)(H2,22,24,25)/p-2/t10-,11-,13-,14-,15-,16-,20-,21-/m1/s1"/>
                  <rdf:li rdf:resource="https://identifiers.org/inchikey/BOPGDPNILDQYTO-NNYOXOHSSA-L"/>
                  <rdf:li rdf:resource="https://identifiers.org/bigg.metabolite/nadh"/>
                  <rdf:li rdf:resource="https://identifiers.org/kegg.compound/C00004"/>
                  <rdf:li rdf:resource="https://identifiers.org/metanetx.chemical/MNXM10"/>
                  <rdf:li rdf:resource="https://identifiers.org/biocyc/META:NADH"/>
                </rdf:Bag>
              </bqbiol:is>
            </rdf:Description>
          </rdf:RDF>
        </annotation>
      </species>
      <species metaid="meta_M_cpd11527_c0" sboTerm="SBO:0000247" id="M_cpd11527_c0" name="7-methyl-trans-oct-2-enoyl-ACP_c0" compartment="c0" hasOnlySubstanceUnits="false" boundaryCondition="false" constant="false" fbc:charge="-1" fbc:chemicalFormula="C20H35N2O8PRS">
        <annotation>
          <rdf:RDF xmlns:rdf="http://www.w3.org/1999/02/22-rdf-syntax-ns#" xmlns:dcterms="http://purl.org/dc/terms/" xmlns:vCard="http://www.w3.org/2001/vcard-rdf/3.0#" xmlns:vCard4="http://www.w3.org/2006/vcard/ns#" xmlns:bqbiol="http://biomodels.net/biology-qualifiers/" xmlns:bqmodel="http://biomodels.net/model-qualifiers/">
            <rdf:Description rdf:about="#meta_M_cpd11527_c0">
              <bqbiol:is>
                <rdf:Bag>
                  <rdf:li rdf:resource="https://identifiers.org/seed.compound/cpd11527"/>
                  <rdf:li rdf:resource="https://identifiers.org/metanetx.chemical/MNXM8210"/>
                </rdf:Bag>
              </bqbiol:is>
            </rdf:Description>
          </rdf:RDF>
        </annotation>
      </species>
      <species metaid="meta_M_cpd00003_c0" sboTerm="SBO:0000247" id="M_cpd00003_c0" name="NAD_c0" compartment="c0" hasOnlySubstanceUnits="false" boundaryCondition="false" constant="false" fbc:charge="-1" fbc:chemicalFormula="C21H26N7O14P2">
        <annotation>
          <rdf:RDF xmlns:rdf="http://www.w3.org/1999/02/22-rdf-syntax-ns#" xmlns:dcterms="http://purl.org/dc/terms/" xmlns:vCard="http://www.w3.org/2001/vcard-rdf/3.0#" xmlns:vCard4="http://www.w3.org/2006/vcard/ns#" xmlns:bqbiol="http://biomodels.net/biology-qualifiers/" xmlns:bqmodel="http://biomodels.net/model-qualifiers/">
            <rdf:Description rdf:about="#meta_M_cpd00003_c0">
              <bqbiol:is>
                <rdf:Bag>
                  <rdf:li rdf:resource="https://identifiers.org/seed.compound/cpd00003"/>
                  <rdf:li rdf:resource="https://identifiers.org/inchi/InChI=1S/C21H27N7O14P2/c22-17-12-19(25-7-24-17)28(8-26-12)21-16(32)14(30)11(41-21)6-39-44(36,37)42-43(34,35)38-5-10-13(29)15(31)20(40-10)27-3-1-2-9(4-27)18(23)33/h1-4,7-8,10-11,13-16,20-21,29-32H,5-6H2,(H5-,22,23,24,25,33,34,35,36,37)/p-1/t10-,11-,13-,14-,15-,16-,20-,21-/m1/s1"/>
                  <rdf:li rdf:resource="https://identifiers.org/inchikey/BAWFJGJZGIEFAR-NNYOXOHSSA-M"/>
                  <rdf:li rdf:resource="https://identifiers.org/bigg.metabolite/nad"/>
                  <rdf:li rdf:resource="https://identifiers.org/kegg.compound/C00003"/>
                  <rdf:li rdf:resource="https://identifiers.org/metanetx.chemical/MNXM8"/>
                  <rdf:li rdf:resource="https://identifiers.org/biocyc/META:NAD"/>
                </rdf:Bag>
              </bqbiol:is>
            </rdf:Description>
          </rdf:RDF>
        </annotation>
      </species>
      <species metaid="meta_M_cpd11528_c0" sboTerm="SBO:0000247" id="M_cpd11528_c0" name="7-methyl-octanoyl-ACP_c0" compartment="c0" hasOnlySubstanceUnits="false" boundaryCondition="false" constant="false" fbc:charge="-1" fbc:chemicalFormula="C20H37N2O8PRS">
        <annotation>
          <rdf:RDF xmlns:rdf="http://www.w3.org/1999/02/22-rdf-syntax-ns#" xmlns:dcterms="http://purl.org/dc/terms/" xmlns:vCard="http://www.w3.org/2001/vcard-rdf/3.0#" xmlns:vCard4="http://www.w3.org/2006/vcard/ns#" xmlns:bqbiol="http://biomodels.net/biology-qualifiers/" xmlns:bqmodel="http://biomodels.net/model-qualifiers/">
            <rdf:Description rdf:about="#meta_M_cpd11528_c0">
              <bqbiol:is>
                <rdf:Bag>
                  <rdf:li rdf:resource="https://identifiers.org/seed.compound/cpd11528"/>
                  <rdf:li rdf:resource="https://identifiers.org/metanetx.chemical/MNXM8209"/>
                </rdf:Bag>
              </bqbiol:is>
            </rdf:Description>
          </rdf:RDF>
        </annotation>
      </species>
      <species metaid="meta_M_cpd00533_c0" sboTerm="SBO:0000247" id="M_cpd00533_c0" name="dCDP_c0" compartment="c0" hasOnlySubstanceUnits="false" boundaryCondition="false" constant="false" fbc:charge="-2" fbc:chemicalFormula="C9H13N3O10P2">
        <annotation>
          <rdf:RDF xmlns:rdf="http://www.w3.org/1999/02/22-rdf-syntax-ns#" xmlns:dcterms="http://purl.org/dc/terms/" xmlns:vCard="http://www.w3.org/2001/vcard-rdf/3.0#" xmlns:vCard4="http://www.w3.org/2006/vcard/ns#" xmlns:bqbiol="http://biomodels.net/biology-qualifiers/" xmlns:bqmodel="http://biomodels.net/model-qualifiers/">
            <rdf:Description rdf:about="#meta_M_cpd00533_c0">
              <bqbiol:is>
                <rdf:Bag>
                  <rdf:li rdf:resource="https://identifiers.org/seed.compound/cpd00533"/>
                  <rdf:li rdf:resource="https://identifiers.org/inchi/InChI=1S/C9H15N3O10P2/c10-7-1-2-12(9(14)11-7)8-3-5(13)6(21-8)4-20-24(18,19)22-23(15,16)17/h1-2,5-6,8,13H,3-4H2,(H,18,19)(H2,10,11,14)(H2,15,16,17)/p-2/t5-,6+,8+/m0/s1"/>
                  <rdf:li rdf:resource="https://identifiers.org/inchikey/FTDHDKPUHBLBTL-SHYZEUOFSA-L"/>
                  <rdf:li rdf:resource="https://identifiers.org/bigg.metabolite/dcdp"/>
                  <rdf:li rdf:resource="https://identifiers.org/kegg.compound/C00705"/>
                  <rdf:li rdf:resource="https://identifiers.org/metanetx.chemical/MNXM411"/>
                  <rdf:li rdf:resource="https://identifiers.org/biocyc/META:DCDP"/>
                </rdf:Bag>
              </bqbiol:is>
            </rdf:Description>
          </rdf:RDF>
        </annotation>
      </species>
      <species metaid="meta_M_cpd00356_c0" sboTerm="SBO:0000247" id="M_cpd00356_c0" name="dCTP_c0" compartment="c0" hasOnlySubstanceUnits="false" boundaryCondition="false" constant="false" fbc:charge="-3" fbc:chemicalFormula="C9H13N3O13P3">
        <annotation>
          <rdf:RDF xmlns:rdf="http://www.w3.org/1999/02/22-rdf-syntax-ns#" xmlns:dcterms="http://purl.org/dc/terms/" xmlns:vCard="http://www.w3.org/2001/vcard-rdf/3.0#" xmlns:vCard4="http://www.w3.org/2006/vcard/ns#" xmlns:bqbiol="http://biomodels.net/biology-qualifiers/" xmlns:bqmodel="http://biomodels.net/model-qualifiers/">
            <rdf:Description rdf:about="#meta_M_cpd00356_c0">
              <bqbiol:is>
                <rdf:Bag>
                  <rdf:li rdf:resource="https://identifiers.org/seed.compound/cpd00356"/>
                  <rdf:li rdf:resource="https://identifiers.org/inchi/InChI=1S/C9H16N3O13P3/c10-7-1-2-12(9(14)11-7)8-3-5(13)6(23-8)4-22-27(18,19)25-28(20,21)24-26(15,16)17/h1-2,5-6,8,13H,3-4H2,(H,18,19)(H,20,21)(H2,10,11,14)(H2,15,16,17)/p-3/t5-,6+,8+/m0/s1"/>
                  <rdf:li rdf:resource="https://identifiers.org/inchikey/RGWHQCVHVJXOKC-SHYZEUOFSA-K"/>
                  <rdf:li rdf:resource="https://identifiers.org/bigg.metabolite/dctp"/>
                  <rdf:li rdf:resource="https://identifiers.org/kegg.compound/C00458"/>
                  <rdf:li rdf:resource="https://identifiers.org/metanetx.chemical/MNXM360"/>
                  <rdf:li rdf:resource="https://identifiers.org/biocyc/META:DCTP"/>
                </rdf:Bag>
              </bqbiol:is>
            </rdf:Description>
          </rdf:RDF>
        </annotation>
      </species>
      <species metaid="meta_M_cpd00032_c0" sboTerm="SBO:0000247" id="M_cpd00032_c0" name="Oxaloacetate_c0" compartment="c0" hasOnlySubstanceUnits="false" boundaryCondition="false" constant="false" fbc:charge="-2" fbc:chemicalFormula="C4H2O5">
        <annotation>
          <rdf:RDF xmlns:rdf="http://www.w3.org/1999/02/22-rdf-syntax-ns#" xmlns:dcterms="http://purl.org/dc/terms/" xmlns:vCard="http://www.w3.org/2001/vcard-rdf/3.0#" xmlns:vCard4="http://www.w3.org/2006/vcard/ns#" xmlns:bqbiol="http://biomodels.net/biology-qualifiers/" xmlns:bqmodel="http://biomodels.net/model-qualifiers/">
            <rdf:Description rdf:about="#meta_M_cpd00032_c0">
              <bqbiol:is>
                <rdf:Bag>
                  <rdf:li rdf:resource="https://identifiers.org/seed.compound/cpd00032"/>
                  <rdf:li rdf:resource="https://identifiers.org/inchi/InChI=1S/C4H4O5/c5-2(4(8)9)1-3(6)7/h1H2,(H,6,7)(H,8,9)/p-2"/>
                  <rdf:li rdf:resource="https://identifiers.org/inchikey/KHPXUQMNIQBQEV-UHFFFAOYSA-L"/>
                  <rdf:li rdf:resource="https://identifiers.org/bigg.metabolite/oaa"/>
                  <rdf:li rdf:resource="https://identifiers.org/kegg.compound/C00036"/>
                  <rdf:li rdf:resource="https://identifiers.org/metanetx.chemical/MNXM46"/>
                  <rdf:li rdf:resource="https://identifiers.org/biocyc/META:OXALACETIC_ACID"/>
                </rdf:Bag>
              </bqbiol:is>
            </rdf:Description>
          </rdf:RDF>
        </annotation>
      </species>
      <species metaid="meta_M_cpd00011_c0" sboTerm="SBO:0000247" id="M_cpd00011_c0" name="CO2_c0" compartment="c0" hasOnlySubstanceUnits="false" boundaryCondition="false" constant="false" fbc:charge="0" fbc:chemicalFormula="CO2">
        <annotation>
          <rdf:RDF xmlns:rdf="http://www.w3.org/1999/02/22-rdf-syntax-ns#" xmlns:dcterms="http://purl.org/dc/terms/" xmlns:vCard="http://www.w3.org/2001/vcard-rdf/3.0#" xmlns:vCard4="http://www.w3.org/2006/vcard/ns#" xmlns:bqbiol="http://biomodels.net/biology-qualifiers/" xmlns:bqmodel="http://biomodels.net/model-qualifiers/">
            <rdf:Description rdf:about="#meta_M_cpd00011_c0">
              <bqbiol:is>
                <rdf:Bag>
                  <rdf:li rdf:resource="https://identifiers.org/seed.compound/cpd00011"/>
                  <rdf:li rdf:resource="https://identifiers.org/inchi/InChI=1S/CO2/c2-1-3"/>
                  <rdf:li rdf:resource="https://identifiers.org/inchikey/CURLTUGMZLYLDI-UHFFFAOYSA-N"/>
                  <rdf:li rdf:resource="https://identifiers.org/bigg.metabolite/co2"/>
                  <rdf:li rdf:resource="https://identifiers.org/kegg.compound/C00011"/>
                  <rdf:li rdf:resource="https://identifiers.org/metanetx.chemical/MNXM13"/>
                  <rdf:li rdf:resource="https://identifiers.org/biocyc/META:CARBON-DIOXIDE"/>
                </rdf:Bag>
              </bqbiol:is>
            </rdf:Description>
          </rdf:RDF>
        </annotation>
      </species>
      <species metaid="meta_M_cpd00061_c0" sboTerm="SBO:0000247" id="M_cpd00061_c0" name="Phosphoenolpyruvate_c0" compartment="c0" hasOnlySubstanceUnits="false" boundaryCondition="false" constant="false" fbc:charge="-3" fbc:chemicalFormula="C3H2O6P">
        <annotation>
          <rdf:RDF xmlns:rdf="http://www.w3.org/1999/02/22-rdf-syntax-ns#" xmlns:dcterms="http://purl.org/dc/terms/" xmlns:vCard="http://www.w3.org/2001/vcard-rdf/3.0#" xmlns:vCard4="http://www.w3.org/2006/vcard/ns#" xmlns:bqbiol="http://biomodels.net/biology-qualifiers/" xmlns:bqmodel="http://biomodels.net/model-qualifiers/">
            <rdf:Description rdf:about="#meta_M_cpd00061_c0">
              <bqbiol:is>
                <rdf:Bag>
                  <rdf:li rdf:resource="https://identifiers.org/seed.compound/cpd00061"/>
                  <rdf:li rdf:resource="https://identifiers.org/inchi/InChI=1S/C3H5O6P/c1-2(3(4)5)9-10(6,7)8/h1H2,(H,4,5)(H2,6,7,8)/p-3"/>
                  <rdf:li rdf:resource="https://identifiers.org/inchikey/DTBNBXWJWCWCIK-UHFFFAOYSA-K"/>
                  <rdf:li rdf:resource="https://identifiers.org/bigg.metabolite/pep"/>
                  <rdf:li rdf:resource="https://identifiers.org/kegg.compound/C00074"/>
                  <rdf:li rdf:resource="https://identifiers.org/metanetx.chemical/MNXM73"/>
                  <rdf:li rdf:resource="https://identifiers.org/biocyc/META:PHOSPHO-ENOL-PYRUVATE"/>
                </rdf:Bag>
              </bqbiol:is>
            </rdf:Description>
          </rdf:RDF>
        </annotation>
      </species>
      <species metaid="meta_M_cpd03049_c0" sboTerm="SBO:0000247" id="M_cpd03049_c0" name="2-Hydroxyethyl-ThPP_c0" compartment="c0" hasOnlySubstanceUnits="false" boundaryCondition="false" constant="false" fbc:charge="-1" fbc:chemicalFormula="C14H21N4O8P2S">
        <annotation>
          <rdf:RDF xmlns:rdf="http://www.w3.org/1999/02/22-rdf-syntax-ns#" xmlns:dcterms="http://purl.org/dc/terms/" xmlns:vCard="http://www.w3.org/2001/vcard-rdf/3.0#" xmlns:vCard4="http://www.w3.org/2006/vcard/ns#" xmlns:bqbiol="http://biomodels.net/biology-qualifiers/" xmlns:bqmodel="http://biomodels.net/model-qualifiers/">
            <rdf:Description rdf:about="#meta_M_cpd03049_c0">
              <bqbiol:is>
                <rdf:Bag>
                  <rdf:li rdf:resource="https://identifiers.org/seed.compound/cpd03049"/>
                  <rdf:li rdf:resource="https://identifiers.org/inchi/InChI=1S/C14H22N4O8P2S/c1-8-12(4-5-25-28(23,24)26-27(20,21)22)29-14(9(2)19)18(8)7-11-6-16-10(3)17-13(11)15/h6,9,19H,4-5,7H2,1-3H3,(H4-,15,16,17,20,21,22,23,24)/p-1"/>
                  <rdf:li rdf:resource="https://identifiers.org/inchikey/RRUVJGASJONMDY-UHFFFAOYSA-M"/>
                  <rdf:li rdf:resource="https://identifiers.org/bigg.metabolite/2ahethmpp"/>
                  <rdf:li rdf:resource="https://identifiers.org/kegg.compound/C05125"/>
                  <rdf:li rdf:resource="https://identifiers.org/metanetx.chemical/MNXM1705"/>
                  <rdf:li rdf:resource="https://identifiers.org/biocyc/META:2-ALPHA-HYDROXYETHYL-THPP"/>
                </rdf:Bag>
              </bqbiol:is>
            </rdf:Description>
          </rdf:RDF>
        </annotation>
      </species>
      <species metaid="meta_M_cpd00836_c0" sboTerm="SBO:0000247" id="M_cpd00836_c0" name="S-Acetyldihydrolipoamide_c0" compartment="c0" hasOnlySubstanceUnits="false" boundaryCondition="false" constant="false" fbc:charge="0" fbc:chemicalFormula="C10H19NO2S2">
        <annotation>
          <rdf:RDF xmlns:rdf="http://www.w3.org/1999/02/22-rdf-syntax-ns#" xmlns:dcterms="http://purl.org/dc/terms/" xmlns:vCard="http://www.w3.org/2001/vcard-rdf/3.0#" xmlns:vCard4="http://www.w3.org/2006/vcard/ns#" xmlns:bqbiol="http://biomodels.net/biology-qualifiers/" xmlns:bqmodel="http://biomodels.net/model-qualifiers/">
            <rdf:Description rdf:about="#meta_M_cpd00836_c0">
              <bqbiol:is>
                <rdf:Bag>
                  <rdf:li rdf:resource="https://identifiers.org/seed.compound/cpd00836"/>
                  <rdf:li rdf:resource="https://identifiers.org/inchi/InChI=1S/C10H19NO2S2/c1-8(12)15-9(6-7-14)4-2-3-5-10(11)13/h9,14H,2-7H2,1H3,(H2,11,13)"/>
                  <rdf:li rdf:resource="https://identifiers.org/inchikey/ARGXEXVCHMNAQU-UHFFFAOYSA-N"/>
                  <rdf:li rdf:resource="https://identifiers.org/bigg.metabolite/adhlam"/>
                  <rdf:li rdf:resource="https://identifiers.org/kegg.compound/C01136"/>
                  <rdf:li rdf:resource="https://identifiers.org/metanetx.chemical/MNXM4815"/>
                  <rdf:li rdf:resource="https://identifiers.org/biocyc/META:S-ACETYLDIHYDROLIPOAMIDE"/>
                </rdf:Bag>
              </bqbiol:is>
            </rdf:Description>
          </rdf:RDF>
        </annotation>
      </species>
      <species metaid="meta_M_cpd15750_c0" sboTerm="SBO:0000247" id="M_cpd15750_c0" name="Anteisoheptadecanoyllipoteichoic acid (n=24), linked, unsubstituted_c0" compartment="c0" hasOnlySubstanceUnits="false" boundaryCondition="false" constant="false" fbc:charge="-24" fbc:chemicalFormula="C121H236O135P24">
        <annotation>
          <rdf:RDF xmlns:rdf="http://www.w3.org/1999/02/22-rdf-syntax-ns#" xmlns:dcterms="http://purl.org/dc/terms/" xmlns:vCard="http://www.w3.org/2001/vcard-rdf/3.0#" xmlns:vCard4="http://www.w3.org/2006/vcard/ns#" xmlns:bqbiol="http://biomodels.net/biology-qualifiers/" xmlns:bqmodel="http://biomodels.net/model-qualifiers/">
            <rdf:Description rdf:about="#meta_M_cpd15750_c0">
              <bqbiol:is>
                <rdf:Bag>
                  <rdf:li rdf:resource="https://identifiers.org/seed.compound/cpd15750"/>
                  <rdf:li rdf:resource="https://identifiers.org/metanetx.chemical/MNXM5622"/>
                </rdf:Bag>
              </bqbiol:is>
            </rdf:Description>
          </rdf:RDF>
        </annotation>
      </species>
      <species metaid="meta_M_cpd15768_c0" sboTerm="SBO:0000247" id="M_cpd15768_c0" name="Anteisoheptadecanoyllipoteichoic acid (n=24), linked, N-acetyl-D-glucosamine_c0" compartment="c0" hasOnlySubstanceUnits="false" boundaryCondition="false" constant="false" fbc:charge="-24" fbc:chemicalFormula="C313H548N24O255P24">
        <annotation>
          <rdf:RDF xmlns:rdf="http://www.w3.org/1999/02/22-rdf-syntax-ns#" xmlns:dcterms="http://purl.org/dc/terms/" xmlns:vCard="http://www.w3.org/2001/vcard-rdf/3.0#" xmlns:vCard4="http://www.w3.org/2006/vcard/ns#" xmlns:bqbiol="http://biomodels.net/biology-qualifiers/" xmlns:bqmodel="http://biomodels.net/model-qualifiers/">
            <rdf:Description rdf:about="#meta_M_cpd15768_c0">
              <bqbiol:is>
                <rdf:Bag>
                  <rdf:li rdf:resource="https://identifiers.org/seed.compound/cpd15768"/>
                  <rdf:li rdf:resource="https://identifiers.org/metanetx.chemical/MNXM8308"/>
                </rdf:Bag>
              </bqbiol:is>
            </rdf:Description>
          </rdf:RDF>
        </annotation>
      </species>
      <species metaid="meta_M_cpd00006_c0" sboTerm="SBO:0000247" id="M_cpd00006_c0" name="NADP_c0" compartment="c0" hasOnlySubstanceUnits="false" boundaryCondition="false" constant="false" fbc:charge="-3" fbc:chemicalFormula="C21H25N7O17P3">
        <annotation>
          <rdf:RDF xmlns:rdf="http://www.w3.org/1999/02/22-rdf-syntax-ns#" xmlns:dcterms="http://purl.org/dc/terms/" xmlns:vCard="http://www.w3.org/2001/vcard-rdf/3.0#" xmlns:vCard4="http://www.w3.org/2006/vcard/ns#" xmlns:bqbiol="http://biomodels.net/biology-qualifiers/" xmlns:bqmodel="http://biomodels.net/model-qualifiers/">
            <rdf:Description rdf:about="#meta_M_cpd00006_c0">
              <bqbiol:is>
                <rdf:Bag>
                  <rdf:li rdf:resource="https://identifiers.org/seed.compound/cpd00006"/>
                  <rdf:li rdf:resource="https://identifiers.org/inchi/InChI=1S/C21H28N7O17P3/c22-17-12-19(25-7-24-17)28(8-26-12)21-16(44-46(33,34)35)14(30)11(43-21)6-41-48(38,39)45-47(36,37)40-5-10-13(29)15(31)20(42-10)27-3-1-2-9(4-27)18(23)32/h1-4,7-8,10-11,13-16,20-21,29-31H,5-6H2,(H7-,22,23,24,25,32,33,34,35,36,37,38,39)/p-3/t10-,11-,13-,14-,15-,16-,20-,21-/m1/s1"/>
                  <rdf:li rdf:resource="https://identifiers.org/inchikey/XJLXINKUBYWONI-NNYOXOHSSA-K"/>
                  <rdf:li rdf:resource="https://identifiers.org/bigg.metabolite/nadp"/>
                  <rdf:li rdf:resource="https://identifiers.org/kegg.compound/C00006"/>
                  <rdf:li rdf:resource="https://identifiers.org/metanetx.chemical/MNXM5"/>
                  <rdf:li rdf:resource="https://identifiers.org/biocyc/META:NADP"/>
                </rdf:Bag>
              </bqbiol:is>
            </rdf:Description>
          </rdf:RDF>
        </annotation>
      </species>
      <species metaid="meta_M_cpd00842_c0" sboTerm="SBO:0000247" id="M_cpd00842_c0" name="(S)-3-Hydroxybutyryl-CoA_c0" compartment="c0" hasOnlySubstanceUnits="false" boundaryCondition="false" constant="false" fbc:charge="-4" fbc:chemicalFormula="C25H38N7O18P3S">
        <annotation>
          <rdf:RDF xmlns:rdf="http://www.w3.org/1999/02/22-rdf-syntax-ns#" xmlns:dcterms="http://purl.org/dc/terms/" xmlns:vCard="http://www.w3.org/2001/vcard-rdf/3.0#" xmlns:vCard4="http://www.w3.org/2006/vcard/ns#" xmlns:bqbiol="http://biomodels.net/biology-qualifiers/" xmlns:bqmodel="http://biomodels.net/model-qualifiers/">
            <rdf:Description rdf:about="#meta_M_cpd00842_c0">
              <bqbiol:is>
                <rdf:Bag>
                  <rdf:li rdf:resource="https://identifiers.org/seed.compound/cpd00842"/>
                  <rdf:li rdf:resource="https://identifiers.org/inchi/InChI=1S/C25H42N7O18P3S/c1-13(33)8-16(35)54-7-6-27-15(34)4-5-28-23(38)20(37)25(2,3)10-47-53(44,45)50-52(42,43)46-9-14-19(49-51(39,40)41)18(36)24(48-14)32-12-31-17-21(26)29-11-30-22(17)32/h11-14,18-20,24,33,36-37H,4-10H2,1-3H3,(H,27,34)(H,28,38)(H,42,43)(H,44,45)(H2,26,29,30)(H2,39,40,41)/p-4/t13-,14+,18+,19+,20-,24+/m0/s1"/>
                  <rdf:li rdf:resource="https://identifiers.org/inchikey/QHHKKMYHDBRONY-VKBDFPRVSA-J"/>
                  <rdf:li rdf:resource="https://identifiers.org/bigg.metabolite/3hbcoa"/>
                  <rdf:li rdf:resource="https://identifiers.org/kegg.compound/C01144"/>
                  <rdf:li rdf:resource="https://identifiers.org/metanetx.chemical/MNXM446"/>
                  <rdf:li rdf:resource="https://identifiers.org/biocyc/META:S-3-HYDROXYBUTANOYL-COA"/>
                </rdf:Bag>
              </bqbiol:is>
            </rdf:Description>
          </rdf:RDF>
        </annotation>
      </species>
      <species metaid="meta_M_cpd00005_c0" sboTerm="SBO:0000247" id="M_cpd00005_c0" name="NADPH_c0" compartment="c0" hasOnlySubstanceUnits="false" boundaryCondition="false" constant="false" fbc:charge="-4" fbc:chemicalFormula="C21H26N7O17P3">
        <annotation>
          <rdf:RDF xmlns:rdf="http://www.w3.org/1999/02/22-rdf-syntax-ns#" xmlns:dcterms="http://purl.org/dc/terms/" xmlns:vCard="http://www.w3.org/2001/vcard-rdf/3.0#" xmlns:vCard4="http://www.w3.org/2006/vcard/ns#" xmlns:bqbiol="http://biomodels.net/biology-qualifiers/" xmlns:bqmodel="http://biomodels.net/model-qualifiers/">
            <rdf:Description rdf:about="#meta_M_cpd00005_c0">
              <bqbiol:is>
                <rdf:Bag>
                  <rdf:li rdf:resource="https://identifiers.org/seed.compound/cpd00005"/>
                  <rdf:li rdf:resource="https://identifiers.org/inchi/InChI=1S/C21H30N7O17P3/c22-17-12-19(25-7-24-17)28(8-26-12)21-16(44-46(33,34)35)14(30)11(43-21)6-41-48(38,39)45-47(36,37)40-5-10-13(29)15(31)20(42-10)27-3-1-2-9(4-27)18(23)32/h1,3-4,7-8,10-11,13-16,20-21,29-31H,2,5-6H2,(H2,23,32)(H,36,37)(H,38,39)(H2,22,24,25)(H2,33,34,35)/p-4/t10-,11-,13-,14-,15-,16-,20-,21-/m1/s1"/>
                  <rdf:li rdf:resource="https://identifiers.org/inchikey/ACFIXJIJDZMPPO-NNYOXOHSSA-J"/>
                  <rdf:li rdf:resource="https://identifiers.org/bigg.metabolite/nadph"/>
                  <rdf:li rdf:resource="https://identifiers.org/kegg.compound/C00005"/>
                  <rdf:li rdf:resource="https://identifiers.org/metanetx.chemical/MNXM6"/>
                  <rdf:li rdf:resource="https://identifiers.org/biocyc/META:NADPH"/>
                </rdf:Bag>
              </bqbiol:is>
            </rdf:Description>
          </rdf:RDF>
        </annotation>
      </species>
      <species metaid="meta_M_cpd00279_c0" sboTerm="SBO:0000247" id="M_cpd00279_c0" name="Acetoacetyl-CoA_c0" compartment="c0" hasOnlySubstanceUnits="false" boundaryCondition="false" constant="false" fbc:charge="-4" fbc:chemicalFormula="C25H36N7O18P3S">
        <annotation>
          <rdf:RDF xmlns:rdf="http://www.w3.org/1999/02/22-rdf-syntax-ns#" xmlns:dcterms="http://purl.org/dc/terms/" xmlns:vCard="http://www.w3.org/2001/vcard-rdf/3.0#" xmlns:vCard4="http://www.w3.org/2006/vcard/ns#" xmlns:bqbiol="http://biomodels.net/biology-qualifiers/" xmlns:bqmodel="http://biomodels.net/model-qualifiers/">
            <rdf:Description rdf:about="#meta_M_cpd00279_c0">
              <bqbiol:is>
                <rdf:Bag>
                  <rdf:li rdf:resource="https://identifiers.org/seed.compound/cpd00279"/>
                  <rdf:li rdf:resource="https://identifiers.org/inchi/InChI=1S/C25H40N7O18P3S/c1-13(33)8-16(35)54-7-6-27-15(34)4-5-28-23(38)20(37)25(2,3)10-47-53(44,45)50-52(42,43)46-9-14-19(49-51(39,40)41)18(36)24(48-14)32-12-31-17-21(26)29-11-30-22(17)32/h11-12,14,18-20,24,36-37H,4-10H2,1-3H3,(H,27,34)(H,28,38)(H,42,43)(H,44,45)(H2,26,29,30)(H2,39,40,41)/p-4/t14-,18-,19-,20+,24-/m1/s1"/>
                  <rdf:li rdf:resource="https://identifiers.org/inchikey/OJFDKHTZOUZBOS-CITAKDKDSA-J"/>
                  <rdf:li rdf:resource="https://identifiers.org/bigg.metabolite/aacoa"/>
                  <rdf:li rdf:resource="https://identifiers.org/kegg.compound/C00332"/>
                  <rdf:li rdf:resource="https://identifiers.org/metanetx.chemical/MNXM133"/>
                  <rdf:li rdf:resource="https://identifiers.org/biocyc/META:ACETOACETYL-COA"/>
                </rdf:Bag>
              </bqbiol:is>
            </rdf:Description>
          </rdf:RDF>
        </annotation>
      </species>
      <species metaid="meta_M_cpd00137_c0" sboTerm="SBO:0000247" id="M_cpd00137_c0" name="Citrate_c0" compartment="c0" hasOnlySubstanceUnits="false" boundaryCondition="false" constant="false" fbc:charge="-3" fbc:chemicalFormula="C6H5O7">
        <annotation>
          <rdf:RDF xmlns:rdf="http://www.w3.org/1999/02/22-rdf-syntax-ns#" xmlns:dcterms="http://purl.org/dc/terms/" xmlns:vCard="http://www.w3.org/2001/vcard-rdf/3.0#" xmlns:vCard4="http://www.w3.org/2006/vcard/ns#" xmlns:bqbiol="http://biomodels.net/biology-qualifiers/" xmlns:bqmodel="http://biomodels.net/model-qualifiers/">
            <rdf:Description rdf:about="#meta_M_cpd00137_c0">
              <bqbiol:is>
                <rdf:Bag>
                  <rdf:li rdf:resource="https://identifiers.org/seed.compound/cpd00137"/>
                  <rdf:li rdf:resource="https://identifiers.org/inchi/InChI=1S/C6H8O7/c7-3(8)1-6(13,5(11)12)2-4(9)10/h13H,1-2H2,(H,7,8)(H,9,10)(H,11,12)/p-3"/>
                  <rdf:li rdf:resource="https://identifiers.org/inchikey/KRKNYBCHXYNGOX-UHFFFAOYSA-K"/>
                  <rdf:li rdf:resource="https://identifiers.org/bigg.metabolite/cit"/>
                  <rdf:li rdf:resource="https://identifiers.org/kegg.compound/C00158"/>
                  <rdf:li rdf:resource="https://identifiers.org/metanetx.chemical/MNXM131"/>
                  <rdf:li rdf:resource="https://identifiers.org/biocyc/META:CIT"/>
                </rdf:Bag>
              </bqbiol:is>
            </rdf:Description>
          </rdf:RDF>
        </annotation>
      </species>
      <species metaid="meta_M_cpd00260_c0" sboTerm="SBO:0000247" id="M_cpd00260_c0" name="Isocitrate_c0" compartment="c0" hasOnlySubstanceUnits="false" boundaryCondition="false" constant="false" fbc:charge="-3" fbc:chemicalFormula="C6H5O7">
        <annotation>
          <rdf:RDF xmlns:rdf="http://www.w3.org/1999/02/22-rdf-syntax-ns#" xmlns:dcterms="http://purl.org/dc/terms/" xmlns:vCard="http://www.w3.org/2001/vcard-rdf/3.0#" xmlns:vCard4="http://www.w3.org/2006/vcard/ns#" xmlns:bqbiol="http://biomodels.net/biology-qualifiers/" xmlns:bqmodel="http://biomodels.net/model-qualifiers/">
            <rdf:Description rdf:about="#meta_M_cpd00260_c0">
              <bqbiol:is>
                <rdf:Bag>
                  <rdf:li rdf:resource="https://identifiers.org/seed.compound/cpd00260"/>
                  <rdf:li rdf:resource="https://identifiers.org/inchi/InChI=1S/C6H8O7/c7-3(8)1-2(5(10)11)4(9)6(12)13/h2,4,9H,1H2,(H,7,8)(H,10,11)(H,12,13)/p-3"/>
                  <rdf:li rdf:resource="https://identifiers.org/inchikey/ODBLHEXUDAPZAU-UHFFFAOYSA-K"/>
                  <rdf:li rdf:resource="https://identifiers.org/bigg.metabolite/icit"/>
                  <rdf:li rdf:resource="https://identifiers.org/kegg.compound/C00311"/>
                  <rdf:li rdf:resource="https://identifiers.org/metanetx.chemical/MNXM89661"/>
                </rdf:Bag>
              </bqbiol:is>
            </rdf:Description>
          </rdf:RDF>
        </annotation>
      </species>
      <species metaid="meta_M_cpd00521_c0" sboTerm="SBO:0000247" id="M_cpd00521_c0" name="dTDP-4-oxo-6-deoxy-D-glucose_c0" compartment="c0" hasOnlySubstanceUnits="false" boundaryCondition="false" constant="false" fbc:charge="-2" fbc:chemicalFormula="C16H22N2O15P2">
        <annotation>
          <rdf:RDF xmlns:rdf="http://www.w3.org/1999/02/22-rdf-syntax-ns#" xmlns:dcterms="http://purl.org/dc/terms/" xmlns:vCard="http://www.w3.org/2001/vcard-rdf/3.0#" xmlns:vCard4="http://www.w3.org/2006/vcard/ns#" xmlns:bqbiol="http://biomodels.net/biology-qualifiers/" xmlns:bqmodel="http://biomodels.net/model-qualifiers/">
            <rdf:Description rdf:about="#meta_M_cpd00521_c0">
              <bqbiol:is>
                <rdf:Bag>
                  <rdf:li rdf:resource="https://identifiers.org/seed.compound/cpd00521"/>
                  <rdf:li rdf:resource="https://identifiers.org/inchi/InChI=1S/C16H24N2O15P2/c1-6-4-18(16(24)17-14(6)23)10-3-8(19)9(31-10)5-29-34(25,26)33-35(27,28)32-15-13(22)12(21)11(20)7(2)30-15/h4,7-10,12-13,15,19,21-22H,3,5H2,1-2H3,(H,25,26)(H,27,28)(H,17,23,24)/p-2/t7-,8+,9-,10-,12+,13-,15-/m1/s1"/>
                  <rdf:li rdf:resource="https://identifiers.org/inchikey/PSXWNITXWWECNY-UCBTUHGZSA-L"/>
                  <rdf:li rdf:resource="https://identifiers.org/bigg.metabolite/dtdp4d6dg"/>
                  <rdf:li rdf:resource="https://identifiers.org/kegg.compound/C11907"/>
                  <rdf:li rdf:resource="https://identifiers.org/metanetx.chemical/MNXM451"/>
                  <rdf:li rdf:resource="https://identifiers.org/biocyc/META:DTDP-DEOH-DEOXY-GLUCOSE"/>
                </rdf:Bag>
              </bqbiol:is>
            </rdf:Description>
          </rdf:RDF>
        </annotation>
      </species>
      <species metaid="meta_M_cpd00522_c0" sboTerm="SBO:0000247" id="M_cpd00522_c0" name="dTDP-4-oxo-L-rhamnose_c0" compartment="c0" hasOnlySubstanceUnits="false" boundaryCondition="false" constant="false" fbc:charge="-2" fbc:chemicalFormula="C16H22N2O15P2">
        <annotation>
          <rdf:RDF xmlns:rdf="http://www.w3.org/1999/02/22-rdf-syntax-ns#" xmlns:dcterms="http://purl.org/dc/terms/" xmlns:vCard="http://www.w3.org/2001/vcard-rdf/3.0#" xmlns:vCard4="http://www.w3.org/2006/vcard/ns#" xmlns:bqbiol="http://biomodels.net/biology-qualifiers/" xmlns:bqmodel="http://biomodels.net/model-qualifiers/">
            <rdf:Description rdf:about="#meta_M_cpd00522_c0">
              <bqbiol:is>
                <rdf:Bag>
                  <rdf:li rdf:resource="https://identifiers.org/seed.compound/cpd00522"/>
                  <rdf:li rdf:resource="https://identifiers.org/inchi/InChI=1S/C16H24N2O15P2/c1-6-4-18(16(24)17-14(6)23)10-3-8(19)9(31-10)5-29-34(25,26)33-35(27,28)32-15-13(22)12(21)11(20)7(2)30-15/h4,7-10,12-13,15,19,21-22H,3,5H2,1-2H3,(H,25,26)(H,27,28)(H,17,23,24)/p-2/t7-,8-,9+,10+,12+,13+,15+/m0/s1"/>
                  <rdf:li rdf:resource="https://identifiers.org/inchikey/PSXWNITXWWECNY-LPVGZGSHSA-L"/>
                  <rdf:li rdf:resource="https://identifiers.org/bigg.metabolite/dtdp4d6dm"/>
                  <rdf:li rdf:resource="https://identifiers.org/kegg.compound/C00688"/>
                  <rdf:li rdf:resource="https://identifiers.org/metanetx.chemical/MNXM2371"/>
                  <rdf:li rdf:resource="https://identifiers.org/biocyc/META:CPD-13980"/>
                </rdf:Bag>
              </bqbiol:is>
            </rdf:Description>
          </rdf:RDF>
        </annotation>
      </species>
      <species metaid="meta_M_cpd03113_c0" sboTerm="SBO:0000247" id="M_cpd03113_c0" name="(S)-3-Hydroxyhexadecanoyl-CoA_c0" compartment="c0" hasOnlySubstanceUnits="false" boundaryCondition="false" constant="false" fbc:charge="-4" fbc:chemicalFormula="C37H62N7O18P3S">
        <annotation>
          <rdf:RDF xmlns:rdf="http://www.w3.org/1999/02/22-rdf-syntax-ns#" xmlns:dcterms="http://purl.org/dc/terms/" xmlns:vCard="http://www.w3.org/2001/vcard-rdf/3.0#" xmlns:vCard4="http://www.w3.org/2006/vcard/ns#" xmlns:bqbiol="http://biomodels.net/biology-qualifiers/" xmlns:bqmodel="http://biomodels.net/model-qualifiers/">
            <rdf:Description rdf:about="#meta_M_cpd03113_c0">
              <bqbiol:is>
                <rdf:Bag>
                  <rdf:li rdf:resource="https://identifiers.org/seed.compound/cpd03113"/>
                  <rdf:li rdf:resource="https://identifiers.org/inchi/InChI=1S/C37H66N7O18P3S/c1-4-5-6-7-8-9-10-11-12-13-14-15-25(45)20-28(47)66-19-18-39-27(46)16-17-40-35(50)32(49)37(2,3)22-59-65(56,57)62-64(54,55)58-21-26-31(61-63(51,52)53)30(48)36(60-26)44-24-43-29-33(38)41-23-42-34(29)44/h23-26,30-32,36,45,48-49H,4-22H2,1-3H3,(H,39,46)(H,40,50)(H,54,55)(H,56,57)(H2,38,41,42)(H2,51,52,53)/p-4/t25-,26+,30+,31+,32?,36+/m0/s1"/>
                  <rdf:li rdf:resource="https://identifiers.org/inchikey/DEHLMTDDPWDRDR-QQOJFMBSSA-J"/>
                  <rdf:li rdf:resource="https://identifiers.org/bigg.metabolite/3hhdcoa"/>
                  <rdf:li rdf:resource="https://identifiers.org/kegg.compound/C05258"/>
                  <rdf:li rdf:resource="https://identifiers.org/metanetx.chemical/MNXM825"/>
                  <rdf:li rdf:resource="https://identifiers.org/biocyc/META:CPD0-2232"/>
                </rdf:Bag>
              </bqbiol:is>
            </rdf:Description>
          </rdf:RDF>
        </annotation>
      </species>
      <species metaid="meta_M_cpd03114_c0" sboTerm="SBO:0000247" id="M_cpd03114_c0" name="3-Oxopalmitoyl-CoA_c0" compartment="c0" hasOnlySubstanceUnits="false" boundaryCondition="false" constant="false" fbc:charge="-4" fbc:chemicalFormula="C37H60N7O18P3S">
        <annotation>
          <rdf:RDF xmlns:rdf="http://www.w3.org/1999/02/22-rdf-syntax-ns#" xmlns:dcterms="http://purl.org/dc/terms/" xmlns:vCard="http://www.w3.org/2001/vcard-rdf/3.0#" xmlns:vCard4="http://www.w3.org/2006/vcard/ns#" xmlns:bqbiol="http://biomodels.net/biology-qualifiers/" xmlns:bqmodel="http://biomodels.net/model-qualifiers/">
            <rdf:Description rdf:about="#meta_M_cpd03114_c0">
              <bqbiol:is>
                <rdf:Bag>
                  <rdf:li rdf:resource="https://identifiers.org/seed.compound/cpd03114"/>
                  <rdf:li rdf:resource="https://identifiers.org/inchi/InChI=1S/C37H64N7O18P3S/c1-4-5-6-7-8-9-10-11-12-13-14-15-25(45)20-28(47)66-19-18-39-27(46)16-17-40-35(50)32(49)37(2,3)22-59-65(56,57)62-64(54,55)58-21-26-31(61-63(51,52)53)30(48)36(60-26)44-24-43-29-33(38)41-23-42-34(29)44/h23-24,26,30-32,36,48-49H,4-22H2,1-3H3,(H,39,46)(H,40,50)(H,54,55)(H,56,57)(H2,38,41,42)(H2,51,52,53)/p-4/t26-,30-,31-,32+,36-/m1/s1"/>
                  <rdf:li rdf:resource="https://identifiers.org/inchikey/NQMPLXPCRJOSHL-BBECNAHFSA-J"/>
                  <rdf:li rdf:resource="https://identifiers.org/bigg.metabolite/3ohdcoa"/>
                  <rdf:li rdf:resource="https://identifiers.org/kegg.compound/C05259"/>
                  <rdf:li rdf:resource="https://identifiers.org/metanetx.chemical/MNXM738"/>
                  <rdf:li rdf:resource="https://identifiers.org/biocyc/META:3-OXOPALMITOYL-COA"/>
                </rdf:Bag>
              </bqbiol:is>
            </rdf:Description>
          </rdf:RDF>
        </annotation>
      </species>
      <species metaid="meta_M_cpd11466_c0" sboTerm="SBO:0000247" id="M_cpd11466_c0" name="Myristoyl-ACP_c0" compartment="c0" hasOnlySubstanceUnits="false" boundaryCondition="false" constant="false" fbc:charge="-2" fbc:chemicalFormula="C25H48N2O8PRS">
        <annotation>
          <rdf:RDF xmlns:rdf="http://www.w3.org/1999/02/22-rdf-syntax-ns#" xmlns:dcterms="http://purl.org/dc/terms/" xmlns:vCard="http://www.w3.org/2001/vcard-rdf/3.0#" xmlns:vCard4="http://www.w3.org/2006/vcard/ns#" xmlns:bqbiol="http://biomodels.net/biology-qualifiers/" xmlns:bqmodel="http://biomodels.net/model-qualifiers/">
            <rdf:Description rdf:about="#meta_M_cpd11466_c0">
              <bqbiol:is>
                <rdf:Bag>
                  <rdf:li rdf:resource="https://identifiers.org/seed.compound/cpd11466"/>
                  <rdf:li rdf:resource="https://identifiers.org/bigg.metabolite/myrsACP"/>
                  <rdf:li rdf:resource="https://identifiers.org/kegg.compound/C05761"/>
                  <rdf:li rdf:resource="https://identifiers.org/metanetx.chemical/MNXM564"/>
                </rdf:Bag>
              </bqbiol:is>
            </rdf:Description>
          </rdf:RDF>
        </annotation>
      </species>
      <species metaid="meta_M_cpd01695_c0" sboTerm="SBO:0000247" id="M_cpd01695_c0" name="Myristoyl-CoA_c0" compartment="c0" hasOnlySubstanceUnits="false" boundaryCondition="false" constant="false" fbc:charge="-4" fbc:chemicalFormula="C35H58N7O17P3S">
        <annotation>
          <rdf:RDF xmlns:rdf="http://www.w3.org/1999/02/22-rdf-syntax-ns#" xmlns:dcterms="http://purl.org/dc/terms/" xmlns:vCard="http://www.w3.org/2001/vcard-rdf/3.0#" xmlns:vCard4="http://www.w3.org/2006/vcard/ns#" xmlns:bqbiol="http://biomodels.net/biology-qualifiers/" xmlns:bqmodel="http://biomodels.net/model-qualifiers/">
            <rdf:Description rdf:about="#meta_M_cpd01695_c0">
              <bqbiol:is>
                <rdf:Bag>
                  <rdf:li rdf:resource="https://identifiers.org/seed.compound/cpd01695"/>
                  <rdf:li rdf:resource="https://identifiers.org/inchi/InChI=1S/C35H62N7O17P3S/c1-4-5-6-7-8-9-10-11-12-13-14-15-26(44)63-19-18-37-25(43)16-17-38-33(47)30(46)35(2,3)21-56-62(53,54)59-61(51,52)55-20-24-29(58-60(48,49)50)28(45)34(57-24)42-23-41-27-31(36)39-22-40-32(27)42/h22-24,28-30,34,45-46H,4-21H2,1-3H3,(H,37,43)(H,38,47)(H,51,52)(H,53,54)(H2,36,39,40)(H2,48,49,50)/p-4/t24-,28-,29-,30+,34-/m1/s1"/>
                  <rdf:li rdf:resource="https://identifiers.org/inchikey/DUAFKXOFBZQTQE-QSGBVPJFSA-J"/>
                  <rdf:li rdf:resource="https://identifiers.org/bigg.metabolite/tdcoa"/>
                  <rdf:li rdf:resource="https://identifiers.org/kegg.compound/C02593"/>
                  <rdf:li rdf:resource="https://identifiers.org/metanetx.chemical/MNXM224"/>
                  <rdf:li rdf:resource="https://identifiers.org/biocyc/META:TETRADECANOYL-COA"/>
                </rdf:Bag>
              </bqbiol:is>
            </rdf:Description>
          </rdf:RDF>
        </annotation>
      </species>
      <species metaid="meta_M_cpd11493_c0" sboTerm="SBO:0000247" id="M_cpd11493_c0" name="ACP_c0" compartment="c0" hasOnlySubstanceUnits="false" boundaryCondition="false" constant="false" fbc:charge="-2" fbc:chemicalFormula="C11H22N2O7PRS">
        <annotation>
          <rdf:RDF xmlns:rdf="http://www.w3.org/1999/02/22-rdf-syntax-ns#" xmlns:dcterms="http://purl.org/dc/terms/" xmlns:vCard="http://www.w3.org/2001/vcard-rdf/3.0#" xmlns:vCard4="http://www.w3.org/2006/vcard/ns#" xmlns:bqbiol="http://biomodels.net/biology-qualifiers/" xmlns:bqmodel="http://biomodels.net/model-qualifiers/">
            <rdf:Description rdf:about="#meta_M_cpd11493_c0">
              <bqbiol:is>
                <rdf:Bag>
                  <rdf:li rdf:resource="https://identifiers.org/seed.compound/cpd11493"/>
                  <rdf:li rdf:resource="https://identifiers.org/bigg.metabolite/ACP"/>
                  <rdf:li rdf:resource="https://identifiers.org/kegg.compound/C00229"/>
                  <rdf:li rdf:resource="https://identifiers.org/metanetx.chemical/MNXM147983"/>
                  <rdf:li rdf:resource="https://identifiers.org/metanetx.chemical/MNXM147418"/>
                  <rdf:li rdf:resource="https://identifiers.org/metanetx.chemical/MNXM166763"/>
                  <rdf:li rdf:resource="https://identifiers.org/metanetx.chemical/MNXM164535"/>
                  <rdf:li rdf:resource="https://identifiers.org/metanetx.chemical/MNXM147985"/>
                  <rdf:li rdf:resource="https://identifiers.org/metanetx.chemical/MNXM162917"/>
                  <rdf:li rdf:resource="https://identifiers.org/metanetx.chemical/MNXM147417"/>
                  <rdf:li rdf:resource="https://identifiers.org/metanetx.chemical/MNXM163723"/>
                  <rdf:li rdf:resource="https://identifiers.org/metanetx.chemical/MNXM148936"/>
                  <rdf:li rdf:resource="https://identifiers.org/metanetx.chemical/MNXM164490"/>
                  <rdf:li rdf:resource="https://identifiers.org/metanetx.chemical/MNXM163713"/>
                  <rdf:li rdf:resource="https://identifiers.org/metanetx.chemical/MNXM162786"/>
                  <rdf:li rdf:resource="https://identifiers.org/metanetx.chemical/MNXM163263"/>
                  <rdf:li rdf:resource="https://identifiers.org/metanetx.chemical/MNXM925"/>
                  <rdf:li rdf:resource="https://identifiers.org/metanetx.chemical/MNXM162570"/>
                  <rdf:li rdf:resource="https://identifiers.org/metanetx.chemical/MNXM164461"/>
                  <rdf:li rdf:resource="https://identifiers.org/metanetx.chemical/MNXM151662"/>
                  <rdf:li rdf:resource="https://identifiers.org/metanetx.chemical/MNXM163262"/>
                  <rdf:li rdf:resource="https://identifiers.org/metanetx.chemical/MNXM147979"/>
                  <rdf:li rdf:resource="https://identifiers.org/metanetx.chemical/MNXM162919"/>
                  <rdf:li rdf:resource="https://identifiers.org/metanetx.chemical/MNXM147011"/>
                  <rdf:li rdf:resource="https://identifiers.org/metanetx.chemical/MNXM62610"/>
                  <rdf:li rdf:resource="https://identifiers.org/metanetx.chemical/MNXM162918"/>
                  <rdf:li rdf:resource="https://identifiers.org/metanetx.chemical/MNXM147984"/>
                  <rdf:li rdf:resource="https://identifiers.org/metanetx.chemical/MNXM164454"/>
                  <rdf:li rdf:resource="https://identifiers.org/metanetx.chemical/MNXM164460"/>
                  <rdf:li rdf:resource="https://identifiers.org/metanetx.chemical/MNXM147995"/>
                  <rdf:li rdf:resource="https://identifiers.org/metanetx.chemical/MNXM148329"/>
                  <rdf:li rdf:resource="https://identifiers.org/metanetx.chemical/MNXM97906"/>
                  <rdf:li rdf:resource="https://identifiers.org/metanetx.chemical/MNXM147420"/>
                  <rdf:li rdf:resource="https://identifiers.org/metanetx.chemical/MNXM166789"/>
                  <rdf:li rdf:resource="https://identifiers.org/metanetx.chemical/MNXM147982"/>
                  <rdf:li rdf:resource="https://identifiers.org/metanetx.chemical/MNXM148799"/>
                  <rdf:li rdf:resource="https://identifiers.org/metanetx.chemical/MNXM164560"/>
                  <rdf:li rdf:resource="https://identifiers.org/metanetx.chemical/MNXM147421"/>
                  <rdf:li rdf:resource="https://identifiers.org/metanetx.chemical/MNXM147419"/>
                  <rdf:li rdf:resource="https://identifiers.org/metanetx.chemical/MNXM147981"/>
                  <rdf:li rdf:resource="https://identifiers.org/biocyc/META:Lovastatin-nonaketide-synthase"/>
                  <rdf:li rdf:resource="https://identifiers.org/biocyc/META:Holo-SibE-Proteins"/>
                  <rdf:li rdf:resource="https://identifiers.org/biocyc/META:PhsA"/>
                  <rdf:li rdf:resource="https://identifiers.org/biocyc/META:Holo-Tryptophyl-Carrier-Proteins"/>
                  <rdf:li rdf:resource="https://identifiers.org/biocyc/META:HmqF-Proteins"/>
                  <rdf:li rdf:resource="https://identifiers.org/biocyc/META:MSL3"/>
                  <rdf:li rdf:resource="https://identifiers.org/biocyc/META:holo-ACP"/>
                  <rdf:li rdf:resource="https://identifiers.org/biocyc/META:holo-Glutamyl-Carrier-Proteins"/>
                  <rdf:li rdf:resource="https://identifiers.org/biocyc/META:ACP-MONOMER"/>
                  <rdf:li rdf:resource="https://identifiers.org/biocyc/META:holo-Seryl-Carrier-Proteins"/>
                  <rdf:li rdf:resource="https://identifiers.org/biocyc/META:AmbB"/>
                  <rdf:li rdf:resource="https://identifiers.org/biocyc/META:ArmB"/>
                  <rdf:li rdf:resource="https://identifiers.org/biocyc/META:Holo-PltL"/>
                  <rdf:li rdf:resource="https://identifiers.org/biocyc/META:NovH-proteins"/>
                  <rdf:li rdf:resource="https://identifiers.org/biocyc/META:holo-Cysteinyl-Carrier-Proteins"/>
                  <rdf:li rdf:resource="https://identifiers.org/biocyc/META:holo-L-Threonyl-Carrier-Proteins"/>
                  <rdf:li rdf:resource="https://identifiers.org/biocyc/META:AmbE"/>
                  <rdf:li rdf:resource="https://identifiers.org/biocyc/META:Holo-Bmp1"/>
                  <rdf:li rdf:resource="https://identifiers.org/biocyc/META:DdaD"/>
                  <rdf:li rdf:resource="https://identifiers.org/biocyc/META:Holo-LovF"/>
                  <rdf:li rdf:resource="https://identifiers.org/biocyc/META:holo-Glycyl-Carrier-Proteins"/>
                  <rdf:li rdf:resource="https://identifiers.org/biocyc/META:Holo-SfmC-peptidyl-carrier-protein"/>
                  <rdf:li rdf:resource="https://identifiers.org/biocyc/META:PhsC"/>
                  <rdf:li rdf:resource="https://identifiers.org/biocyc/META:PigJ"/>
                  <rdf:li rdf:resource="https://identifiers.org/biocyc/META:Peptidyl-Carrier-Proteins"/>
                  <rdf:li rdf:resource="https://identifiers.org/biocyc/META:D-alanine-carrier-protein"/>
                  <rdf:li rdf:resource="https://identifiers.org/biocyc/META:Holo-EntB"/>
                  <rdf:li rdf:resource="https://identifiers.org/biocyc/META:holo-Peptidyl-carrier-proteins"/>
                  <rdf:li rdf:resource="https://identifiers.org/biocyc/META:holo-VibB"/>
                  <rdf:li rdf:resource="https://identifiers.org/biocyc/META:Holo-SfmB-peptidyl-carrier-protein"/>
                  <rdf:li rdf:resource="https://identifiers.org/biocyc/META:Holo-AcmD-Proteins"/>
                  <rdf:li rdf:resource="https://identifiers.org/biocyc/META:Holo-SfmA-peptidyl-carrier-protein"/>
                  <rdf:li rdf:resource="https://identifiers.org/biocyc/META:holo-Alanyl-Carrier-Proteins"/>
                  <rdf:li rdf:resource="https://identifiers.org/biocyc/META:ACP-GROUP"/>
                  <rdf:li rdf:resource="https://identifiers.org/biocyc/META:Aryl-Carrier-Proteins"/>
                  <rdf:li rdf:resource="https://identifiers.org/biocyc/META:PpsAE-PKS-Protein"/>
                  <rdf:li rdf:resource="https://identifiers.org/biocyc/META:Holo-LYS2-peptidyl-carrier-protein"/>
                  <rdf:li rdf:resource="https://identifiers.org/biocyc/META:MAS"/>
                  <rdf:li rdf:resource="https://identifiers.org/biocyc/META:Non-ribosomal-peptide-synthetases"/>
                  <rdf:li rdf:resource="https://identifiers.org/biocyc/META:PKS15-1"/>
                  <rdf:li rdf:resource="https://identifiers.org/biocyc/META:PKS2"/>
                  <rdf:li rdf:resource="https://identifiers.org/biocyc/META:SgcC2-Proteins"/>
                  <rdf:li rdf:resource="https://identifiers.org/biocyc/META:OxyC"/>
                  <rdf:li rdf:resource="https://identifiers.org/biocyc/META:Holo-CmaD-peptidyl-carrier-protein"/>
                  <rdf:li rdf:resource="https://identifiers.org/biocyc/META:PigG"/>
                  <rdf:li rdf:resource="https://identifiers.org/biocyc/META:PigH"/>
                  <rdf:li rdf:resource="https://identifiers.org/biocyc/META:Holo-EntF"/>
                  <rdf:li rdf:resource="https://identifiers.org/biocyc/META:Holo-Arginyl-Carrier-Proteins"/>
                  <rdf:li rdf:resource="https://identifiers.org/biocyc/META:holo-Prolyl-carrier-proteins"/>
                  <rdf:li rdf:resource="https://identifiers.org/biocyc/META:PmsE"/>
                  <rdf:li rdf:resource="https://identifiers.org/biocyc/META:ACP"/>
                  <rdf:li rdf:resource="https://identifiers.org/biocyc/META:Holo-CmaA-peptidyl-carrier-protein"/>
                  <rdf:li rdf:resource="https://identifiers.org/biocyc/META:Holo-DhbB"/>
                  <rdf:li rdf:resource="https://identifiers.org/biocyc/META:All-holo-ACPs"/>
                  <rdf:li rdf:resource="https://identifiers.org/biocyc/META:DhbF"/>
                  <rdf:li rdf:resource="https://identifiers.org/biocyc/META:Gramicidin-S-synthetases"/>
                  <rdf:li rdf:resource="https://identifiers.org/biocyc/META:PmsG"/>
                  <rdf:li rdf:resource="https://identifiers.org/biocyc/META:HlmE"/>
                  <rdf:li rdf:resource="https://identifiers.org/biocyc/META:PhsB"/>
                  <rdf:li rdf:resource="https://identifiers.org/biocyc/META:GdnH"/>
                </rdf:Bag>
              </bqbiol:is>
            </rdf:Description>
          </rdf:RDF>
        </annotation>
      </species>
      <species metaid="meta_M_cpd17042_c0" sboTerm="SBO:0000247" id="M_cpd17042_c0" name="DNA replication_c0" compartment="c0" hasOnlySubstanceUnits="false" boundaryCondition="false" constant="false" fbc:charge="0" fbc:chemicalFormula="null">
        <annotation>
          <rdf:RDF xmlns:rdf="http://www.w3.org/1999/02/22-rdf-syntax-ns#" xmlns:dcterms="http://purl.org/dc/terms/" xmlns:vCard="http://www.w3.org/2001/vcard-rdf/3.0#" xmlns:vCard4="http://www.w3.org/2006/vcard/ns#" xmlns:bqbiol="http://biomodels.net/biology-qualifiers/" xmlns:bqmodel="http://biomodels.net/model-qualifiers/">
            <rdf:Description rdf:about="#meta_M_cpd17042_c0">
              <bqbiol:is>
                <rdf:Bag>
                  <rdf:li rdf:resource="https://identifiers.org/seed.compound/cpd17042"/>
                  <rdf:li rdf:resource="https://identifiers.org/metanetx.chemical/MNXM51417"/>
                </rdf:Bag>
              </bqbiol:is>
            </rdf:Description>
          </rdf:RDF>
        </annotation>
      </species>
      <species metaid="meta_M_cpd11492_c0" sboTerm="SBO:0000247" id="M_cpd11492_c0" name="Malonyl-acyl-carrierprotein-_c0" compartment="c0" hasOnlySubstanceUnits="false" boundaryCondition="false" constant="false" fbc:charge="-2" fbc:chemicalFormula="C14H24N2O10PRS">
        <annotation>
          <rdf:RDF xmlns:rdf="http://www.w3.org/1999/02/22-rdf-syntax-ns#" xmlns:dcterms="http://purl.org/dc/terms/" xmlns:vCard="http://www.w3.org/2001/vcard-rdf/3.0#" xmlns:vCard4="http://www.w3.org/2006/vcard/ns#" xmlns:bqbiol="http://biomodels.net/biology-qualifiers/" xmlns:bqmodel="http://biomodels.net/model-qualifiers/">
            <rdf:Description rdf:about="#meta_M_cpd11492_c0">
              <bqbiol:is>
                <rdf:Bag>
                  <rdf:li rdf:resource="https://identifiers.org/seed.compound/cpd11492"/>
                  <rdf:li rdf:resource="https://identifiers.org/bigg.metabolite/malACP"/>
                  <rdf:li rdf:resource="https://identifiers.org/kegg.compound/C01209"/>
                  <rdf:li rdf:resource="https://identifiers.org/metanetx.chemical/MNXM147990"/>
                  <rdf:li rdf:resource="https://identifiers.org/metanetx.chemical/MNXM184"/>
                  <rdf:li rdf:resource="https://identifiers.org/biocyc/META:MALONYL-ACP"/>
                  <rdf:li rdf:resource="https://identifiers.org/biocyc/META:malonyl-PigH"/>
                </rdf:Bag>
              </bqbiol:is>
            </rdf:Description>
          </rdf:RDF>
        </annotation>
      </species>
      <species metaid="meta_M_cpd11529_c0" sboTerm="SBO:0000247" id="M_cpd11529_c0" name="9-methyl-3-oxo-decanoyl-ACP_c0" compartment="c0" hasOnlySubstanceUnits="false" boundaryCondition="false" constant="false" fbc:charge="-1" fbc:chemicalFormula="C22H39N2O9PRS">
        <annotation>
          <rdf:RDF xmlns:rdf="http://www.w3.org/1999/02/22-rdf-syntax-ns#" xmlns:dcterms="http://purl.org/dc/terms/" xmlns:vCard="http://www.w3.org/2001/vcard-rdf/3.0#" xmlns:vCard4="http://www.w3.org/2006/vcard/ns#" xmlns:bqbiol="http://biomodels.net/biology-qualifiers/" xmlns:bqmodel="http://biomodels.net/model-qualifiers/">
            <rdf:Description rdf:about="#meta_M_cpd11529_c0">
              <bqbiol:is>
                <rdf:Bag>
                  <rdf:li rdf:resource="https://identifiers.org/seed.compound/cpd11529"/>
                  <rdf:li rdf:resource="https://identifiers.org/metanetx.chemical/MNXM10475"/>
                </rdf:Bag>
              </bqbiol:is>
            </rdf:Description>
          </rdf:RDF>
        </annotation>
      </species>
      <species metaid="meta_M_cpd08289_c0" sboTerm="SBO:0000247" id="M_cpd08289_c0" name="1-deoxy-D-xylulose5-phosphate_c0" compartment="c0" hasOnlySubstanceUnits="false" boundaryCondition="false" constant="false" fbc:charge="-2" fbc:chemicalFormula="C5H9O7P">
        <annotation>
          <rdf:RDF xmlns:rdf="http://www.w3.org/1999/02/22-rdf-syntax-ns#" xmlns:dcterms="http://purl.org/dc/terms/" xmlns:vCard="http://www.w3.org/2001/vcard-rdf/3.0#" xmlns:vCard4="http://www.w3.org/2006/vcard/ns#" xmlns:bqbiol="http://biomodels.net/biology-qualifiers/" xmlns:bqmodel="http://biomodels.net/model-qualifiers/">
            <rdf:Description rdf:about="#meta_M_cpd08289_c0">
              <bqbiol:is>
                <rdf:Bag>
                  <rdf:li rdf:resource="https://identifiers.org/seed.compound/cpd08289"/>
                  <rdf:li rdf:resource="https://identifiers.org/inchi/InChI=1S/C5H11O7P/c1-3(6)5(8)4(7)2-12-13(9,10)11/h4-5,7-8H,2H2,1H3,(H2,9,10,11)/p-2/t4-,5-/m1/s1"/>
                  <rdf:li rdf:resource="https://identifiers.org/inchikey/AJPADPZSRRUGHI-RFZPGFLSSA-L"/>
                  <rdf:li rdf:resource="https://identifiers.org/bigg.metabolite/dxyl5p"/>
                  <rdf:li rdf:resource="https://identifiers.org/kegg.compound/C11437"/>
                  <rdf:li rdf:resource="https://identifiers.org/metanetx.chemical/MNXM622"/>
                  <rdf:li rdf:resource="https://identifiers.org/biocyc/META:DEOXYXYLULOSE-5P"/>
                </rdf:Bag>
              </bqbiol:is>
            </rdf:Description>
          </rdf:RDF>
        </annotation>
      </species>
      <species metaid="meta_M_cpd08449_c0" sboTerm="SBO:0000247" id="M_cpd08449_c0" name="3-Amino-2-oxopropyl phosphate_c0" compartment="c0" hasOnlySubstanceUnits="false" boundaryCondition="false" constant="false" fbc:charge="-1" fbc:chemicalFormula="C3H7NO5P">
        <annotation>
          <rdf:RDF xmlns:rdf="http://www.w3.org/1999/02/22-rdf-syntax-ns#" xmlns:dcterms="http://purl.org/dc/terms/" xmlns:vCard="http://www.w3.org/2001/vcard-rdf/3.0#" xmlns:vCard4="http://www.w3.org/2006/vcard/ns#" xmlns:bqbiol="http://biomodels.net/biology-qualifiers/" xmlns:bqmodel="http://biomodels.net/model-qualifiers/">
            <rdf:Description rdf:about="#meta_M_cpd08449_c0">
              <bqbiol:is>
                <rdf:Bag>
                  <rdf:li rdf:resource="https://identifiers.org/seed.compound/cpd08449"/>
                  <rdf:li rdf:resource="https://identifiers.org/inchi/InChI=1S/C3H8NO5P/c4-1-3(5)2-9-10(6,7)8/h1-2,4H2,(H2,6,7,8)/p-1"/>
                  <rdf:li rdf:resource="https://identifiers.org/inchikey/HIQNVODXENYOFK-UHFFFAOYSA-M"/>
                  <rdf:li rdf:resource="https://identifiers.org/kegg.compound/C11638"/>
                  <rdf:li rdf:resource="https://identifiers.org/metanetx.chemical/MNXM1213"/>
                  <rdf:li rdf:resource="https://identifiers.org/biocyc/META:1-AMINO-PROPAN-2-ONE-3-PHOSPHATE"/>
                </rdf:Bag>
              </bqbiol:is>
            </rdf:Description>
          </rdf:RDF>
        </annotation>
      </species>
      <species metaid="meta_M_cpd00009_c0" sboTerm="SBO:0000247" id="M_cpd00009_c0" name="Phosphate_c0" compartment="c0" hasOnlySubstanceUnits="false" boundaryCondition="false" constant="false" fbc:charge="-2" fbc:chemicalFormula="HO4P">
        <annotation>
          <rdf:RDF xmlns:rdf="http://www.w3.org/1999/02/22-rdf-syntax-ns#" xmlns:dcterms="http://purl.org/dc/terms/" xmlns:vCard="http://www.w3.org/2001/vcard-rdf/3.0#" xmlns:vCard4="http://www.w3.org/2006/vcard/ns#" xmlns:bqbiol="http://biomodels.net/biology-qualifiers/" xmlns:bqmodel="http://biomodels.net/model-qualifiers/">
            <rdf:Description rdf:about="#meta_M_cpd00009_c0">
              <bqbiol:is>
                <rdf:Bag>
                  <rdf:li rdf:resource="https://identifiers.org/seed.compound/cpd00009"/>
                  <rdf:li rdf:resource="https://identifiers.org/inchi/InChI=1S/H3O4P/c1-5(2,3)4/h(H3,1,2,3,4)/p-2"/>
                  <rdf:li rdf:resource="https://identifiers.org/inchikey/NBIIXXVUZAFLBC-UHFFFAOYSA-L"/>
                  <rdf:li rdf:resource="https://identifiers.org/bigg.metabolite/pi"/>
                  <rdf:li rdf:resource="https://identifiers.org/kegg.compound/C00009"/>
                  <rdf:li rdf:resource="https://identifiers.org/metanetx.chemical/MNXM9"/>
                  <rdf:li rdf:resource="https://identifiers.org/biocyc/META:CPD-20124"/>
                  <rdf:li rdf:resource="https://identifiers.org/biocyc/META:Pi"/>
                  <rdf:li rdf:resource="https://identifiers.org/biocyc/META:CPD-16459"/>
                </rdf:Bag>
              </bqbiol:is>
            </rdf:Description>
          </rdf:RDF>
        </annotation>
      </species>
      <species metaid="meta_M_cpd00478_c0" sboTerm="SBO:0000247" id="M_cpd00478_c0" name="Pyridoxine phosphate_c0" compartment="c0" hasOnlySubstanceUnits="false" boundaryCondition="false" constant="false" fbc:charge="-2" fbc:chemicalFormula="C8H10NO6P">
        <annotation>
          <rdf:RDF xmlns:rdf="http://www.w3.org/1999/02/22-rdf-syntax-ns#" xmlns:dcterms="http://purl.org/dc/terms/" xmlns:vCard="http://www.w3.org/2001/vcard-rdf/3.0#" xmlns:vCard4="http://www.w3.org/2006/vcard/ns#" xmlns:bqbiol="http://biomodels.net/biology-qualifiers/" xmlns:bqmodel="http://biomodels.net/model-qualifiers/">
            <rdf:Description rdf:about="#meta_M_cpd00478_c0">
              <bqbiol:is>
                <rdf:Bag>
                  <rdf:li rdf:resource="https://identifiers.org/seed.compound/cpd00478"/>
                  <rdf:li rdf:resource="https://identifiers.org/inchi/InChI=1S/C8H12NO6P/c1-5-8(11)7(3-10)6(2-9-5)4-15-16(12,13)14/h2,10-11H,3-4H2,1H3,(H2,12,13,14)/p-2"/>
                  <rdf:li rdf:resource="https://identifiers.org/inchikey/WHOMFKWHIQZTHY-UHFFFAOYSA-L"/>
                  <rdf:li rdf:resource="https://identifiers.org/bigg.metabolite/pdx5p"/>
                  <rdf:li rdf:resource="https://identifiers.org/kegg.compound/C00627"/>
                  <rdf:li rdf:resource="https://identifiers.org/metanetx.chemical/MNXM454"/>
                  <rdf:li rdf:resource="https://identifiers.org/biocyc/META:PYRIDOXINE-5P"/>
                </rdf:Bag>
              </bqbiol:is>
            </rdf:Description>
          </rdf:RDF>
        </annotation>
      </species>
      <species metaid="meta_M_cpd03187_c0" sboTerm="SBO:0000247" id="M_cpd03187_c0" name="Oxalosuccinate_c0" compartment="c0" hasOnlySubstanceUnits="false" boundaryCondition="false" constant="false" fbc:charge="-3" fbc:chemicalFormula="C6H3O7">
        <annotation>
          <rdf:RDF xmlns:rdf="http://www.w3.org/1999/02/22-rdf-syntax-ns#" xmlns:dcterms="http://purl.org/dc/terms/" xmlns:vCard="http://www.w3.org/2001/vcard-rdf/3.0#" xmlns:vCard4="http://www.w3.org/2006/vcard/ns#" xmlns:bqbiol="http://biomodels.net/biology-qualifiers/" xmlns:bqmodel="http://biomodels.net/model-qualifiers/">
            <rdf:Description rdf:about="#meta_M_cpd03187_c0">
              <bqbiol:is>
                <rdf:Bag>
                  <rdf:li rdf:resource="https://identifiers.org/seed.compound/cpd03187"/>
                  <rdf:li rdf:resource="https://identifiers.org/inchi/InChI=1S/C6H6O7/c7-3(8)1-2(5(10)11)4(9)6(12)13/h2H,1H2,(H,7,8)(H,10,11)(H,12,13)/p-3"/>
                  <rdf:li rdf:resource="https://identifiers.org/inchikey/UFSCUAXLTRFIDC-UHFFFAOYSA-K"/>
                  <rdf:li rdf:resource="https://identifiers.org/kegg.compound/C05379"/>
                  <rdf:li rdf:resource="https://identifiers.org/metanetx.chemical/MNXM1289"/>
                  <rdf:li rdf:resource="https://identifiers.org/biocyc/META:OXALO-SUCCINATE"/>
                </rdf:Bag>
              </bqbiol:is>
            </rdf:Description>
          </rdf:RDF>
        </annotation>
      </species>
      <species metaid="meta_M_cpd00024_c0" sboTerm="SBO:0000247" id="M_cpd00024_c0" name="2-Oxoglutarate_c0" compartment="c0" hasOnlySubstanceUnits="false" boundaryCondition="false" constant="false" fbc:charge="-2" fbc:chemicalFormula="C5H4O5">
        <annotation>
          <rdf:RDF xmlns:rdf="http://www.w3.org/1999/02/22-rdf-syntax-ns#" xmlns:dcterms="http://purl.org/dc/terms/" xmlns:vCard="http://www.w3.org/2001/vcard-rdf/3.0#" xmlns:vCard4="http://www.w3.org/2006/vcard/ns#" xmlns:bqbiol="http://biomodels.net/biology-qualifiers/" xmlns:bqmodel="http://biomodels.net/model-qualifiers/">
            <rdf:Description rdf:about="#meta_M_cpd00024_c0">
              <bqbiol:is>
                <rdf:Bag>
                  <rdf:li rdf:resource="https://identifiers.org/seed.compound/cpd00024"/>
                  <rdf:li rdf:resource="https://identifiers.org/inchi/InChI=1S/C5H6O5/c6-3(5(9)10)1-2-4(7)8/h1-2H2,(H,7,8)(H,9,10)/p-2"/>
                  <rdf:li rdf:resource="https://identifiers.org/inchikey/KPGXRSRHYNQIFN-UHFFFAOYSA-L"/>
                  <rdf:li rdf:resource="https://identifiers.org/bigg.metabolite/akg"/>
                  <rdf:li rdf:resource="https://identifiers.org/kegg.compound/C00026"/>
                  <rdf:li rdf:resource="https://identifiers.org/metanetx.chemical/MNXM20"/>
                  <rdf:li rdf:resource="https://identifiers.org/biocyc/META:2-KETOGLUTARATE"/>
                </rdf:Bag>
              </bqbiol:is>
            </rdf:Description>
          </rdf:RDF>
        </annotation>
      </species>
      <species metaid="meta_M_cpd00246_c0" sboTerm="SBO:0000247" id="M_cpd00246_c0" name="Inosine_c0" compartment="c0" hasOnlySubstanceUnits="false" boundaryCondition="false" constant="false" fbc:charge="0" fbc:chemicalFormula="C10H12N4O5">
        <annotation>
          <rdf:RDF xmlns:rdf="http://www.w3.org/1999/02/22-rdf-syntax-ns#" xmlns:dcterms="http://purl.org/dc/terms/" xmlns:vCard="http://www.w3.org/2001/vcard-rdf/3.0#" xmlns:vCard4="http://www.w3.org/2006/vcard/ns#" xmlns:bqbiol="http://biomodels.net/biology-qualifiers/" xmlns:bqmodel="http://biomodels.net/model-qualifiers/">
            <rdf:Description rdf:about="#meta_M_cpd00246_c0">
              <bqbiol:is>
                <rdf:Bag>
                  <rdf:li rdf:resource="https://identifiers.org/seed.compound/cpd00246"/>
                  <rdf:li rdf:resource="https://identifiers.org/inchi/InChI=1S/C10H12N4O5/c15-1-4-6(16)7(17)10(19-4)14-3-13-5-8(14)11-2-12-9(5)18/h2-4,6-7,10,15-17H,1H2,(H,11,12,18)/t4-,6-,7-,10-/m1/s1"/>
                  <rdf:li rdf:resource="https://identifiers.org/inchikey/UGQMRVRMYYASKQ-KQYNXXCUSA-N"/>
                  <rdf:li rdf:resource="https://identifiers.org/bigg.metabolite/ins"/>
                  <rdf:li rdf:resource="https://identifiers.org/kegg.compound/C00294"/>
                  <rdf:li rdf:resource="https://identifiers.org/metanetx.chemical/MNXM334"/>
                  <rdf:li rdf:resource="https://identifiers.org/biocyc/META:INOSINE"/>
                </rdf:Bag>
              </bqbiol:is>
            </rdf:Description>
          </rdf:RDF>
        </annotation>
      </species>
      <species metaid="meta_M_cpd00475_c0" sboTerm="SBO:0000247" id="M_cpd00475_c0" name="Ribose 1-phosphate_c0" compartment="c0" hasOnlySubstanceUnits="false" boundaryCondition="false" constant="false" fbc:charge="-2" fbc:chemicalFormula="C5H9O8P">
        <annotation>
          <rdf:RDF xmlns:rdf="http://www.w3.org/1999/02/22-rdf-syntax-ns#" xmlns:dcterms="http://purl.org/dc/terms/" xmlns:vCard="http://www.w3.org/2001/vcard-rdf/3.0#" xmlns:vCard4="http://www.w3.org/2006/vcard/ns#" xmlns:bqbiol="http://biomodels.net/biology-qualifiers/" xmlns:bqmodel="http://biomodels.net/model-qualifiers/">
            <rdf:Description rdf:about="#meta_M_cpd00475_c0">
              <bqbiol:is>
                <rdf:Bag>
                  <rdf:li rdf:resource="https://identifiers.org/seed.compound/cpd00475"/>
                  <rdf:li rdf:resource="https://identifiers.org/inchi/InChI=1S/C5H11O8P/c6-1-2-3(7)4(8)5(12-2)13-14(9,10)11/h2-8H,1H2,(H2,9,10,11)/p-2/t2-,3-,4-,5-/m1/s1"/>
                  <rdf:li rdf:resource="https://identifiers.org/inchikey/YXJDFQJKERBOBM-TXICZTDVSA-L"/>
                  <rdf:li rdf:resource="https://identifiers.org/bigg.metabolite/r1p"/>
                  <rdf:li rdf:resource="https://identifiers.org/kegg.compound/C00620"/>
                  <rdf:li rdf:resource="https://identifiers.org/metanetx.chemical/MNXM295"/>
                  <rdf:li rdf:resource="https://identifiers.org/biocyc/META:RIBOSE-1P"/>
                </rdf:Bag>
              </bqbiol:is>
            </rdf:Description>
          </rdf:RDF>
        </annotation>
      </species>
      <species metaid="meta_M_cpd15688_c0" sboTerm="SBO:0000247" id="M_cpd15688_c0" name="CDP-1,2-diisohexadecanoylglycerol_c0" compartment="c0" hasOnlySubstanceUnits="false" boundaryCondition="false" constant="false" fbc:charge="-2" fbc:chemicalFormula="C44H79N3O15P2">
        <annotation>
          <rdf:RDF xmlns:rdf="http://www.w3.org/1999/02/22-rdf-syntax-ns#" xmlns:dcterms="http://purl.org/dc/terms/" xmlns:vCard="http://www.w3.org/2001/vcard-rdf/3.0#" xmlns:vCard4="http://www.w3.org/2006/vcard/ns#" xmlns:bqbiol="http://biomodels.net/biology-qualifiers/" xmlns:bqmodel="http://biomodels.net/model-qualifiers/">
            <rdf:Description rdf:about="#meta_M_cpd15688_c0">
              <bqbiol:is>
                <rdf:Bag>
                  <rdf:li rdf:resource="https://identifiers.org/seed.compound/cpd15688"/>
                  <rdf:li rdf:resource="https://identifiers.org/metanetx.chemical/MNXM8380"/>
                </rdf:Bag>
              </bqbiol:is>
            </rdf:Description>
          </rdf:RDF>
        </annotation>
      </species>
      <species metaid="meta_M_cpd15694_c0" sboTerm="SBO:0000247" id="M_cpd15694_c0" name="Diisohexadecanoylphosphatidylserine_c0" compartment="c0" hasOnlySubstanceUnits="false" boundaryCondition="false" constant="false" fbc:charge="-2" fbc:chemicalFormula="C38H72NO10P">
        <annotation>
          <rdf:RDF xmlns:rdf="http://www.w3.org/1999/02/22-rdf-syntax-ns#" xmlns:dcterms="http://purl.org/dc/terms/" xmlns:vCard="http://www.w3.org/2001/vcard-rdf/3.0#" xmlns:vCard4="http://www.w3.org/2006/vcard/ns#" xmlns:bqbiol="http://biomodels.net/biology-qualifiers/" xmlns:bqmodel="http://biomodels.net/model-qualifiers/">
            <rdf:Description rdf:about="#meta_M_cpd15694_c0">
              <bqbiol:is>
                <rdf:Bag>
                  <rdf:li rdf:resource="https://identifiers.org/seed.compound/cpd15694"/>
                  <rdf:li rdf:resource="https://identifiers.org/metanetx.chemical/MNXM11395"/>
                </rdf:Bag>
              </bqbiol:is>
            </rdf:Description>
          </rdf:RDF>
        </annotation>
      </species>
      <species metaid="meta_M_cpd11589_c0" sboTerm="SBO:0000247" id="M_cpd11589_c0" name="gly-asp-L_c0" compartment="c0" hasOnlySubstanceUnits="false" boundaryCondition="false" constant="false" fbc:charge="-1" fbc:chemicalFormula="C6H9N2O5">
        <annotation>
          <rdf:RDF xmlns:rdf="http://www.w3.org/1999/02/22-rdf-syntax-ns#" xmlns:dcterms="http://purl.org/dc/terms/" xmlns:vCard="http://www.w3.org/2001/vcard-rdf/3.0#" xmlns:vCard4="http://www.w3.org/2006/vcard/ns#" xmlns:bqbiol="http://biomodels.net/biology-qualifiers/" xmlns:bqmodel="http://biomodels.net/model-qualifiers/">
            <rdf:Description rdf:about="#meta_M_cpd11589_c0">
              <bqbiol:is>
                <rdf:Bag>
                  <rdf:li rdf:resource="https://identifiers.org/seed.compound/cpd11589"/>
                  <rdf:li rdf:resource="https://identifiers.org/inchi/InChI=1S/C6H10N2O5/c7-2-4(9)8-3(6(12)13)1-5(10)11/h3H,1-2,7H2,(H,8,9)(H,10,11)(H,12,13)/p-1/t3-/m0/s1"/>
                  <rdf:li rdf:resource="https://identifiers.org/inchikey/SCCPDJAQCXWPTF-VKHMYHEASA-M"/>
                  <rdf:li rdf:resource="https://identifiers.org/metanetx.chemical/MNXM722983"/>
                  <rdf:li rdf:resource="https://identifiers.org/metanetx.chemical/MNXM55269"/>
                  <rdf:li rdf:resource="https://identifiers.org/biocyc/META:CPD-13406"/>
                </rdf:Bag>
              </bqbiol:is>
            </rdf:Description>
          </rdf:RDF>
        </annotation>
      </species>
      <species metaid="meta_M_cpd00033_c0" sboTerm="SBO:0000247" id="M_cpd00033_c0" name="Glycine_c0" compartment="c0" hasOnlySubstanceUnits="false" boundaryCondition="false" constant="false" fbc:charge="0" fbc:chemicalFormula="C2H5NO2">
        <annotation>
          <rdf:RDF xmlns:rdf="http://www.w3.org/1999/02/22-rdf-syntax-ns#" xmlns:dcterms="http://purl.org/dc/terms/" xmlns:vCard="http://www.w3.org/2001/vcard-rdf/3.0#" xmlns:vCard4="http://www.w3.org/2006/vcard/ns#" xmlns:bqbiol="http://biomodels.net/biology-qualifiers/" xmlns:bqmodel="http://biomodels.net/model-qualifiers/">
            <rdf:Description rdf:about="#meta_M_cpd00033_c0">
              <bqbiol:is>
                <rdf:Bag>
                  <rdf:li rdf:resource="https://identifiers.org/seed.compound/cpd00033"/>
                  <rdf:li rdf:resource="https://identifiers.org/inchi/InChI=1S/C2H5NO2/c3-1-2(4)5/h1,3H2,(H,4,5)"/>
                  <rdf:li rdf:resource="https://identifiers.org/inchikey/DHMQDGOQFOQNFH-UHFFFAOYSA-N"/>
                  <rdf:li rdf:resource="https://identifiers.org/bigg.metabolite/gly"/>
                  <rdf:li rdf:resource="https://identifiers.org/kegg.compound/C00037"/>
                  <rdf:li rdf:resource="https://identifiers.org/metanetx.chemical/MNXM29"/>
                  <rdf:li rdf:resource="https://identifiers.org/biocyc/META:GLY"/>
                </rdf:Bag>
              </bqbiol:is>
            </rdf:Description>
          </rdf:RDF>
        </annotation>
      </species>
      <species metaid="meta_M_cpd00041_c0" sboTerm="SBO:0000247" id="M_cpd00041_c0" name="L-Aspartate_c0" compartment="c0" hasOnlySubstanceUnits="false" boundaryCondition="false" constant="false" fbc:charge="-1" fbc:chemicalFormula="C4H6NO4">
        <annotation>
          <rdf:RDF xmlns:rdf="http://www.w3.org/1999/02/22-rdf-syntax-ns#" xmlns:dcterms="http://purl.org/dc/terms/" xmlns:vCard="http://www.w3.org/2001/vcard-rdf/3.0#" xmlns:vCard4="http://www.w3.org/2006/vcard/ns#" xmlns:bqbiol="http://biomodels.net/biology-qualifiers/" xmlns:bqmodel="http://biomodels.net/model-qualifiers/">
            <rdf:Description rdf:about="#meta_M_cpd00041_c0">
              <bqbiol:is>
                <rdf:Bag>
                  <rdf:li rdf:resource="https://identifiers.org/seed.compound/cpd00041"/>
                  <rdf:li rdf:resource="https://identifiers.org/inchi/InChI=1S/C4H7NO4/c5-2(4(8)9)1-3(6)7/h2H,1,5H2,(H,6,7)(H,8,9)/p-1/t2-/m0/s1"/>
                  <rdf:li rdf:resource="https://identifiers.org/inchikey/CKLJMWTZIZZHCS-REOHCLBHSA-M"/>
                  <rdf:li rdf:resource="https://identifiers.org/bigg.metabolite/asp__L"/>
                  <rdf:li rdf:resource="https://identifiers.org/kegg.compound/C00049"/>
                  <rdf:li rdf:resource="https://identifiers.org/metanetx.chemical/MNXM42"/>
                  <rdf:li rdf:resource="https://identifiers.org/biocyc/META:L-ASPARTATE"/>
                </rdf:Bag>
              </bqbiol:is>
            </rdf:Description>
          </rdf:RDF>
        </annotation>
      </species>
      <species metaid="meta_M_cpd00206_c0" sboTerm="SBO:0000247" id="M_cpd00206_c0" name="dCMP_c0" compartment="c0" hasOnlySubstanceUnits="false" boundaryCondition="false" constant="false" fbc:charge="-2" fbc:chemicalFormula="C9H12N3O7P">
        <annotation>
          <rdf:RDF xmlns:rdf="http://www.w3.org/1999/02/22-rdf-syntax-ns#" xmlns:dcterms="http://purl.org/dc/terms/" xmlns:vCard="http://www.w3.org/2001/vcard-rdf/3.0#" xmlns:vCard4="http://www.w3.org/2006/vcard/ns#" xmlns:bqbiol="http://biomodels.net/biology-qualifiers/" xmlns:bqmodel="http://biomodels.net/model-qualifiers/">
            <rdf:Description rdf:about="#meta_M_cpd00206_c0">
              <bqbiol:is>
                <rdf:Bag>
                  <rdf:li rdf:resource="https://identifiers.org/seed.compound/cpd00206"/>
                  <rdf:li rdf:resource="https://identifiers.org/inchi/InChI=1S/C9H14N3O7P/c10-7-1-2-12(9(14)11-7)8-3-5(13)6(19-8)4-18-20(15,16)17/h1-2,5-6,8,13H,3-4H2,(H2,10,11,14)(H2,15,16,17)/p-2/t5-,6+,8+/m0/s1"/>
                  <rdf:li rdf:resource="https://identifiers.org/inchikey/NCMVOABPESMRCP-SHYZEUOFSA-L"/>
                  <rdf:li rdf:resource="https://identifiers.org/bigg.metabolite/dcmp"/>
                  <rdf:li rdf:resource="https://identifiers.org/kegg.compound/C00239"/>
                  <rdf:li rdf:resource="https://identifiers.org/metanetx.chemical/MNXM266"/>
                  <rdf:li rdf:resource="https://identifiers.org/biocyc/META:DCMP"/>
                </rdf:Bag>
              </bqbiol:is>
            </rdf:Description>
          </rdf:RDF>
        </annotation>
      </species>
      <species metaid="meta_M_cpd02375_c0" sboTerm="SBO:0000247" id="M_cpd02375_c0" name="Adenylosuccinate_c0" compartment="c0" hasOnlySubstanceUnits="false" boundaryCondition="false" constant="false" fbc:charge="-4" fbc:chemicalFormula="C14H14N5O11P">
        <annotation>
          <rdf:RDF xmlns:rdf="http://www.w3.org/1999/02/22-rdf-syntax-ns#" xmlns:dcterms="http://purl.org/dc/terms/" xmlns:vCard="http://www.w3.org/2001/vcard-rdf/3.0#" xmlns:vCard4="http://www.w3.org/2006/vcard/ns#" xmlns:bqbiol="http://biomodels.net/biology-qualifiers/" xmlns:bqmodel="http://biomodels.net/model-qualifiers/">
            <rdf:Description rdf:about="#meta_M_cpd02375_c0">
              <bqbiol:is>
                <rdf:Bag>
                  <rdf:li rdf:resource="https://identifiers.org/seed.compound/cpd02375"/>
                  <rdf:li rdf:resource="https://identifiers.org/inchi/InChI=1S/C14H18N5O11P/c20-7(21)1-5(14(24)25)18-11-8-12(16-3-15-11)19(4-17-8)13-10(23)9(22)6(30-13)2-29-31(26,27)28/h3-6,9-10,13,22-23H,1-2H2,(H,20,21)(H,24,25)(H,15,16,18)(H2,26,27,28)/p-4/t5?,6-,9-,10-,13-/m1/s1"/>
                  <rdf:li rdf:resource="https://identifiers.org/inchikey/OFBHPPMPBOJXRT-DPXQIYNJSA-J"/>
                  <rdf:li rdf:resource="https://identifiers.org/bigg.metabolite/dcamp"/>
                  <rdf:li rdf:resource="https://identifiers.org/kegg.compound/C03794"/>
                  <rdf:li rdf:resource="https://identifiers.org/metanetx.chemical/MNXM92089"/>
                  <rdf:li rdf:resource="https://identifiers.org/metanetx.chemical/MNXM565"/>
                  <rdf:li rdf:resource="https://identifiers.org/biocyc/META:ADENYLOSUCC"/>
                </rdf:Bag>
              </bqbiol:is>
            </rdf:Description>
          </rdf:RDF>
        </annotation>
      </species>
      <species metaid="meta_M_cpd00106_c0" sboTerm="SBO:0000247" id="M_cpd00106_c0" name="Fumarate_c0" compartment="c0" hasOnlySubstanceUnits="false" boundaryCondition="false" constant="false" fbc:charge="-2" fbc:chemicalFormula="C4H2O4">
        <annotation>
          <rdf:RDF xmlns:rdf="http://www.w3.org/1999/02/22-rdf-syntax-ns#" xmlns:dcterms="http://purl.org/dc/terms/" xmlns:vCard="http://www.w3.org/2001/vcard-rdf/3.0#" xmlns:vCard4="http://www.w3.org/2006/vcard/ns#" xmlns:bqbiol="http://biomodels.net/biology-qualifiers/" xmlns:bqmodel="http://biomodels.net/model-qualifiers/">
            <rdf:Description rdf:about="#meta_M_cpd00106_c0">
              <bqbiol:is>
                <rdf:Bag>
                  <rdf:li rdf:resource="https://identifiers.org/seed.compound/cpd00106"/>
                  <rdf:li rdf:resource="https://identifiers.org/inchi/InChI=1S/C4H4O4/c5-3(6)1-2-4(7)8/h1-2H,(H,5,6)(H,7,8)/p-2/b2-1+"/>
                  <rdf:li rdf:resource="https://identifiers.org/inchikey/VZCYOOQTPOCHFL-OWOJBTEDSA-L"/>
                  <rdf:li rdf:resource="https://identifiers.org/bigg.metabolite/fum"/>
                  <rdf:li rdf:resource="https://identifiers.org/kegg.compound/C00122"/>
                  <rdf:li rdf:resource="https://identifiers.org/metanetx.chemical/MNXM93"/>
                  <rdf:li rdf:resource="https://identifiers.org/biocyc/META:FUM"/>
                </rdf:Bag>
              </bqbiol:is>
            </rdf:Description>
          </rdf:RDF>
        </annotation>
      </species>
      <species metaid="meta_M_cpd00052_c0" sboTerm="SBO:0000247" id="M_cpd00052_c0" name="CTP_c0" compartment="c0" hasOnlySubstanceUnits="false" boundaryCondition="false" constant="false" fbc:charge="-3" fbc:chemicalFormula="C9H13N3O14P3">
        <annotation>
          <rdf:RDF xmlns:rdf="http://www.w3.org/1999/02/22-rdf-syntax-ns#" xmlns:dcterms="http://purl.org/dc/terms/" xmlns:vCard="http://www.w3.org/2001/vcard-rdf/3.0#" xmlns:vCard4="http://www.w3.org/2006/vcard/ns#" xmlns:bqbiol="http://biomodels.net/biology-qualifiers/" xmlns:bqmodel="http://biomodels.net/model-qualifiers/">
            <rdf:Description rdf:about="#meta_M_cpd00052_c0">
              <bqbiol:is>
                <rdf:Bag>
                  <rdf:li rdf:resource="https://identifiers.org/seed.compound/cpd00052"/>
                  <rdf:li rdf:resource="https://identifiers.org/inchi/InChI=1S/C9H16N3O14P3/c10-5-1-2-12(9(15)11-5)8-7(14)6(13)4(24-8)3-23-28(19,20)26-29(21,22)25-27(16,17)18/h1-2,4,6-8,13-14H,3H2,(H,19,20)(H,21,22)(H2,10,11,15)(H2,16,17,18)/p-3/t4-,6-,7-,8-/m1/s1"/>
                  <rdf:li rdf:resource="https://identifiers.org/inchikey/PCDQPRRSZKQHHS-XVFCMESISA-K"/>
                  <rdf:li rdf:resource="https://identifiers.org/bigg.metabolite/ctp"/>
                  <rdf:li rdf:resource="https://identifiers.org/kegg.compound/C00063"/>
                  <rdf:li rdf:resource="https://identifiers.org/metanetx.chemical/MNXM63"/>
                  <rdf:li rdf:resource="https://identifiers.org/biocyc/META:CTP"/>
                </rdf:Bag>
              </bqbiol:is>
            </rdf:Description>
          </rdf:RDF>
        </annotation>
      </species>
      <species metaid="meta_M_cpd00084_c0" sboTerm="SBO:0000247" id="M_cpd00084_c0" name="L-Cysteine_c0" compartment="c0" hasOnlySubstanceUnits="false" boundaryCondition="false" constant="false" fbc:charge="0" fbc:chemicalFormula="C3H7NO2S">
        <annotation>
          <rdf:RDF xmlns:rdf="http://www.w3.org/1999/02/22-rdf-syntax-ns#" xmlns:dcterms="http://purl.org/dc/terms/" xmlns:vCard="http://www.w3.org/2001/vcard-rdf/3.0#" xmlns:vCard4="http://www.w3.org/2006/vcard/ns#" xmlns:bqbiol="http://biomodels.net/biology-qualifiers/" xmlns:bqmodel="http://biomodels.net/model-qualifiers/">
            <rdf:Description rdf:about="#meta_M_cpd00084_c0">
              <bqbiol:is>
                <rdf:Bag>
                  <rdf:li rdf:resource="https://identifiers.org/seed.compound/cpd00084"/>
                  <rdf:li rdf:resource="https://identifiers.org/inchi/InChI=1S/C3H7NO2S/c4-2(1-7)3(5)6/h2,7H,1,4H2,(H,5,6)/t2-/m0/s1"/>
                  <rdf:li rdf:resource="https://identifiers.org/inchikey/XUJNEKJLAYXESH-REOHCLBHSA-N"/>
                  <rdf:li rdf:resource="https://identifiers.org/bigg.metabolite/cys__L"/>
                  <rdf:li rdf:resource="https://identifiers.org/kegg.compound/C00097"/>
                  <rdf:li rdf:resource="https://identifiers.org/metanetx.chemical/MNXM55"/>
                  <rdf:li rdf:resource="https://identifiers.org/biocyc/META:CYS"/>
                </rdf:Bag>
              </bqbiol:is>
            </rdf:Description>
          </rdf:RDF>
        </annotation>
      </species>
      <species metaid="meta_M_cpd02201_c0" sboTerm="SBO:0000247" id="M_cpd02201_c0" name="4-phosphopantothenate_c0" compartment="c0" hasOnlySubstanceUnits="false" boundaryCondition="false" constant="false" fbc:charge="-3" fbc:chemicalFormula="C9H15NO8P">
        <annotation>
          <rdf:RDF xmlns:rdf="http://www.w3.org/1999/02/22-rdf-syntax-ns#" xmlns:dcterms="http://purl.org/dc/terms/" xmlns:vCard="http://www.w3.org/2001/vcard-rdf/3.0#" xmlns:vCard4="http://www.w3.org/2006/vcard/ns#" xmlns:bqbiol="http://biomodels.net/biology-qualifiers/" xmlns:bqmodel="http://biomodels.net/model-qualifiers/">
            <rdf:Description rdf:about="#meta_M_cpd02201_c0">
              <bqbiol:is>
                <rdf:Bag>
                  <rdf:li rdf:resource="https://identifiers.org/seed.compound/cpd02201"/>
                  <rdf:li rdf:resource="https://identifiers.org/inchi/InChI=1S/C9H18NO8P/c1-9(2,5-18-19(15,16)17)7(13)8(14)10-4-3-6(11)12/h7,13H,3-5H2,1-2H3,(H,10,14)(H,11,12)(H2,15,16,17)/p-3/t7-/m0/s1"/>
                  <rdf:li rdf:resource="https://identifiers.org/inchikey/XHFVGHPGDLDEQO-ZETCQYMHSA-K"/>
                  <rdf:li rdf:resource="https://identifiers.org/bigg.metabolite/4ppan"/>
                  <rdf:li rdf:resource="https://identifiers.org/kegg.compound/C03492"/>
                  <rdf:li rdf:resource="https://identifiers.org/metanetx.chemical/MNXM415"/>
                  <rdf:li rdf:resource="https://identifiers.org/biocyc/META:4-P-PANTOTHENATE"/>
                </rdf:Bag>
              </bqbiol:is>
            </rdf:Description>
          </rdf:RDF>
        </annotation>
      </species>
      <species metaid="meta_M_cpd02666_c0" sboTerm="SBO:0000247" id="M_cpd02666_c0" name="(R)-4&apos;-Phosphopantothenoyl-L-cysteine_c0" compartment="c0" hasOnlySubstanceUnits="false" boundaryCondition="false" constant="false" fbc:charge="-3" fbc:chemicalFormula="C12H20N2O9PS">
        <annotation>
          <rdf:RDF xmlns:rdf="http://www.w3.org/1999/02/22-rdf-syntax-ns#" xmlns:dcterms="http://purl.org/dc/terms/" xmlns:vCard="http://www.w3.org/2001/vcard-rdf/3.0#" xmlns:vCard4="http://www.w3.org/2006/vcard/ns#" xmlns:bqbiol="http://biomodels.net/biology-qualifiers/" xmlns:bqmodel="http://biomodels.net/model-qualifiers/">
            <rdf:Description rdf:about="#meta_M_cpd02666_c0">
              <bqbiol:is>
                <rdf:Bag>
                  <rdf:li rdf:resource="https://identifiers.org/seed.compound/cpd02666"/>
                  <rdf:li rdf:resource="https://identifiers.org/inchi/InChI=1S/C12H23N2O9PS/c1-12(2,6-23-24(20,21)22)9(16)10(17)13-4-3-8(15)14-7(5-25)11(18)19/h7,9,16,25H,3-6H2,1-2H3,(H,13,17)(H,14,15)(H,18,19)(H2,20,21,22)/p-3/t7-,9-/m0/s1"/>
                  <rdf:li rdf:resource="https://identifiers.org/inchikey/XQYALQVLCNHCFT-CBAPKCEASA-K"/>
                  <rdf:li rdf:resource="https://identifiers.org/bigg.metabolite/4ppcys"/>
                  <rdf:li rdf:resource="https://identifiers.org/kegg.compound/C04352"/>
                  <rdf:li rdf:resource="https://identifiers.org/metanetx.chemical/MNXM483"/>
                  <rdf:li rdf:resource="https://identifiers.org/biocyc/META:R-4-PHOSPHOPANTOTHENOYL-L-CYSTEINE"/>
                </rdf:Bag>
              </bqbiol:is>
            </rdf:Description>
          </rdf:RDF>
        </annotation>
      </species>
      <species metaid="meta_M_cpd00023_c0" sboTerm="SBO:0000247" id="M_cpd00023_c0" name="L-Glutamate_c0" compartment="c0" hasOnlySubstanceUnits="false" boundaryCondition="false" constant="false" fbc:charge="-1" fbc:chemicalFormula="C5H8NO4">
        <annotation>
          <rdf:RDF xmlns:rdf="http://www.w3.org/1999/02/22-rdf-syntax-ns#" xmlns:dcterms="http://purl.org/dc/terms/" xmlns:vCard="http://www.w3.org/2001/vcard-rdf/3.0#" xmlns:vCard4="http://www.w3.org/2006/vcard/ns#" xmlns:bqbiol="http://biomodels.net/biology-qualifiers/" xmlns:bqmodel="http://biomodels.net/model-qualifiers/">
            <rdf:Description rdf:about="#meta_M_cpd00023_c0">
              <bqbiol:is>
                <rdf:Bag>
                  <rdf:li rdf:resource="https://identifiers.org/seed.compound/cpd00023"/>
                  <rdf:li rdf:resource="https://identifiers.org/inchi/InChI=1S/C5H9NO4/c6-3(5(9)10)1-2-4(7)8/h3H,1-2,6H2,(H,7,8)(H,9,10)/p-1/t3-/m0/s1"/>
                  <rdf:li rdf:resource="https://identifiers.org/inchikey/WHUUTDBJXJRKMK-VKHMYHEASA-M"/>
                  <rdf:li rdf:resource="https://identifiers.org/bigg.metabolite/glu__L"/>
                  <rdf:li rdf:resource="https://identifiers.org/kegg.compound/C00025"/>
                  <rdf:li rdf:resource="https://identifiers.org/metanetx.chemical/MNXM89557"/>
                  <rdf:li rdf:resource="https://identifiers.org/biocyc/META:GLT"/>
                </rdf:Bag>
              </bqbiol:is>
            </rdf:Description>
          </rdf:RDF>
        </annotation>
      </species>
      <species metaid="meta_M_cpd00201_c0" sboTerm="SBO:0000247" id="M_cpd00201_c0" name="10-Formyltetrahydrofolate_c0" compartment="c0" hasOnlySubstanceUnits="false" boundaryCondition="false" constant="false" fbc:charge="-2" fbc:chemicalFormula="C20H21N7O7">
        <annotation>
          <rdf:RDF xmlns:rdf="http://www.w3.org/1999/02/22-rdf-syntax-ns#" xmlns:dcterms="http://purl.org/dc/terms/" xmlns:vCard="http://www.w3.org/2001/vcard-rdf/3.0#" xmlns:vCard4="http://www.w3.org/2006/vcard/ns#" xmlns:bqbiol="http://biomodels.net/biology-qualifiers/" xmlns:bqmodel="http://biomodels.net/model-qualifiers/">
            <rdf:Description rdf:about="#meta_M_cpd00201_c0">
              <bqbiol:is>
                <rdf:Bag>
                  <rdf:li rdf:resource="https://identifiers.org/seed.compound/cpd00201"/>
                  <rdf:li rdf:resource="https://identifiers.org/inchi/InChI=1S/C20H23N7O7/c21-20-25-16-15(18(32)26-20)23-11(7-22-16)8-27(9-28)12-3-1-10(2-4-12)17(31)24-13(19(33)34)5-6-14(29)30/h1-4,9,11,13,23H,5-8H2,(H,24,31)(H,29,30)(H,33,34)(H4,21,22,25,26,32)/p-2/t11-,13+/m1/s1"/>
                  <rdf:li rdf:resource="https://identifiers.org/inchikey/AUFGTPPARQZWDO-YPMHNXCESA-L"/>
                  <rdf:li rdf:resource="https://identifiers.org/bigg.metabolite/10fthf"/>
                  <rdf:li rdf:resource="https://identifiers.org/kegg.compound/C00234"/>
                  <rdf:li rdf:resource="https://identifiers.org/metanetx.chemical/MNXM237"/>
                  <rdf:li rdf:resource="https://identifiers.org/biocyc/META:10-FORMYL-THF"/>
                </rdf:Bag>
              </bqbiol:is>
            </rdf:Description>
          </rdf:RDF>
        </annotation>
      </species>
      <species metaid="meta_M_cpd03524_c0" sboTerm="SBO:0000247" id="M_cpd03524_c0" name="10-Formyl-THF-L-glutamate_c0" compartment="c0" hasOnlySubstanceUnits="false" boundaryCondition="false" constant="false" fbc:charge="-3" fbc:chemicalFormula="C25H27N8O10">
        <annotation>
          <rdf:RDF xmlns:rdf="http://www.w3.org/1999/02/22-rdf-syntax-ns#" xmlns:dcterms="http://purl.org/dc/terms/" xmlns:vCard="http://www.w3.org/2001/vcard-rdf/3.0#" xmlns:vCard4="http://www.w3.org/2006/vcard/ns#" xmlns:bqbiol="http://biomodels.net/biology-qualifiers/" xmlns:bqmodel="http://biomodels.net/model-qualifiers/">
            <rdf:Description rdf:about="#meta_M_cpd03524_c0">
              <bqbiol:is>
                <rdf:Bag>
                  <rdf:li rdf:resource="https://identifiers.org/seed.compound/cpd03524"/>
                  <rdf:li rdf:resource="https://identifiers.org/inchi/InChI=1S/C25H30N8O10/c26-25-31-20-19(22(39)32-25)28-13(9-27-20)10-33(11-34)14-3-1-12(2-4-14)21(38)30-16(24(42)43)5-7-17(35)29-15(23(40)41)6-8-18(36)37/h1-4,11,13,15-16,28H,5-10H2,(H,29,35)(H,30,38)(H,36,37)(H,40,41)(H,42,43)(H4,26,27,31,32,39)/p-3/t13-,15+,16+/m1/s1"/>
                  <rdf:li rdf:resource="https://identifiers.org/inchikey/BHBZPCBOCZGPTF-KBMXLJTQSA-K"/>
                  <rdf:li rdf:resource="https://identifiers.org/bigg.metabolite/10fthfglu__L"/>
                  <rdf:li rdf:resource="https://identifiers.org/kegg.compound/C05928"/>
                  <rdf:li rdf:resource="https://identifiers.org/metanetx.chemical/MNXM33047"/>
                  <rdf:li rdf:resource="https://identifiers.org/metanetx.chemical/MNXM722924"/>
                  <rdf:li rdf:resource="https://identifiers.org/biocyc/META:CPD-17115"/>
                </rdf:Bag>
              </bqbiol:is>
            </rdf:Description>
          </rdf:RDF>
        </annotation>
      </species>
      <species metaid="meta_M_cpd00654_c0" sboTerm="SBO:0000247" id="M_cpd00654_c0" name="Deoxycytidine_c0" compartment="c0" hasOnlySubstanceUnits="false" boundaryCondition="false" constant="false" fbc:charge="0" fbc:chemicalFormula="C9H13N3O4">
        <annotation>
          <rdf:RDF xmlns:rdf="http://www.w3.org/1999/02/22-rdf-syntax-ns#" xmlns:dcterms="http://purl.org/dc/terms/" xmlns:vCard="http://www.w3.org/2001/vcard-rdf/3.0#" xmlns:vCard4="http://www.w3.org/2006/vcard/ns#" xmlns:bqbiol="http://biomodels.net/biology-qualifiers/" xmlns:bqmodel="http://biomodels.net/model-qualifiers/">
            <rdf:Description rdf:about="#meta_M_cpd00654_c0">
              <bqbiol:is>
                <rdf:Bag>
                  <rdf:li rdf:resource="https://identifiers.org/seed.compound/cpd00654"/>
                  <rdf:li rdf:resource="https://identifiers.org/inchi/InChI=1S/C9H13N3O4/c10-7-1-2-12(9(15)11-7)8-3-5(14)6(4-13)16-8/h1-2,5-6,8,13-14H,3-4H2,(H2,10,11,15)/t5-,6+,8+/m0/s1"/>
                  <rdf:li rdf:resource="https://identifiers.org/inchikey/CKTSBUTUHBMZGZ-SHYZEUOFSA-N"/>
                  <rdf:li rdf:resource="https://identifiers.org/bigg.metabolite/dcyt"/>
                  <rdf:li rdf:resource="https://identifiers.org/kegg.compound/C00881"/>
                  <rdf:li rdf:resource="https://identifiers.org/metanetx.chemical/MNXM704"/>
                  <rdf:li rdf:resource="https://identifiers.org/biocyc/META:DEOXYCYTIDINE"/>
                </rdf:Bag>
              </bqbiol:is>
            </rdf:Description>
          </rdf:RDF>
        </annotation>
      </species>
      <species metaid="meta_M_cpd11503_c0" sboTerm="SBO:0000247" id="M_cpd11503_c0" name="6-methyl-octanoyl-ACP_c0" compartment="c0" hasOnlySubstanceUnits="false" boundaryCondition="false" constant="false" fbc:charge="-1" fbc:chemicalFormula="C20H37N2O8PRS">
        <annotation>
          <rdf:RDF xmlns:rdf="http://www.w3.org/1999/02/22-rdf-syntax-ns#" xmlns:dcterms="http://purl.org/dc/terms/" xmlns:vCard="http://www.w3.org/2001/vcard-rdf/3.0#" xmlns:vCard4="http://www.w3.org/2006/vcard/ns#" xmlns:bqbiol="http://biomodels.net/biology-qualifiers/" xmlns:bqmodel="http://biomodels.net/model-qualifiers/">
            <rdf:Description rdf:about="#meta_M_cpd11503_c0">
              <bqbiol:is>
                <rdf:Bag>
                  <rdf:li rdf:resource="https://identifiers.org/seed.compound/cpd11503"/>
                  <rdf:li rdf:resource="https://identifiers.org/metanetx.chemical/MNXM8195"/>
                </rdf:Bag>
              </bqbiol:is>
            </rdf:Description>
          </rdf:RDF>
        </annotation>
      </species>
      <species metaid="meta_M_cpd11504_c0" sboTerm="SBO:0000247" id="M_cpd11504_c0" name="8-methyl-3-oxo-decanoyl-ACP_c0" compartment="c0" hasOnlySubstanceUnits="false" boundaryCondition="false" constant="false" fbc:charge="-1" fbc:chemicalFormula="C22H39N2O9PRS">
        <annotation>
          <rdf:RDF xmlns:rdf="http://www.w3.org/1999/02/22-rdf-syntax-ns#" xmlns:dcterms="http://purl.org/dc/terms/" xmlns:vCard="http://www.w3.org/2001/vcard-rdf/3.0#" xmlns:vCard4="http://www.w3.org/2006/vcard/ns#" xmlns:bqbiol="http://biomodels.net/biology-qualifiers/" xmlns:bqmodel="http://biomodels.net/model-qualifiers/">
            <rdf:Description rdf:about="#meta_M_cpd11504_c0">
              <bqbiol:is>
                <rdf:Bag>
                  <rdf:li rdf:resource="https://identifiers.org/seed.compound/cpd11504"/>
                  <rdf:li rdf:resource="https://identifiers.org/metanetx.chemical/MNXM10448"/>
                </rdf:Bag>
              </bqbiol:is>
            </rdf:Description>
          </rdf:RDF>
        </annotation>
      </species>
      <species metaid="meta_M_cpd02021_c0" sboTerm="SBO:0000247" id="M_cpd02021_c0" name="Succinylbenzoyl-CoA_c0" compartment="c0" hasOnlySubstanceUnits="false" boundaryCondition="false" constant="false" fbc:charge="-5" fbc:chemicalFormula="C32H39N7O20P3S">
        <annotation>
          <rdf:RDF xmlns:rdf="http://www.w3.org/1999/02/22-rdf-syntax-ns#" xmlns:dcterms="http://purl.org/dc/terms/" xmlns:vCard="http://www.w3.org/2001/vcard-rdf/3.0#" xmlns:vCard4="http://www.w3.org/2006/vcard/ns#" xmlns:bqbiol="http://biomodels.net/biology-qualifiers/" xmlns:bqmodel="http://biomodels.net/model-qualifiers/">
            <rdf:Description rdf:about="#meta_M_cpd02021_c0">
              <bqbiol:is>
                <rdf:Bag>
                  <rdf:li rdf:resource="https://identifiers.org/seed.compound/cpd02021"/>
                  <rdf:li rdf:resource="https://identifiers.org/inchi/InChI=1S/C32H44N7O20P3S/c1-32(2,26(44)29(45)35-10-9-21(41)34-11-12-63-22(42)8-7-19(40)17-5-3-4-6-18(17)31(46)47)14-56-62(53,54)59-61(51,52)55-13-20-25(58-60(48,49)50)24(43)30(57-20)39-16-38-23-27(33)36-15-37-28(23)39/h3-6,15-16,20,24-26,30,43-44H,7-14H2,1-2H3,(H,34,41)(H,35,45)(H,46,47)(H,51,52)(H,53,54)(H2,33,36,37)(H2,48,49,50)/p-5"/>
                  <rdf:li rdf:resource="https://identifiers.org/inchikey/KVAQAPQXOXTRAE-UHFFFAOYSA-I"/>
                  <rdf:li rdf:resource="https://identifiers.org/bigg.metabolite/sbzcoa"/>
                  <rdf:li rdf:resource="https://identifiers.org/kegg.compound/C03160"/>
                  <rdf:li rdf:resource="https://identifiers.org/metanetx.chemical/MNXM91307"/>
                  <rdf:li rdf:resource="https://identifiers.org/metanetx.chemical/MNXM1132"/>
                  <rdf:li rdf:resource="https://identifiers.org/biocyc/META:CPD-6972"/>
                </rdf:Bag>
              </bqbiol:is>
            </rdf:Description>
          </rdf:RDF>
        </annotation>
      </species>
      <species metaid="meta_M_cpd02295_c0" sboTerm="SBO:0000247" id="M_cpd02295_c0" name="1-4-Dihydroxy-2-naphthoate_c0" compartment="c0" hasOnlySubstanceUnits="false" boundaryCondition="false" constant="false" fbc:charge="-1" fbc:chemicalFormula="C11H7O4">
        <annotation>
          <rdf:RDF xmlns:rdf="http://www.w3.org/1999/02/22-rdf-syntax-ns#" xmlns:dcterms="http://purl.org/dc/terms/" xmlns:vCard="http://www.w3.org/2001/vcard-rdf/3.0#" xmlns:vCard4="http://www.w3.org/2006/vcard/ns#" xmlns:bqbiol="http://biomodels.net/biology-qualifiers/" xmlns:bqmodel="http://biomodels.net/model-qualifiers/">
            <rdf:Description rdf:about="#meta_M_cpd02295_c0">
              <bqbiol:is>
                <rdf:Bag>
                  <rdf:li rdf:resource="https://identifiers.org/seed.compound/cpd02295"/>
                  <rdf:li rdf:resource="https://identifiers.org/inchi/InChI=1S/C11H8O4/c12-9-5-8(11(14)15)10(13)7-4-2-1-3-6(7)9/h1-5,12-13H,(H,14,15)/p-1"/>
                  <rdf:li rdf:resource="https://identifiers.org/inchikey/VOJUXHHACRXLTD-UHFFFAOYSA-M"/>
                  <rdf:li rdf:resource="https://identifiers.org/bigg.metabolite/dhna"/>
                  <rdf:li rdf:resource="https://identifiers.org/kegg.compound/C03657"/>
                  <rdf:li rdf:resource="https://identifiers.org/metanetx.chemical/MNXM552"/>
                  <rdf:li rdf:resource="https://identifiers.org/biocyc/META:DIHYDROXYNAPHTHOATE"/>
                </rdf:Bag>
              </bqbiol:is>
            </rdf:Description>
          </rdf:RDF>
        </annotation>
      </species>
      <species metaid="meta_M_cpd00072_c0" sboTerm="SBO:0000247" id="M_cpd00072_c0" name="D-fructose-6-phosphate_c0" compartment="c0" hasOnlySubstanceUnits="false" boundaryCondition="false" constant="false" fbc:charge="-2" fbc:chemicalFormula="C6H11O9P">
        <annotation>
          <rdf:RDF xmlns:rdf="http://www.w3.org/1999/02/22-rdf-syntax-ns#" xmlns:dcterms="http://purl.org/dc/terms/" xmlns:vCard="http://www.w3.org/2001/vcard-rdf/3.0#" xmlns:vCard4="http://www.w3.org/2006/vcard/ns#" xmlns:bqbiol="http://biomodels.net/biology-qualifiers/" xmlns:bqmodel="http://biomodels.net/model-qualifiers/">
            <rdf:Description rdf:about="#meta_M_cpd00072_c0">
              <bqbiol:is>
                <rdf:Bag>
                  <rdf:li rdf:resource="https://identifiers.org/seed.compound/cpd00072"/>
                  <rdf:li rdf:resource="https://identifiers.org/inchi/InChI=1S/C6H13O9P/c7-2-6(10)5(9)4(8)3(15-6)1-14-16(11,12)13/h3-5,7-10H,1-2H2,(H2,11,12,13)/p-2/t3-,4-,5+,6?/m1/s1"/>
                  <rdf:li rdf:resource="https://identifiers.org/inchikey/BGWGXPAPYGQALX-VRPWFDPXSA-L"/>
                  <rdf:li rdf:resource="https://identifiers.org/bigg.metabolite/f6p_B"/>
                  <rdf:li rdf:resource="https://identifiers.org/bigg.metabolite/f6p"/>
                  <rdf:li rdf:resource="https://identifiers.org/kegg.compound/C00085"/>
                  <rdf:li rdf:resource="https://identifiers.org/metanetx.chemical/MNXM155029"/>
                  <rdf:li rdf:resource="https://identifiers.org/metanetx.chemical/MNXM162235"/>
                  <rdf:li rdf:resource="https://identifiers.org/biocyc/META:CPD-18719"/>
                </rdf:Bag>
              </bqbiol:is>
            </rdf:Description>
          </rdf:RDF>
        </annotation>
      </species>
      <species metaid="meta_M_cpd00290_c0" sboTerm="SBO:0000247" id="M_cpd00290_c0" name="D-fructose-1,6-bisphosphate_c0" compartment="c0" hasOnlySubstanceUnits="false" boundaryCondition="false" constant="false" fbc:charge="-4" fbc:chemicalFormula="C6H10O12P2">
        <annotation>
          <rdf:RDF xmlns:rdf="http://www.w3.org/1999/02/22-rdf-syntax-ns#" xmlns:dcterms="http://purl.org/dc/terms/" xmlns:vCard="http://www.w3.org/2001/vcard-rdf/3.0#" xmlns:vCard4="http://www.w3.org/2006/vcard/ns#" xmlns:bqbiol="http://biomodels.net/biology-qualifiers/" xmlns:bqmodel="http://biomodels.net/model-qualifiers/">
            <rdf:Description rdf:about="#meta_M_cpd00290_c0">
              <bqbiol:is>
                <rdf:Bag>
                  <rdf:li rdf:resource="https://identifiers.org/seed.compound/cpd00290"/>
                  <rdf:li rdf:resource="https://identifiers.org/inchi/InChI=1S/C6H14O12P2/c7-4-3(1-16-19(10,11)12)18-6(9,5(4)8)2-17-20(13,14)15/h3-5,7-9H,1-2H2,(H2,10,11,12)(H2,13,14,15)/p-4/t3-,4-,5+,6?/m1/s1"/>
                  <rdf:li rdf:resource="https://identifiers.org/inchikey/RNBGYGVWRKECFJ-VRPWFDPXSA-J"/>
                  <rdf:li rdf:resource="https://identifiers.org/bigg.metabolite/fdp"/>
                  <rdf:li rdf:resource="https://identifiers.org/kegg.compound/C00354"/>
                  <rdf:li rdf:resource="https://identifiers.org/metanetx.chemical/MNXM417"/>
                </rdf:Bag>
              </bqbiol:is>
            </rdf:Description>
          </rdf:RDF>
        </annotation>
      </species>
      <species metaid="meta_M_cpd03414_c0" sboTerm="SBO:0000247" id="M_cpd03414_c0" name="UroporphyrinogenI_c0" compartment="c0" hasOnlySubstanceUnits="false" boundaryCondition="false" constant="false" fbc:charge="-8" fbc:chemicalFormula="C40H36N4O16">
        <annotation>
          <rdf:RDF xmlns:rdf="http://www.w3.org/1999/02/22-rdf-syntax-ns#" xmlns:dcterms="http://purl.org/dc/terms/" xmlns:vCard="http://www.w3.org/2001/vcard-rdf/3.0#" xmlns:vCard4="http://www.w3.org/2006/vcard/ns#" xmlns:bqbiol="http://biomodels.net/biology-qualifiers/" xmlns:bqmodel="http://biomodels.net/model-qualifiers/">
            <rdf:Description rdf:about="#meta_M_cpd03414_c0">
              <bqbiol:is>
                <rdf:Bag>
                  <rdf:li rdf:resource="https://identifiers.org/seed.compound/cpd03414"/>
                  <rdf:li rdf:resource="https://identifiers.org/inchi/InChI=1S/C40H44N4O16/c45-33(46)5-1-17-21(9-37(53)54)29-14-26-19(3-7-35(49)50)23(11-39(57)58)31(43-26)16-28-20(4-8-36(51)52)24(12-40(59)60)32(44-28)15-27-18(2-6-34(47)48)22(10-38(55)56)30(42-27)13-25(17)41-29/h41-44H,1-16H2,(H,45,46)(H,47,48)(H,49,50)(H,51,52)(H,53,54)(H,55,56)(H,57,58)(H,59,60)/p-8"/>
                  <rdf:li rdf:resource="https://identifiers.org/inchikey/QTTNOSKSLATGQB-UHFFFAOYSA-F"/>
                  <rdf:li rdf:resource="https://identifiers.org/bigg.metabolite/uppg1"/>
                  <rdf:li rdf:resource="https://identifiers.org/kegg.compound/C05766"/>
                  <rdf:li rdf:resource="https://identifiers.org/metanetx.chemical/MNXM1123"/>
                  <rdf:li rdf:resource="https://identifiers.org/biocyc/META:CPD-11444"/>
                </rdf:Bag>
              </bqbiol:is>
            </rdf:Description>
          </rdf:RDF>
        </annotation>
      </species>
      <species metaid="meta_M_cpd03416_c0" sboTerm="SBO:0000247" id="M_cpd03416_c0" name="CoproporphyrinogenI_c0" compartment="c0" hasOnlySubstanceUnits="false" boundaryCondition="false" constant="false" fbc:charge="-4" fbc:chemicalFormula="C36H40N4O8">
        <annotation>
          <rdf:RDF xmlns:rdf="http://www.w3.org/1999/02/22-rdf-syntax-ns#" xmlns:dcterms="http://purl.org/dc/terms/" xmlns:vCard="http://www.w3.org/2001/vcard-rdf/3.0#" xmlns:vCard4="http://www.w3.org/2006/vcard/ns#" xmlns:bqbiol="http://biomodels.net/biology-qualifiers/" xmlns:bqmodel="http://biomodels.net/model-qualifiers/">
            <rdf:Description rdf:about="#meta_M_cpd03416_c0">
              <bqbiol:is>
                <rdf:Bag>
                  <rdf:li rdf:resource="https://identifiers.org/seed.compound/cpd03416"/>
                  <rdf:li rdf:resource="https://identifiers.org/inchi/InChI=1S/C36H44N4O8/c1-17-21(5-9-33(41)42)29-14-26-19(3)23(7-11-35(45)46)31(39-26)16-28-20(4)24(8-12-36(47)48)32(40-28)15-27-18(2)22(6-10-34(43)44)30(38-27)13-25(17)37-29/h37-40H,5-16H2,1-4H3,(H,41,42)(H,43,44)(H,45,46)(H,47,48)/p-4"/>
                  <rdf:li rdf:resource="https://identifiers.org/inchikey/WIUGGJKHYQIGNH-UHFFFAOYSA-J"/>
                  <rdf:li rdf:resource="https://identifiers.org/bigg.metabolite/cpppg1"/>
                  <rdf:li rdf:resource="https://identifiers.org/kegg.compound/C05768"/>
                  <rdf:li rdf:resource="https://identifiers.org/metanetx.chemical/MNXM1322"/>
                  <rdf:li rdf:resource="https://identifiers.org/biocyc/META:COPROPORPHYRINOGEN_I"/>
                </rdf:Bag>
              </bqbiol:is>
            </rdf:Description>
          </rdf:RDF>
        </annotation>
      </species>
      <species metaid="meta_M_cpd02961_c0" sboTerm="SBO:0000247" id="M_cpd02961_c0" name="Dihydroneopterin_c0" compartment="c0" hasOnlySubstanceUnits="false" boundaryCondition="false" constant="false" fbc:charge="0" fbc:chemicalFormula="C9H13N5O4">
        <annotation>
          <rdf:RDF xmlns:rdf="http://www.w3.org/1999/02/22-rdf-syntax-ns#" xmlns:dcterms="http://purl.org/dc/terms/" xmlns:vCard="http://www.w3.org/2001/vcard-rdf/3.0#" xmlns:vCard4="http://www.w3.org/2006/vcard/ns#" xmlns:bqbiol="http://biomodels.net/biology-qualifiers/" xmlns:bqmodel="http://biomodels.net/model-qualifiers/">
            <rdf:Description rdf:about="#meta_M_cpd02961_c0">
              <bqbiol:is>
                <rdf:Bag>
                  <rdf:li rdf:resource="https://identifiers.org/seed.compound/cpd02961"/>
                  <rdf:li rdf:resource="https://identifiers.org/inchi/InChI=1S/C9H13N5O4/c10-9-13-7-5(8(18)14-9)12-3(1-11-7)6(17)4(16)2-15/h4,6,15-17H,1-2H2,(H4,10,11,13,14,18)/t4-,6+/m1/s1"/>
                  <rdf:li rdf:resource="https://identifiers.org/inchikey/YQIFAMYNGGOTFB-XINAWCOVSA-N"/>
                  <rdf:li rdf:resource="https://identifiers.org/bigg.metabolite/dhnpt"/>
                  <rdf:li rdf:resource="https://identifiers.org/kegg.compound/C04874"/>
                  <rdf:li rdf:resource="https://identifiers.org/metanetx.chemical/MNXM162359"/>
                  <rdf:li rdf:resource="https://identifiers.org/biocyc/META:DIHYDRO-NEO-PTERIN"/>
                </rdf:Bag>
              </bqbiol:is>
            </rdf:Description>
          </rdf:RDF>
        </annotation>
      </species>
      <species metaid="meta_M_cpd00229_c0" sboTerm="SBO:0000247" id="M_cpd00229_c0" name="Glycolaldehyde_c0" compartment="c0" hasOnlySubstanceUnits="false" boundaryCondition="false" constant="false" fbc:charge="0" fbc:chemicalFormula="C2H4O2">
        <annotation>
          <rdf:RDF xmlns:rdf="http://www.w3.org/1999/02/22-rdf-syntax-ns#" xmlns:dcterms="http://purl.org/dc/terms/" xmlns:vCard="http://www.w3.org/2001/vcard-rdf/3.0#" xmlns:vCard4="http://www.w3.org/2006/vcard/ns#" xmlns:bqbiol="http://biomodels.net/biology-qualifiers/" xmlns:bqmodel="http://biomodels.net/model-qualifiers/">
            <rdf:Description rdf:about="#meta_M_cpd00229_c0">
              <bqbiol:is>
                <rdf:Bag>
                  <rdf:li rdf:resource="https://identifiers.org/seed.compound/cpd00229"/>
                  <rdf:li rdf:resource="https://identifiers.org/inchi/InChI=1S/C2H4O2/c3-1-2-4/h1,4H,2H2"/>
                  <rdf:li rdf:resource="https://identifiers.org/inchikey/WGCNASOHLSPBMP-UHFFFAOYSA-N"/>
                  <rdf:li rdf:resource="https://identifiers.org/bigg.metabolite/gcald"/>
                  <rdf:li rdf:resource="https://identifiers.org/kegg.compound/C00266"/>
                  <rdf:li rdf:resource="https://identifiers.org/metanetx.chemical/MNXM349"/>
                  <rdf:li rdf:resource="https://identifiers.org/biocyc/META:GLYCOLALDEHYDE"/>
                </rdf:Bag>
              </bqbiol:is>
            </rdf:Description>
          </rdf:RDF>
        </annotation>
      </species>
      <species metaid="meta_M_cpd00954_c0" sboTerm="SBO:0000247" id="M_cpd00954_c0" name="6-hydroxymethyl dihydropterin_c0" compartment="c0" hasOnlySubstanceUnits="false" boundaryCondition="false" constant="false" fbc:charge="0" fbc:chemicalFormula="C7H9N5O2">
        <annotation>
          <rdf:RDF xmlns:rdf="http://www.w3.org/1999/02/22-rdf-syntax-ns#" xmlns:dcterms="http://purl.org/dc/terms/" xmlns:vCard="http://www.w3.org/2001/vcard-rdf/3.0#" xmlns:vCard4="http://www.w3.org/2006/vcard/ns#" xmlns:bqbiol="http://biomodels.net/biology-qualifiers/" xmlns:bqmodel="http://biomodels.net/model-qualifiers/">
            <rdf:Description rdf:about="#meta_M_cpd00954_c0">
              <bqbiol:is>
                <rdf:Bag>
                  <rdf:li rdf:resource="https://identifiers.org/seed.compound/cpd00954"/>
                  <rdf:li rdf:resource="https://identifiers.org/inchi/InChI=1S/C7H9N5O2/c8-7-11-5-4(6(14)12-7)10-3(2-13)1-9-5/h13H,1-2H2,(H4,8,9,11,12,14)"/>
                  <rdf:li rdf:resource="https://identifiers.org/inchikey/CQQNNQTXUGLUEV-UHFFFAOYSA-N"/>
                  <rdf:li rdf:resource="https://identifiers.org/bigg.metabolite/2ahhmp"/>
                  <rdf:li rdf:resource="https://identifiers.org/bigg.metabolite/6hmhpt"/>
                  <rdf:li rdf:resource="https://identifiers.org/kegg.compound/C01300"/>
                  <rdf:li rdf:resource="https://identifiers.org/metanetx.chemical/MNXM937"/>
                  <rdf:li rdf:resource="https://identifiers.org/biocyc/META:AMINO-OH-HYDROXYMETHYL-DIHYDROPTERIDINE"/>
                </rdf:Bag>
              </bqbiol:is>
            </rdf:Description>
          </rdf:RDF>
        </annotation>
      </species>
      <species metaid="meta_M_cpd11540_c0" sboTerm="SBO:0000247" id="M_cpd11540_c0" name="13-methyl-tetra-decanoyl-ACP_c0" compartment="c0" hasOnlySubstanceUnits="false" boundaryCondition="false" constant="false" fbc:charge="-2" fbc:chemicalFormula="C26H49N2O8PRS">
        <annotation>
          <rdf:RDF xmlns:rdf="http://www.w3.org/1999/02/22-rdf-syntax-ns#" xmlns:dcterms="http://purl.org/dc/terms/" xmlns:vCard="http://www.w3.org/2001/vcard-rdf/3.0#" xmlns:vCard4="http://www.w3.org/2006/vcard/ns#" xmlns:bqbiol="http://biomodels.net/biology-qualifiers/" xmlns:bqmodel="http://biomodels.net/model-qualifiers/">
            <rdf:Description rdf:about="#meta_M_cpd11540_c0">
              <bqbiol:is>
                <rdf:Bag>
                  <rdf:li rdf:resource="https://identifiers.org/seed.compound/cpd11540"/>
                  <rdf:li rdf:resource="https://identifiers.org/metanetx.chemical/MNXM6644"/>
                </rdf:Bag>
              </bqbiol:is>
            </rdf:Description>
          </rdf:RDF>
        </annotation>
      </species>
      <species metaid="meta_M_cpd11541_c0" sboTerm="SBO:0000247" id="M_cpd11541_c0" name="15-methyl-3-oxo-hexa-decanoyl-ACP_c0" compartment="c0" hasOnlySubstanceUnits="false" boundaryCondition="false" constant="false" fbc:charge="-1" fbc:chemicalFormula="C28H51N2O9PRS">
        <annotation>
          <rdf:RDF xmlns:rdf="http://www.w3.org/1999/02/22-rdf-syntax-ns#" xmlns:dcterms="http://purl.org/dc/terms/" xmlns:vCard="http://www.w3.org/2001/vcard-rdf/3.0#" xmlns:vCard4="http://www.w3.org/2006/vcard/ns#" xmlns:bqbiol="http://biomodels.net/biology-qualifiers/" xmlns:bqmodel="http://biomodels.net/model-qualifiers/">
            <rdf:Description rdf:about="#meta_M_cpd11541_c0">
              <bqbiol:is>
                <rdf:Bag>
                  <rdf:li rdf:resource="https://identifiers.org/seed.compound/cpd11541"/>
                  <rdf:li rdf:resource="https://identifiers.org/metanetx.chemical/MNXM9707"/>
                </rdf:Bag>
              </bqbiol:is>
            </rdf:Description>
          </rdf:RDF>
        </annotation>
      </species>
      <species metaid="meta_M_cpd00982_c0" sboTerm="SBO:0000247" id="M_cpd00982_c0" name="FADH2_c0" compartment="c0" hasOnlySubstanceUnits="false" boundaryCondition="false" constant="false" fbc:charge="-2" fbc:chemicalFormula="C27H33N9O15P2">
        <annotation>
          <rdf:RDF xmlns:rdf="http://www.w3.org/1999/02/22-rdf-syntax-ns#" xmlns:dcterms="http://purl.org/dc/terms/" xmlns:vCard="http://www.w3.org/2001/vcard-rdf/3.0#" xmlns:vCard4="http://www.w3.org/2006/vcard/ns#" xmlns:bqbiol="http://biomodels.net/biology-qualifiers/" xmlns:bqmodel="http://biomodels.net/model-qualifiers/">
            <rdf:Description rdf:about="#meta_M_cpd00982_c0">
              <bqbiol:is>
                <rdf:Bag>
                  <rdf:li rdf:resource="https://identifiers.org/seed.compound/cpd00982"/>
                  <rdf:li rdf:resource="https://identifiers.org/inchi/InChI=1S/C27H35N9O15P2/c1-10-3-12-13(4-11(10)2)35(24-18(32-12)25(42)34-27(43)33-24)5-14(37)19(39)15(38)6-48-52(44,45)51-53(46,47)49-7-16-20(40)21(41)26(50-16)36-9-31-17-22(28)29-8-30-23(17)36/h3-4,8-9,14-16,19-21,26,32,37-41H,5-7H2,1-2H3,(H,44,45)(H,46,47)(H2,28,29,30)(H2,33,34,42,43)/p-2/t14-,15+,16+,19-,20+,21+,26+/m0/s1"/>
                  <rdf:li rdf:resource="https://identifiers.org/inchikey/YPZRHBJKEMOYQH-UYBVJOGSSA-L"/>
                  <rdf:li rdf:resource="https://identifiers.org/bigg.metabolite/fadh2"/>
                  <rdf:li rdf:resource="https://identifiers.org/kegg.compound/C01352"/>
                  <rdf:li rdf:resource="https://identifiers.org/metanetx.chemical/MNXM38"/>
                  <rdf:li rdf:resource="https://identifiers.org/biocyc/META:FADH2"/>
                </rdf:Bag>
              </bqbiol:is>
            </rdf:Description>
          </rdf:RDF>
        </annotation>
      </species>
      <species metaid="meta_M_cpd15560_c0" sboTerm="SBO:0000247" id="M_cpd15560_c0" name="Ubiquinone-8_c0" compartment="c0" hasOnlySubstanceUnits="false" boundaryCondition="false" constant="false" fbc:charge="0" fbc:chemicalFormula="C49H74O4">
        <annotation>
          <rdf:RDF xmlns:rdf="http://www.w3.org/1999/02/22-rdf-syntax-ns#" xmlns:dcterms="http://purl.org/dc/terms/" xmlns:vCard="http://www.w3.org/2001/vcard-rdf/3.0#" xmlns:vCard4="http://www.w3.org/2006/vcard/ns#" xmlns:bqbiol="http://biomodels.net/biology-qualifiers/" xmlns:bqmodel="http://biomodels.net/model-qualifiers/">
            <rdf:Description rdf:about="#meta_M_cpd15560_c0">
              <bqbiol:is>
                <rdf:Bag>
                  <rdf:li rdf:resource="https://identifiers.org/seed.compound/cpd15560"/>
                  <rdf:li rdf:resource="https://identifiers.org/inchi/InChI=1S/C49H74O4/c1-36(2)20-13-21-37(3)22-14-23-38(4)24-15-25-39(5)26-16-27-40(6)28-17-29-41(7)30-18-31-42(8)32-19-33-43(9)34-35-45-44(10)46(50)48(52-11)49(53-12)47(45)51/h20,22,24,26,28,30,32,34H,13-19,21,23,25,27,29,31,33,35H2,1-12H3/b37-22+,38-24+,39-26+,40-28+,41-30+,42-32+,43-34+"/>
                  <rdf:li rdf:resource="https://identifiers.org/inchikey/ICFIZJQGJAJRSU-SGHXUWJISA-N"/>
                  <rdf:li rdf:resource="https://identifiers.org/bigg.metabolite/q8"/>
                  <rdf:li rdf:resource="https://identifiers.org/bigg.metabolite/q8h2"/>
                  <rdf:li rdf:resource="https://identifiers.org/kegg.compound/C17569"/>
                  <rdf:li rdf:resource="https://identifiers.org/metanetx.chemical/MNXM232"/>
                  <rdf:li rdf:resource="https://identifiers.org/biocyc/META:UBIQUINONE-8"/>
                </rdf:Bag>
              </bqbiol:is>
            </rdf:Description>
          </rdf:RDF>
        </annotation>
      </species>
      <species metaid="meta_M_cpd00015_c0" sboTerm="SBO:0000247" id="M_cpd00015_c0" name="FAD_c0" compartment="c0" hasOnlySubstanceUnits="false" boundaryCondition="false" constant="false" fbc:charge="-3" fbc:chemicalFormula="C27H30N9O15P2">
        <annotation>
          <rdf:RDF xmlns:rdf="http://www.w3.org/1999/02/22-rdf-syntax-ns#" xmlns:dcterms="http://purl.org/dc/terms/" xmlns:vCard="http://www.w3.org/2001/vcard-rdf/3.0#" xmlns:vCard4="http://www.w3.org/2006/vcard/ns#" xmlns:bqbiol="http://biomodels.net/biology-qualifiers/" xmlns:bqmodel="http://biomodels.net/model-qualifiers/">
            <rdf:Description rdf:about="#meta_M_cpd00015_c0">
              <bqbiol:is>
                <rdf:Bag>
                  <rdf:li rdf:resource="https://identifiers.org/seed.compound/cpd00015"/>
                  <rdf:li rdf:resource="https://identifiers.org/inchi/InChI=1S/C27H33N9O15P2/c1-10-3-12-13(4-11(10)2)35(24-18(32-12)25(42)34-27(43)33-24)5-14(37)19(39)15(38)6-48-52(44,45)51-53(46,47)49-7-16-20(40)21(41)26(50-16)36-9-31-17-22(28)29-8-30-23(17)36/h3-4,8-9,14-16,19-21,26,37-41H,5-7H2,1-2H3,(H5,28,29,30,34,42,43,44,45,46,47)/p-3/t14-,15+,16+,19-,20+,21+,26+/m0/s1"/>
                  <rdf:li rdf:resource="https://identifiers.org/inchikey/IMGVNJNCCGXBHD-UYBVJOGSSA-K"/>
                  <rdf:li rdf:resource="https://identifiers.org/bigg.metabolite/fad"/>
                  <rdf:li rdf:resource="https://identifiers.org/kegg.compound/C00016"/>
                  <rdf:li rdf:resource="https://identifiers.org/metanetx.chemical/MNXM33"/>
                  <rdf:li rdf:resource="https://identifiers.org/biocyc/META:FAD"/>
                </rdf:Bag>
              </bqbiol:is>
            </rdf:Description>
          </rdf:RDF>
        </annotation>
      </species>
      <species metaid="meta_M_cpd15561_c0" sboTerm="SBO:0000247" id="M_cpd15561_c0" name="Ubiquinol-8_c0" compartment="c0" hasOnlySubstanceUnits="false" boundaryCondition="false" constant="false" fbc:charge="0" fbc:chemicalFormula="C49H76O4">
        <annotation>
          <rdf:RDF xmlns:rdf="http://www.w3.org/1999/02/22-rdf-syntax-ns#" xmlns:dcterms="http://purl.org/dc/terms/" xmlns:vCard="http://www.w3.org/2001/vcard-rdf/3.0#" xmlns:vCard4="http://www.w3.org/2006/vcard/ns#" xmlns:bqbiol="http://biomodels.net/biology-qualifiers/" xmlns:bqmodel="http://biomodels.net/model-qualifiers/">
            <rdf:Description rdf:about="#meta_M_cpd15561_c0">
              <bqbiol:is>
                <rdf:Bag>
                  <rdf:li rdf:resource="https://identifiers.org/seed.compound/cpd15561"/>
                  <rdf:li rdf:resource="https://identifiers.org/inchi/InChI=1S/C49H76O4/c1-36(2)20-13-21-37(3)22-14-23-38(4)24-15-25-39(5)26-16-27-40(6)28-17-29-41(7)30-18-31-42(8)32-19-33-43(9)34-35-45-44(10)46(50)48(52-11)49(53-12)47(45)51/h20,22,24,26,28,30,32,34,50-51H,13-19,21,23,25,27,29,31,33,35H2,1-12H3/b37-22+,38-24+,39-26+,40-28+,41-30+,42-32+,43-34+"/>
                  <rdf:li rdf:resource="https://identifiers.org/inchikey/LOJUQFSPYHMHEO-SGHXUWJISA-N"/>
                  <rdf:li rdf:resource="https://identifiers.org/bigg.metabolite/q8"/>
                  <rdf:li rdf:resource="https://identifiers.org/bigg.metabolite/q8h2"/>
                  <rdf:li rdf:resource="https://identifiers.org/metanetx.chemical/MNXM191"/>
                  <rdf:li rdf:resource="https://identifiers.org/biocyc/META:CPD-9956"/>
                </rdf:Bag>
              </bqbiol:is>
            </rdf:Description>
          </rdf:RDF>
        </annotation>
      </species>
      <species metaid="meta_M_cpd15331_c0" sboTerm="SBO:0000247" id="M_cpd15331_c0" name="1-tetradecanoyl-sn-glycerol 3-phosphate_c0" compartment="c0" hasOnlySubstanceUnits="false" boundaryCondition="false" constant="false" fbc:charge="-2" fbc:chemicalFormula="C17H33O7P">
        <annotation>
          <rdf:RDF xmlns:rdf="http://www.w3.org/1999/02/22-rdf-syntax-ns#" xmlns:dcterms="http://purl.org/dc/terms/" xmlns:vCard="http://www.w3.org/2001/vcard-rdf/3.0#" xmlns:vCard4="http://www.w3.org/2006/vcard/ns#" xmlns:bqbiol="http://biomodels.net/biology-qualifiers/" xmlns:bqmodel="http://biomodels.net/model-qualifiers/">
            <rdf:Description rdf:about="#meta_M_cpd15331_c0">
              <bqbiol:is>
                <rdf:Bag>
                  <rdf:li rdf:resource="https://identifiers.org/seed.compound/cpd15331"/>
                  <rdf:li rdf:resource="https://identifiers.org/inchi/InChI=1S/C17H35O7P/c1-2-3-4-5-6-7-8-9-10-11-12-13-17(19)23-14-16(18)15-24-25(20,21)22/h16,18H,2-15H2,1H3,(H2,20,21,22)/p-2/t16-/m1/s1"/>
                  <rdf:li rdf:resource="https://identifiers.org/inchikey/FAZBDRGXCKPVJU-MRXNPFEDSA-L"/>
                  <rdf:li rdf:resource="https://identifiers.org/bigg.metabolite/1tdecg3p"/>
                  <rdf:li rdf:resource="https://identifiers.org/metanetx.chemical/MNXM3426"/>
                  <rdf:li rdf:resource="https://identifiers.org/biocyc/META:CPD-18379"/>
                  <rdf:li rdf:resource="https://identifiers.org/biocyc/META:CPD0-2254"/>
                </rdf:Bag>
              </bqbiol:is>
            </rdf:Description>
          </rdf:RDF>
        </annotation>
      </species>
      <species metaid="meta_M_cpd15522_c0" sboTerm="SBO:0000247" id="M_cpd15522_c0" name="1,2-ditetradecanoyl-sn-glycerol 3-phosphate_c0" compartment="c0" hasOnlySubstanceUnits="false" boundaryCondition="false" constant="false" fbc:charge="-1" fbc:chemicalFormula="C31H60O8P">
        <annotation>
          <rdf:RDF xmlns:rdf="http://www.w3.org/1999/02/22-rdf-syntax-ns#" xmlns:dcterms="http://purl.org/dc/terms/" xmlns:vCard="http://www.w3.org/2001/vcard-rdf/3.0#" xmlns:vCard4="http://www.w3.org/2006/vcard/ns#" xmlns:bqbiol="http://biomodels.net/biology-qualifiers/" xmlns:bqmodel="http://biomodels.net/model-qualifiers/">
            <rdf:Description rdf:about="#meta_M_cpd15522_c0">
              <bqbiol:is>
                <rdf:Bag>
                  <rdf:li rdf:resource="https://identifiers.org/seed.compound/cpd15522"/>
                  <rdf:li rdf:resource="https://identifiers.org/bigg.metabolite/pa140"/>
                  <rdf:li rdf:resource="https://identifiers.org/metanetx.chemical/MNXM51017"/>
                </rdf:Bag>
              </bqbiol:is>
            </rdf:Description>
          </rdf:RDF>
        </annotation>
      </species>
      <species metaid="meta_M_cpd15682_c0" sboTerm="SBO:0000247" id="M_cpd15682_c0" name="1,2-diisohexadecanoyl-sn-glycerol 3-phosphate_c0" compartment="c0" hasOnlySubstanceUnits="false" boundaryCondition="false" constant="false" fbc:charge="-1" fbc:chemicalFormula="C35H68O8P">
        <annotation>
          <rdf:RDF xmlns:rdf="http://www.w3.org/1999/02/22-rdf-syntax-ns#" xmlns:dcterms="http://purl.org/dc/terms/" xmlns:vCard="http://www.w3.org/2001/vcard-rdf/3.0#" xmlns:vCard4="http://www.w3.org/2006/vcard/ns#" xmlns:bqbiol="http://biomodels.net/biology-qualifiers/" xmlns:bqmodel="http://biomodels.net/model-qualifiers/">
            <rdf:Description rdf:about="#meta_M_cpd15682_c0">
              <bqbiol:is>
                <rdf:Bag>
                  <rdf:li rdf:resource="https://identifiers.org/seed.compound/cpd15682"/>
                  <rdf:li rdf:resource="https://identifiers.org/metanetx.chemical/MNXM6581"/>
                </rdf:Bag>
              </bqbiol:is>
            </rdf:Description>
          </rdf:RDF>
        </annotation>
      </species>
      <species metaid="meta_M_cpd00113_c0" sboTerm="SBO:0000247" id="M_cpd00113_c0" name="Isopentenyldiphosphate_c0" compartment="c0" hasOnlySubstanceUnits="false" boundaryCondition="false" constant="false" fbc:charge="-2" fbc:chemicalFormula="C5H10O7P2">
        <annotation>
          <rdf:RDF xmlns:rdf="http://www.w3.org/1999/02/22-rdf-syntax-ns#" xmlns:dcterms="http://purl.org/dc/terms/" xmlns:vCard="http://www.w3.org/2001/vcard-rdf/3.0#" xmlns:vCard4="http://www.w3.org/2006/vcard/ns#" xmlns:bqbiol="http://biomodels.net/biology-qualifiers/" xmlns:bqmodel="http://biomodels.net/model-qualifiers/">
            <rdf:Description rdf:about="#meta_M_cpd00113_c0">
              <bqbiol:is>
                <rdf:Bag>
                  <rdf:li rdf:resource="https://identifiers.org/seed.compound/cpd00113"/>
                  <rdf:li rdf:resource="https://identifiers.org/inchi/InChI=1S/C5H12O7P2/c1-5(2)3-4-11-14(9,10)12-13(6,7)8/h1,3-4H2,2H3,(H,9,10)(H2,6,7,8)/p-2"/>
                  <rdf:li rdf:resource="https://identifiers.org/inchikey/NUHSROFQTUXZQQ-UHFFFAOYSA-L"/>
                  <rdf:li rdf:resource="https://identifiers.org/bigg.metabolite/ipdp"/>
                  <rdf:li rdf:resource="https://identifiers.org/kegg.compound/C00129"/>
                  <rdf:li rdf:resource="https://identifiers.org/metanetx.chemical/MNXM83"/>
                  <rdf:li rdf:resource="https://identifiers.org/biocyc/META:DELTA3-ISOPENTENYL-PP"/>
                </rdf:Bag>
              </bqbiol:is>
            </rdf:Description>
          </rdf:RDF>
        </annotation>
      </species>
      <species metaid="meta_M_cpd00350_c0" sboTerm="SBO:0000247" id="M_cpd00350_c0" name="Farnesyldiphosphate_c0" compartment="c0" hasOnlySubstanceUnits="false" boundaryCondition="false" constant="false" fbc:charge="-2" fbc:chemicalFormula="C15H26O7P2">
        <annotation>
          <rdf:RDF xmlns:rdf="http://www.w3.org/1999/02/22-rdf-syntax-ns#" xmlns:dcterms="http://purl.org/dc/terms/" xmlns:vCard="http://www.w3.org/2001/vcard-rdf/3.0#" xmlns:vCard4="http://www.w3.org/2006/vcard/ns#" xmlns:bqbiol="http://biomodels.net/biology-qualifiers/" xmlns:bqmodel="http://biomodels.net/model-qualifiers/">
            <rdf:Description rdf:about="#meta_M_cpd00350_c0">
              <bqbiol:is>
                <rdf:Bag>
                  <rdf:li rdf:resource="https://identifiers.org/seed.compound/cpd00350"/>
                  <rdf:li rdf:resource="https://identifiers.org/inchi/InChI=1S/C15H28O7P2/c1-13(2)7-5-8-14(3)9-6-10-15(4)11-12-21-24(19,20)22-23(16,17)18/h7,9,11H,5-6,8,10,12H2,1-4H3,(H,19,20)(H2,16,17,18)/p-2/b14-9+,15-11+"/>
                  <rdf:li rdf:resource="https://identifiers.org/inchikey/VWFJDQUYCIWHTN-YFVJMOTDSA-L"/>
                  <rdf:li rdf:resource="https://identifiers.org/bigg.metabolite/frdp"/>
                  <rdf:li rdf:resource="https://identifiers.org/kegg.compound/C00448"/>
                  <rdf:li rdf:resource="https://identifiers.org/metanetx.chemical/MNXM34"/>
                  <rdf:li rdf:resource="https://identifiers.org/biocyc/META:FARNESYL-PP"/>
                </rdf:Bag>
              </bqbiol:is>
            </rdf:Description>
          </rdf:RDF>
        </annotation>
      </species>
      <species metaid="meta_M_cpd00289_c0" sboTerm="SBO:0000247" id="M_cpd00289_c0" name="Geranylgeranyl diphosphate_c0" compartment="c0" hasOnlySubstanceUnits="false" boundaryCondition="false" constant="false" fbc:charge="-2" fbc:chemicalFormula="C20H34O7P2">
        <annotation>
          <rdf:RDF xmlns:rdf="http://www.w3.org/1999/02/22-rdf-syntax-ns#" xmlns:dcterms="http://purl.org/dc/terms/" xmlns:vCard="http://www.w3.org/2001/vcard-rdf/3.0#" xmlns:vCard4="http://www.w3.org/2006/vcard/ns#" xmlns:bqbiol="http://biomodels.net/biology-qualifiers/" xmlns:bqmodel="http://biomodels.net/model-qualifiers/">
            <rdf:Description rdf:about="#meta_M_cpd00289_c0">
              <bqbiol:is>
                <rdf:Bag>
                  <rdf:li rdf:resource="https://identifiers.org/seed.compound/cpd00289"/>
                  <rdf:li rdf:resource="https://identifiers.org/inchi/InChI=1S/C20H36O7P2/c1-17(2)9-6-10-18(3)11-7-12-19(4)13-8-14-20(5)15-16-26-29(24,25)27-28(21,22)23/h9,11,13,15H,6-8,10,12,14,16H2,1-5H3,(H,24,25)(H2,21,22,23)/p-2/b18-11+,19-13+,20-15+"/>
                  <rdf:li rdf:resource="https://identifiers.org/inchikey/OINNEUNVOZHBOX-QIRCYJPOSA-L"/>
                  <rdf:li rdf:resource="https://identifiers.org/bigg.metabolite/ggdp"/>
                  <rdf:li rdf:resource="https://identifiers.org/kegg.compound/C00353"/>
                  <rdf:li rdf:resource="https://identifiers.org/metanetx.chemical/MNXM139"/>
                  <rdf:li rdf:resource="https://identifiers.org/biocyc/META:GERANYLGERANYL-PP"/>
                </rdf:Bag>
              </bqbiol:is>
            </rdf:Description>
          </rdf:RDF>
        </annotation>
      </species>
      <species metaid="meta_M_cpd11543_c0" sboTerm="SBO:0000247" id="M_cpd11543_c0" name="15-methyl-trans-hexa-dec-2-enoyl-ACP_c0" compartment="c0" hasOnlySubstanceUnits="false" boundaryCondition="false" constant="false" fbc:charge="-1" fbc:chemicalFormula="C28H51N2O8PRS">
        <annotation>
          <rdf:RDF xmlns:rdf="http://www.w3.org/1999/02/22-rdf-syntax-ns#" xmlns:dcterms="http://purl.org/dc/terms/" xmlns:vCard="http://www.w3.org/2001/vcard-rdf/3.0#" xmlns:vCard4="http://www.w3.org/2006/vcard/ns#" xmlns:bqbiol="http://biomodels.net/biology-qualifiers/" xmlns:bqmodel="http://biomodels.net/model-qualifiers/">
            <rdf:Description rdf:about="#meta_M_cpd11543_c0">
              <bqbiol:is>
                <rdf:Bag>
                  <rdf:li rdf:resource="https://identifiers.org/seed.compound/cpd11543"/>
                  <rdf:li rdf:resource="https://identifiers.org/metanetx.chemical/MNXM8027"/>
                </rdf:Bag>
              </bqbiol:is>
            </rdf:Description>
          </rdf:RDF>
        </annotation>
      </species>
      <species metaid="meta_M_cpd11544_c0" sboTerm="SBO:0000247" id="M_cpd11544_c0" name="15-methyl-hexa-decanoyl-ACP_c0" compartment="c0" hasOnlySubstanceUnits="false" boundaryCondition="false" constant="false" fbc:charge="-2" fbc:chemicalFormula="C28H53N2O8PRS">
        <annotation>
          <rdf:RDF xmlns:rdf="http://www.w3.org/1999/02/22-rdf-syntax-ns#" xmlns:dcterms="http://purl.org/dc/terms/" xmlns:vCard="http://www.w3.org/2001/vcard-rdf/3.0#" xmlns:vCard4="http://www.w3.org/2006/vcard/ns#" xmlns:bqbiol="http://biomodels.net/biology-qualifiers/" xmlns:bqmodel="http://biomodels.net/model-qualifiers/">
            <rdf:Description rdf:about="#meta_M_cpd11544_c0">
              <bqbiol:is>
                <rdf:Bag>
                  <rdf:li rdf:resource="https://identifiers.org/seed.compound/cpd11544"/>
                  <rdf:li rdf:resource="https://identifiers.org/metanetx.chemical/MNXM8026"/>
                </rdf:Bag>
              </bqbiol:is>
            </rdf:Description>
          </rdf:RDF>
        </annotation>
      </species>
      <species metaid="meta_M_cpd00171_c0" sboTerm="SBO:0000247" id="M_cpd00171_c0" name="D-Ribulose5-phosphate_c0" compartment="c0" hasOnlySubstanceUnits="false" boundaryCondition="false" constant="false" fbc:charge="-2" fbc:chemicalFormula="C5H9O8P">
        <annotation>
          <rdf:RDF xmlns:rdf="http://www.w3.org/1999/02/22-rdf-syntax-ns#" xmlns:dcterms="http://purl.org/dc/terms/" xmlns:vCard="http://www.w3.org/2001/vcard-rdf/3.0#" xmlns:vCard4="http://www.w3.org/2006/vcard/ns#" xmlns:bqbiol="http://biomodels.net/biology-qualifiers/" xmlns:bqmodel="http://biomodels.net/model-qualifiers/">
            <rdf:Description rdf:about="#meta_M_cpd00171_c0">
              <bqbiol:is>
                <rdf:Bag>
                  <rdf:li rdf:resource="https://identifiers.org/seed.compound/cpd00171"/>
                  <rdf:li rdf:resource="https://identifiers.org/inchi/InChI=1S/C5H11O8P/c6-1-3(7)5(9)4(8)2-13-14(10,11)12/h4-6,8-9H,1-2H2,(H2,10,11,12)/p-2/t4-,5+/m1/s1"/>
                  <rdf:li rdf:resource="https://identifiers.org/inchikey/FNZLKVNUWIIPSJ-UHNVWZDZSA-L"/>
                  <rdf:li rdf:resource="https://identifiers.org/bigg.metabolite/ru5p__D"/>
                  <rdf:li rdf:resource="https://identifiers.org/kegg.compound/C00199"/>
                  <rdf:li rdf:resource="https://identifiers.org/metanetx.chemical/MNXM145"/>
                  <rdf:li rdf:resource="https://identifiers.org/biocyc/META:RIBULOSE-5P"/>
                </rdf:Bag>
              </bqbiol:is>
            </rdf:Description>
          </rdf:RDF>
        </annotation>
      </species>
      <species metaid="meta_M_cpd00047_c0" sboTerm="SBO:0000247" id="M_cpd00047_c0" name="Formate_c0" compartment="c0" hasOnlySubstanceUnits="false" boundaryCondition="false" constant="false" fbc:charge="-1" fbc:chemicalFormula="CHO2">
        <annotation>
          <rdf:RDF xmlns:rdf="http://www.w3.org/1999/02/22-rdf-syntax-ns#" xmlns:dcterms="http://purl.org/dc/terms/" xmlns:vCard="http://www.w3.org/2001/vcard-rdf/3.0#" xmlns:vCard4="http://www.w3.org/2006/vcard/ns#" xmlns:bqbiol="http://biomodels.net/biology-qualifiers/" xmlns:bqmodel="http://biomodels.net/model-qualifiers/">
            <rdf:Description rdf:about="#meta_M_cpd00047_c0">
              <bqbiol:is>
                <rdf:Bag>
                  <rdf:li rdf:resource="https://identifiers.org/seed.compound/cpd00047"/>
                  <rdf:li rdf:resource="https://identifiers.org/inchi/InChI=1S/CH2O2/c2-1-3/h1H,(H,2,3)/p-1"/>
                  <rdf:li rdf:resource="https://identifiers.org/inchikey/BDAGIHXWWSANSR-UHFFFAOYSA-M"/>
                  <rdf:li rdf:resource="https://identifiers.org/bigg.metabolite/for"/>
                  <rdf:li rdf:resource="https://identifiers.org/kegg.compound/C00058"/>
                  <rdf:li rdf:resource="https://identifiers.org/metanetx.chemical/MNXM39"/>
                  <rdf:li rdf:resource="https://identifiers.org/biocyc/META:FORMATE"/>
                </rdf:Bag>
              </bqbiol:is>
            </rdf:Description>
          </rdf:RDF>
        </annotation>
      </species>
      <species metaid="meta_M_cpd11225_c0" sboTerm="SBO:0000247" id="M_cpd11225_c0" name="3-4-dihydroxy-2-butanone4-phosphate_c0" compartment="c0" hasOnlySubstanceUnits="false" boundaryCondition="false" constant="false" fbc:charge="-2" fbc:chemicalFormula="C4H7O6P">
        <annotation>
          <rdf:RDF xmlns:rdf="http://www.w3.org/1999/02/22-rdf-syntax-ns#" xmlns:dcterms="http://purl.org/dc/terms/" xmlns:vCard="http://www.w3.org/2001/vcard-rdf/3.0#" xmlns:vCard4="http://www.w3.org/2006/vcard/ns#" xmlns:bqbiol="http://biomodels.net/biology-qualifiers/" xmlns:bqmodel="http://biomodels.net/model-qualifiers/">
            <rdf:Description rdf:about="#meta_M_cpd11225_c0">
              <bqbiol:is>
                <rdf:Bag>
                  <rdf:li rdf:resource="https://identifiers.org/seed.compound/cpd11225"/>
                  <rdf:li rdf:resource="https://identifiers.org/inchi/InChI=1S/C4H9O6P/c1-3(5)4(6)2-10-11(7,8)9/h4,6H,2H2,1H3,(H2,7,8,9)/p-2/t4-/m1/s1"/>
                  <rdf:li rdf:resource="https://identifiers.org/inchikey/OKYHYXLCTGGOLM-SCSAIBSYSA-L"/>
                  <rdf:li rdf:resource="https://identifiers.org/bigg.metabolite/db4p"/>
                  <rdf:li rdf:resource="https://identifiers.org/kegg.compound/C15556"/>
                  <rdf:li rdf:resource="https://identifiers.org/metanetx.chemical/MNXM2323"/>
                  <rdf:li rdf:resource="https://identifiers.org/biocyc/META:DIHYDROXY-BUTANONE-P"/>
                </rdf:Bag>
              </bqbiol:is>
            </rdf:Description>
          </rdf:RDF>
        </annotation>
      </species>
      <species metaid="meta_M_cpd11536_c0" sboTerm="SBO:0000247" id="M_cpd11536_c0" name="11-methyl-dodecanoyl-ACP_c0" compartment="c0" hasOnlySubstanceUnits="false" boundaryCondition="false" constant="false" fbc:charge="-1" fbc:chemicalFormula="C24H45N2O8PRS">
        <annotation>
          <rdf:RDF xmlns:rdf="http://www.w3.org/1999/02/22-rdf-syntax-ns#" xmlns:dcterms="http://purl.org/dc/terms/" xmlns:vCard="http://www.w3.org/2001/vcard-rdf/3.0#" xmlns:vCard4="http://www.w3.org/2006/vcard/ns#" xmlns:bqbiol="http://biomodels.net/biology-qualifiers/" xmlns:bqmodel="http://biomodels.net/model-qualifiers/">
            <rdf:Description rdf:about="#meta_M_cpd11536_c0">
              <bqbiol:is>
                <rdf:Bag>
                  <rdf:li rdf:resource="https://identifiers.org/seed.compound/cpd11536"/>
                  <rdf:li rdf:resource="https://identifiers.org/metanetx.chemical/MNXM8010"/>
                </rdf:Bag>
              </bqbiol:is>
            </rdf:Description>
          </rdf:RDF>
        </annotation>
      </species>
      <species metaid="meta_M_cpd11537_c0" sboTerm="SBO:0000247" id="M_cpd11537_c0" name="13-methyl-3-oxo-tetra-decanoyl-ACP_c0" compartment="c0" hasOnlySubstanceUnits="false" boundaryCondition="false" constant="false" fbc:charge="-1" fbc:chemicalFormula="C26H47N2O9PRS">
        <annotation>
          <rdf:RDF xmlns:rdf="http://www.w3.org/1999/02/22-rdf-syntax-ns#" xmlns:dcterms="http://purl.org/dc/terms/" xmlns:vCard="http://www.w3.org/2001/vcard-rdf/3.0#" xmlns:vCard4="http://www.w3.org/2006/vcard/ns#" xmlns:bqbiol="http://biomodels.net/biology-qualifiers/" xmlns:bqmodel="http://biomodels.net/model-qualifiers/">
            <rdf:Description rdf:about="#meta_M_cpd11537_c0">
              <bqbiol:is>
                <rdf:Bag>
                  <rdf:li rdf:resource="https://identifiers.org/seed.compound/cpd11537"/>
                  <rdf:li rdf:resource="https://identifiers.org/metanetx.chemical/MNXM9695"/>
                </rdf:Bag>
              </bqbiol:is>
            </rdf:Description>
          </rdf:RDF>
        </annotation>
      </species>
      <species metaid="meta_M_cpd00208_c0" sboTerm="SBO:0000247" id="M_cpd00208_c0" name="LACT_c0" compartment="c0" hasOnlySubstanceUnits="false" boundaryCondition="false" constant="false" fbc:charge="0" fbc:chemicalFormula="C12H22O11">
        <annotation>
          <rdf:RDF xmlns:rdf="http://www.w3.org/1999/02/22-rdf-syntax-ns#" xmlns:dcterms="http://purl.org/dc/terms/" xmlns:vCard="http://www.w3.org/2001/vcard-rdf/3.0#" xmlns:vCard4="http://www.w3.org/2006/vcard/ns#" xmlns:bqbiol="http://biomodels.net/biology-qualifiers/" xmlns:bqmodel="http://biomodels.net/model-qualifiers/">
            <rdf:Description rdf:about="#meta_M_cpd00208_c0">
              <bqbiol:is>
                <rdf:Bag>
                  <rdf:li rdf:resource="https://identifiers.org/seed.compound/cpd00208"/>
                  <rdf:li rdf:resource="https://identifiers.org/inchi/InChI=1S/C12H22O11/c13-1-3-5(15)6(16)9(19)12(22-3)23-10-4(2-14)21-11(20)8(18)7(10)17/h3-20H,1-2H2/t3-,4-,5+,6+,7-,8-,9-,10-,11+,12+/m1/s1"/>
                  <rdf:li rdf:resource="https://identifiers.org/inchikey/GUBGYTABKSRVRQ-QKKXKWKRSA-N"/>
                  <rdf:li rdf:resource="https://identifiers.org/bigg.metabolite/lcts"/>
                  <rdf:li rdf:resource="https://identifiers.org/kegg.compound/C00243"/>
                  <rdf:li rdf:resource="https://identifiers.org/kegg.compound/G10504"/>
                  <rdf:li rdf:resource="https://identifiers.org/kegg.compound/C06373"/>
                  <rdf:li rdf:resource="https://identifiers.org/metanetx.chemical/MNXM90364"/>
                  <rdf:li rdf:resource="https://identifiers.org/metanetx.chemical/MNXM362"/>
                  <rdf:li rdf:resource="https://identifiers.org/biocyc/META:LACTOSE"/>
                  <rdf:li rdf:resource="https://identifiers.org/biocyc/META:Alpha-lactose"/>
                  <rdf:li rdf:resource="https://identifiers.org/biocyc/META:CPD-15972"/>
                </rdf:Bag>
              </bqbiol:is>
            </rdf:Description>
          </rdf:RDF>
        </annotation>
      </species>
      <species metaid="meta_M_cpd00027_c0" sboTerm="SBO:0000247" id="M_cpd00027_c0" name="D-Glucose_c0" compartment="c0" hasOnlySubstanceUnits="false" boundaryCondition="false" constant="false" fbc:charge="0" fbc:chemicalFormula="C6H12O6">
        <annotation>
          <rdf:RDF xmlns:rdf="http://www.w3.org/1999/02/22-rdf-syntax-ns#" xmlns:dcterms="http://purl.org/dc/terms/" xmlns:vCard="http://www.w3.org/2001/vcard-rdf/3.0#" xmlns:vCard4="http://www.w3.org/2006/vcard/ns#" xmlns:bqbiol="http://biomodels.net/biology-qualifiers/" xmlns:bqmodel="http://biomodels.net/model-qualifiers/">
            <rdf:Description rdf:about="#meta_M_cpd00027_c0">
              <bqbiol:is>
                <rdf:Bag>
                  <rdf:li rdf:resource="https://identifiers.org/seed.compound/cpd00027"/>
                  <rdf:li rdf:resource="https://identifiers.org/inchi/InChI=1S/C6H12O6/c7-1-2-3(8)4(9)5(10)6(11)12-2/h2-11H,1H2/t2-,3-,4+,5-,6?/m1/s1"/>
                  <rdf:li rdf:resource="https://identifiers.org/inchikey/WQZGKKKJIJFFOK-GASJEMHNSA-N"/>
                  <rdf:li rdf:resource="https://identifiers.org/bigg.metabolite/glc__D"/>
                  <rdf:li rdf:resource="https://identifiers.org/kegg.compound/C00293"/>
                  <rdf:li rdf:resource="https://identifiers.org/kegg.compound/C00031"/>
                  <rdf:li rdf:resource="https://identifiers.org/metanetx.chemical/MNXM41"/>
                  <rdf:li rdf:resource="https://identifiers.org/metanetx.chemical/MNXM55158"/>
                  <rdf:li rdf:resource="https://identifiers.org/biocyc/META:Glucopyranose"/>
                </rdf:Bag>
              </bqbiol:is>
            </rdf:Description>
          </rdf:RDF>
        </annotation>
      </species>
      <species metaid="meta_M_cpd00108_c0" sboTerm="SBO:0000247" id="M_cpd00108_c0" name="Galactose_c0" compartment="c0" hasOnlySubstanceUnits="false" boundaryCondition="false" constant="false" fbc:charge="0" fbc:chemicalFormula="C6H12O6">
        <annotation>
          <rdf:RDF xmlns:rdf="http://www.w3.org/1999/02/22-rdf-syntax-ns#" xmlns:dcterms="http://purl.org/dc/terms/" xmlns:vCard="http://www.w3.org/2001/vcard-rdf/3.0#" xmlns:vCard4="http://www.w3.org/2006/vcard/ns#" xmlns:bqbiol="http://biomodels.net/biology-qualifiers/" xmlns:bqmodel="http://biomodels.net/model-qualifiers/">
            <rdf:Description rdf:about="#meta_M_cpd00108_c0">
              <bqbiol:is>
                <rdf:Bag>
                  <rdf:li rdf:resource="https://identifiers.org/seed.compound/cpd00108"/>
                  <rdf:li rdf:resource="https://identifiers.org/inchi/InChI=1S/C6H12O6/c7-1-2-3(8)4(9)5(10)6(11)12-2/h2-11H,1H2/t2-,3+,4+,5-,6?/m1/s1"/>
                  <rdf:li rdf:resource="https://identifiers.org/inchikey/GZCGUPFRVQAUEE-KCDKBNATSA-N"/>
                  <rdf:li rdf:resource="https://identifiers.org/bigg.metabolite/gal"/>
                  <rdf:li rdf:resource="https://identifiers.org/kegg.compound/C00124"/>
                  <rdf:li rdf:resource="https://identifiers.org/metanetx.chemical/MNXM390"/>
                  <rdf:li rdf:resource="https://identifiers.org/metanetx.chemical/MNXM162496"/>
                  <rdf:li rdf:resource="https://identifiers.org/biocyc/META:D-galactopyranose"/>
                  <rdf:li rdf:resource="https://identifiers.org/biocyc/META:CPD-15590"/>
                </rdf:Bag>
              </bqbiol:is>
            </rdf:Description>
          </rdf:RDF>
        </annotation>
      </species>
      <species metaid="meta_M_cpd00147_c0" sboTerm="SBO:0000247" id="M_cpd00147_c0" name="5-Methylthioadenosine_c0" compartment="c0" hasOnlySubstanceUnits="false" boundaryCondition="false" constant="false" fbc:charge="0" fbc:chemicalFormula="C11H15N5O3S">
        <annotation>
          <rdf:RDF xmlns:rdf="http://www.w3.org/1999/02/22-rdf-syntax-ns#" xmlns:dcterms="http://purl.org/dc/terms/" xmlns:vCard="http://www.w3.org/2001/vcard-rdf/3.0#" xmlns:vCard4="http://www.w3.org/2006/vcard/ns#" xmlns:bqbiol="http://biomodels.net/biology-qualifiers/" xmlns:bqmodel="http://biomodels.net/model-qualifiers/">
            <rdf:Description rdf:about="#meta_M_cpd00147_c0">
              <bqbiol:is>
                <rdf:Bag>
                  <rdf:li rdf:resource="https://identifiers.org/seed.compound/cpd00147"/>
                  <rdf:li rdf:resource="https://identifiers.org/inchi/InChI=1S/C11H15N5O3S/c1-20-2-5-7(17)8(18)11(19-5)16-4-15-6-9(12)13-3-14-10(6)16/h3-5,7-8,11,17-18H,2H2,1H3,(H2,12,13,14)/t5-,7-,8-,11-/m1/s1"/>
                  <rdf:li rdf:resource="https://identifiers.org/inchikey/WUUGFSXJNOTRMR-IOSLPCCCSA-N"/>
                  <rdf:li rdf:resource="https://identifiers.org/bigg.metabolite/5mta"/>
                  <rdf:li rdf:resource="https://identifiers.org/kegg.compound/C00170"/>
                  <rdf:li rdf:resource="https://identifiers.org/metanetx.chemical/MNXM150"/>
                  <rdf:li rdf:resource="https://identifiers.org/biocyc/META:5-METHYLTHIOADENOSINE"/>
                </rdf:Bag>
              </bqbiol:is>
            </rdf:Description>
          </rdf:RDF>
        </annotation>
      </species>
      <species metaid="meta_M_cpd00128_c0" sboTerm="SBO:0000247" id="M_cpd00128_c0" name="Adenine_c0" compartment="c0" hasOnlySubstanceUnits="false" boundaryCondition="false" constant="false" fbc:charge="0" fbc:chemicalFormula="C5H5N5">
        <annotation>
          <rdf:RDF xmlns:rdf="http://www.w3.org/1999/02/22-rdf-syntax-ns#" xmlns:dcterms="http://purl.org/dc/terms/" xmlns:vCard="http://www.w3.org/2001/vcard-rdf/3.0#" xmlns:vCard4="http://www.w3.org/2006/vcard/ns#" xmlns:bqbiol="http://biomodels.net/biology-qualifiers/" xmlns:bqmodel="http://biomodels.net/model-qualifiers/">
            <rdf:Description rdf:about="#meta_M_cpd00128_c0">
              <bqbiol:is>
                <rdf:Bag>
                  <rdf:li rdf:resource="https://identifiers.org/seed.compound/cpd00128"/>
                  <rdf:li rdf:resource="https://identifiers.org/inchi/InChI=1S/C5H5N5/c6-4-3-5(9-1-7-3)10-2-8-4/h1-2H,(H3,6,7,8,9,10)"/>
                  <rdf:li rdf:resource="https://identifiers.org/inchikey/GFFGJBXGBJISGV-UHFFFAOYSA-N"/>
                  <rdf:li rdf:resource="https://identifiers.org/bigg.metabolite/ade"/>
                  <rdf:li rdf:resource="https://identifiers.org/kegg.compound/C00147"/>
                  <rdf:li rdf:resource="https://identifiers.org/metanetx.chemical/MNXM168"/>
                  <rdf:li rdf:resource="https://identifiers.org/biocyc/META:ADENINE"/>
                </rdf:Bag>
              </bqbiol:is>
            </rdf:Description>
          </rdf:RDF>
        </annotation>
      </species>
      <species metaid="meta_M_cpd01981_c0" sboTerm="SBO:0000247" id="M_cpd01981_c0" name="5-Methylthio-D-ribose_c0" compartment="c0" hasOnlySubstanceUnits="false" boundaryCondition="false" constant="false" fbc:charge="0" fbc:chemicalFormula="C6H12O4S">
        <annotation>
          <rdf:RDF xmlns:rdf="http://www.w3.org/1999/02/22-rdf-syntax-ns#" xmlns:dcterms="http://purl.org/dc/terms/" xmlns:vCard="http://www.w3.org/2001/vcard-rdf/3.0#" xmlns:vCard4="http://www.w3.org/2006/vcard/ns#" xmlns:bqbiol="http://biomodels.net/biology-qualifiers/" xmlns:bqmodel="http://biomodels.net/model-qualifiers/">
            <rdf:Description rdf:about="#meta_M_cpd01981_c0">
              <bqbiol:is>
                <rdf:Bag>
                  <rdf:li rdf:resource="https://identifiers.org/seed.compound/cpd01981"/>
                  <rdf:li rdf:resource="https://identifiers.org/inchi/InChI=1S/C6H12O4S/c1-11-2-3-4(7)5(8)6(9)10-3/h3-9H,2H2,1H3/t3-,4-,5-,6?/m1/s1"/>
                  <rdf:li rdf:resource="https://identifiers.org/inchikey/OLVVOVIFTBSBBH-JDJSBBGDSA-N"/>
                  <rdf:li rdf:resource="https://identifiers.org/bigg.metabolite/5mtr"/>
                  <rdf:li rdf:resource="https://identifiers.org/kegg.compound/C03089"/>
                  <rdf:li rdf:resource="https://identifiers.org/metanetx.chemical/MNXM1592"/>
                  <rdf:li rdf:resource="https://identifiers.org/metanetx.chemical/MNXM722742"/>
                  <rdf:li rdf:resource="https://identifiers.org/biocyc/META:CPD-560"/>
                </rdf:Bag>
              </bqbiol:is>
            </rdf:Description>
          </rdf:RDF>
        </annotation>
      </species>
      <species metaid="meta_M_cpd00013_c0" sboTerm="SBO:0000247" id="M_cpd00013_c0" name="NH3_c0" compartment="c0" hasOnlySubstanceUnits="false" boundaryCondition="false" constant="false" fbc:charge="1" fbc:chemicalFormula="H4N">
        <annotation>
          <rdf:RDF xmlns:rdf="http://www.w3.org/1999/02/22-rdf-syntax-ns#" xmlns:dcterms="http://purl.org/dc/terms/" xmlns:vCard="http://www.w3.org/2001/vcard-rdf/3.0#" xmlns:vCard4="http://www.w3.org/2006/vcard/ns#" xmlns:bqbiol="http://biomodels.net/biology-qualifiers/" xmlns:bqmodel="http://biomodels.net/model-qualifiers/">
            <rdf:Description rdf:about="#meta_M_cpd00013_c0">
              <bqbiol:is>
                <rdf:Bag>
                  <rdf:li rdf:resource="https://identifiers.org/seed.compound/cpd00013"/>
                  <rdf:li rdf:resource="https://identifiers.org/inchi/InChI=1S/H3N/h1H3/p+1"/>
                  <rdf:li rdf:resource="https://identifiers.org/inchikey/QGZKDVFQNNGYKY-UHFFFAOYSA-O"/>
                  <rdf:li rdf:resource="https://identifiers.org/bigg.metabolite/nh3"/>
                  <rdf:li rdf:resource="https://identifiers.org/bigg.metabolite/nh4"/>
                  <rdf:li rdf:resource="https://identifiers.org/kegg.compound/C00014"/>
                  <rdf:li rdf:resource="https://identifiers.org/metanetx.chemical/MNXM15"/>
                  <rdf:li rdf:resource="https://identifiers.org/biocyc/META:AMMONIA"/>
                </rdf:Bag>
              </bqbiol:is>
            </rdf:Description>
          </rdf:RDF>
        </annotation>
      </species>
      <species metaid="meta_M_cpd15685_c0" sboTerm="SBO:0000247" id="M_cpd15685_c0" name="CDP-1,2-diisotetradecanoylglycerol_c0" compartment="c0" hasOnlySubstanceUnits="false" boundaryCondition="false" constant="false" fbc:charge="-2" fbc:chemicalFormula="C40H71N3O15P2">
        <annotation>
          <rdf:RDF xmlns:rdf="http://www.w3.org/1999/02/22-rdf-syntax-ns#" xmlns:dcterms="http://purl.org/dc/terms/" xmlns:vCard="http://www.w3.org/2001/vcard-rdf/3.0#" xmlns:vCard4="http://www.w3.org/2006/vcard/ns#" xmlns:bqbiol="http://biomodels.net/biology-qualifiers/" xmlns:bqmodel="http://biomodels.net/model-qualifiers/">
            <rdf:Description rdf:about="#meta_M_cpd15685_c0">
              <bqbiol:is>
                <rdf:Bag>
                  <rdf:li rdf:resource="https://identifiers.org/seed.compound/cpd15685"/>
                  <rdf:li rdf:resource="https://identifiers.org/metanetx.chemical/MNXM8382"/>
                </rdf:Bag>
              </bqbiol:is>
            </rdf:Description>
          </rdf:RDF>
        </annotation>
      </species>
      <species metaid="meta_M_cpd15691_c0" sboTerm="SBO:0000247" id="M_cpd15691_c0" name="Diisotetradecanoylphosphatidylserine_c0" compartment="c0" hasOnlySubstanceUnits="false" boundaryCondition="false" constant="false" fbc:charge="-2" fbc:chemicalFormula="C34H64NO10P">
        <annotation>
          <rdf:RDF xmlns:rdf="http://www.w3.org/1999/02/22-rdf-syntax-ns#" xmlns:dcterms="http://purl.org/dc/terms/" xmlns:vCard="http://www.w3.org/2001/vcard-rdf/3.0#" xmlns:vCard4="http://www.w3.org/2006/vcard/ns#" xmlns:bqbiol="http://biomodels.net/biology-qualifiers/" xmlns:bqmodel="http://biomodels.net/model-qualifiers/">
            <rdf:Description rdf:about="#meta_M_cpd15691_c0">
              <bqbiol:is>
                <rdf:Bag>
                  <rdf:li rdf:resource="https://identifiers.org/seed.compound/cpd15691"/>
                  <rdf:li rdf:resource="https://identifiers.org/metanetx.chemical/MNXM11399"/>
                </rdf:Bag>
              </bqbiol:is>
            </rdf:Description>
          </rdf:RDF>
        </annotation>
      </species>
      <species metaid="meta_M_cpd00817_c0" sboTerm="SBO:0000247" id="M_cpd00817_c0" name="D-Arabinose5-phosphate_c0" compartment="c0" hasOnlySubstanceUnits="false" boundaryCondition="false" constant="false" fbc:charge="-2" fbc:chemicalFormula="C5H9O8P">
        <annotation>
          <rdf:RDF xmlns:rdf="http://www.w3.org/1999/02/22-rdf-syntax-ns#" xmlns:dcterms="http://purl.org/dc/terms/" xmlns:vCard="http://www.w3.org/2001/vcard-rdf/3.0#" xmlns:vCard4="http://www.w3.org/2006/vcard/ns#" xmlns:bqbiol="http://biomodels.net/biology-qualifiers/" xmlns:bqmodel="http://biomodels.net/model-qualifiers/">
            <rdf:Description rdf:about="#meta_M_cpd00817_c0">
              <bqbiol:is>
                <rdf:Bag>
                  <rdf:li rdf:resource="https://identifiers.org/seed.compound/cpd00817"/>
                  <rdf:li rdf:resource="https://identifiers.org/inchi/InChI=1S/C5H11O8P/c6-1-3(7)5(9)4(8)2-13-14(10,11)12/h1,3-5,7-9H,2H2,(H2,10,11,12)/p-2/t3-,4-,5+/m1/s1"/>
                  <rdf:li rdf:resource="https://identifiers.org/inchikey/PPQRONHOSHZGFQ-WDCZJNDASA-L"/>
                  <rdf:li rdf:resource="https://identifiers.org/bigg.metabolite/ara5p"/>
                  <rdf:li rdf:resource="https://identifiers.org/kegg.compound/C01112"/>
                  <rdf:li rdf:resource="https://identifiers.org/metanetx.chemical/MNXM1184"/>
                  <rdf:li rdf:resource="https://identifiers.org/biocyc/META:ARABINOSE-5P"/>
                </rdf:Bag>
              </bqbiol:is>
            </rdf:Description>
          </rdf:RDF>
        </annotation>
      </species>
      <species metaid="meta_M_cpd00412_e0" sboTerm="SBO:0000247" id="M_cpd00412_e0" name="Deoxyuridine_e0" compartment="e0" hasOnlySubstanceUnits="false" boundaryCondition="false" constant="false" fbc:charge="0" fbc:chemicalFormula="C9H12N2O5">
        <annotation>
          <rdf:RDF xmlns:rdf="http://www.w3.org/1999/02/22-rdf-syntax-ns#" xmlns:dcterms="http://purl.org/dc/terms/" xmlns:vCard="http://www.w3.org/2001/vcard-rdf/3.0#" xmlns:vCard4="http://www.w3.org/2006/vcard/ns#" xmlns:bqbiol="http://biomodels.net/biology-qualifiers/" xmlns:bqmodel="http://biomodels.net/model-qualifiers/">
            <rdf:Description rdf:about="#meta_M_cpd00412_e0">
              <bqbiol:is>
                <rdf:Bag>
                  <rdf:li rdf:resource="https://identifiers.org/seed.compound/cpd00412"/>
                  <rdf:li rdf:resource="https://identifiers.org/inchi/InChI=1S/C9H12N2O5/c12-4-6-5(13)3-8(16-6)11-2-1-7(14)10-9(11)15/h1-2,5-6,8,12-13H,3-4H2,(H,10,14,15)/t5-,6+,8+/m0/s1"/>
                  <rdf:li rdf:resource="https://identifiers.org/inchikey/MXHRCPNRJAMMIM-SHYZEUOFSA-N"/>
                  <rdf:li rdf:resource="https://identifiers.org/bigg.metabolite/duri"/>
                  <rdf:li rdf:resource="https://identifiers.org/kegg.compound/C00526"/>
                  <rdf:li rdf:resource="https://identifiers.org/metanetx.chemical/MNXM492"/>
                  <rdf:li rdf:resource="https://identifiers.org/biocyc/META:DEOXYURIDINE"/>
                </rdf:Bag>
              </bqbiol:is>
            </rdf:Description>
          </rdf:RDF>
        </annotation>
      </species>
      <species metaid="meta_M_cpd00412_c0" sboTerm="SBO:0000247" id="M_cpd00412_c0" name="Deoxyuridine_c0" compartment="c0" hasOnlySubstanceUnits="false" boundaryCondition="false" constant="false" fbc:charge="0" fbc:chemicalFormula="C9H12N2O5">
        <annotation>
          <rdf:RDF xmlns:rdf="http://www.w3.org/1999/02/22-rdf-syntax-ns#" xmlns:dcterms="http://purl.org/dc/terms/" xmlns:vCard="http://www.w3.org/2001/vcard-rdf/3.0#" xmlns:vCard4="http://www.w3.org/2006/vcard/ns#" xmlns:bqbiol="http://biomodels.net/biology-qualifiers/" xmlns:bqmodel="http://biomodels.net/model-qualifiers/">
            <rdf:Description rdf:about="#meta_M_cpd00412_c0">
              <bqbiol:is>
                <rdf:Bag>
                  <rdf:li rdf:resource="https://identifiers.org/seed.compound/cpd00412"/>
                  <rdf:li rdf:resource="https://identifiers.org/inchi/InChI=1S/C9H12N2O5/c12-4-6-5(13)3-8(16-6)11-2-1-7(14)10-9(11)15/h1-2,5-6,8,12-13H,3-4H2,(H,10,14,15)/t5-,6+,8+/m0/s1"/>
                  <rdf:li rdf:resource="https://identifiers.org/inchikey/MXHRCPNRJAMMIM-SHYZEUOFSA-N"/>
                  <rdf:li rdf:resource="https://identifiers.org/bigg.metabolite/duri"/>
                  <rdf:li rdf:resource="https://identifiers.org/kegg.compound/C00526"/>
                  <rdf:li rdf:resource="https://identifiers.org/metanetx.chemical/MNXM492"/>
                  <rdf:li rdf:resource="https://identifiers.org/biocyc/META:DEOXYURIDINE"/>
                </rdf:Bag>
              </bqbiol:is>
            </rdf:Description>
          </rdf:RDF>
        </annotation>
      </species>
      <species metaid="meta_M_cpd00236_c0" sboTerm="SBO:0000247" id="M_cpd00236_c0" name="D-Erythrose4-phosphate_c0" compartment="c0" hasOnlySubstanceUnits="false" boundaryCondition="false" constant="false" fbc:charge="-2" fbc:chemicalFormula="C4H7O7P">
        <annotation>
          <rdf:RDF xmlns:rdf="http://www.w3.org/1999/02/22-rdf-syntax-ns#" xmlns:dcterms="http://purl.org/dc/terms/" xmlns:vCard="http://www.w3.org/2001/vcard-rdf/3.0#" xmlns:vCard4="http://www.w3.org/2006/vcard/ns#" xmlns:bqbiol="http://biomodels.net/biology-qualifiers/" xmlns:bqmodel="http://biomodels.net/model-qualifiers/">
            <rdf:Description rdf:about="#meta_M_cpd00236_c0">
              <bqbiol:is>
                <rdf:Bag>
                  <rdf:li rdf:resource="https://identifiers.org/seed.compound/cpd00236"/>
                  <rdf:li rdf:resource="https://identifiers.org/inchi/InChI=1S/C4H9O7P/c5-1-3(6)4(7)2-11-12(8,9)10/h1,3-4,6-7H,2H2,(H2,8,9,10)/p-2/t3-,4+/m0/s1"/>
                  <rdf:li rdf:resource="https://identifiers.org/inchikey/NGHMDNPXVRFFGS-IUYQGCFVSA-L"/>
                  <rdf:li rdf:resource="https://identifiers.org/bigg.metabolite/e4p"/>
                  <rdf:li rdf:resource="https://identifiers.org/kegg.compound/C00279"/>
                  <rdf:li rdf:resource="https://identifiers.org/metanetx.chemical/MNXM258"/>
                  <rdf:li rdf:resource="https://identifiers.org/biocyc/META:ERYTHROSE-4P"/>
                </rdf:Bag>
              </bqbiol:is>
            </rdf:Description>
          </rdf:RDF>
        </annotation>
      </species>
      <species metaid="meta_M_cpd02147_c0" sboTerm="SBO:0000247" id="M_cpd02147_c0" name="4-Phosphoerythronate_c0" compartment="c0" hasOnlySubstanceUnits="false" boundaryCondition="false" constant="false" fbc:charge="-3" fbc:chemicalFormula="C4H6O8P">
        <annotation>
          <rdf:RDF xmlns:rdf="http://www.w3.org/1999/02/22-rdf-syntax-ns#" xmlns:dcterms="http://purl.org/dc/terms/" xmlns:vCard="http://www.w3.org/2001/vcard-rdf/3.0#" xmlns:vCard4="http://www.w3.org/2006/vcard/ns#" xmlns:bqbiol="http://biomodels.net/biology-qualifiers/" xmlns:bqmodel="http://biomodels.net/model-qualifiers/">
            <rdf:Description rdf:about="#meta_M_cpd02147_c0">
              <bqbiol:is>
                <rdf:Bag>
                  <rdf:li rdf:resource="https://identifiers.org/seed.compound/cpd02147"/>
                  <rdf:li rdf:resource="https://identifiers.org/inchi/InChI=1S/C4H9O8P/c5-2(3(6)4(7)8)1-12-13(9,10)11/h2-3,5-6H,1H2,(H,7,8)(H2,9,10,11)/p-3/t2-,3-/m1/s1"/>
                  <rdf:li rdf:resource="https://identifiers.org/inchikey/ZCZXOHUILRHRQJ-PWNYCUMCSA-K"/>
                  <rdf:li rdf:resource="https://identifiers.org/bigg.metabolite/4per"/>
                  <rdf:li rdf:resource="https://identifiers.org/kegg.compound/C03393"/>
                  <rdf:li rdf:resource="https://identifiers.org/metanetx.chemical/MNXM1407"/>
                  <rdf:li rdf:resource="https://identifiers.org/biocyc/META:ERYTHRONATE-4P"/>
                </rdf:Bag>
              </bqbiol:is>
            </rdf:Description>
          </rdf:RDF>
        </annotation>
      </species>
      <species metaid="meta_M_cpd00012_e0" sboTerm="SBO:0000247" id="M_cpd00012_e0" name="PPi_e0" compartment="e0" hasOnlySubstanceUnits="false" boundaryCondition="false" constant="false" fbc:charge="-3" fbc:chemicalFormula="HO7P2">
        <annotation>
          <rdf:RDF xmlns:rdf="http://www.w3.org/1999/02/22-rdf-syntax-ns#" xmlns:dcterms="http://purl.org/dc/terms/" xmlns:vCard="http://www.w3.org/2001/vcard-rdf/3.0#" xmlns:vCard4="http://www.w3.org/2006/vcard/ns#" xmlns:bqbiol="http://biomodels.net/biology-qualifiers/" xmlns:bqmodel="http://biomodels.net/model-qualifiers/">
            <rdf:Description rdf:about="#meta_M_cpd00012_e0">
              <bqbiol:is>
                <rdf:Bag>
                  <rdf:li rdf:resource="https://identifiers.org/seed.compound/cpd00012"/>
                  <rdf:li rdf:resource="https://identifiers.org/inchi/InChI=1S/H4O7P2/c1-8(2,3)7-9(4,5)6/h(H2,1,2,3)(H2,4,5,6)/p-3"/>
                  <rdf:li rdf:resource="https://identifiers.org/inchikey/XPPKVPWEQAFLFU-UHFFFAOYSA-K"/>
                  <rdf:li rdf:resource="https://identifiers.org/bigg.metabolite/ppi"/>
                  <rdf:li rdf:resource="https://identifiers.org/kegg.compound/C00013"/>
                  <rdf:li rdf:resource="https://identifiers.org/metanetx.chemical/MNXM11"/>
                  <rdf:li rdf:resource="https://identifiers.org/biocyc/META:PPI"/>
                </rdf:Bag>
              </bqbiol:is>
            </rdf:Description>
          </rdf:RDF>
        </annotation>
      </species>
      <species metaid="meta_M_cpd02654_c0" sboTerm="SBO:0000247" id="M_cpd02654_c0" name="4-Methyl-5--2-phosphoethyl-thiazole_c0" compartment="c0" hasOnlySubstanceUnits="false" boundaryCondition="false" constant="false" fbc:charge="-2" fbc:chemicalFormula="C6H8NO4PS">
        <annotation>
          <rdf:RDF xmlns:rdf="http://www.w3.org/1999/02/22-rdf-syntax-ns#" xmlns:dcterms="http://purl.org/dc/terms/" xmlns:vCard="http://www.w3.org/2001/vcard-rdf/3.0#" xmlns:vCard4="http://www.w3.org/2006/vcard/ns#" xmlns:bqbiol="http://biomodels.net/biology-qualifiers/" xmlns:bqmodel="http://biomodels.net/model-qualifiers/">
            <rdf:Description rdf:about="#meta_M_cpd02654_c0">
              <bqbiol:is>
                <rdf:Bag>
                  <rdf:li rdf:resource="https://identifiers.org/seed.compound/cpd02654"/>
                  <rdf:li rdf:resource="https://identifiers.org/inchi/InChI=1S/C6H10NO4PS/c1-5-6(13-4-7-5)2-3-11-12(8,9)10/h4H,2-3H2,1H3,(H2,8,9,10)/p-2"/>
                  <rdf:li rdf:resource="https://identifiers.org/inchikey/OCYMERZCMYJQQO-UHFFFAOYSA-L"/>
                  <rdf:li rdf:resource="https://identifiers.org/bigg.metabolite/4mpetz"/>
                  <rdf:li rdf:resource="https://identifiers.org/kegg.compound/C04327"/>
                  <rdf:li rdf:resource="https://identifiers.org/metanetx.chemical/MNXM960"/>
                  <rdf:li rdf:resource="https://identifiers.org/biocyc/META:THZ-P"/>
                </rdf:Bag>
              </bqbiol:is>
            </rdf:Description>
          </rdf:RDF>
        </annotation>
      </species>
      <species metaid="meta_M_cpd02894_c0" sboTerm="SBO:0000247" id="M_cpd02894_c0" name="4-Amino-2-methyl-5-diphosphomethylpyrimidine_c0" compartment="c0" hasOnlySubstanceUnits="false" boundaryCondition="false" constant="false" fbc:charge="-2" fbc:chemicalFormula="C6H9N3O7P2">
        <annotation>
          <rdf:RDF xmlns:rdf="http://www.w3.org/1999/02/22-rdf-syntax-ns#" xmlns:dcterms="http://purl.org/dc/terms/" xmlns:vCard="http://www.w3.org/2001/vcard-rdf/3.0#" xmlns:vCard4="http://www.w3.org/2006/vcard/ns#" xmlns:bqbiol="http://biomodels.net/biology-qualifiers/" xmlns:bqmodel="http://biomodels.net/model-qualifiers/">
            <rdf:Description rdf:about="#meta_M_cpd02894_c0">
              <bqbiol:is>
                <rdf:Bag>
                  <rdf:li rdf:resource="https://identifiers.org/seed.compound/cpd02894"/>
                  <rdf:li rdf:resource="https://identifiers.org/inchi/InChI=1S/C6H11N3O7P2/c1-4-8-2-5(6(7)9-4)3-15-18(13,14)16-17(10,11)12/h2H,3H2,1H3,(H,13,14)(H2,7,8,9)(H2,10,11,12)/p-2"/>
                  <rdf:li rdf:resource="https://identifiers.org/inchikey/AGQJQCFEPUVXNK-UHFFFAOYSA-L"/>
                  <rdf:li rdf:resource="https://identifiers.org/bigg.metabolite/2mahmp"/>
                  <rdf:li rdf:resource="https://identifiers.org/kegg.compound/C04752"/>
                  <rdf:li rdf:resource="https://identifiers.org/metanetx.chemical/MNXM1135"/>
                  <rdf:li rdf:resource="https://identifiers.org/biocyc/META:AMINO-HYDROXYMETHYL-METHYLPYRIMIDINE-PP"/>
                </rdf:Bag>
              </bqbiol:is>
            </rdf:Description>
          </rdf:RDF>
        </annotation>
      </species>
      <species metaid="meta_M_cpd00793_c0" sboTerm="SBO:0000247" id="M_cpd00793_c0" name="Thiamine phosphate_c0" compartment="c0" hasOnlySubstanceUnits="false" boundaryCondition="false" constant="false" fbc:charge="-1" fbc:chemicalFormula="C12H16N4O4PS">
        <annotation>
          <rdf:RDF xmlns:rdf="http://www.w3.org/1999/02/22-rdf-syntax-ns#" xmlns:dcterms="http://purl.org/dc/terms/" xmlns:vCard="http://www.w3.org/2001/vcard-rdf/3.0#" xmlns:vCard4="http://www.w3.org/2006/vcard/ns#" xmlns:bqbiol="http://biomodels.net/biology-qualifiers/" xmlns:bqmodel="http://biomodels.net/model-qualifiers/">
            <rdf:Description rdf:about="#meta_M_cpd00793_c0">
              <bqbiol:is>
                <rdf:Bag>
                  <rdf:li rdf:resource="https://identifiers.org/seed.compound/cpd00793"/>
                  <rdf:li rdf:resource="https://identifiers.org/inchi/InChI=1S/C12H17N4O4PS/c1-8-11(3-4-20-21(17,18)19)22-7-16(8)6-10-5-14-9(2)15-12(10)13/h5,7H,3-4,6H2,1-2H3,(H3-,13,14,15,17,18,19)"/>
                  <rdf:li rdf:resource="https://identifiers.org/inchikey/HZSAJDVWZRBGIF-UHFFFAOYSA-N"/>
                  <rdf:li rdf:resource="https://identifiers.org/bigg.metabolite/thmmp"/>
                  <rdf:li rdf:resource="https://identifiers.org/kegg.compound/C01081"/>
                  <rdf:li rdf:resource="https://identifiers.org/metanetx.chemical/MNXM662"/>
                  <rdf:li rdf:resource="https://identifiers.org/biocyc/META:THIAMINE-P"/>
                </rdf:Bag>
              </bqbiol:is>
            </rdf:Description>
          </rdf:RDF>
        </annotation>
      </species>
      <species metaid="meta_M_cpd00345_c0" sboTerm="SBO:0000247" id="M_cpd00345_c0" name="5-Methyltetrahydrofolate_c0" compartment="c0" hasOnlySubstanceUnits="false" boundaryCondition="false" constant="false" fbc:charge="-2" fbc:chemicalFormula="C20H23N7O6">
        <annotation>
          <rdf:RDF xmlns:rdf="http://www.w3.org/1999/02/22-rdf-syntax-ns#" xmlns:dcterms="http://purl.org/dc/terms/" xmlns:vCard="http://www.w3.org/2001/vcard-rdf/3.0#" xmlns:vCard4="http://www.w3.org/2006/vcard/ns#" xmlns:bqbiol="http://biomodels.net/biology-qualifiers/" xmlns:bqmodel="http://biomodels.net/model-qualifiers/">
            <rdf:Description rdf:about="#meta_M_cpd00345_c0">
              <bqbiol:is>
                <rdf:Bag>
                  <rdf:li rdf:resource="https://identifiers.org/seed.compound/cpd00345"/>
                  <rdf:li rdf:resource="https://identifiers.org/inchi/InChI=1S/C20H25N7O6/c1-27-12(9-23-16-15(27)18(31)26-20(21)25-16)8-22-11-4-2-10(3-5-11)17(30)24-13(19(32)33)6-7-14(28)29/h2-5,12-13,22H,6-9H2,1H3,(H,24,30)(H,28,29)(H,32,33)(H4,21,23,25,26,31)/p-2"/>
                  <rdf:li rdf:resource="https://identifiers.org/inchikey/ZNOVTXRBGFNYRX-STQMWFEESA-L"/>
                  <rdf:li rdf:resource="https://identifiers.org/bigg.metabolite/5mthf"/>
                  <rdf:li rdf:resource="https://identifiers.org/kegg.compound/C00440"/>
                  <rdf:li rdf:resource="https://identifiers.org/metanetx.chemical/MNXM723075"/>
                  <rdf:li rdf:resource="https://identifiers.org/metanetx.chemical/MNXM318"/>
                  <rdf:li rdf:resource="https://identifiers.org/biocyc/META:CPD0-2045"/>
                  <rdf:li rdf:resource="https://identifiers.org/biocyc/META:5-METHYL-THF"/>
                </rdf:Bag>
              </bqbiol:is>
            </rdf:Description>
          </rdf:RDF>
        </annotation>
      </species>
      <species metaid="meta_M_cpd00125_c0" sboTerm="SBO:0000247" id="M_cpd00125_c0" name="5-10-Methylenetetrahydrofolate_c0" compartment="c0" hasOnlySubstanceUnits="false" boundaryCondition="false" constant="false" fbc:charge="-2" fbc:chemicalFormula="C20H21N7O6">
        <annotation>
          <rdf:RDF xmlns:rdf="http://www.w3.org/1999/02/22-rdf-syntax-ns#" xmlns:dcterms="http://purl.org/dc/terms/" xmlns:vCard="http://www.w3.org/2001/vcard-rdf/3.0#" xmlns:vCard4="http://www.w3.org/2006/vcard/ns#" xmlns:bqbiol="http://biomodels.net/biology-qualifiers/" xmlns:bqmodel="http://biomodels.net/model-qualifiers/">
            <rdf:Description rdf:about="#meta_M_cpd00125_c0">
              <bqbiol:is>
                <rdf:Bag>
                  <rdf:li rdf:resource="https://identifiers.org/seed.compound/cpd00125"/>
                  <rdf:li rdf:resource="https://identifiers.org/inchi/InChI=1S/C20H23N7O6/c21-20-24-16-15(18(31)25-20)27-9-26(8-12(27)7-22-16)11-3-1-10(2-4-11)17(30)23-13(19(32)33)5-6-14(28)29/h1-4,12-13H,5-9H2,(H,23,30)(H,28,29)(H,32,33)(H4,21,22,24,25,31)/p-2/t12-,13+/m1/s1"/>
                  <rdf:li rdf:resource="https://identifiers.org/inchikey/QYNUQALWYRSVHF-OLZOCXBDSA-L"/>
                  <rdf:li rdf:resource="https://identifiers.org/bigg.metabolite/mlthf"/>
                  <rdf:li rdf:resource="https://identifiers.org/kegg.compound/C00143"/>
                  <rdf:li rdf:resource="https://identifiers.org/metanetx.chemical/MNXM722725"/>
                  <rdf:li rdf:resource="https://identifiers.org/metanetx.chemical/MNXM183"/>
                  <rdf:li rdf:resource="https://identifiers.org/biocyc/META:METHYLENE-THF"/>
                </rdf:Bag>
              </bqbiol:is>
            </rdf:Description>
          </rdf:RDF>
        </annotation>
      </species>
      <species metaid="meta_M_cpd00135_c0" sboTerm="SBO:0000247" id="M_cpd00135_c0" name="Homocysteine_c0" compartment="c0" hasOnlySubstanceUnits="false" boundaryCondition="false" constant="false" fbc:charge="0" fbc:chemicalFormula="C4H9NO2S">
        <annotation>
          <rdf:RDF xmlns:rdf="http://www.w3.org/1999/02/22-rdf-syntax-ns#" xmlns:dcterms="http://purl.org/dc/terms/" xmlns:vCard="http://www.w3.org/2001/vcard-rdf/3.0#" xmlns:vCard4="http://www.w3.org/2006/vcard/ns#" xmlns:bqbiol="http://biomodels.net/biology-qualifiers/" xmlns:bqmodel="http://biomodels.net/model-qualifiers/">
            <rdf:Description rdf:about="#meta_M_cpd00135_c0">
              <bqbiol:is>
                <rdf:Bag>
                  <rdf:li rdf:resource="https://identifiers.org/seed.compound/cpd00135"/>
                  <rdf:li rdf:resource="https://identifiers.org/inchi/InChI=1S/C4H9NO2S/c5-3(1-2-8)4(6)7/h3,8H,1-2,5H2,(H,6,7)/t3-/m0/s1"/>
                  <rdf:li rdf:resource="https://identifiers.org/inchikey/FFFHZYDWPBMWHY-VKHMYHEASA-N"/>
                  <rdf:li rdf:resource="https://identifiers.org/bigg.metabolite/hcys__L"/>
                  <rdf:li rdf:resource="https://identifiers.org/kegg.compound/C00155"/>
                  <rdf:li rdf:resource="https://identifiers.org/metanetx.chemical/MNXM123"/>
                  <rdf:li rdf:resource="https://identifiers.org/metanetx.chemical/MNXM114070"/>
                  <rdf:li rdf:resource="https://identifiers.org/biocyc/META:HOMO-CYS"/>
                </rdf:Bag>
              </bqbiol:is>
            </rdf:Description>
          </rdf:RDF>
        </annotation>
      </species>
      <species metaid="meta_M_cpd00424_c0" sboTerm="SBO:0000247" id="M_cpd00424_c0" name="Cystathionine_c0" compartment="c0" hasOnlySubstanceUnits="false" boundaryCondition="false" constant="false" fbc:charge="0" fbc:chemicalFormula="C7H14N2O4S">
        <annotation>
          <rdf:RDF xmlns:rdf="http://www.w3.org/1999/02/22-rdf-syntax-ns#" xmlns:dcterms="http://purl.org/dc/terms/" xmlns:vCard="http://www.w3.org/2001/vcard-rdf/3.0#" xmlns:vCard4="http://www.w3.org/2006/vcard/ns#" xmlns:bqbiol="http://biomodels.net/biology-qualifiers/" xmlns:bqmodel="http://biomodels.net/model-qualifiers/">
            <rdf:Description rdf:about="#meta_M_cpd00424_c0">
              <bqbiol:is>
                <rdf:Bag>
                  <rdf:li rdf:resource="https://identifiers.org/seed.compound/cpd00424"/>
                  <rdf:li rdf:resource="https://identifiers.org/inchi/InChI=1S/C7H14N2O4S/c8-4(6(10)11)1-2-14-3-5(9)7(12)13/h4-5H,1-3,8-9H2,(H,10,11)(H,12,13)/t4-,5-/m1/s1"/>
                  <rdf:li rdf:resource="https://identifiers.org/inchikey/ILRYLPWNYFXEMH-RFZPGFLSSA-N"/>
                  <rdf:li rdf:resource="https://identifiers.org/kegg.compound/C00542"/>
                  <rdf:li rdf:resource="https://identifiers.org/metanetx.chemical/MNXM7231"/>
                  <rdf:li rdf:resource="https://identifiers.org/metanetx.chemical/MNXM155025"/>
                  <rdf:li rdf:resource="https://identifiers.org/biocyc/META:CPD0-1563"/>
                </rdf:Bag>
              </bqbiol:is>
            </rdf:Description>
          </rdf:RDF>
        </annotation>
      </species>
      <species metaid="meta_M_cpd00019_c0" sboTerm="SBO:0000247" id="M_cpd00019_c0" name="S-Adenosyl-homocysteine_c0" compartment="c0" hasOnlySubstanceUnits="false" boundaryCondition="false" constant="false" fbc:charge="0" fbc:chemicalFormula="C14H20N6O5S">
        <annotation>
          <rdf:RDF xmlns:rdf="http://www.w3.org/1999/02/22-rdf-syntax-ns#" xmlns:dcterms="http://purl.org/dc/terms/" xmlns:vCard="http://www.w3.org/2001/vcard-rdf/3.0#" xmlns:vCard4="http://www.w3.org/2006/vcard/ns#" xmlns:bqbiol="http://biomodels.net/biology-qualifiers/" xmlns:bqmodel="http://biomodels.net/model-qualifiers/">
            <rdf:Description rdf:about="#meta_M_cpd00019_c0">
              <bqbiol:is>
                <rdf:Bag>
                  <rdf:li rdf:resource="https://identifiers.org/seed.compound/cpd00019"/>
                  <rdf:li rdf:resource="https://identifiers.org/inchi/InChI=1S/C14H20N6O5S/c15-6(14(23)24)1-2-26-3-7-9(21)10(22)13(25-7)20-5-19-8-11(16)17-4-18-12(8)20/h4-7,9-10,13,21-22H,1-3,15H2,(H,23,24)(H2,16,17,18)/t6-,7+,9+,10+,13+/m0/s1"/>
                  <rdf:li rdf:resource="https://identifiers.org/inchikey/ZJUKTBDSGOFHSH-WFMPWKQPSA-N"/>
                  <rdf:li rdf:resource="https://identifiers.org/bigg.metabolite/ahcys"/>
                  <rdf:li rdf:resource="https://identifiers.org/kegg.compound/C00021"/>
                  <rdf:li rdf:resource="https://identifiers.org/metanetx.chemical/MNXM19"/>
                  <rdf:li rdf:resource="https://identifiers.org/biocyc/META:ADENOSYL-HOMO-CYS"/>
                </rdf:Bag>
              </bqbiol:is>
            </rdf:Description>
          </rdf:RDF>
        </annotation>
      </species>
      <species metaid="meta_M_cpd02738_c0" sboTerm="SBO:0000247" id="M_cpd02738_c0" name="5-Methyltetrahydropteroyltri-L-glutamate_c0" compartment="c0" hasOnlySubstanceUnits="false" boundaryCondition="false" constant="false" fbc:charge="-4" fbc:chemicalFormula="C30H35N9O12">
        <annotation>
          <rdf:RDF xmlns:rdf="http://www.w3.org/1999/02/22-rdf-syntax-ns#" xmlns:dcterms="http://purl.org/dc/terms/" xmlns:vCard="http://www.w3.org/2001/vcard-rdf/3.0#" xmlns:vCard4="http://www.w3.org/2006/vcard/ns#" xmlns:bqbiol="http://biomodels.net/biology-qualifiers/" xmlns:bqmodel="http://biomodels.net/model-qualifiers/">
            <rdf:Description rdf:about="#meta_M_cpd02738_c0">
              <bqbiol:is>
                <rdf:Bag>
                  <rdf:li rdf:resource="https://identifiers.org/seed.compound/cpd02738"/>
                  <rdf:li rdf:resource="https://identifiers.org/inchi/InChI=1S/C30H39N9O12/c1-39-16(13-33-24-23(39)26(45)38-30(31)37-24)12-32-15-4-2-14(3-5-15)25(44)36-19(29(50)51)7-10-21(41)34-17(27(46)47)6-9-20(40)35-18(28(48)49)8-11-22(42)43/h2-5,16-19,32H,6-13H2,1H3,(H,34,41)(H,35,40)(H,36,44)(H,42,43)(H,46,47)(H,48,49)(H,50,51)(H4,31,33,37,38,45)/p-4/t16-,17-,18-,19-/m0/s1"/>
                  <rdf:li rdf:resource="https://identifiers.org/inchikey/HVRNKDVLFAVCJF-VJANTYMQSA-J"/>
                  <rdf:li rdf:resource="https://identifiers.org/bigg.metabolite/5mthglu"/>
                  <rdf:li rdf:resource="https://identifiers.org/bigg.metabolite/mhpglu"/>
                  <rdf:li rdf:resource="https://identifiers.org/kegg.compound/C04489"/>
                  <rdf:li rdf:resource="https://identifiers.org/metanetx.chemical/MNXM2623"/>
                  <rdf:li rdf:resource="https://identifiers.org/biocyc/META:CPD-1302"/>
                </rdf:Bag>
              </bqbiol:is>
            </rdf:Description>
          </rdf:RDF>
        </annotation>
      </species>
      <species metaid="meta_M_cpd02555_c0" sboTerm="SBO:0000247" id="M_cpd02555_c0" name="Tetrahydropteroyltri-L-glutamate_c0" compartment="c0" hasOnlySubstanceUnits="false" boundaryCondition="false" constant="false" fbc:charge="-4" fbc:chemicalFormula="C29H33N9O12">
        <annotation>
          <rdf:RDF xmlns:rdf="http://www.w3.org/1999/02/22-rdf-syntax-ns#" xmlns:dcterms="http://purl.org/dc/terms/" xmlns:vCard="http://www.w3.org/2001/vcard-rdf/3.0#" xmlns:vCard4="http://www.w3.org/2006/vcard/ns#" xmlns:bqbiol="http://biomodels.net/biology-qualifiers/" xmlns:bqmodel="http://biomodels.net/model-qualifiers/">
            <rdf:Description rdf:about="#meta_M_cpd02555_c0">
              <bqbiol:is>
                <rdf:Bag>
                  <rdf:li rdf:resource="https://identifiers.org/seed.compound/cpd02555"/>
                  <rdf:li rdf:resource="https://identifiers.org/inchi/InChI=1S/C29H37N9O12/c30-29-37-23-22(25(44)38-29)33-15(12-32-23)11-31-14-3-1-13(2-4-14)24(43)36-18(28(49)50)6-9-20(40)34-16(26(45)46)5-8-19(39)35-17(27(47)48)7-10-21(41)42/h1-4,15-18,31,33H,5-12H2,(H,34,40)(H,35,39)(H,36,43)(H,41,42)(H,45,46)(H,47,48)(H,49,50)(H4,30,32,37,38,44)/p-4"/>
                  <rdf:li rdf:resource="https://identifiers.org/inchikey/RXWVHRYZTWZATH-UHFFFAOYSA-J"/>
                  <rdf:li rdf:resource="https://identifiers.org/bigg.metabolite/thglu"/>
                  <rdf:li rdf:resource="https://identifiers.org/bigg.metabolite/hpglu"/>
                  <rdf:li rdf:resource="https://identifiers.org/kegg.compound/C04144"/>
                  <rdf:li rdf:resource="https://identifiers.org/metanetx.chemical/MNXM2563"/>
                  <rdf:li rdf:resource="https://identifiers.org/biocyc/META:CPD-9021"/>
                </rdf:Bag>
              </bqbiol:is>
            </rdf:Description>
          </rdf:RDF>
        </annotation>
      </species>
      <species metaid="meta_M_cpd11573_c0" sboTerm="SBO:0000247" id="M_cpd11573_c0" name="Octodecanoyl-ACP_c0" compartment="c0" hasOnlySubstanceUnits="false" boundaryCondition="false" constant="false" fbc:charge="-2" fbc:chemicalFormula="C29H55N2O8PRS">
        <annotation>
          <rdf:RDF xmlns:rdf="http://www.w3.org/1999/02/22-rdf-syntax-ns#" xmlns:dcterms="http://purl.org/dc/terms/" xmlns:vCard="http://www.w3.org/2001/vcard-rdf/3.0#" xmlns:vCard4="http://www.w3.org/2006/vcard/ns#" xmlns:bqbiol="http://biomodels.net/biology-qualifiers/" xmlns:bqmodel="http://biomodels.net/model-qualifiers/">
            <rdf:Description rdf:about="#meta_M_cpd11573_c0">
              <bqbiol:is>
                <rdf:Bag>
                  <rdf:li rdf:resource="https://identifiers.org/seed.compound/cpd11573"/>
                  <rdf:li rdf:resource="https://identifiers.org/metanetx.chemical/MNXM7607"/>
                </rdf:Bag>
              </bqbiol:is>
            </rdf:Description>
          </rdf:RDF>
        </annotation>
      </species>
      <species metaid="meta_M_cpd00327_c0" sboTerm="SBO:0000247" id="M_cpd00327_c0" name="strcoa_c0" compartment="c0" hasOnlySubstanceUnits="false" boundaryCondition="false" constant="false" fbc:charge="-4" fbc:chemicalFormula="C39H66N7O17P3S">
        <annotation>
          <rdf:RDF xmlns:rdf="http://www.w3.org/1999/02/22-rdf-syntax-ns#" xmlns:dcterms="http://purl.org/dc/terms/" xmlns:vCard="http://www.w3.org/2001/vcard-rdf/3.0#" xmlns:vCard4="http://www.w3.org/2006/vcard/ns#" xmlns:bqbiol="http://biomodels.net/biology-qualifiers/" xmlns:bqmodel="http://biomodels.net/model-qualifiers/">
            <rdf:Description rdf:about="#meta_M_cpd00327_c0">
              <bqbiol:is>
                <rdf:Bag>
                  <rdf:li rdf:resource="https://identifiers.org/seed.compound/cpd00327"/>
                  <rdf:li rdf:resource="https://identifiers.org/inchi/InChI=1S/C39H70N7O17P3S/c1-4-5-6-7-8-9-10-11-12-13-14-15-16-17-18-19-30(48)67-23-22-41-29(47)20-21-42-37(51)34(50)39(2,3)25-60-66(57,58)63-65(55,56)59-24-28-33(62-64(52,53)54)32(49)38(61-28)46-27-45-31-35(40)43-26-44-36(31)46/h26-28,32-34,38,49-50H,4-25H2,1-3H3,(H,41,47)(H,42,51)(H,55,56)(H,57,58)(H2,40,43,44)(H2,52,53,54)/p-4/t28-,32-,33-,34+,38-/m1/s1"/>
                  <rdf:li rdf:resource="https://identifiers.org/inchikey/SIARJEKBADXQJG-LFZQUHGESA-J"/>
                  <rdf:li rdf:resource="https://identifiers.org/bigg.metabolite/stcoa"/>
                  <rdf:li rdf:resource="https://identifiers.org/kegg.compound/C00412"/>
                  <rdf:li rdf:resource="https://identifiers.org/metanetx.chemical/MNXM272"/>
                  <rdf:li rdf:resource="https://identifiers.org/biocyc/META:STEAROYL-COA"/>
                </rdf:Bag>
              </bqbiol:is>
            </rdf:Description>
          </rdf:RDF>
        </annotation>
      </species>
      <species metaid="meta_M_cpd11437_c0" sboTerm="SBO:0000247" id="M_cpd11437_c0" name="fa3coa_c0" compartment="c0" hasOnlySubstanceUnits="false" boundaryCondition="false" constant="false" fbc:charge="-3" fbc:chemicalFormula="C36H61N7O17P3S">
        <annotation>
          <rdf:RDF xmlns:rdf="http://www.w3.org/1999/02/22-rdf-syntax-ns#" xmlns:dcterms="http://purl.org/dc/terms/" xmlns:vCard="http://www.w3.org/2001/vcard-rdf/3.0#" xmlns:vCard4="http://www.w3.org/2006/vcard/ns#" xmlns:bqbiol="http://biomodels.net/biology-qualifiers/" xmlns:bqmodel="http://biomodels.net/model-qualifiers/">
            <rdf:Description rdf:about="#meta_M_cpd11437_c0">
              <bqbiol:is>
                <rdf:Bag>
                  <rdf:li rdf:resource="https://identifiers.org/seed.compound/cpd11437"/>
                  <rdf:li rdf:resource="https://identifiers.org/metanetx.chemical/MNXM5744"/>
                </rdf:Bag>
              </bqbiol:is>
            </rdf:Description>
          </rdf:RDF>
        </annotation>
      </species>
      <species metaid="meta_M_cpd02210_c0" sboTerm="SBO:0000247" id="M_cpd02210_c0" name="Indoleglycerol phosphate_c0" compartment="c0" hasOnlySubstanceUnits="false" boundaryCondition="false" constant="false" fbc:charge="-2" fbc:chemicalFormula="C11H12NO6P">
        <annotation>
          <rdf:RDF xmlns:rdf="http://www.w3.org/1999/02/22-rdf-syntax-ns#" xmlns:dcterms="http://purl.org/dc/terms/" xmlns:vCard="http://www.w3.org/2001/vcard-rdf/3.0#" xmlns:vCard4="http://www.w3.org/2006/vcard/ns#" xmlns:bqbiol="http://biomodels.net/biology-qualifiers/" xmlns:bqmodel="http://biomodels.net/model-qualifiers/">
            <rdf:Description rdf:about="#meta_M_cpd02210_c0">
              <bqbiol:is>
                <rdf:Bag>
                  <rdf:li rdf:resource="https://identifiers.org/seed.compound/cpd02210"/>
                  <rdf:li rdf:resource="https://identifiers.org/inchi/InChI=1S/C11H14NO6P/c13-10(6-18-19(15,16)17)11(14)8-5-12-9-4-2-1-3-7(8)9/h1-5,10-14H,6H2,(H2,15,16,17)/p-2/t10-,11+/m1/s1"/>
                  <rdf:li rdf:resource="https://identifiers.org/inchikey/NQEQTYPJSIEPHW-MNOVXSKESA-L"/>
                  <rdf:li rdf:resource="https://identifiers.org/bigg.metabolite/3ig3p"/>
                  <rdf:li rdf:resource="https://identifiers.org/kegg.compound/C03506"/>
                  <rdf:li rdf:resource="https://identifiers.org/metanetx.chemical/MNXM866"/>
                  <rdf:li rdf:resource="https://identifiers.org/biocyc/META:INDOLE-3-GLYCEROL-P"/>
                </rdf:Bag>
              </bqbiol:is>
            </rdf:Description>
          </rdf:RDF>
        </annotation>
      </species>
      <species metaid="meta_M_cpd00102_c0" sboTerm="SBO:0000247" id="M_cpd00102_c0" name="Glyceraldehyde3-phosphate_c0" compartment="c0" hasOnlySubstanceUnits="false" boundaryCondition="false" constant="false" fbc:charge="-2" fbc:chemicalFormula="C3H5O6P">
        <annotation>
          <rdf:RDF xmlns:rdf="http://www.w3.org/1999/02/22-rdf-syntax-ns#" xmlns:dcterms="http://purl.org/dc/terms/" xmlns:vCard="http://www.w3.org/2001/vcard-rdf/3.0#" xmlns:vCard4="http://www.w3.org/2006/vcard/ns#" xmlns:bqbiol="http://biomodels.net/biology-qualifiers/" xmlns:bqmodel="http://biomodels.net/model-qualifiers/">
            <rdf:Description rdf:about="#meta_M_cpd00102_c0">
              <bqbiol:is>
                <rdf:Bag>
                  <rdf:li rdf:resource="https://identifiers.org/seed.compound/cpd00102"/>
                  <rdf:li rdf:resource="https://identifiers.org/inchi/InChI=1S/C3H7O6P/c4-1-3(5)2-9-10(6,7)8/h1,3,5H,2H2,(H2,6,7,8)/p-2/t3-/m0/s1"/>
                  <rdf:li rdf:resource="https://identifiers.org/inchikey/LXJXRIRHZLFYRP-VKHMYHEASA-L"/>
                  <rdf:li rdf:resource="https://identifiers.org/bigg.metabolite/g3p"/>
                  <rdf:li rdf:resource="https://identifiers.org/kegg.compound/C00118"/>
                  <rdf:li rdf:resource="https://identifiers.org/metanetx.chemical/MNXM74"/>
                  <rdf:li rdf:resource="https://identifiers.org/biocyc/META:GAP"/>
                </rdf:Bag>
              </bqbiol:is>
            </rdf:Description>
          </rdf:RDF>
        </annotation>
      </species>
      <species metaid="meta_M_cpd00359_c0" sboTerm="SBO:0000247" id="M_cpd00359_c0" name="indol_c0" compartment="c0" hasOnlySubstanceUnits="false" boundaryCondition="false" constant="false" fbc:charge="0" fbc:chemicalFormula="C8H7N">
        <annotation>
          <rdf:RDF xmlns:rdf="http://www.w3.org/1999/02/22-rdf-syntax-ns#" xmlns:dcterms="http://purl.org/dc/terms/" xmlns:vCard="http://www.w3.org/2001/vcard-rdf/3.0#" xmlns:vCard4="http://www.w3.org/2006/vcard/ns#" xmlns:bqbiol="http://biomodels.net/biology-qualifiers/" xmlns:bqmodel="http://biomodels.net/model-qualifiers/">
            <rdf:Description rdf:about="#meta_M_cpd00359_c0">
              <bqbiol:is>
                <rdf:Bag>
                  <rdf:li rdf:resource="https://identifiers.org/seed.compound/cpd00359"/>
                  <rdf:li rdf:resource="https://identifiers.org/inchi/InChI=1S/C8H7N/c1-2-4-8-7(3-1)5-6-9-8/h1-6,9H"/>
                  <rdf:li rdf:resource="https://identifiers.org/inchikey/SIKJAQJRHWYJAI-UHFFFAOYSA-N"/>
                  <rdf:li rdf:resource="https://identifiers.org/bigg.metabolite/indole"/>
                  <rdf:li rdf:resource="https://identifiers.org/kegg.compound/C00463"/>
                  <rdf:li rdf:resource="https://identifiers.org/metanetx.chemical/MNXM377"/>
                  <rdf:li rdf:resource="https://identifiers.org/biocyc/META:INDOLE"/>
                </rdf:Bag>
              </bqbiol:is>
            </rdf:Description>
          </rdf:RDF>
        </annotation>
      </species>
      <species metaid="meta_M_cpd03002_c0" sboTerm="SBO:0000247" id="M_cpd03002_c0" name="Lipid A disaccharide_c0" compartment="c0" hasOnlySubstanceUnits="false" boundaryCondition="false" constant="false" fbc:charge="-2" fbc:chemicalFormula="C68H127N2O20P">
        <annotation>
          <rdf:RDF xmlns:rdf="http://www.w3.org/1999/02/22-rdf-syntax-ns#" xmlns:dcterms="http://purl.org/dc/terms/" xmlns:vCard="http://www.w3.org/2001/vcard-rdf/3.0#" xmlns:vCard4="http://www.w3.org/2006/vcard/ns#" xmlns:bqbiol="http://biomodels.net/biology-qualifiers/" xmlns:bqmodel="http://biomodels.net/model-qualifiers/">
            <rdf:Description rdf:about="#meta_M_cpd03002_c0">
              <bqbiol:is>
                <rdf:Bag>
                  <rdf:li rdf:resource="https://identifiers.org/seed.compound/cpd03002"/>
                  <rdf:li rdf:resource="https://identifiers.org/inchi/InChI=1S/C68H129N2O20P/c1-5-9-13-17-21-25-29-33-37-41-51(72)45-57(76)69-61-65(88-59(78)47-53(74)43-39-35-31-27-23-19-15-11-7-3)63(80)55(49-71)86-67(61)85-50-56-64(81)66(89-60(79)48-54(75)44-40-36-32-28-24-20-16-12-8-4)62(68(87-56)90-91(82,83)84)70-58(77)46-52(73)42-38-34-30-26-22-18-14-10-6-2/h51-56,61-68,71-75,80-81H,5-50H2,1-4H3,(H,69,76)(H,70,77)(H2,82,83,84)/p-2/t51-,52-,53-,54-,55-,56-,61-,62-,63-,64-,65-,66-,67-,68-/m1/s1"/>
                  <rdf:li rdf:resource="https://identifiers.org/inchikey/HLDJGHAAKRKPAV-QDORLFPLSA-L"/>
                  <rdf:li rdf:resource="https://identifiers.org/bigg.metabolite/lipidAds"/>
                  <rdf:li rdf:resource="https://identifiers.org/kegg.compound/C04932"/>
                  <rdf:li rdf:resource="https://identifiers.org/metanetx.chemical/MNXM1569"/>
                  <rdf:li rdf:resource="https://identifiers.org/biocyc/META:BISOHMYR-GLC"/>
                </rdf:Bag>
              </bqbiol:is>
            </rdf:Description>
          </rdf:RDF>
        </annotation>
      </species>
      <species metaid="meta_M_cpd02993_c0" sboTerm="SBO:0000247" id="M_cpd02993_c0" name="Lipid IV(A)_c0" compartment="c0" hasOnlySubstanceUnits="false" boundaryCondition="false" constant="false" fbc:charge="-4" fbc:chemicalFormula="C68H126N2O23P2">
        <annotation>
          <rdf:RDF xmlns:rdf="http://www.w3.org/1999/02/22-rdf-syntax-ns#" xmlns:dcterms="http://purl.org/dc/terms/" xmlns:vCard="http://www.w3.org/2001/vcard-rdf/3.0#" xmlns:vCard4="http://www.w3.org/2006/vcard/ns#" xmlns:bqbiol="http://biomodels.net/biology-qualifiers/" xmlns:bqmodel="http://biomodels.net/model-qualifiers/">
            <rdf:Description rdf:about="#meta_M_cpd02993_c0">
              <bqbiol:is>
                <rdf:Bag>
                  <rdf:li rdf:resource="https://identifiers.org/seed.compound/cpd02993"/>
                  <rdf:li rdf:resource="https://identifiers.org/inchi/InChI=1S/C68H130N2O23P2/c1-5-9-13-17-21-25-29-33-37-41-51(72)45-57(76)69-61-65(90-59(78)47-53(74)43-39-35-31-27-23-19-15-11-7-3)63(80)56(89-68(61)93-95(84,85)86)50-87-67-62(70-58(77)46-52(73)42-38-34-30-26-22-18-14-10-6-2)66(64(55(49-71)88-67)92-94(81,82)83)91-60(79)48-54(75)44-40-36-32-28-24-20-16-12-8-4/h51-56,61-68,71-75,80H,5-50H2,1-4H3,(H,69,76)(H,70,77)(H2,81,82,83)(H2,84,85,86)/p-4/t51-,52-,53-,54-,55-,56-,61-,62-,63-,64-,65-,66-,67-,68-/m1/s1"/>
                  <rdf:li rdf:resource="https://identifiers.org/inchikey/KVJWZTLXIROHIL-QDORLFPLSA-J"/>
                  <rdf:li rdf:resource="https://identifiers.org/bigg.metabolite/lipidA"/>
                  <rdf:li rdf:resource="https://identifiers.org/kegg.compound/C04919"/>
                  <rdf:li rdf:resource="https://identifiers.org/metanetx.chemical/MNXM1754"/>
                  <rdf:li rdf:resource="https://identifiers.org/biocyc/META:LIPID-IV-A"/>
                </rdf:Bag>
              </bqbiol:is>
            </rdf:Description>
          </rdf:RDF>
        </annotation>
      </species>
      <species metaid="meta_M_cpd02730_c0" sboTerm="SBO:0000247" id="M_cpd02730_c0" name="3-Deoxy-D-manno-octulosonate8-phosphate_c0" compartment="c0" hasOnlySubstanceUnits="false" boundaryCondition="false" constant="false" fbc:charge="-3" fbc:chemicalFormula="C8H12O11P">
        <annotation>
          <rdf:RDF xmlns:rdf="http://www.w3.org/1999/02/22-rdf-syntax-ns#" xmlns:dcterms="http://purl.org/dc/terms/" xmlns:vCard="http://www.w3.org/2001/vcard-rdf/3.0#" xmlns:vCard4="http://www.w3.org/2006/vcard/ns#" xmlns:bqbiol="http://biomodels.net/biology-qualifiers/" xmlns:bqmodel="http://biomodels.net/model-qualifiers/">
            <rdf:Description rdf:about="#meta_M_cpd02730_c0">
              <bqbiol:is>
                <rdf:Bag>
                  <rdf:li rdf:resource="https://identifiers.org/seed.compound/cpd02730"/>
                  <rdf:li rdf:resource="https://identifiers.org/inchi/InChI=1S/C8H15O11P/c9-3-1-8(14,7(12)13)19-6(5(3)11)4(10)2-18-20(15,16)17/h3-6,9-11,14H,1-2H2,(H,12,13)(H2,15,16,17)/p-3/t3-,4-,5-,6-,8-/m1/s1"/>
                  <rdf:li rdf:resource="https://identifiers.org/inchikey/IZZNRKJLBIYBJN-HXUQBWEZSA-K"/>
                  <rdf:li rdf:resource="https://identifiers.org/bigg.metabolite/kdo8p"/>
                  <rdf:li rdf:resource="https://identifiers.org/kegg.compound/C04478"/>
                  <rdf:li rdf:resource="https://identifiers.org/metanetx.chemical/MNXM146080"/>
                  <rdf:li rdf:resource="https://identifiers.org/biocyc/META:KDO-8P"/>
                </rdf:Bag>
              </bqbiol:is>
            </rdf:Description>
          </rdf:RDF>
        </annotation>
      </species>
      <species metaid="meta_M_cpd12225_c0" sboTerm="SBO:0000247" id="M_cpd12225_c0" name="Dihydrolipolprotein_c0" compartment="c0" hasOnlySubstanceUnits="false" boundaryCondition="false" constant="false" fbc:charge="0" fbc:chemicalFormula="CH3RS2">
        <annotation>
          <rdf:RDF xmlns:rdf="http://www.w3.org/1999/02/22-rdf-syntax-ns#" xmlns:dcterms="http://purl.org/dc/terms/" xmlns:vCard="http://www.w3.org/2001/vcard-rdf/3.0#" xmlns:vCard4="http://www.w3.org/2006/vcard/ns#" xmlns:bqbiol="http://biomodels.net/biology-qualifiers/" xmlns:bqmodel="http://biomodels.net/model-qualifiers/">
            <rdf:Description rdf:about="#meta_M_cpd12225_c0">
              <bqbiol:is>
                <rdf:Bag>
                  <rdf:li rdf:resource="https://identifiers.org/seed.compound/cpd12225"/>
                  <rdf:li rdf:resource="https://identifiers.org/bigg.metabolite/dhlpro"/>
                  <rdf:li rdf:resource="https://identifiers.org/kegg.compound/C02972"/>
                  <rdf:li rdf:resource="https://identifiers.org/metanetx.chemical/MNXM1663"/>
                </rdf:Bag>
              </bqbiol:is>
            </rdf:Description>
          </rdf:RDF>
        </annotation>
      </species>
      <species metaid="meta_M_cpd12005_c0" sboTerm="SBO:0000247" id="M_cpd12005_c0" name="Lipoylprotein_c0" compartment="c0" hasOnlySubstanceUnits="false" boundaryCondition="false" constant="false" fbc:charge="0" fbc:chemicalFormula="CHRS2">
        <annotation>
          <rdf:RDF xmlns:rdf="http://www.w3.org/1999/02/22-rdf-syntax-ns#" xmlns:dcterms="http://purl.org/dc/terms/" xmlns:vCard="http://www.w3.org/2001/vcard-rdf/3.0#" xmlns:vCard4="http://www.w3.org/2006/vcard/ns#" xmlns:bqbiol="http://biomodels.net/biology-qualifiers/" xmlns:bqmodel="http://biomodels.net/model-qualifiers/">
            <rdf:Description rdf:about="#meta_M_cpd12005_c0">
              <bqbiol:is>
                <rdf:Bag>
                  <rdf:li rdf:resource="https://identifiers.org/seed.compound/cpd12005"/>
                  <rdf:li rdf:resource="https://identifiers.org/bigg.metabolite/lpro"/>
                  <rdf:li rdf:resource="https://identifiers.org/kegg.compound/C02051"/>
                  <rdf:li rdf:resource="https://identifiers.org/metanetx.chemical/MNXM998"/>
                </rdf:Bag>
              </bqbiol:is>
            </rdf:Description>
          </rdf:RDF>
        </annotation>
      </species>
      <species metaid="meta_M_cpd11432_c0" sboTerm="SBO:0000247" id="M_cpd11432_c0" name="fa11coa_c0" compartment="c0" hasOnlySubstanceUnits="false" boundaryCondition="false" constant="false" fbc:charge="-3" fbc:chemicalFormula="C38H65N7O17P3S">
        <annotation>
          <rdf:RDF xmlns:rdf="http://www.w3.org/1999/02/22-rdf-syntax-ns#" xmlns:dcterms="http://purl.org/dc/terms/" xmlns:vCard="http://www.w3.org/2001/vcard-rdf/3.0#" xmlns:vCard4="http://www.w3.org/2006/vcard/ns#" xmlns:bqbiol="http://biomodels.net/biology-qualifiers/" xmlns:bqmodel="http://biomodels.net/model-qualifiers/">
            <rdf:Description rdf:about="#meta_M_cpd11432_c0">
              <bqbiol:is>
                <rdf:Bag>
                  <rdf:li rdf:resource="https://identifiers.org/seed.compound/cpd11432"/>
                  <rdf:li rdf:resource="https://identifiers.org/metanetx.chemical/MNXM5741"/>
                </rdf:Bag>
              </bqbiol:is>
            </rdf:Description>
          </rdf:RDF>
        </annotation>
      </species>
      <species metaid="meta_M_cpd15671_c0" sboTerm="SBO:0000247" id="M_cpd15671_c0" name="1-isoheptadecanoyl-sn-glycerol 3-phosphate_c0" compartment="c0" hasOnlySubstanceUnits="false" boundaryCondition="false" constant="false" fbc:charge="-1" fbc:chemicalFormula="C20H40O7P">
        <annotation>
          <rdf:RDF xmlns:rdf="http://www.w3.org/1999/02/22-rdf-syntax-ns#" xmlns:dcterms="http://purl.org/dc/terms/" xmlns:vCard="http://www.w3.org/2001/vcard-rdf/3.0#" xmlns:vCard4="http://www.w3.org/2006/vcard/ns#" xmlns:bqbiol="http://biomodels.net/biology-qualifiers/" xmlns:bqmodel="http://biomodels.net/model-qualifiers/">
            <rdf:Description rdf:about="#meta_M_cpd15671_c0">
              <bqbiol:is>
                <rdf:Bag>
                  <rdf:li rdf:resource="https://identifiers.org/seed.compound/cpd15671"/>
                  <rdf:li rdf:resource="https://identifiers.org/metanetx.chemical/MNXM9620"/>
                </rdf:Bag>
              </bqbiol:is>
            </rdf:Description>
          </rdf:RDF>
        </annotation>
      </species>
      <species metaid="meta_M_cpd15677_c0" sboTerm="SBO:0000247" id="M_cpd15677_c0" name="1,2-diisoheptadecanoyl-sn-glycerol 3-phosphate_c0" compartment="c0" hasOnlySubstanceUnits="false" boundaryCondition="false" constant="false" fbc:charge="-1" fbc:chemicalFormula="C37H72O8P">
        <annotation>
          <rdf:RDF xmlns:rdf="http://www.w3.org/1999/02/22-rdf-syntax-ns#" xmlns:dcterms="http://purl.org/dc/terms/" xmlns:vCard="http://www.w3.org/2001/vcard-rdf/3.0#" xmlns:vCard4="http://www.w3.org/2006/vcard/ns#" xmlns:bqbiol="http://biomodels.net/biology-qualifiers/" xmlns:bqmodel="http://biomodels.net/model-qualifiers/">
            <rdf:Description rdf:about="#meta_M_cpd15677_c0">
              <bqbiol:is>
                <rdf:Bag>
                  <rdf:li rdf:resource="https://identifiers.org/seed.compound/cpd15677"/>
                  <rdf:li rdf:resource="https://identifiers.org/metanetx.chemical/MNXM6580"/>
                </rdf:Bag>
              </bqbiol:is>
            </rdf:Description>
          </rdf:RDF>
        </annotation>
      </species>
      <species metaid="meta_M_cpd15605_c0" sboTerm="SBO:0000247" id="M_cpd15605_c0" name="Gly-Phe_c0" compartment="c0" hasOnlySubstanceUnits="false" boundaryCondition="false" constant="false" fbc:charge="0" fbc:chemicalFormula="C11H14N2O3">
        <annotation>
          <rdf:RDF xmlns:rdf="http://www.w3.org/1999/02/22-rdf-syntax-ns#" xmlns:dcterms="http://purl.org/dc/terms/" xmlns:vCard="http://www.w3.org/2001/vcard-rdf/3.0#" xmlns:vCard4="http://www.w3.org/2006/vcard/ns#" xmlns:bqbiol="http://biomodels.net/biology-qualifiers/" xmlns:bqmodel="http://biomodels.net/model-qualifiers/">
            <rdf:Description rdf:about="#meta_M_cpd15605_c0">
              <bqbiol:is>
                <rdf:Bag>
                  <rdf:li rdf:resource="https://identifiers.org/seed.compound/cpd15605"/>
                  <rdf:li rdf:resource="https://identifiers.org/metanetx.chemical/MNXM8669"/>
                </rdf:Bag>
              </bqbiol:is>
            </rdf:Description>
          </rdf:RDF>
        </annotation>
      </species>
      <species metaid="meta_M_cpd00066_c0" sboTerm="SBO:0000247" id="M_cpd00066_c0" name="L-Phenylalanine_c0" compartment="c0" hasOnlySubstanceUnits="false" boundaryCondition="false" constant="false" fbc:charge="0" fbc:chemicalFormula="C9H11NO2">
        <annotation>
          <rdf:RDF xmlns:rdf="http://www.w3.org/1999/02/22-rdf-syntax-ns#" xmlns:dcterms="http://purl.org/dc/terms/" xmlns:vCard="http://www.w3.org/2001/vcard-rdf/3.0#" xmlns:vCard4="http://www.w3.org/2006/vcard/ns#" xmlns:bqbiol="http://biomodels.net/biology-qualifiers/" xmlns:bqmodel="http://biomodels.net/model-qualifiers/">
            <rdf:Description rdf:about="#meta_M_cpd00066_c0">
              <bqbiol:is>
                <rdf:Bag>
                  <rdf:li rdf:resource="https://identifiers.org/seed.compound/cpd00066"/>
                  <rdf:li rdf:resource="https://identifiers.org/inchi/InChI=1S/C9H11NO2/c10-8(9(11)12)6-7-4-2-1-3-5-7/h1-5,8H,6,10H2,(H,11,12)/t8-/m0/s1"/>
                  <rdf:li rdf:resource="https://identifiers.org/inchikey/COLNVLDHVKWLRT-QMMMGPOBSA-N"/>
                  <rdf:li rdf:resource="https://identifiers.org/bigg.metabolite/phe__L"/>
                  <rdf:li rdf:resource="https://identifiers.org/kegg.compound/C00079"/>
                  <rdf:li rdf:resource="https://identifiers.org/metanetx.chemical/MNXM97"/>
                  <rdf:li rdf:resource="https://identifiers.org/biocyc/META:PHE"/>
                </rdf:Bag>
              </bqbiol:is>
            </rdf:Description>
          </rdf:RDF>
        </annotation>
      </species>
      <species metaid="meta_M_cpd01977_c0" sboTerm="SBO:0000247" id="M_cpd01977_c0" name="4-Phospho-L-aspartate_c0" compartment="c0" hasOnlySubstanceUnits="false" boundaryCondition="false" constant="false" fbc:charge="-2" fbc:chemicalFormula="C4H6NO7P">
        <annotation>
          <rdf:RDF xmlns:rdf="http://www.w3.org/1999/02/22-rdf-syntax-ns#" xmlns:dcterms="http://purl.org/dc/terms/" xmlns:vCard="http://www.w3.org/2001/vcard-rdf/3.0#" xmlns:vCard4="http://www.w3.org/2006/vcard/ns#" xmlns:bqbiol="http://biomodels.net/biology-qualifiers/" xmlns:bqmodel="http://biomodels.net/model-qualifiers/">
            <rdf:Description rdf:about="#meta_M_cpd01977_c0">
              <bqbiol:is>
                <rdf:Bag>
                  <rdf:li rdf:resource="https://identifiers.org/seed.compound/cpd01977"/>
                  <rdf:li rdf:resource="https://identifiers.org/inchi/InChI=1S/C4H8NO7P/c5-2(4(7)8)1-3(6)12-13(9,10)11/h2H,1,5H2,(H,7,8)(H2,9,10,11)/p-2/t2-/m0/s1"/>
                  <rdf:li rdf:resource="https://identifiers.org/inchikey/IXZNKTPIYKDIGG-REOHCLBHSA-L"/>
                  <rdf:li rdf:resource="https://identifiers.org/bigg.metabolite/4pasp"/>
                  <rdf:li rdf:resource="https://identifiers.org/kegg.compound/C03082"/>
                  <rdf:li rdf:resource="https://identifiers.org/metanetx.chemical/MNXM1177"/>
                  <rdf:li rdf:resource="https://identifiers.org/biocyc/META:L-BETA-ASPARTYL-P"/>
                </rdf:Bag>
              </bqbiol:is>
            </rdf:Description>
          </rdf:RDF>
        </annotation>
      </species>
      <species metaid="meta_M_cpd15523_c0" sboTerm="SBO:0000247" id="M_cpd15523_c0" name="1,2-ditetradec-7-enoyl-sn-glycerol 3-phosphate_c0" compartment="c0" hasOnlySubstanceUnits="false" boundaryCondition="false" constant="false" fbc:charge="-1" fbc:chemicalFormula="C31H56O8P">
        <annotation>
          <rdf:RDF xmlns:rdf="http://www.w3.org/1999/02/22-rdf-syntax-ns#" xmlns:dcterms="http://purl.org/dc/terms/" xmlns:vCard="http://www.w3.org/2001/vcard-rdf/3.0#" xmlns:vCard4="http://www.w3.org/2006/vcard/ns#" xmlns:bqbiol="http://biomodels.net/biology-qualifiers/" xmlns:bqmodel="http://biomodels.net/model-qualifiers/">
            <rdf:Description rdf:about="#meta_M_cpd15523_c0">
              <bqbiol:is>
                <rdf:Bag>
                  <rdf:li rdf:resource="https://identifiers.org/seed.compound/cpd15523"/>
                  <rdf:li rdf:resource="https://identifiers.org/bigg.metabolite/pa141"/>
                  <rdf:li rdf:resource="https://identifiers.org/metanetx.chemical/MNXM90512"/>
                </rdf:Bag>
              </bqbiol:is>
            </rdf:Description>
          </rdf:RDF>
        </annotation>
      </species>
      <species metaid="meta_M_cpd15422_c0" sboTerm="SBO:0000247" id="M_cpd15422_c0" name="CDP-1,2-ditetradec-7-enoylglycerol_c0" compartment="c0" hasOnlySubstanceUnits="false" boundaryCondition="false" constant="false" fbc:charge="-2" fbc:chemicalFormula="C40H67N3O15P2">
        <annotation>
          <rdf:RDF xmlns:rdf="http://www.w3.org/1999/02/22-rdf-syntax-ns#" xmlns:dcterms="http://purl.org/dc/terms/" xmlns:vCard="http://www.w3.org/2001/vcard-rdf/3.0#" xmlns:vCard4="http://www.w3.org/2006/vcard/ns#" xmlns:bqbiol="http://biomodels.net/biology-qualifiers/" xmlns:bqmodel="http://biomodels.net/model-qualifiers/">
            <rdf:Description rdf:about="#meta_M_cpd15422_c0">
              <bqbiol:is>
                <rdf:Bag>
                  <rdf:li rdf:resource="https://identifiers.org/seed.compound/cpd15422"/>
                  <rdf:li rdf:resource="https://identifiers.org/bigg.metabolite/cdpdtdec7eg"/>
                  <rdf:li rdf:resource="https://identifiers.org/metanetx.chemical/MNXM4511"/>
                </rdf:Bag>
              </bqbiol:is>
            </rdf:Description>
          </rdf:RDF>
        </annotation>
      </species>
      <species metaid="meta_M_cpd00007_c0" sboTerm="SBO:0000247" id="M_cpd00007_c0" name="O2_c0" compartment="c0" hasOnlySubstanceUnits="false" boundaryCondition="false" constant="false" fbc:charge="0" fbc:chemicalFormula="O2">
        <annotation>
          <rdf:RDF xmlns:rdf="http://www.w3.org/1999/02/22-rdf-syntax-ns#" xmlns:dcterms="http://purl.org/dc/terms/" xmlns:vCard="http://www.w3.org/2001/vcard-rdf/3.0#" xmlns:vCard4="http://www.w3.org/2006/vcard/ns#" xmlns:bqbiol="http://biomodels.net/biology-qualifiers/" xmlns:bqmodel="http://biomodels.net/model-qualifiers/">
            <rdf:Description rdf:about="#meta_M_cpd00007_c0">
              <bqbiol:is>
                <rdf:Bag>
                  <rdf:li rdf:resource="https://identifiers.org/seed.compound/cpd00007"/>
                  <rdf:li rdf:resource="https://identifiers.org/inchi/InChI=1S/O2/c1-2"/>
                  <rdf:li rdf:resource="https://identifiers.org/inchikey/MYMOFIZGZYHOMD-UHFFFAOYSA-N"/>
                  <rdf:li rdf:resource="https://identifiers.org/bigg.metabolite/o2"/>
                  <rdf:li rdf:resource="https://identifiers.org/kegg.compound/C00007"/>
                  <rdf:li rdf:resource="https://identifiers.org/metanetx.chemical/MNXM4"/>
                  <rdf:li rdf:resource="https://identifiers.org/biocyc/META:OXYGEN-MOLECULE"/>
                </rdf:Bag>
              </bqbiol:is>
            </rdf:Description>
          </rdf:RDF>
        </annotation>
      </species>
      <species metaid="meta_M_cpd00493_c0" sboTerm="SBO:0000247" id="M_cpd00493_c0" name="Pyridoxamine phosphate_c0" compartment="c0" hasOnlySubstanceUnits="false" boundaryCondition="false" constant="false" fbc:charge="-1" fbc:chemicalFormula="C8H12N2O5P">
        <annotation>
          <rdf:RDF xmlns:rdf="http://www.w3.org/1999/02/22-rdf-syntax-ns#" xmlns:dcterms="http://purl.org/dc/terms/" xmlns:vCard="http://www.w3.org/2001/vcard-rdf/3.0#" xmlns:vCard4="http://www.w3.org/2006/vcard/ns#" xmlns:bqbiol="http://biomodels.net/biology-qualifiers/" xmlns:bqmodel="http://biomodels.net/model-qualifiers/">
            <rdf:Description rdf:about="#meta_M_cpd00493_c0">
              <bqbiol:is>
                <rdf:Bag>
                  <rdf:li rdf:resource="https://identifiers.org/seed.compound/cpd00493"/>
                  <rdf:li rdf:resource="https://identifiers.org/inchi/InChI=1S/C8H13N2O5P/c1-5-8(11)7(2-9)6(3-10-5)4-15-16(12,13)14/h3,11H,2,4,9H2,1H3,(H2,12,13,14)/p-1"/>
                  <rdf:li rdf:resource="https://identifiers.org/inchikey/ZMJGSOSNSPKHNH-UHFFFAOYSA-M"/>
                  <rdf:li rdf:resource="https://identifiers.org/bigg.metabolite/pyam5p"/>
                  <rdf:li rdf:resource="https://identifiers.org/kegg.compound/C00647"/>
                  <rdf:li rdf:resource="https://identifiers.org/metanetx.chemical/MNXM366"/>
                  <rdf:li rdf:resource="https://identifiers.org/biocyc/META:PYRIDOXAMINE-5P"/>
                </rdf:Bag>
              </bqbiol:is>
            </rdf:Description>
          </rdf:RDF>
        </annotation>
      </species>
      <species metaid="meta_M_cpd00016_c0" sboTerm="SBO:0000247" id="M_cpd00016_c0" name="Pyridoxal phosphate_c0" compartment="c0" hasOnlySubstanceUnits="false" boundaryCondition="false" constant="false" fbc:charge="-2" fbc:chemicalFormula="C8H8NO6P">
        <annotation>
          <rdf:RDF xmlns:rdf="http://www.w3.org/1999/02/22-rdf-syntax-ns#" xmlns:dcterms="http://purl.org/dc/terms/" xmlns:vCard="http://www.w3.org/2001/vcard-rdf/3.0#" xmlns:vCard4="http://www.w3.org/2006/vcard/ns#" xmlns:bqbiol="http://biomodels.net/biology-qualifiers/" xmlns:bqmodel="http://biomodels.net/model-qualifiers/">
            <rdf:Description rdf:about="#meta_M_cpd00016_c0">
              <bqbiol:is>
                <rdf:Bag>
                  <rdf:li rdf:resource="https://identifiers.org/seed.compound/cpd00016"/>
                  <rdf:li rdf:resource="https://identifiers.org/inchi/InChI=1S/C8H10NO6P/c1-5-8(11)7(3-10)6(2-9-5)4-15-16(12,13)14/h2-3,11H,4H2,1H3,(H2,12,13,14)/p-2"/>
                  <rdf:li rdf:resource="https://identifiers.org/inchikey/NGVDGCNFYWLIFO-UHFFFAOYSA-L"/>
                  <rdf:li rdf:resource="https://identifiers.org/bigg.metabolite/pydx5p"/>
                  <rdf:li rdf:resource="https://identifiers.org/kegg.compound/C00018"/>
                  <rdf:li rdf:resource="https://identifiers.org/metanetx.chemical/MNXM161"/>
                  <rdf:li rdf:resource="https://identifiers.org/biocyc/META:PYRIDOXAL_PHOSPHATE"/>
                </rdf:Bag>
              </bqbiol:is>
            </rdf:Description>
          </rdf:RDF>
        </annotation>
      </species>
      <species metaid="meta_M_cpd00025_c0" sboTerm="SBO:0000247" id="M_cpd00025_c0" name="H2O2_c0" compartment="c0" hasOnlySubstanceUnits="false" boundaryCondition="false" constant="false" fbc:charge="0" fbc:chemicalFormula="H2O2">
        <annotation>
          <rdf:RDF xmlns:rdf="http://www.w3.org/1999/02/22-rdf-syntax-ns#" xmlns:dcterms="http://purl.org/dc/terms/" xmlns:vCard="http://www.w3.org/2001/vcard-rdf/3.0#" xmlns:vCard4="http://www.w3.org/2006/vcard/ns#" xmlns:bqbiol="http://biomodels.net/biology-qualifiers/" xmlns:bqmodel="http://biomodels.net/model-qualifiers/">
            <rdf:Description rdf:about="#meta_M_cpd00025_c0">
              <bqbiol:is>
                <rdf:Bag>
                  <rdf:li rdf:resource="https://identifiers.org/seed.compound/cpd00025"/>
                  <rdf:li rdf:resource="https://identifiers.org/inchi/InChI=1S/H2O2/c1-2/h1-2H"/>
                  <rdf:li rdf:resource="https://identifiers.org/inchikey/MHAJPDPJQMAIIY-UHFFFAOYSA-N"/>
                  <rdf:li rdf:resource="https://identifiers.org/bigg.metabolite/h2o2"/>
                  <rdf:li rdf:resource="https://identifiers.org/kegg.compound/C00027"/>
                  <rdf:li rdf:resource="https://identifiers.org/metanetx.chemical/MNXM22"/>
                  <rdf:li rdf:resource="https://identifiers.org/biocyc/META:HYDROGEN-PEROXIDE"/>
                </rdf:Bag>
              </bqbiol:is>
            </rdf:Description>
          </rdf:RDF>
        </annotation>
      </species>
      <species metaid="meta_M_cpd11502_c0" sboTerm="SBO:0000247" id="M_cpd11502_c0" name="6-methyl-trans-oct-2-enoyl-ACP_c0" compartment="c0" hasOnlySubstanceUnits="false" boundaryCondition="false" constant="false" fbc:charge="-1" fbc:chemicalFormula="C20H35N2O8PRS">
        <annotation>
          <rdf:RDF xmlns:rdf="http://www.w3.org/1999/02/22-rdf-syntax-ns#" xmlns:dcterms="http://purl.org/dc/terms/" xmlns:vCard="http://www.w3.org/2001/vcard-rdf/3.0#" xmlns:vCard4="http://www.w3.org/2006/vcard/ns#" xmlns:bqbiol="http://biomodels.net/biology-qualifiers/" xmlns:bqmodel="http://biomodels.net/model-qualifiers/">
            <rdf:Description rdf:about="#meta_M_cpd11502_c0">
              <bqbiol:is>
                <rdf:Bag>
                  <rdf:li rdf:resource="https://identifiers.org/seed.compound/cpd11502"/>
                  <rdf:li rdf:resource="https://identifiers.org/metanetx.chemical/MNXM8197"/>
                </rdf:Bag>
              </bqbiol:is>
            </rdf:Description>
          </rdf:RDF>
        </annotation>
      </species>
      <species metaid="meta_M_cpd11464_c0" sboTerm="SBO:0000247" id="M_cpd11464_c0" name="Butyryl-ACP_c0" compartment="c0" hasOnlySubstanceUnits="false" boundaryCondition="false" constant="false" fbc:charge="-2" fbc:chemicalFormula="C15H28N2O8PRS">
        <annotation>
          <rdf:RDF xmlns:rdf="http://www.w3.org/1999/02/22-rdf-syntax-ns#" xmlns:dcterms="http://purl.org/dc/terms/" xmlns:vCard="http://www.w3.org/2001/vcard-rdf/3.0#" xmlns:vCard4="http://www.w3.org/2006/vcard/ns#" xmlns:bqbiol="http://biomodels.net/biology-qualifiers/" xmlns:bqmodel="http://biomodels.net/model-qualifiers/">
            <rdf:Description rdf:about="#meta_M_cpd11464_c0">
              <bqbiol:is>
                <rdf:Bag>
                  <rdf:li rdf:resource="https://identifiers.org/seed.compound/cpd11464"/>
                  <rdf:li rdf:resource="https://identifiers.org/bigg.metabolite/butACP"/>
                  <rdf:li rdf:resource="https://identifiers.org/kegg.compound/C05745"/>
                  <rdf:li rdf:resource="https://identifiers.org/metanetx.chemical/MNXM2645"/>
                  <rdf:li rdf:resource="https://identifiers.org/biocyc/META:Butanoyl-ACPs"/>
                </rdf:Bag>
              </bqbiol:is>
            </rdf:Description>
          </rdf:RDF>
        </annotation>
      </species>
      <species metaid="meta_M_cpd11486_c0" sboTerm="SBO:0000247" id="M_cpd11486_c0" name="3-Oxohexanoyl-[acp]_c0" compartment="c0" hasOnlySubstanceUnits="false" boundaryCondition="false" constant="false" fbc:charge="-2" fbc:chemicalFormula="C17H30N2O9PRS">
        <annotation>
          <rdf:RDF xmlns:rdf="http://www.w3.org/1999/02/22-rdf-syntax-ns#" xmlns:dcterms="http://purl.org/dc/terms/" xmlns:vCard="http://www.w3.org/2001/vcard-rdf/3.0#" xmlns:vCard4="http://www.w3.org/2006/vcard/ns#" xmlns:bqbiol="http://biomodels.net/biology-qualifiers/" xmlns:bqmodel="http://biomodels.net/model-qualifiers/">
            <rdf:Description rdf:about="#meta_M_cpd11486_c0">
              <bqbiol:is>
                <rdf:Bag>
                  <rdf:li rdf:resource="https://identifiers.org/seed.compound/cpd11486"/>
                  <rdf:li rdf:resource="https://identifiers.org/bigg.metabolite/3ohexACP"/>
                  <rdf:li rdf:resource="https://identifiers.org/kegg.compound/C05746"/>
                  <rdf:li rdf:resource="https://identifiers.org/metanetx.chemical/MNXM25602"/>
                  <rdf:li rdf:resource="https://identifiers.org/biocyc/META:3-oxo-hexanoyl-ACPs"/>
                </rdf:Bag>
              </bqbiol:is>
            </rdf:Description>
          </rdf:RDF>
        </annotation>
      </species>
      <species metaid="meta_M_cpd03124_c0" sboTerm="SBO:0000247" id="M_cpd03124_c0" name="Hexanoyl-CoA_c0" compartment="c0" hasOnlySubstanceUnits="false" boundaryCondition="false" constant="false" fbc:charge="-4" fbc:chemicalFormula="C27H42N7O17P3S">
        <annotation>
          <rdf:RDF xmlns:rdf="http://www.w3.org/1999/02/22-rdf-syntax-ns#" xmlns:dcterms="http://purl.org/dc/terms/" xmlns:vCard="http://www.w3.org/2001/vcard-rdf/3.0#" xmlns:vCard4="http://www.w3.org/2006/vcard/ns#" xmlns:bqbiol="http://biomodels.net/biology-qualifiers/" xmlns:bqmodel="http://biomodels.net/model-qualifiers/">
            <rdf:Description rdf:about="#meta_M_cpd03124_c0">
              <bqbiol:is>
                <rdf:Bag>
                  <rdf:li rdf:resource="https://identifiers.org/seed.compound/cpd03124"/>
                  <rdf:li rdf:resource="https://identifiers.org/inchi/InChI=1S/C27H46N7O17P3S/c1-4-5-6-7-18(36)55-11-10-29-17(35)8-9-30-25(39)22(38)27(2,3)13-48-54(45,46)51-53(43,44)47-12-16-21(50-52(40,41)42)20(37)26(49-16)34-15-33-19-23(28)31-14-32-24(19)34/h14-16,20-22,26,37-38H,4-13H2,1-3H3,(H,29,35)(H,30,39)(H,43,44)(H,45,46)(H2,28,31,32)(H2,40,41,42)/p-4/t16-,20-,21-,22+,26-/m1/s1"/>
                  <rdf:li rdf:resource="https://identifiers.org/inchikey/OEXFMSFODMQEPE-HDRQGHTBSA-J"/>
                  <rdf:li rdf:resource="https://identifiers.org/bigg.metabolite/hxcoa"/>
                  <rdf:li rdf:resource="https://identifiers.org/kegg.compound/C05270"/>
                  <rdf:li rdf:resource="https://identifiers.org/metanetx.chemical/MNXM553"/>
                  <rdf:li rdf:resource="https://identifiers.org/biocyc/META:HEXANOYL-COA"/>
                </rdf:Bag>
              </bqbiol:is>
            </rdf:Description>
          </rdf:RDF>
        </annotation>
      </species>
      <species metaid="meta_M_cpd03121_c0" sboTerm="SBO:0000247" id="M_cpd03121_c0" name="3-Oxooctanoyl-CoA_c0" compartment="c0" hasOnlySubstanceUnits="false" boundaryCondition="false" constant="false" fbc:charge="-4" fbc:chemicalFormula="C29H44N7O18P3S">
        <annotation>
          <rdf:RDF xmlns:rdf="http://www.w3.org/1999/02/22-rdf-syntax-ns#" xmlns:dcterms="http://purl.org/dc/terms/" xmlns:vCard="http://www.w3.org/2001/vcard-rdf/3.0#" xmlns:vCard4="http://www.w3.org/2006/vcard/ns#" xmlns:bqbiol="http://biomodels.net/biology-qualifiers/" xmlns:bqmodel="http://biomodels.net/model-qualifiers/">
            <rdf:Description rdf:about="#meta_M_cpd03121_c0">
              <bqbiol:is>
                <rdf:Bag>
                  <rdf:li rdf:resource="https://identifiers.org/seed.compound/cpd03121"/>
                  <rdf:li rdf:resource="https://identifiers.org/inchi/InChI=1S/C29H48N7O18P3S/c1-4-5-6-7-17(37)12-20(39)58-11-10-31-19(38)8-9-32-27(42)24(41)29(2,3)14-51-57(48,49)54-56(46,47)50-13-18-23(53-55(43,44)45)22(40)28(52-18)36-16-35-21-25(30)33-15-34-26(21)36/h15-16,18,22-24,28,40-41H,4-14H2,1-3H3,(H,31,38)(H,32,42)(H,46,47)(H,48,49)(H2,30,33,34)(H2,43,44,45)/p-4/t18-,22-,23-,24+,28-/m1/s1"/>
                  <rdf:li rdf:resource="https://identifiers.org/inchikey/WPIVBCGRGVNDDT-CECATXLMSA-J"/>
                  <rdf:li rdf:resource="https://identifiers.org/bigg.metabolite/3oocoa"/>
                  <rdf:li rdf:resource="https://identifiers.org/kegg.compound/C05267"/>
                  <rdf:li rdf:resource="https://identifiers.org/metanetx.chemical/MNXM706"/>
                  <rdf:li rdf:resource="https://identifiers.org/biocyc/META:CPD0-2106"/>
                </rdf:Bag>
              </bqbiol:is>
            </rdf:Description>
          </rdf:RDF>
        </annotation>
      </species>
      <species metaid="meta_M_cpd00268_c0" sboTerm="SBO:0000247" id="M_cpd00268_c0" name="H2S2O3_c0" compartment="c0" hasOnlySubstanceUnits="false" boundaryCondition="false" constant="false" fbc:charge="-1" fbc:chemicalFormula="HO3S2">
        <annotation>
          <rdf:RDF xmlns:rdf="http://www.w3.org/1999/02/22-rdf-syntax-ns#" xmlns:dcterms="http://purl.org/dc/terms/" xmlns:vCard="http://www.w3.org/2001/vcard-rdf/3.0#" xmlns:vCard4="http://www.w3.org/2006/vcard/ns#" xmlns:bqbiol="http://biomodels.net/biology-qualifiers/" xmlns:bqmodel="http://biomodels.net/model-qualifiers/">
            <rdf:Description rdf:about="#meta_M_cpd00268_c0">
              <bqbiol:is>
                <rdf:Bag>
                  <rdf:li rdf:resource="https://identifiers.org/seed.compound/cpd00268"/>
                  <rdf:li rdf:resource="https://identifiers.org/inchi/InChI=1S/H2O3S2/c1-5(2,3)4/h(H2,1,2,3,4)/p-1"/>
                  <rdf:li rdf:resource="https://identifiers.org/inchikey/DHCDFWKWKRSZHF-UHFFFAOYSA-M"/>
                  <rdf:li rdf:resource="https://identifiers.org/bigg.metabolite/tsul"/>
                  <rdf:li rdf:resource="https://identifiers.org/kegg.compound/C00320"/>
                  <rdf:li rdf:resource="https://identifiers.org/kegg.compound/C05529"/>
                  <rdf:li rdf:resource="https://identifiers.org/metanetx.chemical/MNXM323"/>
                  <rdf:li rdf:resource="https://identifiers.org/biocyc/META:S2O3"/>
                </rdf:Bag>
              </bqbiol:is>
            </rdf:Description>
          </rdf:RDF>
        </annotation>
      </species>
      <species metaid="meta_M_cpd11421_c0" sboTerm="SBO:0000247" id="M_cpd11421_c0" name="trdrd_c0" compartment="c0" hasOnlySubstanceUnits="false" boundaryCondition="false" constant="false" fbc:charge="0" fbc:chemicalFormula="C6H9NO2R2S2">
        <annotation>
          <rdf:RDF xmlns:rdf="http://www.w3.org/1999/02/22-rdf-syntax-ns#" xmlns:dcterms="http://purl.org/dc/terms/" xmlns:vCard="http://www.w3.org/2001/vcard-rdf/3.0#" xmlns:vCard4="http://www.w3.org/2006/vcard/ns#" xmlns:bqbiol="http://biomodels.net/biology-qualifiers/" xmlns:bqmodel="http://biomodels.net/model-qualifiers/">
            <rdf:Description rdf:about="#meta_M_cpd11421_c0">
              <bqbiol:is>
                <rdf:Bag>
                  <rdf:li rdf:resource="https://identifiers.org/seed.compound/cpd11421"/>
                  <rdf:li rdf:resource="https://identifiers.org/bigg.metabolite/trdrd"/>
                  <rdf:li rdf:resource="https://identifiers.org/kegg.compound/C00342"/>
                  <rdf:li rdf:resource="https://identifiers.org/metanetx.chemical/MNXM96993"/>
                </rdf:Bag>
              </bqbiol:is>
            </rdf:Description>
          </rdf:RDF>
        </annotation>
      </species>
      <species metaid="meta_M_cpd00029_c0" sboTerm="SBO:0000247" id="M_cpd00029_c0" name="Acetate_c0" compartment="c0" hasOnlySubstanceUnits="false" boundaryCondition="false" constant="false" fbc:charge="-1" fbc:chemicalFormula="C2H3O2">
        <annotation>
          <rdf:RDF xmlns:rdf="http://www.w3.org/1999/02/22-rdf-syntax-ns#" xmlns:dcterms="http://purl.org/dc/terms/" xmlns:vCard="http://www.w3.org/2001/vcard-rdf/3.0#" xmlns:vCard4="http://www.w3.org/2006/vcard/ns#" xmlns:bqbiol="http://biomodels.net/biology-qualifiers/" xmlns:bqmodel="http://biomodels.net/model-qualifiers/">
            <rdf:Description rdf:about="#meta_M_cpd00029_c0">
              <bqbiol:is>
                <rdf:Bag>
                  <rdf:li rdf:resource="https://identifiers.org/seed.compound/cpd00029"/>
                  <rdf:li rdf:resource="https://identifiers.org/inchi/InChI=1S/C2H4O2/c1-2(3)4/h1H3,(H,3,4)/p-1"/>
                  <rdf:li rdf:resource="https://identifiers.org/inchikey/QTBSBXVTEAMEQO-UHFFFAOYSA-M"/>
                  <rdf:li rdf:resource="https://identifiers.org/bigg.metabolite/ac"/>
                  <rdf:li rdf:resource="https://identifiers.org/kegg.compound/C00033"/>
                  <rdf:li rdf:resource="https://identifiers.org/metanetx.chemical/MNXM26"/>
                  <rdf:li rdf:resource="https://identifiers.org/biocyc/META:ACET"/>
                </rdf:Bag>
              </bqbiol:is>
            </rdf:Description>
          </rdf:RDF>
        </annotation>
      </species>
      <species metaid="meta_M_cpd00081_c0" sboTerm="SBO:0000247" id="M_cpd00081_c0" name="Sulfite_c0" compartment="c0" hasOnlySubstanceUnits="false" boundaryCondition="false" constant="false" fbc:charge="-1" fbc:chemicalFormula="HO3S">
        <annotation>
          <rdf:RDF xmlns:rdf="http://www.w3.org/1999/02/22-rdf-syntax-ns#" xmlns:dcterms="http://purl.org/dc/terms/" xmlns:vCard="http://www.w3.org/2001/vcard-rdf/3.0#" xmlns:vCard4="http://www.w3.org/2006/vcard/ns#" xmlns:bqbiol="http://biomodels.net/biology-qualifiers/" xmlns:bqmodel="http://biomodels.net/model-qualifiers/">
            <rdf:Description rdf:about="#meta_M_cpd00081_c0">
              <bqbiol:is>
                <rdf:Bag>
                  <rdf:li rdf:resource="https://identifiers.org/seed.compound/cpd00081"/>
                  <rdf:li rdf:resource="https://identifiers.org/inchi/InChI=1S/H2O3S/c1-4(2)3/h(H2,1,2,3)/p-1"/>
                  <rdf:li rdf:resource="https://identifiers.org/inchikey/LSNNMFCWUKXFEE-UHFFFAOYSA-M"/>
                  <rdf:li rdf:resource="https://identifiers.org/bigg.metabolite/so3"/>
                  <rdf:li rdf:resource="https://identifiers.org/kegg.compound/C11481"/>
                  <rdf:li rdf:resource="https://identifiers.org/kegg.compound/C00094"/>
                  <rdf:li rdf:resource="https://identifiers.org/metanetx.chemical/MNXM105630"/>
                  <rdf:li rdf:resource="https://identifiers.org/biocyc/META:SO3"/>
                  <rdf:li rdf:resource="https://identifiers.org/biocyc/META:H2SO3"/>
                  <rdf:li rdf:resource="https://identifiers.org/biocyc/META:HSO3"/>
                </rdf:Bag>
              </bqbiol:is>
            </rdf:Description>
          </rdf:RDF>
        </annotation>
      </species>
      <species metaid="meta_M_cpd11420_c0" sboTerm="SBO:0000247" id="M_cpd11420_c0" name="trdox_c0" compartment="c0" hasOnlySubstanceUnits="false" boundaryCondition="false" constant="false" fbc:charge="0" fbc:chemicalFormula="C6H7NO2R2S2">
        <annotation>
          <rdf:RDF xmlns:rdf="http://www.w3.org/1999/02/22-rdf-syntax-ns#" xmlns:dcterms="http://purl.org/dc/terms/" xmlns:vCard="http://www.w3.org/2001/vcard-rdf/3.0#" xmlns:vCard4="http://www.w3.org/2006/vcard/ns#" xmlns:bqbiol="http://biomodels.net/biology-qualifiers/" xmlns:bqmodel="http://biomodels.net/model-qualifiers/">
            <rdf:Description rdf:about="#meta_M_cpd11420_c0">
              <bqbiol:is>
                <rdf:Bag>
                  <rdf:li rdf:resource="https://identifiers.org/seed.compound/cpd11420"/>
                  <rdf:li rdf:resource="https://identifiers.org/bigg.metabolite/trdox"/>
                  <rdf:li rdf:resource="https://identifiers.org/kegg.compound/C00343"/>
                  <rdf:li rdf:resource="https://identifiers.org/metanetx.chemical/MNXM148"/>
                </rdf:Bag>
              </bqbiol:is>
            </rdf:Description>
          </rdf:RDF>
        </annotation>
      </species>
      <species metaid="meta_M_cpd00053_c0" sboTerm="SBO:0000247" id="M_cpd00053_c0" name="L-Glutamine_c0" compartment="c0" hasOnlySubstanceUnits="false" boundaryCondition="false" constant="false" fbc:charge="0" fbc:chemicalFormula="C5H10N2O3">
        <annotation>
          <rdf:RDF xmlns:rdf="http://www.w3.org/1999/02/22-rdf-syntax-ns#" xmlns:dcterms="http://purl.org/dc/terms/" xmlns:vCard="http://www.w3.org/2001/vcard-rdf/3.0#" xmlns:vCard4="http://www.w3.org/2006/vcard/ns#" xmlns:bqbiol="http://biomodels.net/biology-qualifiers/" xmlns:bqmodel="http://biomodels.net/model-qualifiers/">
            <rdf:Description rdf:about="#meta_M_cpd00053_c0">
              <bqbiol:is>
                <rdf:Bag>
                  <rdf:li rdf:resource="https://identifiers.org/seed.compound/cpd00053"/>
                  <rdf:li rdf:resource="https://identifiers.org/inchi/InChI=1S/C5H10N2O3/c6-3(5(9)10)1-2-4(7)8/h3H,1-2,6H2,(H2,7,8)(H,9,10)/t3-/m0/s1"/>
                  <rdf:li rdf:resource="https://identifiers.org/inchikey/ZDXPYRJPNDTMRX-VKHMYHEASA-N"/>
                  <rdf:li rdf:resource="https://identifiers.org/bigg.metabolite/gln__L"/>
                  <rdf:li rdf:resource="https://identifiers.org/kegg.compound/C00064"/>
                  <rdf:li rdf:resource="https://identifiers.org/metanetx.chemical/MNXM37"/>
                  <rdf:li rdf:resource="https://identifiers.org/biocyc/META:GLN"/>
                </rdf:Bag>
              </bqbiol:is>
            </rdf:Description>
          </rdf:RDF>
        </annotation>
      </species>
      <species metaid="meta_M_cpd00132_c0" sboTerm="SBO:0000247" id="M_cpd00132_c0" name="L-Asparagine_c0" compartment="c0" hasOnlySubstanceUnits="false" boundaryCondition="false" constant="false" fbc:charge="0" fbc:chemicalFormula="C4H8N2O3">
        <annotation>
          <rdf:RDF xmlns:rdf="http://www.w3.org/1999/02/22-rdf-syntax-ns#" xmlns:dcterms="http://purl.org/dc/terms/" xmlns:vCard="http://www.w3.org/2001/vcard-rdf/3.0#" xmlns:vCard4="http://www.w3.org/2006/vcard/ns#" xmlns:bqbiol="http://biomodels.net/biology-qualifiers/" xmlns:bqmodel="http://biomodels.net/model-qualifiers/">
            <rdf:Description rdf:about="#meta_M_cpd00132_c0">
              <bqbiol:is>
                <rdf:Bag>
                  <rdf:li rdf:resource="https://identifiers.org/seed.compound/cpd00132"/>
                  <rdf:li rdf:resource="https://identifiers.org/inchi/InChI=1S/C4H8N2O3/c5-2(4(8)9)1-3(6)7/h2H,1,5H2,(H2,6,7)(H,8,9)/t2-/m0/s1"/>
                  <rdf:li rdf:resource="https://identifiers.org/inchikey/DCXYFEDJOCDNAF-REOHCLBHSA-N"/>
                  <rdf:li rdf:resource="https://identifiers.org/bigg.metabolite/asn__L"/>
                  <rdf:li rdf:resource="https://identifiers.org/kegg.compound/C00152"/>
                  <rdf:li rdf:resource="https://identifiers.org/metanetx.chemical/MNXM147"/>
                  <rdf:li rdf:resource="https://identifiers.org/biocyc/META:ASN"/>
                </rdf:Bag>
              </bqbiol:is>
            </rdf:Description>
          </rdf:RDF>
        </annotation>
      </species>
      <species metaid="meta_M_cpd15423_c0" sboTerm="SBO:0000247" id="M_cpd15423_c0" name="CDP-1,2-ditetradecanoylglycerol_c0" compartment="c0" hasOnlySubstanceUnits="false" boundaryCondition="false" constant="false" fbc:charge="-2" fbc:chemicalFormula="C40H71N3O15P2">
        <annotation>
          <rdf:RDF xmlns:rdf="http://www.w3.org/1999/02/22-rdf-syntax-ns#" xmlns:dcterms="http://purl.org/dc/terms/" xmlns:vCard="http://www.w3.org/2001/vcard-rdf/3.0#" xmlns:vCard4="http://www.w3.org/2006/vcard/ns#" xmlns:bqbiol="http://biomodels.net/biology-qualifiers/" xmlns:bqmodel="http://biomodels.net/model-qualifiers/">
            <rdf:Description rdf:about="#meta_M_cpd15423_c0">
              <bqbiol:is>
                <rdf:Bag>
                  <rdf:li rdf:resource="https://identifiers.org/seed.compound/cpd15423"/>
                  <rdf:li rdf:resource="https://identifiers.org/bigg.metabolite/cdpdtdecg"/>
                  <rdf:li rdf:resource="https://identifiers.org/metanetx.chemical/MNXM4512"/>
                </rdf:Bag>
              </bqbiol:is>
            </rdf:Description>
          </rdf:RDF>
        </annotation>
      </species>
      <species metaid="meta_M_cpd15553_c0" sboTerm="SBO:0000247" id="M_cpd15553_c0" name="phosphatidylserine ditetradecanoyl_c0" compartment="c0" hasOnlySubstanceUnits="false" boundaryCondition="false" constant="false" fbc:charge="-2" fbc:chemicalFormula="C34H64NO10P">
        <annotation>
          <rdf:RDF xmlns:rdf="http://www.w3.org/1999/02/22-rdf-syntax-ns#" xmlns:dcterms="http://purl.org/dc/terms/" xmlns:vCard="http://www.w3.org/2001/vcard-rdf/3.0#" xmlns:vCard4="http://www.w3.org/2006/vcard/ns#" xmlns:bqbiol="http://biomodels.net/biology-qualifiers/" xmlns:bqmodel="http://biomodels.net/model-qualifiers/">
            <rdf:Description rdf:about="#meta_M_cpd15553_c0">
              <bqbiol:is>
                <rdf:Bag>
                  <rdf:li rdf:resource="https://identifiers.org/seed.compound/cpd15553"/>
                  <rdf:li rdf:resource="https://identifiers.org/bigg.metabolite/ps140"/>
                  <rdf:li rdf:resource="https://identifiers.org/metanetx.chemical/MNXM92581"/>
                </rdf:Bag>
              </bqbiol:is>
            </rdf:Description>
          </rdf:RDF>
        </annotation>
      </species>
      <species metaid="meta_M_cpd03189_c0" sboTerm="SBO:0000247" id="M_cpd03189_c0" name="3-Carboxy-1-hydroxypropyl-ThPP_c0" compartment="c0" hasOnlySubstanceUnits="false" boundaryCondition="false" constant="false" fbc:charge="-2" fbc:chemicalFormula="C16H22N4O10P2S">
        <annotation>
          <rdf:RDF xmlns:rdf="http://www.w3.org/1999/02/22-rdf-syntax-ns#" xmlns:dcterms="http://purl.org/dc/terms/" xmlns:vCard="http://www.w3.org/2001/vcard-rdf/3.0#" xmlns:vCard4="http://www.w3.org/2006/vcard/ns#" xmlns:bqbiol="http://biomodels.net/biology-qualifiers/" xmlns:bqmodel="http://biomodels.net/model-qualifiers/">
            <rdf:Description rdf:about="#meta_M_cpd03189_c0">
              <bqbiol:is>
                <rdf:Bag>
                  <rdf:li rdf:resource="https://identifiers.org/seed.compound/cpd03189"/>
                  <rdf:li rdf:resource="https://identifiers.org/inchi/InChI=1S/C16H24N4O10P2S/c1-9-13(5-6-29-32(27,28)30-31(24,25)26)33-16(12(21)3-4-14(22)23)20(9)8-11-7-18-10(2)19-15(11)17/h7,12,21H,3-6,8H2,1-2H3,(H5-,17,18,19,22,23,24,25,26,27,28)/p-2"/>
                  <rdf:li rdf:resource="https://identifiers.org/inchikey/ZWUKRGPVMMTMAF-UHFFFAOYSA-L"/>
                  <rdf:li rdf:resource="https://identifiers.org/kegg.compound/C05381"/>
                  <rdf:li rdf:resource="https://identifiers.org/metanetx.chemical/MNXM3480"/>
                </rdf:Bag>
              </bqbiol:is>
            </rdf:Description>
          </rdf:RDF>
        </annotation>
      </species>
      <species metaid="meta_M_cpd00860_c0" sboTerm="SBO:0000247" id="M_cpd00860_c0" name="S-Succinyldihydrolipoamide_c0" compartment="c0" hasOnlySubstanceUnits="false" boundaryCondition="false" constant="false" fbc:charge="-1" fbc:chemicalFormula="C12H20NO4S2">
        <annotation>
          <rdf:RDF xmlns:rdf="http://www.w3.org/1999/02/22-rdf-syntax-ns#" xmlns:dcterms="http://purl.org/dc/terms/" xmlns:vCard="http://www.w3.org/2001/vcard-rdf/3.0#" xmlns:vCard4="http://www.w3.org/2006/vcard/ns#" xmlns:bqbiol="http://biomodels.net/biology-qualifiers/" xmlns:bqmodel="http://biomodels.net/model-qualifiers/">
            <rdf:Description rdf:about="#meta_M_cpd00860_c0">
              <bqbiol:is>
                <rdf:Bag>
                  <rdf:li rdf:resource="https://identifiers.org/seed.compound/cpd00860"/>
                  <rdf:li rdf:resource="https://identifiers.org/inchi/InChI=1S/C12H21NO4S2/c13-10(14)4-2-1-3-9(7-8-18)19-12(17)6-5-11(15)16/h9,18H,1-8H2,(H2,13,14)(H,15,16)/p-1/t9-/m0/s1"/>
                  <rdf:li rdf:resource="https://identifiers.org/inchikey/RJCJWONCSKSHES-VIFPVBQESA-M"/>
                  <rdf:li rdf:resource="https://identifiers.org/bigg.metabolite/sdhlam"/>
                  <rdf:li rdf:resource="https://identifiers.org/kegg.compound/C01169"/>
                  <rdf:li rdf:resource="https://identifiers.org/metanetx.chemical/MNXM3710"/>
                  <rdf:li rdf:resource="https://identifiers.org/biocyc/META:CPD0-341"/>
                </rdf:Bag>
              </bqbiol:is>
            </rdf:Description>
          </rdf:RDF>
        </annotation>
      </species>
      <species metaid="meta_M_cpd15418_c0" sboTerm="SBO:0000247" id="M_cpd15418_c0" name="CDP-1,2-dihexadec-9-enoylglycerol_c0" compartment="c0" hasOnlySubstanceUnits="false" boundaryCondition="false" constant="false" fbc:charge="-2" fbc:chemicalFormula="C44H75N3O15P2">
        <annotation>
          <rdf:RDF xmlns:rdf="http://www.w3.org/1999/02/22-rdf-syntax-ns#" xmlns:dcterms="http://purl.org/dc/terms/" xmlns:vCard="http://www.w3.org/2001/vcard-rdf/3.0#" xmlns:vCard4="http://www.w3.org/2006/vcard/ns#" xmlns:bqbiol="http://biomodels.net/biology-qualifiers/" xmlns:bqmodel="http://biomodels.net/model-qualifiers/">
            <rdf:Description rdf:about="#meta_M_cpd15418_c0">
              <bqbiol:is>
                <rdf:Bag>
                  <rdf:li rdf:resource="https://identifiers.org/seed.compound/cpd15418"/>
                  <rdf:li rdf:resource="https://identifiers.org/bigg.metabolite/cdpdhdec9eg"/>
                  <rdf:li rdf:resource="https://identifiers.org/metanetx.chemical/MNXM4508"/>
                </rdf:Bag>
              </bqbiol:is>
            </rdf:Description>
          </rdf:RDF>
        </annotation>
      </species>
      <species metaid="meta_M_cpd15556_c0" sboTerm="SBO:0000247" id="M_cpd15556_c0" name="phosphatidylserine dihexadec-9-enoyl_c0" compartment="c0" hasOnlySubstanceUnits="false" boundaryCondition="false" constant="false" fbc:charge="-2" fbc:chemicalFormula="C38H68NO10P">
        <annotation>
          <rdf:RDF xmlns:rdf="http://www.w3.org/1999/02/22-rdf-syntax-ns#" xmlns:dcterms="http://purl.org/dc/terms/" xmlns:vCard="http://www.w3.org/2001/vcard-rdf/3.0#" xmlns:vCard4="http://www.w3.org/2006/vcard/ns#" xmlns:bqbiol="http://biomodels.net/biology-qualifiers/" xmlns:bqmodel="http://biomodels.net/model-qualifiers/">
            <rdf:Description rdf:about="#meta_M_cpd15556_c0">
              <bqbiol:is>
                <rdf:Bag>
                  <rdf:li rdf:resource="https://identifiers.org/seed.compound/cpd15556"/>
                  <rdf:li rdf:resource="https://identifiers.org/bigg.metabolite/ps161"/>
                  <rdf:li rdf:resource="https://identifiers.org/metanetx.chemical/MNXM92576"/>
                </rdf:Bag>
              </bqbiol:is>
            </rdf:Description>
          </rdf:RDF>
        </annotation>
      </species>
      <species metaid="meta_M_cpd00242_c0" sboTerm="SBO:0000247" id="M_cpd00242_c0" name="H2CO3_c0" compartment="c0" hasOnlySubstanceUnits="false" boundaryCondition="false" constant="false" fbc:charge="-1" fbc:chemicalFormula="CHO3">
        <annotation>
          <rdf:RDF xmlns:rdf="http://www.w3.org/1999/02/22-rdf-syntax-ns#" xmlns:dcterms="http://purl.org/dc/terms/" xmlns:vCard="http://www.w3.org/2001/vcard-rdf/3.0#" xmlns:vCard4="http://www.w3.org/2006/vcard/ns#" xmlns:bqbiol="http://biomodels.net/biology-qualifiers/" xmlns:bqmodel="http://biomodels.net/model-qualifiers/">
            <rdf:Description rdf:about="#meta_M_cpd00242_c0">
              <bqbiol:is>
                <rdf:Bag>
                  <rdf:li rdf:resource="https://identifiers.org/seed.compound/cpd00242"/>
                  <rdf:li rdf:resource="https://identifiers.org/inchi/InChI=1S/CH2O3/c2-1(3)4/h(H2,2,3,4)/p-1"/>
                  <rdf:li rdf:resource="https://identifiers.org/inchikey/BVKZGUZCCUSVTD-UHFFFAOYSA-M"/>
                  <rdf:li rdf:resource="https://identifiers.org/bigg.metabolite/hco3"/>
                  <rdf:li rdf:resource="https://identifiers.org/bigg.metabolite/h2co3"/>
                  <rdf:li rdf:resource="https://identifiers.org/kegg.compound/C00288"/>
                  <rdf:li rdf:resource="https://identifiers.org/kegg.compound/C01353"/>
                  <rdf:li rdf:resource="https://identifiers.org/metanetx.chemical/MNXM96530"/>
                  <rdf:li rdf:resource="https://identifiers.org/metanetx.chemical/MNXM60"/>
                  <rdf:li rdf:resource="https://identifiers.org/biocyc/META:CO3"/>
                  <rdf:li rdf:resource="https://identifiers.org/biocyc/META:HCO3"/>
                  <rdf:li rdf:resource="https://identifiers.org/biocyc/META:H2CO3"/>
                </rdf:Bag>
              </bqbiol:is>
            </rdf:Description>
          </rdf:RDF>
        </annotation>
      </species>
      <species metaid="meta_M_cpd12848_c0" sboTerm="SBO:0000247" id="M_cpd12848_c0" name="Holo-[carboxylase]_c0" compartment="c0" hasOnlySubstanceUnits="false" boundaryCondition="false" constant="false" fbc:charge="0" fbc:chemicalFormula="C17H27N5O4R2S">
        <annotation>
          <rdf:RDF xmlns:rdf="http://www.w3.org/1999/02/22-rdf-syntax-ns#" xmlns:dcterms="http://purl.org/dc/terms/" xmlns:vCard="http://www.w3.org/2001/vcard-rdf/3.0#" xmlns:vCard4="http://www.w3.org/2006/vcard/ns#" xmlns:bqbiol="http://biomodels.net/biology-qualifiers/" xmlns:bqmodel="http://biomodels.net/model-qualifiers/">
            <rdf:Description rdf:about="#meta_M_cpd12848_c0">
              <bqbiol:is>
                <rdf:Bag>
                  <rdf:li rdf:resource="https://identifiers.org/seed.compound/cpd12848"/>
                  <rdf:li rdf:resource="https://identifiers.org/bigg.metabolite/btnCCP"/>
                  <rdf:li rdf:resource="https://identifiers.org/kegg.compound/C06250"/>
                  <rdf:li rdf:resource="https://identifiers.org/metanetx.chemical/MNXM96075"/>
                </rdf:Bag>
              </bqbiol:is>
            </rdf:Description>
          </rdf:RDF>
        </annotation>
      </species>
      <species metaid="meta_M_cpd12543_c0" sboTerm="SBO:0000247" id="M_cpd12543_c0" name="Carboxybiotin-carboxyl-carrier protein_c0" compartment="c0" hasOnlySubstanceUnits="false" boundaryCondition="false" constant="false" fbc:charge="-1" fbc:chemicalFormula="C18H26N5O6R2S">
        <annotation>
          <rdf:RDF xmlns:rdf="http://www.w3.org/1999/02/22-rdf-syntax-ns#" xmlns:dcterms="http://purl.org/dc/terms/" xmlns:vCard="http://www.w3.org/2001/vcard-rdf/3.0#" xmlns:vCard4="http://www.w3.org/2006/vcard/ns#" xmlns:bqbiol="http://biomodels.net/biology-qualifiers/" xmlns:bqmodel="http://biomodels.net/model-qualifiers/">
            <rdf:Description rdf:about="#meta_M_cpd12543_c0">
              <bqbiol:is>
                <rdf:Bag>
                  <rdf:li rdf:resource="https://identifiers.org/seed.compound/cpd12543"/>
                  <rdf:li rdf:resource="https://identifiers.org/bigg.metabolite/cbtnCCP"/>
                  <rdf:li rdf:resource="https://identifiers.org/kegg.compound/C04419"/>
                  <rdf:li rdf:resource="https://identifiers.org/metanetx.chemical/MNXM5655"/>
                </rdf:Bag>
              </bqbiol:is>
            </rdf:Description>
          </rdf:RDF>
        </annotation>
      </species>
      <species metaid="meta_M_cpd00239_c0" sboTerm="SBO:0000247" id="M_cpd00239_c0" name="H2S_c0" compartment="c0" hasOnlySubstanceUnits="false" boundaryCondition="false" constant="false" fbc:charge="-1" fbc:chemicalFormula="HS">
        <annotation>
          <rdf:RDF xmlns:rdf="http://www.w3.org/1999/02/22-rdf-syntax-ns#" xmlns:dcterms="http://purl.org/dc/terms/" xmlns:vCard="http://www.w3.org/2001/vcard-rdf/3.0#" xmlns:vCard4="http://www.w3.org/2006/vcard/ns#" xmlns:bqbiol="http://biomodels.net/biology-qualifiers/" xmlns:bqmodel="http://biomodels.net/model-qualifiers/">
            <rdf:Description rdf:about="#meta_M_cpd00239_c0">
              <bqbiol:is>
                <rdf:Bag>
                  <rdf:li rdf:resource="https://identifiers.org/seed.compound/cpd00239"/>
                  <rdf:li rdf:resource="https://identifiers.org/inchi/InChI=1S/H2S/h1H2/p-1"/>
                  <rdf:li rdf:resource="https://identifiers.org/inchikey/RWSOTUBLDIXVET-UHFFFAOYSA-M"/>
                  <rdf:li rdf:resource="https://identifiers.org/bigg.metabolite/h2s"/>
                  <rdf:li rdf:resource="https://identifiers.org/kegg.compound/C00283"/>
                  <rdf:li rdf:resource="https://identifiers.org/metanetx.chemical/MNXM89582"/>
                  <rdf:li rdf:resource="https://identifiers.org/biocyc/META:CPD-846"/>
                  <rdf:li rdf:resource="https://identifiers.org/biocyc/META:HS"/>
                </rdf:Bag>
              </bqbiol:is>
            </rdf:Description>
          </rdf:RDF>
        </annotation>
      </species>
      <species metaid="meta_M_cpd00383_c0" sboTerm="SBO:0000247" id="M_cpd00383_c0" name="Shikimate_c0" compartment="c0" hasOnlySubstanceUnits="false" boundaryCondition="false" constant="false" fbc:charge="-1" fbc:chemicalFormula="C7H9O5">
        <annotation>
          <rdf:RDF xmlns:rdf="http://www.w3.org/1999/02/22-rdf-syntax-ns#" xmlns:dcterms="http://purl.org/dc/terms/" xmlns:vCard="http://www.w3.org/2001/vcard-rdf/3.0#" xmlns:vCard4="http://www.w3.org/2006/vcard/ns#" xmlns:bqbiol="http://biomodels.net/biology-qualifiers/" xmlns:bqmodel="http://biomodels.net/model-qualifiers/">
            <rdf:Description rdf:about="#meta_M_cpd00383_c0">
              <bqbiol:is>
                <rdf:Bag>
                  <rdf:li rdf:resource="https://identifiers.org/seed.compound/cpd00383"/>
                  <rdf:li rdf:resource="https://identifiers.org/inchi/InChI=1S/C7H10O5/c8-4-1-3(7(11)12)2-5(9)6(4)10/h1,4-6,8-10H,2H2,(H,11,12)/p-1/t4-,5-,6-/m1/s1"/>
                  <rdf:li rdf:resource="https://identifiers.org/inchikey/JXOHGGNKMLTUBP-HSUXUTPPSA-M"/>
                  <rdf:li rdf:resource="https://identifiers.org/bigg.metabolite/skm"/>
                  <rdf:li rdf:resource="https://identifiers.org/kegg.compound/C00493"/>
                  <rdf:li rdf:resource="https://identifiers.org/metanetx.chemical/MNXM602"/>
                  <rdf:li rdf:resource="https://identifiers.org/biocyc/META:SHIKIMATE"/>
                </rdf:Bag>
              </bqbiol:is>
            </rdf:Description>
          </rdf:RDF>
        </annotation>
      </species>
      <species metaid="meta_M_cpd02030_c0" sboTerm="SBO:0000247" id="M_cpd02030_c0" name="3-phosphoshikimate_c0" compartment="c0" hasOnlySubstanceUnits="false" boundaryCondition="false" constant="false" fbc:charge="-3" fbc:chemicalFormula="C7H8O8P">
        <annotation>
          <rdf:RDF xmlns:rdf="http://www.w3.org/1999/02/22-rdf-syntax-ns#" xmlns:dcterms="http://purl.org/dc/terms/" xmlns:vCard="http://www.w3.org/2001/vcard-rdf/3.0#" xmlns:vCard4="http://www.w3.org/2006/vcard/ns#" xmlns:bqbiol="http://biomodels.net/biology-qualifiers/" xmlns:bqmodel="http://biomodels.net/model-qualifiers/">
            <rdf:Description rdf:about="#meta_M_cpd02030_c0">
              <bqbiol:is>
                <rdf:Bag>
                  <rdf:li rdf:resource="https://identifiers.org/seed.compound/cpd02030"/>
                  <rdf:li rdf:resource="https://identifiers.org/inchi/InChI=1S/C7H11O8P/c8-4-1-3(7(10)11)2-5(6(4)9)15-16(12,13)14/h2,4-6,8-9H,1H2,(H,10,11)(H2,12,13,14)/p-3/t4-,5-,6+/m1/s1"/>
                  <rdf:li rdf:resource="https://identifiers.org/inchikey/QYOJSKGCWNAKGW-PBXRRBTRSA-K"/>
                  <rdf:li rdf:resource="https://identifiers.org/bigg.metabolite/skm5p"/>
                  <rdf:li rdf:resource="https://identifiers.org/kegg.compound/C03175"/>
                  <rdf:li rdf:resource="https://identifiers.org/metanetx.chemical/MNXM1265"/>
                  <rdf:li rdf:resource="https://identifiers.org/biocyc/META:SHIKIMATE-5P"/>
                </rdf:Bag>
              </bqbiol:is>
            </rdf:Description>
          </rdf:RDF>
        </annotation>
      </species>
      <species metaid="meta_M_cpd00873_c0" sboTerm="SBO:0000247" id="M_cpd00873_c0" name="Nicotinate ribonucleotide_c0" compartment="c0" hasOnlySubstanceUnits="false" boundaryCondition="false" constant="false" fbc:charge="-2" fbc:chemicalFormula="C11H12NO9P">
        <annotation>
          <rdf:RDF xmlns:rdf="http://www.w3.org/1999/02/22-rdf-syntax-ns#" xmlns:dcterms="http://purl.org/dc/terms/" xmlns:vCard="http://www.w3.org/2001/vcard-rdf/3.0#" xmlns:vCard4="http://www.w3.org/2006/vcard/ns#" xmlns:bqbiol="http://biomodels.net/biology-qualifiers/" xmlns:bqmodel="http://biomodels.net/model-qualifiers/">
            <rdf:Description rdf:about="#meta_M_cpd00873_c0">
              <bqbiol:is>
                <rdf:Bag>
                  <rdf:li rdf:resource="https://identifiers.org/seed.compound/cpd00873"/>
                  <rdf:li rdf:resource="https://identifiers.org/inchi/InChI=1S/C11H14NO9P/c13-8-7(5-20-22(17,18)19)21-10(9(8)14)12-3-1-2-6(4-12)11(15)16/h1-4,7-10,13-14H,5H2,(H2-,15,16,17,18,19)/p-2/t7-,8-,9-,10-/m1/s1"/>
                  <rdf:li rdf:resource="https://identifiers.org/inchikey/JOUIQRNQJGXQDC-ZYUZMQFOSA-L"/>
                  <rdf:li rdf:resource="https://identifiers.org/bigg.metabolite/nicrnt"/>
                  <rdf:li rdf:resource="https://identifiers.org/kegg.compound/C01185"/>
                  <rdf:li rdf:resource="https://identifiers.org/metanetx.chemical/MNXM194"/>
                  <rdf:li rdf:resource="https://identifiers.org/biocyc/META:NICOTINATE_NUCLEOTIDE"/>
                </rdf:Bag>
              </bqbiol:is>
            </rdf:Description>
          </rdf:RDF>
        </annotation>
      </species>
      <species metaid="meta_M_cpd03471_c0" sboTerm="SBO:0000247" id="M_cpd03471_c0" name="Nicotinate D-ribonucleoside_c0" compartment="c0" hasOnlySubstanceUnits="false" boundaryCondition="false" constant="false" fbc:charge="0" fbc:chemicalFormula="C11H13NO6">
        <annotation>
          <rdf:RDF xmlns:rdf="http://www.w3.org/1999/02/22-rdf-syntax-ns#" xmlns:dcterms="http://purl.org/dc/terms/" xmlns:vCard="http://www.w3.org/2001/vcard-rdf/3.0#" xmlns:vCard4="http://www.w3.org/2006/vcard/ns#" xmlns:bqbiol="http://biomodels.net/biology-qualifiers/" xmlns:bqmodel="http://biomodels.net/model-qualifiers/">
            <rdf:Description rdf:about="#meta_M_cpd03471_c0">
              <bqbiol:is>
                <rdf:Bag>
                  <rdf:li rdf:resource="https://identifiers.org/seed.compound/cpd03471"/>
                  <rdf:li rdf:resource="https://identifiers.org/inchi/InChI=1S/C11H13NO6/c13-5-7-8(14)9(15)10(18-7)12-3-1-2-6(4-12)11(16)17/h1-4,7-10,13-15H,5H2/t7-,8-,9-,10-/m1/s1"/>
                  <rdf:li rdf:resource="https://identifiers.org/inchikey/PUEDDPCUCPRQNY-ZYUZMQFOSA-N"/>
                  <rdf:li rdf:resource="https://identifiers.org/bigg.metabolite/nicrns"/>
                  <rdf:li rdf:resource="https://identifiers.org/kegg.compound/C05841"/>
                  <rdf:li rdf:resource="https://identifiers.org/metanetx.chemical/MNXM1915"/>
                  <rdf:li rdf:resource="https://identifiers.org/biocyc/META:CPD-8259"/>
                </rdf:Bag>
              </bqbiol:is>
            </rdf:Description>
          </rdf:RDF>
        </annotation>
      </species>
      <species metaid="meta_M_cpd00219_c0" sboTerm="SBO:0000247" id="M_cpd00219_c0" name="Prephenate_c0" compartment="c0" hasOnlySubstanceUnits="false" boundaryCondition="false" constant="false" fbc:charge="-2" fbc:chemicalFormula="C10H8O6">
        <annotation>
          <rdf:RDF xmlns:rdf="http://www.w3.org/1999/02/22-rdf-syntax-ns#" xmlns:dcterms="http://purl.org/dc/terms/" xmlns:vCard="http://www.w3.org/2001/vcard-rdf/3.0#" xmlns:vCard4="http://www.w3.org/2006/vcard/ns#" xmlns:bqbiol="http://biomodels.net/biology-qualifiers/" xmlns:bqmodel="http://biomodels.net/model-qualifiers/">
            <rdf:Description rdf:about="#meta_M_cpd00219_c0">
              <bqbiol:is>
                <rdf:Bag>
                  <rdf:li rdf:resource="https://identifiers.org/seed.compound/cpd00219"/>
                  <rdf:li rdf:resource="https://identifiers.org/inchi/InChI=1S/C10H10O6/c11-6-1-3-10(4-2-6,9(15)16)5-7(12)8(13)14/h1-4,6,11H,5H2,(H,13,14)(H,15,16)/p-2/t6-,10+"/>
                  <rdf:li rdf:resource="https://identifiers.org/inchikey/FPWMCUPFBRFMLH-XGAOUMNUSA-L"/>
                  <rdf:li rdf:resource="https://identifiers.org/bigg.metabolite/pphn"/>
                  <rdf:li rdf:resource="https://identifiers.org/kegg.compound/C00254"/>
                  <rdf:li rdf:resource="https://identifiers.org/metanetx.chemical/MNXM503"/>
                  <rdf:li rdf:resource="https://identifiers.org/biocyc/META:PREPHENATE"/>
                </rdf:Bag>
              </bqbiol:is>
            </rdf:Description>
          </rdf:RDF>
        </annotation>
      </species>
      <species metaid="meta_M_cpd00868_c0" sboTerm="SBO:0000247" id="M_cpd00868_c0" name="p-hydroxyphenylpyruvate_c0" compartment="c0" hasOnlySubstanceUnits="false" boundaryCondition="false" constant="false" fbc:charge="-1" fbc:chemicalFormula="C9H7O4">
        <annotation>
          <rdf:RDF xmlns:rdf="http://www.w3.org/1999/02/22-rdf-syntax-ns#" xmlns:dcterms="http://purl.org/dc/terms/" xmlns:vCard="http://www.w3.org/2001/vcard-rdf/3.0#" xmlns:vCard4="http://www.w3.org/2006/vcard/ns#" xmlns:bqbiol="http://biomodels.net/biology-qualifiers/" xmlns:bqmodel="http://biomodels.net/model-qualifiers/">
            <rdf:Description rdf:about="#meta_M_cpd00868_c0">
              <bqbiol:is>
                <rdf:Bag>
                  <rdf:li rdf:resource="https://identifiers.org/seed.compound/cpd00868"/>
                  <rdf:li rdf:resource="https://identifiers.org/inchi/InChI=1S/C9H8O4/c10-7-3-1-6(2-4-7)5-8(11)9(12)13/h1-4,10H,5H2,(H,12,13)/p-1"/>
                  <rdf:li rdf:resource="https://identifiers.org/inchikey/KKADPXVIOXHVKN-UHFFFAOYSA-M"/>
                  <rdf:li rdf:resource="https://identifiers.org/bigg.metabolite/2h34hppr"/>
                  <rdf:li rdf:resource="https://identifiers.org/bigg.metabolite/34hpp"/>
                  <rdf:li rdf:resource="https://identifiers.org/kegg.compound/C01179"/>
                  <rdf:li rdf:resource="https://identifiers.org/metanetx.chemical/MNXM153"/>
                  <rdf:li rdf:resource="https://identifiers.org/biocyc/META:P-HYDROXY-PHENYLPYRUVATE"/>
                </rdf:Bag>
              </bqbiol:is>
            </rdf:Description>
          </rdf:RDF>
        </annotation>
      </species>
      <species metaid="meta_M_cpd00508_c0" sboTerm="SBO:0000247" id="M_cpd00508_c0" name="3MOP_c0" compartment="c0" hasOnlySubstanceUnits="false" boundaryCondition="false" constant="false" fbc:charge="-1" fbc:chemicalFormula="C6H9O3">
        <annotation>
          <rdf:RDF xmlns:rdf="http://www.w3.org/1999/02/22-rdf-syntax-ns#" xmlns:dcterms="http://purl.org/dc/terms/" xmlns:vCard="http://www.w3.org/2001/vcard-rdf/3.0#" xmlns:vCard4="http://www.w3.org/2006/vcard/ns#" xmlns:bqbiol="http://biomodels.net/biology-qualifiers/" xmlns:bqmodel="http://biomodels.net/model-qualifiers/">
            <rdf:Description rdf:about="#meta_M_cpd00508_c0">
              <bqbiol:is>
                <rdf:Bag>
                  <rdf:li rdf:resource="https://identifiers.org/seed.compound/cpd00508"/>
                  <rdf:li rdf:resource="https://identifiers.org/inchi/InChI=1S/C6H10O3/c1-3-4(2)5(7)6(8)9/h4H,3H2,1-2H3,(H,8,9)/p-1/t4-/m0/s1"/>
                  <rdf:li rdf:resource="https://identifiers.org/inchikey/JVQYSWDUAOAHFM-BYPYZUCNSA-M"/>
                  <rdf:li rdf:resource="https://identifiers.org/bigg.metabolite/3mop"/>
                  <rdf:li rdf:resource="https://identifiers.org/kegg.compound/C00671"/>
                  <rdf:li rdf:resource="https://identifiers.org/metanetx.chemical/MNXM439"/>
                  <rdf:li rdf:resource="https://identifiers.org/biocyc/META:2-KETO-3-METHYL-VALERATE"/>
                </rdf:Bag>
              </bqbiol:is>
            </rdf:Description>
          </rdf:RDF>
        </annotation>
      </species>
      <species metaid="meta_M_cpd14702_c0" sboTerm="SBO:0000247" id="M_cpd14702_c0" name="2-Methyl-1-hydroxybutyl-TPP_c0" compartment="c0" hasOnlySubstanceUnits="false" boundaryCondition="false" constant="false" fbc:charge="-1" fbc:chemicalFormula="C17H27N4O8P2S">
        <annotation>
          <rdf:RDF xmlns:rdf="http://www.w3.org/1999/02/22-rdf-syntax-ns#" xmlns:dcterms="http://purl.org/dc/terms/" xmlns:vCard="http://www.w3.org/2001/vcard-rdf/3.0#" xmlns:vCard4="http://www.w3.org/2006/vcard/ns#" xmlns:bqbiol="http://biomodels.net/biology-qualifiers/" xmlns:bqmodel="http://biomodels.net/model-qualifiers/">
            <rdf:Description rdf:about="#meta_M_cpd14702_c0">
              <bqbiol:is>
                <rdf:Bag>
                  <rdf:li rdf:resource="https://identifiers.org/seed.compound/cpd14702"/>
                  <rdf:li rdf:resource="https://identifiers.org/inchi/InChI=1S/C17H28N4O8P2S/c1-5-10(2)15(22)17-21(9-13-8-19-12(4)20-16(13)18)11(3)14(32-17)6-7-28-31(26,27)29-30(23,24)25/h8,10,15,22H,5-7,9H2,1-4H3,(H4-,18,19,20,23,24,25,26,27)/p-1/t10-,15?/m0/s1"/>
                  <rdf:li rdf:resource="https://identifiers.org/inchikey/CUBSXOWPMAOFDG-MYHCZTBNSA-M"/>
                  <rdf:li rdf:resource="https://identifiers.org/bigg.metabolite/2mhob"/>
                  <rdf:li rdf:resource="https://identifiers.org/kegg.compound/C15978"/>
                  <rdf:li rdf:resource="https://identifiers.org/metanetx.chemical/MNXM91911"/>
                  <rdf:li rdf:resource="https://identifiers.org/metanetx.chemical/MNXM6733"/>
                </rdf:Bag>
              </bqbiol:is>
            </rdf:Description>
          </rdf:RDF>
        </annotation>
      </species>
      <species metaid="meta_M_cpd00504_c0" sboTerm="SBO:0000247" id="M_cpd00504_c0" name="LL-2,6-Diaminopimelate_c0" compartment="c0" hasOnlySubstanceUnits="false" boundaryCondition="false" constant="false" fbc:charge="0" fbc:chemicalFormula="C7H14N2O4">
        <annotation>
          <rdf:RDF xmlns:rdf="http://www.w3.org/1999/02/22-rdf-syntax-ns#" xmlns:dcterms="http://purl.org/dc/terms/" xmlns:vCard="http://www.w3.org/2001/vcard-rdf/3.0#" xmlns:vCard4="http://www.w3.org/2006/vcard/ns#" xmlns:bqbiol="http://biomodels.net/biology-qualifiers/" xmlns:bqmodel="http://biomodels.net/model-qualifiers/">
            <rdf:Description rdf:about="#meta_M_cpd00504_c0">
              <bqbiol:is>
                <rdf:Bag>
                  <rdf:li rdf:resource="https://identifiers.org/seed.compound/cpd00504"/>
                  <rdf:li rdf:resource="https://identifiers.org/inchi/InChI=1S/C7H14N2O4/c8-4(6(10)11)2-1-3-5(9)7(12)13/h4-5H,1-3,8-9H2,(H,10,11)(H,12,13)/t4-,5-/m0/s1"/>
                  <rdf:li rdf:resource="https://identifiers.org/inchikey/GMKMEZVLHJARHF-WHFBIAKZSA-N"/>
                  <rdf:li rdf:resource="https://identifiers.org/bigg.metabolite/26dap_LL"/>
                  <rdf:li rdf:resource="https://identifiers.org/kegg.compound/C00666"/>
                  <rdf:li rdf:resource="https://identifiers.org/metanetx.chemical/MNXM644"/>
                  <rdf:li rdf:resource="https://identifiers.org/biocyc/META:LL-DIAMINOPIMELATE"/>
                </rdf:Bag>
              </bqbiol:is>
            </rdf:Description>
          </rdf:RDF>
        </annotation>
      </species>
      <species metaid="meta_M_cpd00516_c0" sboTerm="SBO:0000247" id="M_cpd00516_c0" name="meso-2,6-Diaminopimelate_c0" compartment="c0" hasOnlySubstanceUnits="false" boundaryCondition="false" constant="false" fbc:charge="0" fbc:chemicalFormula="C7H14N2O4">
        <annotation>
          <rdf:RDF xmlns:rdf="http://www.w3.org/1999/02/22-rdf-syntax-ns#" xmlns:dcterms="http://purl.org/dc/terms/" xmlns:vCard="http://www.w3.org/2001/vcard-rdf/3.0#" xmlns:vCard4="http://www.w3.org/2006/vcard/ns#" xmlns:bqbiol="http://biomodels.net/biology-qualifiers/" xmlns:bqmodel="http://biomodels.net/model-qualifiers/">
            <rdf:Description rdf:about="#meta_M_cpd00516_c0">
              <bqbiol:is>
                <rdf:Bag>
                  <rdf:li rdf:resource="https://identifiers.org/seed.compound/cpd00516"/>
                  <rdf:li rdf:resource="https://identifiers.org/inchi/InChI=1S/C7H14N2O4/c8-4(6(10)11)2-1-3-5(9)7(12)13/h4-5H,1-3,8-9H2,(H,10,11)(H,12,13)/t4-,5+"/>
                  <rdf:li rdf:resource="https://identifiers.org/inchikey/GMKMEZVLHJARHF-SYDPRGILSA-N"/>
                  <rdf:li rdf:resource="https://identifiers.org/bigg.metabolite/26dap__M"/>
                  <rdf:li rdf:resource="https://identifiers.org/kegg.compound/C00680"/>
                  <rdf:li rdf:resource="https://identifiers.org/metanetx.chemical/MNXM529"/>
                  <rdf:li rdf:resource="https://identifiers.org/biocyc/META:MESO-DIAMINOPIMELATE"/>
                </rdf:Bag>
              </bqbiol:is>
            </rdf:Description>
          </rdf:RDF>
        </annotation>
      </species>
      <species metaid="meta_M_cpd00905_c0" sboTerm="SBO:0000247" id="M_cpd00905_c0" name="Guanosine 3&apos;,5&apos;-bis(diphosphate)_c0" compartment="c0" hasOnlySubstanceUnits="false" boundaryCondition="false" constant="false" fbc:charge="-5" fbc:chemicalFormula="C10H12N5O17P4">
        <annotation>
          <rdf:RDF xmlns:rdf="http://www.w3.org/1999/02/22-rdf-syntax-ns#" xmlns:dcterms="http://purl.org/dc/terms/" xmlns:vCard="http://www.w3.org/2001/vcard-rdf/3.0#" xmlns:vCard4="http://www.w3.org/2006/vcard/ns#" xmlns:bqbiol="http://biomodels.net/biology-qualifiers/" xmlns:bqmodel="http://biomodels.net/model-qualifiers/">
            <rdf:Description rdf:about="#meta_M_cpd00905_c0">
              <bqbiol:is>
                <rdf:Bag>
                  <rdf:li rdf:resource="https://identifiers.org/seed.compound/cpd00905"/>
                  <rdf:li rdf:resource="https://identifiers.org/inchi/InChI=1S/C10H17N5O17P4/c11-10-13-7-4(8(17)14-10)12-2-15(7)9-5(16)6(30-36(26,27)32-34(21,22)23)3(29-9)1-28-35(24,25)31-33(18,19)20/h2-3,5-6,9,16H,1H2,(H,24,25)(H,26,27)(H2,18,19,20)(H2,21,22,23)(H3,11,13,14,17)/p-5/t3-,5-,6-,9-/m1/s1"/>
                  <rdf:li rdf:resource="https://identifiers.org/inchikey/BUFLLCUFNHESEH-UUOKFMHZSA-I"/>
                  <rdf:li rdf:resource="https://identifiers.org/bigg.metabolite/ppgpp"/>
                  <rdf:li rdf:resource="https://identifiers.org/kegg.compound/C01228"/>
                  <rdf:li rdf:resource="https://identifiers.org/metanetx.chemical/MNXM1189"/>
                  <rdf:li rdf:resource="https://identifiers.org/biocyc/META:GUANOSINE-5DP-3DP"/>
                </rdf:Bag>
              </bqbiol:is>
            </rdf:Description>
          </rdf:RDF>
        </annotation>
      </species>
      <species metaid="meta_M_cpd00031_c0" sboTerm="SBO:0000247" id="M_cpd00031_c0" name="GDP_c0" compartment="c0" hasOnlySubstanceUnits="false" boundaryCondition="false" constant="false" fbc:charge="-2" fbc:chemicalFormula="C10H13N5O11P2">
        <annotation>
          <rdf:RDF xmlns:rdf="http://www.w3.org/1999/02/22-rdf-syntax-ns#" xmlns:dcterms="http://purl.org/dc/terms/" xmlns:vCard="http://www.w3.org/2001/vcard-rdf/3.0#" xmlns:vCard4="http://www.w3.org/2006/vcard/ns#" xmlns:bqbiol="http://biomodels.net/biology-qualifiers/" xmlns:bqmodel="http://biomodels.net/model-qualifiers/">
            <rdf:Description rdf:about="#meta_M_cpd00031_c0">
              <bqbiol:is>
                <rdf:Bag>
                  <rdf:li rdf:resource="https://identifiers.org/seed.compound/cpd00031"/>
                  <rdf:li rdf:resource="https://identifiers.org/inchi/InChI=1S/C10H15N5O11P2/c11-10-13-7-4(8(18)14-10)12-2-15(7)9-6(17)5(16)3(25-9)1-24-28(22,23)26-27(19,20)21/h2-3,5-6,9,16-17H,1H2,(H,22,23)(H2,19,20,21)(H3,11,13,14,18)/p-2/t3-,5-,6-,9-/m1/s1"/>
                  <rdf:li rdf:resource="https://identifiers.org/inchikey/QGWNDRXFNXRZMB-UUOKFMHZSA-L"/>
                  <rdf:li rdf:resource="https://identifiers.org/bigg.metabolite/gdp"/>
                  <rdf:li rdf:resource="https://identifiers.org/kegg.compound/G10620"/>
                  <rdf:li rdf:resource="https://identifiers.org/kegg.compound/C00035"/>
                  <rdf:li rdf:resource="https://identifiers.org/metanetx.chemical/MNXM30"/>
                  <rdf:li rdf:resource="https://identifiers.org/biocyc/META:GDP"/>
                </rdf:Bag>
              </bqbiol:is>
            </rdf:Description>
          </rdf:RDF>
        </annotation>
      </species>
      <species metaid="meta_M_cpd11585_c0" sboTerm="SBO:0000247" id="M_cpd11585_c0" name="L-alanylglycine_c0" compartment="c0" hasOnlySubstanceUnits="false" boundaryCondition="false" constant="false" fbc:charge="0" fbc:chemicalFormula="C5H10N2O3">
        <annotation>
          <rdf:RDF xmlns:rdf="http://www.w3.org/1999/02/22-rdf-syntax-ns#" xmlns:dcterms="http://purl.org/dc/terms/" xmlns:vCard="http://www.w3.org/2001/vcard-rdf/3.0#" xmlns:vCard4="http://www.w3.org/2006/vcard/ns#" xmlns:bqbiol="http://biomodels.net/biology-qualifiers/" xmlns:bqmodel="http://biomodels.net/model-qualifiers/">
            <rdf:Description rdf:about="#meta_M_cpd11585_c0">
              <bqbiol:is>
                <rdf:Bag>
                  <rdf:li rdf:resource="https://identifiers.org/seed.compound/cpd11585"/>
                  <rdf:li rdf:resource="https://identifiers.org/inchi/InChI=1S/C5H10N2O3/c1-3(6)5(10)7-2-4(8)9/h3H,2,6H2,1H3,(H,7,10)(H,8,9)/t3-/m0/s1"/>
                  <rdf:li rdf:resource="https://identifiers.org/inchikey/CXISPYVYMQWFLE-VKHMYHEASA-N"/>
                  <rdf:li rdf:resource="https://identifiers.org/bigg.metabolite/L_alagly"/>
                  <rdf:li rdf:resource="https://identifiers.org/metanetx.chemical/MNXM15783"/>
                  <rdf:li rdf:resource="https://identifiers.org/biocyc/META:ALA-GLY"/>
                </rdf:Bag>
              </bqbiol:is>
            </rdf:Description>
          </rdf:RDF>
        </annotation>
      </species>
      <species metaid="meta_M_cpd00035_c0" sboTerm="SBO:0000247" id="M_cpd00035_c0" name="L-Alanine_c0" compartment="c0" hasOnlySubstanceUnits="false" boundaryCondition="false" constant="false" fbc:charge="0" fbc:chemicalFormula="C3H7NO2">
        <annotation>
          <rdf:RDF xmlns:rdf="http://www.w3.org/1999/02/22-rdf-syntax-ns#" xmlns:dcterms="http://purl.org/dc/terms/" xmlns:vCard="http://www.w3.org/2001/vcard-rdf/3.0#" xmlns:vCard4="http://www.w3.org/2006/vcard/ns#" xmlns:bqbiol="http://biomodels.net/biology-qualifiers/" xmlns:bqmodel="http://biomodels.net/model-qualifiers/">
            <rdf:Description rdf:about="#meta_M_cpd00035_c0">
              <bqbiol:is>
                <rdf:Bag>
                  <rdf:li rdf:resource="https://identifiers.org/seed.compound/cpd00035"/>
                  <rdf:li rdf:resource="https://identifiers.org/inchi/InChI=1S/C3H7NO2/c1-2(4)3(5)6/h2H,4H2,1H3,(H,5,6)/t2-/m0/s1"/>
                  <rdf:li rdf:resource="https://identifiers.org/inchikey/QNAYBMKLOCPYGJ-REOHCLBHSA-N"/>
                  <rdf:li rdf:resource="https://identifiers.org/bigg.metabolite/ala__L"/>
                  <rdf:li rdf:resource="https://identifiers.org/kegg.compound/C00041"/>
                  <rdf:li rdf:resource="https://identifiers.org/metanetx.chemical/MNXM32"/>
                  <rdf:li rdf:resource="https://identifiers.org/biocyc/META:L-ALPHA-ALANINE"/>
                </rdf:Bag>
              </bqbiol:is>
            </rdf:Description>
          </rdf:RDF>
        </annotation>
      </species>
      <species metaid="meta_M_cpd15500_c0" sboTerm="SBO:0000247" id="M_cpd15500_c0" name="Menaquinone 8_c0" compartment="c0" hasOnlySubstanceUnits="false" boundaryCondition="false" constant="false" fbc:charge="0" fbc:chemicalFormula="C51H72O2">
        <annotation>
          <rdf:RDF xmlns:rdf="http://www.w3.org/1999/02/22-rdf-syntax-ns#" xmlns:dcterms="http://purl.org/dc/terms/" xmlns:vCard="http://www.w3.org/2001/vcard-rdf/3.0#" xmlns:vCard4="http://www.w3.org/2006/vcard/ns#" xmlns:bqbiol="http://biomodels.net/biology-qualifiers/" xmlns:bqmodel="http://biomodels.net/model-qualifiers/">
            <rdf:Description rdf:about="#meta_M_cpd15500_c0">
              <bqbiol:is>
                <rdf:Bag>
                  <rdf:li rdf:resource="https://identifiers.org/seed.compound/cpd15500"/>
                  <rdf:li rdf:resource="https://identifiers.org/inchi/InChI=1S/C51H72O2/c1-38(2)20-13-21-39(3)22-14-23-40(4)24-15-25-41(5)26-16-27-42(6)28-17-29-43(7)30-18-31-44(8)32-19-33-45(9)36-37-47-46(10)50(52)48-34-11-12-35-49(48)51(47)53/h11-12,20,22,24,26,28,30,32,34-36H,13-19,21,23,25,27,29,31,33,37H2,1-10H3/b39-22+,40-24+,41-26+,42-28+,43-30+,44-32+,45-36+"/>
                  <rdf:li rdf:resource="https://identifiers.org/inchikey/LXKDFTDVRVLXFY-WQWYCSGDSA-N"/>
                  <rdf:li rdf:resource="https://identifiers.org/bigg.metabolite/mqn8"/>
                  <rdf:li rdf:resource="https://identifiers.org/metanetx.chemical/MNXM89812"/>
                  <rdf:li rdf:resource="https://identifiers.org/metanetx.chemical/MNXM509"/>
                  <rdf:li rdf:resource="https://identifiers.org/biocyc/META:CPD-9728"/>
                </rdf:Bag>
              </bqbiol:is>
            </rdf:Description>
          </rdf:RDF>
        </annotation>
      </species>
      <species metaid="meta_M_cpd15499_c0" sboTerm="SBO:0000247" id="M_cpd15499_c0" name="Menaquinol 8_c0" compartment="c0" hasOnlySubstanceUnits="false" boundaryCondition="false" constant="false" fbc:charge="0" fbc:chemicalFormula="C51H74O2">
        <annotation>
          <rdf:RDF xmlns:rdf="http://www.w3.org/1999/02/22-rdf-syntax-ns#" xmlns:dcterms="http://purl.org/dc/terms/" xmlns:vCard="http://www.w3.org/2001/vcard-rdf/3.0#" xmlns:vCard4="http://www.w3.org/2006/vcard/ns#" xmlns:bqbiol="http://biomodels.net/biology-qualifiers/" xmlns:bqmodel="http://biomodels.net/model-qualifiers/">
            <rdf:Description rdf:about="#meta_M_cpd15499_c0">
              <bqbiol:is>
                <rdf:Bag>
                  <rdf:li rdf:resource="https://identifiers.org/seed.compound/cpd15499"/>
                  <rdf:li rdf:resource="https://identifiers.org/inchi/InChI=1S/C51H74O2/c1-38(2)20-13-21-39(3)22-14-23-40(4)24-15-25-41(5)26-16-27-42(6)28-17-29-43(7)30-18-31-44(8)32-19-33-45(9)36-37-47-46(10)50(52)48-34-11-12-35-49(48)51(47)53/h11-12,20,22,24,26,28,30,32,34-36,52-53H,13-19,21,23,25,27,29,31,33,37H2,1-10H3/b39-22+,40-24+,41-26+,42-28+,43-30+,44-32+,45-36+"/>
                  <rdf:li rdf:resource="https://identifiers.org/inchikey/OIEZRVBFVPGODT-WQWYCSGDSA-N"/>
                  <rdf:li rdf:resource="https://identifiers.org/bigg.metabolite/mql8"/>
                  <rdf:li rdf:resource="https://identifiers.org/metanetx.chemical/MNXM223"/>
                  <rdf:li rdf:resource="https://identifiers.org/biocyc/META:REDUCED-MENAQUINONE"/>
                </rdf:Bag>
              </bqbiol:is>
            </rdf:Description>
          </rdf:RDF>
        </annotation>
      </species>
      <species metaid="meta_M_cpd00246_e0" sboTerm="SBO:0000247" id="M_cpd00246_e0" name="Inosine_e0" compartment="e0" hasOnlySubstanceUnits="false" boundaryCondition="false" constant="false" fbc:charge="0" fbc:chemicalFormula="C10H12N4O5">
        <annotation>
          <rdf:RDF xmlns:rdf="http://www.w3.org/1999/02/22-rdf-syntax-ns#" xmlns:dcterms="http://purl.org/dc/terms/" xmlns:vCard="http://www.w3.org/2001/vcard-rdf/3.0#" xmlns:vCard4="http://www.w3.org/2006/vcard/ns#" xmlns:bqbiol="http://biomodels.net/biology-qualifiers/" xmlns:bqmodel="http://biomodels.net/model-qualifiers/">
            <rdf:Description rdf:about="#meta_M_cpd00246_e0">
              <bqbiol:is>
                <rdf:Bag>
                  <rdf:li rdf:resource="https://identifiers.org/seed.compound/cpd00246"/>
                  <rdf:li rdf:resource="https://identifiers.org/inchi/InChI=1S/C10H12N4O5/c15-1-4-6(16)7(17)10(19-4)14-3-13-5-8(14)11-2-12-9(5)18/h2-4,6-7,10,15-17H,1H2,(H,11,12,18)/t4-,6-,7-,10-/m1/s1"/>
                  <rdf:li rdf:resource="https://identifiers.org/inchikey/UGQMRVRMYYASKQ-KQYNXXCUSA-N"/>
                  <rdf:li rdf:resource="https://identifiers.org/bigg.metabolite/ins"/>
                  <rdf:li rdf:resource="https://identifiers.org/kegg.compound/C00294"/>
                  <rdf:li rdf:resource="https://identifiers.org/metanetx.chemical/MNXM334"/>
                  <rdf:li rdf:resource="https://identifiers.org/biocyc/META:INOSINE"/>
                </rdf:Bag>
              </bqbiol:is>
            </rdf:Description>
          </rdf:RDF>
        </annotation>
      </species>
      <species metaid="meta_M_cpd00689_c0" sboTerm="SBO:0000247" id="M_cpd00689_c0" name="Porphobilinogen_c0" compartment="c0" hasOnlySubstanceUnits="false" boundaryCondition="false" constant="false" fbc:charge="-1" fbc:chemicalFormula="C10H13N2O4">
        <annotation>
          <rdf:RDF xmlns:rdf="http://www.w3.org/1999/02/22-rdf-syntax-ns#" xmlns:dcterms="http://purl.org/dc/terms/" xmlns:vCard="http://www.w3.org/2001/vcard-rdf/3.0#" xmlns:vCard4="http://www.w3.org/2006/vcard/ns#" xmlns:bqbiol="http://biomodels.net/biology-qualifiers/" xmlns:bqmodel="http://biomodels.net/model-qualifiers/">
            <rdf:Description rdf:about="#meta_M_cpd00689_c0">
              <bqbiol:is>
                <rdf:Bag>
                  <rdf:li rdf:resource="https://identifiers.org/seed.compound/cpd00689"/>
                  <rdf:li rdf:resource="https://identifiers.org/inchi/InChI=1S/C10H14N2O4/c11-4-8-7(3-10(15)16)6(5-12-8)1-2-9(13)14/h5,12H,1-4,11H2,(H,13,14)(H,15,16)/p-1"/>
                  <rdf:li rdf:resource="https://identifiers.org/inchikey/QSHWIQZFGQKFMA-UHFFFAOYSA-M"/>
                  <rdf:li rdf:resource="https://identifiers.org/bigg.metabolite/ppbng"/>
                  <rdf:li rdf:resource="https://identifiers.org/kegg.compound/C00931"/>
                  <rdf:li rdf:resource="https://identifiers.org/metanetx.chemical/MNXM554"/>
                  <rdf:li rdf:resource="https://identifiers.org/biocyc/META:PORPHOBILINOGEN"/>
                </rdf:Bag>
              </bqbiol:is>
            </rdf:Description>
          </rdf:RDF>
        </annotation>
      </species>
      <species metaid="meta_M_cpd00755_c0" sboTerm="SBO:0000247" id="M_cpd00755_c0" name="Hydroxymethylbilane_c0" compartment="c0" hasOnlySubstanceUnits="false" boundaryCondition="false" constant="false" fbc:charge="-8" fbc:chemicalFormula="C40H38N4O17">
        <annotation>
          <rdf:RDF xmlns:rdf="http://www.w3.org/1999/02/22-rdf-syntax-ns#" xmlns:dcterms="http://purl.org/dc/terms/" xmlns:vCard="http://www.w3.org/2001/vcard-rdf/3.0#" xmlns:vCard4="http://www.w3.org/2006/vcard/ns#" xmlns:bqbiol="http://biomodels.net/biology-qualifiers/" xmlns:bqmodel="http://biomodels.net/model-qualifiers/">
            <rdf:Description rdf:about="#meta_M_cpd00755_c0">
              <bqbiol:is>
                <rdf:Bag>
                  <rdf:li rdf:resource="https://identifiers.org/seed.compound/cpd00755"/>
                  <rdf:li rdf:resource="https://identifiers.org/inchi/InChI=1S/C40H46N4O17/c45-17-32-25(12-40(60)61)21(4-8-36(52)53)29(44-32)15-31-24(11-39(58)59)20(3-7-35(50)51)28(43-31)14-30-23(10-38(56)57)19(2-6-34(48)49)27(42-30)13-26-22(9-37(54)55)18(16-41-26)1-5-33(46)47/h16,41-45H,1-15,17H2,(H,46,47)(H,48,49)(H,50,51)(H,52,53)(H,54,55)(H,56,57)(H,58,59)(H,60,61)/p-8"/>
                  <rdf:li rdf:resource="https://identifiers.org/inchikey/WDFJYRZCZIUBPR-UHFFFAOYSA-F"/>
                  <rdf:li rdf:resource="https://identifiers.org/bigg.metabolite/hmbil"/>
                  <rdf:li rdf:resource="https://identifiers.org/kegg.compound/C01024"/>
                  <rdf:li rdf:resource="https://identifiers.org/metanetx.chemical/MNXM547"/>
                  <rdf:li rdf:resource="https://identifiers.org/biocyc/META:HYDROXYMETHYLBILANE"/>
                </rdf:Bag>
              </bqbiol:is>
            </rdf:Description>
          </rdf:RDF>
        </annotation>
      </species>
      <species metaid="meta_M_cpd11472_c0" sboTerm="SBO:0000247" id="M_cpd11472_c0" name="Hexanoyl-ACP_c0" compartment="c0" hasOnlySubstanceUnits="false" boundaryCondition="false" constant="false" fbc:charge="-2" fbc:chemicalFormula="C17H31N2O8PRS">
        <annotation>
          <rdf:RDF xmlns:rdf="http://www.w3.org/1999/02/22-rdf-syntax-ns#" xmlns:dcterms="http://purl.org/dc/terms/" xmlns:vCard="http://www.w3.org/2001/vcard-rdf/3.0#" xmlns:vCard4="http://www.w3.org/2006/vcard/ns#" xmlns:bqbiol="http://biomodels.net/biology-qualifiers/" xmlns:bqmodel="http://biomodels.net/model-qualifiers/">
            <rdf:Description rdf:about="#meta_M_cpd11472_c0">
              <bqbiol:is>
                <rdf:Bag>
                  <rdf:li rdf:resource="https://identifiers.org/seed.compound/cpd11472"/>
                  <rdf:li rdf:resource="https://identifiers.org/bigg.metabolite/hexACP"/>
                  <rdf:li rdf:resource="https://identifiers.org/kegg.compound/C05749"/>
                  <rdf:li rdf:resource="https://identifiers.org/metanetx.chemical/MNXM23683"/>
                  <rdf:li rdf:resource="https://identifiers.org/biocyc/META:Hexanoyl-ACPs"/>
                </rdf:Bag>
              </bqbiol:is>
            </rdf:Description>
          </rdf:RDF>
        </annotation>
      </species>
      <species metaid="meta_M_cpd11490_c0" sboTerm="SBO:0000247" id="M_cpd11490_c0" name="3-oxooctanoyl-acp_c0" compartment="c0" hasOnlySubstanceUnits="false" boundaryCondition="false" constant="false" fbc:charge="-2" fbc:chemicalFormula="C19H34N2O9PRS">
        <annotation>
          <rdf:RDF xmlns:rdf="http://www.w3.org/1999/02/22-rdf-syntax-ns#" xmlns:dcterms="http://purl.org/dc/terms/" xmlns:vCard="http://www.w3.org/2001/vcard-rdf/3.0#" xmlns:vCard4="http://www.w3.org/2006/vcard/ns#" xmlns:bqbiol="http://biomodels.net/biology-qualifiers/" xmlns:bqmodel="http://biomodels.net/model-qualifiers/">
            <rdf:Description rdf:about="#meta_M_cpd11490_c0">
              <bqbiol:is>
                <rdf:Bag>
                  <rdf:li rdf:resource="https://identifiers.org/seed.compound/cpd11490"/>
                  <rdf:li rdf:resource="https://identifiers.org/bigg.metabolite/3ooctACP"/>
                  <rdf:li rdf:resource="https://identifiers.org/kegg.compound/C05750"/>
                  <rdf:li rdf:resource="https://identifiers.org/metanetx.chemical/MNXM28031"/>
                  <rdf:li rdf:resource="https://identifiers.org/biocyc/META:3-Oxo-octanoyl-ACPs"/>
                </rdf:Bag>
              </bqbiol:is>
            </rdf:Description>
          </rdf:RDF>
        </annotation>
      </species>
      <species metaid="meta_M_cpd15529_c0" sboTerm="SBO:0000247" id="M_cpd15529_c0" name="phosphatidylethanolamine ditetradecanoyl_c0" compartment="c0" hasOnlySubstanceUnits="false" boundaryCondition="false" constant="false" fbc:charge="0" fbc:chemicalFormula="C33H66NO8P">
        <annotation>
          <rdf:RDF xmlns:rdf="http://www.w3.org/1999/02/22-rdf-syntax-ns#" xmlns:dcterms="http://purl.org/dc/terms/" xmlns:vCard="http://www.w3.org/2001/vcard-rdf/3.0#" xmlns:vCard4="http://www.w3.org/2006/vcard/ns#" xmlns:bqbiol="http://biomodels.net/biology-qualifiers/" xmlns:bqmodel="http://biomodels.net/model-qualifiers/">
            <rdf:Description rdf:about="#meta_M_cpd15529_c0">
              <bqbiol:is>
                <rdf:Bag>
                  <rdf:li rdf:resource="https://identifiers.org/seed.compound/cpd15529"/>
                  <rdf:li rdf:resource="https://identifiers.org/bigg.metabolite/pe140"/>
                  <rdf:li rdf:resource="https://identifiers.org/metanetx.chemical/MNXM162700"/>
                </rdf:Bag>
              </bqbiol:is>
            </rdf:Description>
          </rdf:RDF>
        </annotation>
      </species>
      <species metaid="meta_M_cpd00760_c0" sboTerm="SBO:0000247" id="M_cpd00760_c0" name="2-Methylbutyryl-CoA_c0" compartment="c0" hasOnlySubstanceUnits="false" boundaryCondition="false" constant="false" fbc:charge="-4" fbc:chemicalFormula="C26H40N7O17P3S">
        <annotation>
          <rdf:RDF xmlns:rdf="http://www.w3.org/1999/02/22-rdf-syntax-ns#" xmlns:dcterms="http://purl.org/dc/terms/" xmlns:vCard="http://www.w3.org/2001/vcard-rdf/3.0#" xmlns:vCard4="http://www.w3.org/2006/vcard/ns#" xmlns:bqbiol="http://biomodels.net/biology-qualifiers/" xmlns:bqmodel="http://biomodels.net/model-qualifiers/">
            <rdf:Description rdf:about="#meta_M_cpd00760_c0">
              <bqbiol:is>
                <rdf:Bag>
                  <rdf:li rdf:resource="https://identifiers.org/seed.compound/cpd00760"/>
                  <rdf:li rdf:resource="https://identifiers.org/inchi/InChI=1S/C26H44N7O17P3S/c1-5-14(2)25(38)54-9-8-28-16(34)6-7-29-23(37)20(36)26(3,4)11-47-53(44,45)50-52(42,43)46-10-15-19(49-51(39,40)41)18(35)24(48-15)33-13-32-17-21(27)30-12-31-22(17)33/h12-15,18-20,24,35-36H,5-11H2,1-4H3,(H,28,34)(H,29,37)(H,42,43)(H,44,45)(H2,27,30,31)(H2,39,40,41)/p-4/t14?,15-,18-,19-,20+,24-/m1/s1"/>
                  <rdf:li rdf:resource="https://identifiers.org/inchikey/LYNVNYDEQMMNMZ-XGXNYEOVSA-J"/>
                  <rdf:li rdf:resource="https://identifiers.org/bigg.metabolite/2mbcoa"/>
                  <rdf:li rdf:resource="https://identifiers.org/kegg.compound/C01033"/>
                  <rdf:li rdf:resource="https://identifiers.org/metanetx.chemical/MNXM569"/>
                  <rdf:li rdf:resource="https://identifiers.org/biocyc/META:2-METHYL-BUTYRYL-COA"/>
                </rdf:Bag>
              </bqbiol:is>
            </rdf:Description>
          </rdf:RDF>
        </annotation>
      </species>
      <species metaid="meta_M_cpd11495_c0" sboTerm="SBO:0000247" id="M_cpd11495_c0" name="2-methylbutyryl-ACP_c0" compartment="c0" hasOnlySubstanceUnits="false" boundaryCondition="false" constant="false" fbc:charge="-2" fbc:chemicalFormula="C16H29N2O8PRS">
        <annotation>
          <rdf:RDF xmlns:rdf="http://www.w3.org/1999/02/22-rdf-syntax-ns#" xmlns:dcterms="http://purl.org/dc/terms/" xmlns:vCard="http://www.w3.org/2001/vcard-rdf/3.0#" xmlns:vCard4="http://www.w3.org/2006/vcard/ns#" xmlns:bqbiol="http://biomodels.net/biology-qualifiers/" xmlns:bqmodel="http://biomodels.net/model-qualifiers/">
            <rdf:Description rdf:about="#meta_M_cpd11495_c0">
              <bqbiol:is>
                <rdf:Bag>
                  <rdf:li rdf:resource="https://identifiers.org/seed.compound/cpd11495"/>
                  <rdf:li rdf:resource="https://identifiers.org/metanetx.chemical/MNXM9860"/>
                </rdf:Bag>
              </bqbiol:is>
            </rdf:Description>
          </rdf:RDF>
        </annotation>
      </species>
      <species metaid="meta_M_cpd00655_c0" sboTerm="SBO:0000247" id="M_cpd00655_c0" name="Dephospho-CoA_c0" compartment="c0" hasOnlySubstanceUnits="false" boundaryCondition="false" constant="false" fbc:charge="-2" fbc:chemicalFormula="C21H33N7O13P2S">
        <annotation>
          <rdf:RDF xmlns:rdf="http://www.w3.org/1999/02/22-rdf-syntax-ns#" xmlns:dcterms="http://purl.org/dc/terms/" xmlns:vCard="http://www.w3.org/2001/vcard-rdf/3.0#" xmlns:vCard4="http://www.w3.org/2006/vcard/ns#" xmlns:bqbiol="http://biomodels.net/biology-qualifiers/" xmlns:bqmodel="http://biomodels.net/model-qualifiers/">
            <rdf:Description rdf:about="#meta_M_cpd00655_c0">
              <bqbiol:is>
                <rdf:Bag>
                  <rdf:li rdf:resource="https://identifiers.org/seed.compound/cpd00655"/>
                  <rdf:li rdf:resource="https://identifiers.org/inchi/InChI=1S/C21H35N7O13P2S/c1-21(2,16(32)19(33)24-4-3-12(29)23-5-6-44)8-39-43(36,37)41-42(34,35)38-7-11-14(30)15(31)20(40-11)28-10-27-13-17(22)25-9-26-18(13)28/h9-11,14-16,20,30-32,44H,3-8H2,1-2H3,(H,23,29)(H,24,33)(H,34,35)(H,36,37)(H2,22,25,26)/p-2/t11-,14-,15-,16+,20-/m1/s1"/>
                  <rdf:li rdf:resource="https://identifiers.org/inchikey/KDTSHFARGAKYJN-IBOSZNHHSA-L"/>
                  <rdf:li rdf:resource="https://identifiers.org/bigg.metabolite/dpcoa"/>
                  <rdf:li rdf:resource="https://identifiers.org/kegg.compound/C00882"/>
                  <rdf:li rdf:resource="https://identifiers.org/metanetx.chemical/MNXM481"/>
                  <rdf:li rdf:resource="https://identifiers.org/biocyc/META:DEPHOSPHO-COA"/>
                </rdf:Bag>
              </bqbiol:is>
            </rdf:Description>
          </rdf:RDF>
        </annotation>
      </species>
      <species metaid="meta_M_cpd00858_c0" sboTerm="SBO:0000247" id="M_cpd00858_c0" name="L-Glutamate5-semialdehyde_c0" compartment="c0" hasOnlySubstanceUnits="false" boundaryCondition="false" constant="false" fbc:charge="0" fbc:chemicalFormula="C5H9NO3">
        <annotation>
          <rdf:RDF xmlns:rdf="http://www.w3.org/1999/02/22-rdf-syntax-ns#" xmlns:dcterms="http://purl.org/dc/terms/" xmlns:vCard="http://www.w3.org/2001/vcard-rdf/3.0#" xmlns:vCard4="http://www.w3.org/2006/vcard/ns#" xmlns:bqbiol="http://biomodels.net/biology-qualifiers/" xmlns:bqmodel="http://biomodels.net/model-qualifiers/">
            <rdf:Description rdf:about="#meta_M_cpd00858_c0">
              <bqbiol:is>
                <rdf:Bag>
                  <rdf:li rdf:resource="https://identifiers.org/seed.compound/cpd00858"/>
                  <rdf:li rdf:resource="https://identifiers.org/inchi/InChI=1S/C5H9NO3/c6-4(5(8)9)2-1-3-7/h3-4H,1-2,6H2,(H,8,9)/t4-/m0/s1"/>
                  <rdf:li rdf:resource="https://identifiers.org/inchikey/KABXUUFDPUOJMW-BYPYZUCNSA-N"/>
                  <rdf:li rdf:resource="https://identifiers.org/bigg.metabolite/glu5sa"/>
                  <rdf:li rdf:resource="https://identifiers.org/kegg.compound/C01165"/>
                  <rdf:li rdf:resource="https://identifiers.org/metanetx.chemical/MNXM245"/>
                  <rdf:li rdf:resource="https://identifiers.org/biocyc/META:L-GLUTAMATE_GAMMA-SEMIALDEHYDE"/>
                </rdf:Bag>
              </bqbiol:is>
            </rdf:Description>
          </rdf:RDF>
        </annotation>
      </species>
      <species metaid="meta_M_cpd02431_c0" sboTerm="SBO:0000247" id="M_cpd02431_c0" name="1-Pyrroline-5-carboxylate_c0" compartment="c0" hasOnlySubstanceUnits="false" boundaryCondition="false" constant="false" fbc:charge="-1" fbc:chemicalFormula="C5H6NO2">
        <annotation>
          <rdf:RDF xmlns:rdf="http://www.w3.org/1999/02/22-rdf-syntax-ns#" xmlns:dcterms="http://purl.org/dc/terms/" xmlns:vCard="http://www.w3.org/2001/vcard-rdf/3.0#" xmlns:vCard4="http://www.w3.org/2006/vcard/ns#" xmlns:bqbiol="http://biomodels.net/biology-qualifiers/" xmlns:bqmodel="http://biomodels.net/model-qualifiers/">
            <rdf:Description rdf:about="#meta_M_cpd02431_c0">
              <bqbiol:is>
                <rdf:Bag>
                  <rdf:li rdf:resource="https://identifiers.org/seed.compound/cpd02431"/>
                  <rdf:li rdf:resource="https://identifiers.org/inchi/InChI=1S/C5H7NO2/c7-5(8)4-2-1-3-6-4/h3-4H,1-2H2,(H,7,8)/p-1/t4-/m0/s1"/>
                  <rdf:li rdf:resource="https://identifiers.org/inchikey/DWAKNKKXGALPNW-BYPYZUCNSA-M"/>
                  <rdf:li rdf:resource="https://identifiers.org/bigg.metabolite/1pyr5c"/>
                  <rdf:li rdf:resource="https://identifiers.org/kegg.compound/C03912"/>
                  <rdf:li rdf:resource="https://identifiers.org/metanetx.chemical/MNXM301"/>
                  <rdf:li rdf:resource="https://identifiers.org/metanetx.chemical/MNXM1617"/>
                  <rdf:li rdf:resource="https://identifiers.org/biocyc/META:L-DELTA1-PYRROLINE_5-CARBOXYLATE"/>
                </rdf:Bag>
              </bqbiol:is>
            </rdf:Description>
          </rdf:RDF>
        </annotation>
      </species>
      <species metaid="meta_M_cpd11514_c0" sboTerm="SBO:0000247" id="M_cpd11514_c0" name="12-methyl-trans-tetra-dec-2-enoyl-ACP_c0" compartment="c0" hasOnlySubstanceUnits="false" boundaryCondition="false" constant="false" fbc:charge="-1" fbc:chemicalFormula="C26H47N2O8PRS">
        <annotation>
          <rdf:RDF xmlns:rdf="http://www.w3.org/1999/02/22-rdf-syntax-ns#" xmlns:dcterms="http://purl.org/dc/terms/" xmlns:vCard="http://www.w3.org/2001/vcard-rdf/3.0#" xmlns:vCard4="http://www.w3.org/2006/vcard/ns#" xmlns:bqbiol="http://biomodels.net/biology-qualifiers/" xmlns:bqmodel="http://biomodels.net/model-qualifiers/">
            <rdf:Description rdf:about="#meta_M_cpd11514_c0">
              <bqbiol:is>
                <rdf:Bag>
                  <rdf:li rdf:resource="https://identifiers.org/seed.compound/cpd11514"/>
                  <rdf:li rdf:resource="https://identifiers.org/metanetx.chemical/MNXM8015"/>
                </rdf:Bag>
              </bqbiol:is>
            </rdf:Description>
          </rdf:RDF>
        </annotation>
      </species>
      <species metaid="meta_M_cpd11515_c0" sboTerm="SBO:0000247" id="M_cpd11515_c0" name="12-methyl-tetra-decanoyl-ACP_c0" compartment="c0" hasOnlySubstanceUnits="false" boundaryCondition="false" constant="false" fbc:charge="-2" fbc:chemicalFormula="C26H49N2O8PRS">
        <annotation>
          <rdf:RDF xmlns:rdf="http://www.w3.org/1999/02/22-rdf-syntax-ns#" xmlns:dcterms="http://purl.org/dc/terms/" xmlns:vCard="http://www.w3.org/2001/vcard-rdf/3.0#" xmlns:vCard4="http://www.w3.org/2006/vcard/ns#" xmlns:bqbiol="http://biomodels.net/biology-qualifiers/" xmlns:bqmodel="http://biomodels.net/model-qualifiers/">
            <rdf:Description rdf:about="#meta_M_cpd11515_c0">
              <bqbiol:is>
                <rdf:Bag>
                  <rdf:li rdf:resource="https://identifiers.org/seed.compound/cpd11515"/>
                  <rdf:li rdf:resource="https://identifiers.org/metanetx.chemical/MNXM6636"/>
                </rdf:Bag>
              </bqbiol:is>
            </rdf:Description>
          </rdf:RDF>
        </annotation>
      </species>
      <species metaid="meta_M_cpd15352_c0" sboTerm="SBO:0000247" id="M_cpd15352_c0" name="2-Demethylmenaquinone 8_c0" compartment="c0" hasOnlySubstanceUnits="false" boundaryCondition="false" constant="false" fbc:charge="0" fbc:chemicalFormula="C50H70O2">
        <annotation>
          <rdf:RDF xmlns:rdf="http://www.w3.org/1999/02/22-rdf-syntax-ns#" xmlns:dcterms="http://purl.org/dc/terms/" xmlns:vCard="http://www.w3.org/2001/vcard-rdf/3.0#" xmlns:vCard4="http://www.w3.org/2006/vcard/ns#" xmlns:bqbiol="http://biomodels.net/biology-qualifiers/" xmlns:bqmodel="http://biomodels.net/model-qualifiers/">
            <rdf:Description rdf:about="#meta_M_cpd15352_c0">
              <bqbiol:is>
                <rdf:Bag>
                  <rdf:li rdf:resource="https://identifiers.org/seed.compound/cpd15352"/>
                  <rdf:li rdf:resource="https://identifiers.org/inchi/InChI=1S/C50H70O2/c1-38(2)19-12-20-39(3)21-13-22-40(4)23-14-24-41(5)25-15-26-42(6)27-16-28-43(7)29-17-30-44(8)31-18-32-45(9)35-36-46-37-49(51)47-33-10-11-34-48(47)50(46)52/h10-11,19,21,23,25,27,29,31,33-35,37H,12-18,20,22,24,26,28,30,32,36H2,1-9H3/b39-21+,40-23+,41-25+,42-27+,43-29+,44-31+,45-35+"/>
                  <rdf:li rdf:resource="https://identifiers.org/inchikey/GDUBPWSFXUAETN-AENDIINCSA-N"/>
                  <rdf:li rdf:resource="https://identifiers.org/bigg.metabolite/2dmmq8"/>
                  <rdf:li rdf:resource="https://identifiers.org/metanetx.chemical/MNXM2178"/>
                  <rdf:li rdf:resource="https://identifiers.org/biocyc/META:DEMETHYLMENAQUINONE"/>
                </rdf:Bag>
              </bqbiol:is>
            </rdf:Description>
          </rdf:RDF>
        </annotation>
      </species>
      <species metaid="meta_M_cpd15353_c0" sboTerm="SBO:0000247" id="M_cpd15353_c0" name="2-Demethylmenaquinol 8_c0" compartment="c0" hasOnlySubstanceUnits="false" boundaryCondition="false" constant="false" fbc:charge="0" fbc:chemicalFormula="C50H72O2">
        <annotation>
          <rdf:RDF xmlns:rdf="http://www.w3.org/1999/02/22-rdf-syntax-ns#" xmlns:dcterms="http://purl.org/dc/terms/" xmlns:vCard="http://www.w3.org/2001/vcard-rdf/3.0#" xmlns:vCard4="http://www.w3.org/2006/vcard/ns#" xmlns:bqbiol="http://biomodels.net/biology-qualifiers/" xmlns:bqmodel="http://biomodels.net/model-qualifiers/">
            <rdf:Description rdf:about="#meta_M_cpd15353_c0">
              <bqbiol:is>
                <rdf:Bag>
                  <rdf:li rdf:resource="https://identifiers.org/seed.compound/cpd15353"/>
                  <rdf:li rdf:resource="https://identifiers.org/inchi/InChI=1S/C50H72O2/c1-38(2)19-12-20-39(3)21-13-22-40(4)23-14-24-41(5)25-15-26-42(6)27-16-28-43(7)29-17-30-44(8)31-18-32-45(9)35-36-46-37-49(51)47-33-10-11-34-48(47)50(46)52/h10-11,19,21,23,25,27,29,31,33-35,37,51-52H,12-18,20,22,24,26,28,30,32,36H2,1-9H3/b39-21+,40-23+,41-25+,42-27+,43-29+,44-31+,45-35+"/>
                  <rdf:li rdf:resource="https://identifiers.org/inchikey/FGYPGICSXJEKCG-AENDIINCSA-N"/>
                  <rdf:li rdf:resource="https://identifiers.org/bigg.metabolite/2dmmql8"/>
                  <rdf:li rdf:resource="https://identifiers.org/metanetx.chemical/MNXM558"/>
                  <rdf:li rdf:resource="https://identifiers.org/biocyc/META:CPD-12115"/>
                  <rdf:li rdf:resource="https://identifiers.org/biocyc/META:CPD0-2129"/>
                </rdf:Bag>
              </bqbiol:is>
            </rdf:Description>
          </rdf:RDF>
        </annotation>
      </species>
      <species metaid="meta_M_cpd00203_c0" sboTerm="SBO:0000247" id="M_cpd00203_c0" name="1,3-Bisphospho-D-glycerate_c0" compartment="c0" hasOnlySubstanceUnits="false" boundaryCondition="false" constant="false" fbc:charge="-4" fbc:chemicalFormula="C3H4O10P2">
        <annotation>
          <rdf:RDF xmlns:rdf="http://www.w3.org/1999/02/22-rdf-syntax-ns#" xmlns:dcterms="http://purl.org/dc/terms/" xmlns:vCard="http://www.w3.org/2001/vcard-rdf/3.0#" xmlns:vCard4="http://www.w3.org/2006/vcard/ns#" xmlns:bqbiol="http://biomodels.net/biology-qualifiers/" xmlns:bqmodel="http://biomodels.net/model-qualifiers/">
            <rdf:Description rdf:about="#meta_M_cpd00203_c0">
              <bqbiol:is>
                <rdf:Bag>
                  <rdf:li rdf:resource="https://identifiers.org/seed.compound/cpd00203"/>
                  <rdf:li rdf:resource="https://identifiers.org/inchi/InChI=1S/C3H8O10P2/c4-2(1-12-14(6,7)8)3(5)13-15(9,10)11/h2,4H,1H2,(H2,6,7,8)(H2,9,10,11)/p-4/t2-/m1/s1"/>
                  <rdf:li rdf:resource="https://identifiers.org/inchikey/LJQLQCAXBUHEAZ-UWTATZPHSA-J"/>
                  <rdf:li rdf:resource="https://identifiers.org/bigg.metabolite/13dpg"/>
                  <rdf:li rdf:resource="https://identifiers.org/kegg.compound/C00236"/>
                  <rdf:li rdf:resource="https://identifiers.org/metanetx.chemical/MNXM261"/>
                  <rdf:li rdf:resource="https://identifiers.org/biocyc/META:DPG"/>
                </rdf:Bag>
              </bqbiol:is>
            </rdf:Description>
          </rdf:RDF>
        </annotation>
      </species>
      <species metaid="meta_M_cpd00001_e0" sboTerm="SBO:0000247" id="M_cpd00001_e0" name="H2O_e0" compartment="e0" hasOnlySubstanceUnits="false" boundaryCondition="false" constant="false" fbc:charge="0" fbc:chemicalFormula="H2O">
        <annotation>
          <rdf:RDF xmlns:rdf="http://www.w3.org/1999/02/22-rdf-syntax-ns#" xmlns:dcterms="http://purl.org/dc/terms/" xmlns:vCard="http://www.w3.org/2001/vcard-rdf/3.0#" xmlns:vCard4="http://www.w3.org/2006/vcard/ns#" xmlns:bqbiol="http://biomodels.net/biology-qualifiers/" xmlns:bqmodel="http://biomodels.net/model-qualifiers/">
            <rdf:Description rdf:about="#meta_M_cpd00001_e0">
              <bqbiol:is>
                <rdf:Bag>
                  <rdf:li rdf:resource="https://identifiers.org/seed.compound/cpd00001"/>
                  <rdf:li rdf:resource="https://identifiers.org/inchi/InChI=1S/H2O/h1H2"/>
                  <rdf:li rdf:resource="https://identifiers.org/inchikey/XLYOFNOQVPJJNP-UHFFFAOYSA-N"/>
                  <rdf:li rdf:resource="https://identifiers.org/bigg.metabolite/h2o"/>
                  <rdf:li rdf:resource="https://identifiers.org/bigg.metabolite/oh1"/>
                  <rdf:li rdf:resource="https://identifiers.org/kegg.compound/C00001"/>
                  <rdf:li rdf:resource="https://identifiers.org/kegg.compound/C01328"/>
                  <rdf:li rdf:resource="https://identifiers.org/metanetx.chemical/MNXM2"/>
                  <rdf:li rdf:resource="https://identifiers.org/biocyc/META:OXONIUM"/>
                  <rdf:li rdf:resource="https://identifiers.org/biocyc/META:WATER"/>
                  <rdf:li rdf:resource="https://identifiers.org/biocyc/META:OH"/>
                </rdf:Bag>
              </bqbiol:is>
            </rdf:Description>
          </rdf:RDF>
        </annotation>
      </species>
      <species metaid="meta_M_cpd00023_e0" sboTerm="SBO:0000247" id="M_cpd00023_e0" name="L-Glutamate_e0" compartment="e0" hasOnlySubstanceUnits="false" boundaryCondition="false" constant="false" fbc:charge="-1" fbc:chemicalFormula="C5H8NO4">
        <annotation>
          <rdf:RDF xmlns:rdf="http://www.w3.org/1999/02/22-rdf-syntax-ns#" xmlns:dcterms="http://purl.org/dc/terms/" xmlns:vCard="http://www.w3.org/2001/vcard-rdf/3.0#" xmlns:vCard4="http://www.w3.org/2006/vcard/ns#" xmlns:bqbiol="http://biomodels.net/biology-qualifiers/" xmlns:bqmodel="http://biomodels.net/model-qualifiers/">
            <rdf:Description rdf:about="#meta_M_cpd00023_e0">
              <bqbiol:is>
                <rdf:Bag>
                  <rdf:li rdf:resource="https://identifiers.org/seed.compound/cpd00023"/>
                  <rdf:li rdf:resource="https://identifiers.org/inchi/InChI=1S/C5H9NO4/c6-3(5(9)10)1-2-4(7)8/h3H,1-2,6H2,(H,7,8)(H,9,10)/p-1/t3-/m0/s1"/>
                  <rdf:li rdf:resource="https://identifiers.org/inchikey/WHUUTDBJXJRKMK-VKHMYHEASA-M"/>
                  <rdf:li rdf:resource="https://identifiers.org/bigg.metabolite/glu__L"/>
                  <rdf:li rdf:resource="https://identifiers.org/kegg.compound/C00025"/>
                  <rdf:li rdf:resource="https://identifiers.org/metanetx.chemical/MNXM89557"/>
                  <rdf:li rdf:resource="https://identifiers.org/biocyc/META:GLT"/>
                </rdf:Bag>
              </bqbiol:is>
            </rdf:Description>
          </rdf:RDF>
        </annotation>
      </species>
      <species metaid="meta_M_cpd00971_e0" sboTerm="SBO:0000247" id="M_cpd00971_e0" name="Na+_e0" compartment="e0" hasOnlySubstanceUnits="false" boundaryCondition="false" constant="false" fbc:charge="1" fbc:chemicalFormula="Na">
        <annotation>
          <rdf:RDF xmlns:rdf="http://www.w3.org/1999/02/22-rdf-syntax-ns#" xmlns:dcterms="http://purl.org/dc/terms/" xmlns:vCard="http://www.w3.org/2001/vcard-rdf/3.0#" xmlns:vCard4="http://www.w3.org/2006/vcard/ns#" xmlns:bqbiol="http://biomodels.net/biology-qualifiers/" xmlns:bqmodel="http://biomodels.net/model-qualifiers/">
            <rdf:Description rdf:about="#meta_M_cpd00971_e0">
              <bqbiol:is>
                <rdf:Bag>
                  <rdf:li rdf:resource="https://identifiers.org/seed.compound/cpd00971"/>
                  <rdf:li rdf:resource="https://identifiers.org/inchi/InChI=1S/Na/q+1"/>
                  <rdf:li rdf:resource="https://identifiers.org/inchikey/FKNQFGJONOIPTF-UHFFFAOYSA-N"/>
                  <rdf:li rdf:resource="https://identifiers.org/bigg.metabolite/na1"/>
                  <rdf:li rdf:resource="https://identifiers.org/kegg.compound/C01330"/>
                  <rdf:li rdf:resource="https://identifiers.org/metanetx.chemical/MNXM27"/>
                  <rdf:li rdf:resource="https://identifiers.org/biocyc/META:NA+"/>
                </rdf:Bag>
              </bqbiol:is>
            </rdf:Description>
          </rdf:RDF>
        </annotation>
      </species>
      <species metaid="meta_M_cpd00971_c0" sboTerm="SBO:0000247" id="M_cpd00971_c0" name="Na+_c0" compartment="c0" hasOnlySubstanceUnits="false" boundaryCondition="false" constant="false" fbc:charge="1" fbc:chemicalFormula="Na">
        <annotation>
          <rdf:RDF xmlns:rdf="http://www.w3.org/1999/02/22-rdf-syntax-ns#" xmlns:dcterms="http://purl.org/dc/terms/" xmlns:vCard="http://www.w3.org/2001/vcard-rdf/3.0#" xmlns:vCard4="http://www.w3.org/2006/vcard/ns#" xmlns:bqbiol="http://biomodels.net/biology-qualifiers/" xmlns:bqmodel="http://biomodels.net/model-qualifiers/">
            <rdf:Description rdf:about="#meta_M_cpd00971_c0">
              <bqbiol:is>
                <rdf:Bag>
                  <rdf:li rdf:resource="https://identifiers.org/seed.compound/cpd00971"/>
                  <rdf:li rdf:resource="https://identifiers.org/inchi/InChI=1S/Na/q+1"/>
                  <rdf:li rdf:resource="https://identifiers.org/inchikey/FKNQFGJONOIPTF-UHFFFAOYSA-N"/>
                  <rdf:li rdf:resource="https://identifiers.org/bigg.metabolite/na1"/>
                  <rdf:li rdf:resource="https://identifiers.org/kegg.compound/C01330"/>
                  <rdf:li rdf:resource="https://identifiers.org/metanetx.chemical/MNXM27"/>
                  <rdf:li rdf:resource="https://identifiers.org/biocyc/META:NA+"/>
                </rdf:Bag>
              </bqbiol:is>
            </rdf:Description>
          </rdf:RDF>
        </annotation>
      </species>
      <species metaid="meta_M_cpd00481_c0" sboTerm="SBO:0000247" id="M_cpd00481_c0" name="Isobutyryl-CoA_c0" compartment="c0" hasOnlySubstanceUnits="false" boundaryCondition="false" constant="false" fbc:charge="-4" fbc:chemicalFormula="C25H38N7O17P3S">
        <annotation>
          <rdf:RDF xmlns:rdf="http://www.w3.org/1999/02/22-rdf-syntax-ns#" xmlns:dcterms="http://purl.org/dc/terms/" xmlns:vCard="http://www.w3.org/2001/vcard-rdf/3.0#" xmlns:vCard4="http://www.w3.org/2006/vcard/ns#" xmlns:bqbiol="http://biomodels.net/biology-qualifiers/" xmlns:bqmodel="http://biomodels.net/model-qualifiers/">
            <rdf:Description rdf:about="#meta_M_cpd00481_c0">
              <bqbiol:is>
                <rdf:Bag>
                  <rdf:li rdf:resource="https://identifiers.org/seed.compound/cpd00481"/>
                  <rdf:li rdf:resource="https://identifiers.org/inchi/InChI=1S/C25H42N7O17P3S/c1-13(2)24(37)53-8-7-27-15(33)5-6-28-22(36)19(35)25(3,4)10-46-52(43,44)49-51(41,42)45-9-14-18(48-50(38,39)40)17(34)23(47-14)32-12-31-16-20(26)29-11-30-21(16)32/h11-14,17-19,23,34-35H,5-10H2,1-4H3,(H,27,33)(H,28,36)(H,41,42)(H,43,44)(H2,26,29,30)(H2,38,39,40)/p-4/t14-,17-,18-,19+,23-/m1/s1"/>
                  <rdf:li rdf:resource="https://identifiers.org/inchikey/AEWHYWSPVRZHCT-NDZSKPAWSA-J"/>
                  <rdf:li rdf:resource="https://identifiers.org/bigg.metabolite/ibcoa"/>
                  <rdf:li rdf:resource="https://identifiers.org/kegg.compound/C00630"/>
                  <rdf:li rdf:resource="https://identifiers.org/metanetx.chemical/MNXM470"/>
                  <rdf:li rdf:resource="https://identifiers.org/biocyc/META:ISOBUTYRYL-COA"/>
                </rdf:Bag>
              </bqbiol:is>
            </rdf:Description>
          </rdf:RDF>
        </annotation>
      </species>
      <species metaid="meta_M_cpd11545_c0" sboTerm="SBO:0000247" id="M_cpd11545_c0" name="isobutyryl-ACP_c0" compartment="c0" hasOnlySubstanceUnits="false" boundaryCondition="false" constant="false" fbc:charge="-2" fbc:chemicalFormula="C15H27N2O8PRS">
        <annotation>
          <rdf:RDF xmlns:rdf="http://www.w3.org/1999/02/22-rdf-syntax-ns#" xmlns:dcterms="http://purl.org/dc/terms/" xmlns:vCard="http://www.w3.org/2001/vcard-rdf/3.0#" xmlns:vCard4="http://www.w3.org/2006/vcard/ns#" xmlns:bqbiol="http://biomodels.net/biology-qualifiers/" xmlns:bqmodel="http://biomodels.net/model-qualifiers/">
            <rdf:Description rdf:about="#meta_M_cpd11545_c0">
              <bqbiol:is>
                <rdf:Bag>
                  <rdf:li rdf:resource="https://identifiers.org/seed.compound/cpd11545"/>
                  <rdf:li rdf:resource="https://identifiers.org/metanetx.chemical/MNXM11912"/>
                </rdf:Bag>
              </bqbiol:is>
            </rdf:Description>
          </rdf:RDF>
        </annotation>
      </species>
      <species metaid="meta_M_cpd00282_c0" sboTerm="SBO:0000247" id="M_cpd00282_c0" name="S-Dihydroorotate_c0" compartment="c0" hasOnlySubstanceUnits="false" boundaryCondition="false" constant="false" fbc:charge="-1" fbc:chemicalFormula="C5H5N2O4">
        <annotation>
          <rdf:RDF xmlns:rdf="http://www.w3.org/1999/02/22-rdf-syntax-ns#" xmlns:dcterms="http://purl.org/dc/terms/" xmlns:vCard="http://www.w3.org/2001/vcard-rdf/3.0#" xmlns:vCard4="http://www.w3.org/2006/vcard/ns#" xmlns:bqbiol="http://biomodels.net/biology-qualifiers/" xmlns:bqmodel="http://biomodels.net/model-qualifiers/">
            <rdf:Description rdf:about="#meta_M_cpd00282_c0">
              <bqbiol:is>
                <rdf:Bag>
                  <rdf:li rdf:resource="https://identifiers.org/seed.compound/cpd00282"/>
                  <rdf:li rdf:resource="https://identifiers.org/inchi/InChI=1S/C5H6N2O4/c8-3-1-2(4(9)10)6-5(11)7-3/h2H,1H2,(H,9,10)(H2,6,7,8,11)/p-1/t2-/m0/s1"/>
                  <rdf:li rdf:resource="https://identifiers.org/inchikey/UFIVEPVSAGBUSI-REOHCLBHSA-M"/>
                  <rdf:li rdf:resource="https://identifiers.org/bigg.metabolite/dhor__S"/>
                  <rdf:li rdf:resource="https://identifiers.org/kegg.compound/C00337"/>
                  <rdf:li rdf:resource="https://identifiers.org/metanetx.chemical/MNXM252"/>
                  <rdf:li rdf:resource="https://identifiers.org/biocyc/META:DI-H-OROTATE"/>
                </rdf:Bag>
              </bqbiol:is>
            </rdf:Description>
          </rdf:RDF>
        </annotation>
      </species>
      <species metaid="meta_M_cpd00247_c0" sboTerm="SBO:0000247" id="M_cpd00247_c0" name="Orotate_c0" compartment="c0" hasOnlySubstanceUnits="false" boundaryCondition="false" constant="false" fbc:charge="-1" fbc:chemicalFormula="C5H3N2O4">
        <annotation>
          <rdf:RDF xmlns:rdf="http://www.w3.org/1999/02/22-rdf-syntax-ns#" xmlns:dcterms="http://purl.org/dc/terms/" xmlns:vCard="http://www.w3.org/2001/vcard-rdf/3.0#" xmlns:vCard4="http://www.w3.org/2006/vcard/ns#" xmlns:bqbiol="http://biomodels.net/biology-qualifiers/" xmlns:bqmodel="http://biomodels.net/model-qualifiers/">
            <rdf:Description rdf:about="#meta_M_cpd00247_c0">
              <bqbiol:is>
                <rdf:Bag>
                  <rdf:li rdf:resource="https://identifiers.org/seed.compound/cpd00247"/>
                  <rdf:li rdf:resource="https://identifiers.org/inchi/InChI=1S/C5H4N2O4/c8-3-1-2(4(9)10)6-5(11)7-3/h1H,(H,9,10)(H2,6,7,8,11)/p-1"/>
                  <rdf:li rdf:resource="https://identifiers.org/inchikey/PXQPEWDEAKTCGB-UHFFFAOYSA-M"/>
                  <rdf:li rdf:resource="https://identifiers.org/bigg.metabolite/orot"/>
                  <rdf:li rdf:resource="https://identifiers.org/kegg.compound/C00295"/>
                  <rdf:li rdf:resource="https://identifiers.org/metanetx.chemical/MNXM235"/>
                  <rdf:li rdf:resource="https://identifiers.org/biocyc/META:OROTATE"/>
                </rdf:Bag>
              </bqbiol:is>
            </rdf:Description>
          </rdf:RDF>
        </annotation>
      </species>
      <species metaid="meta_M_cpd11538_c0" sboTerm="SBO:0000247" id="M_cpd11538_c0" name="13-methyl-3-hydroxy-tetra-decanoyl-ACP_c0" compartment="c0" hasOnlySubstanceUnits="false" boundaryCondition="false" constant="false" fbc:charge="-1" fbc:chemicalFormula="C26H49N2O9PRS">
        <annotation>
          <rdf:RDF xmlns:rdf="http://www.w3.org/1999/02/22-rdf-syntax-ns#" xmlns:dcterms="http://purl.org/dc/terms/" xmlns:vCard="http://www.w3.org/2001/vcard-rdf/3.0#" xmlns:vCard4="http://www.w3.org/2006/vcard/ns#" xmlns:bqbiol="http://biomodels.net/biology-qualifiers/" xmlns:bqmodel="http://biomodels.net/model-qualifiers/">
            <rdf:Description rdf:about="#meta_M_cpd11538_c0">
              <bqbiol:is>
                <rdf:Bag>
                  <rdf:li rdf:resource="https://identifiers.org/seed.compound/cpd11538"/>
                  <rdf:li rdf:resource="https://identifiers.org/metanetx.chemical/MNXM9694"/>
                </rdf:Bag>
              </bqbiol:is>
            </rdf:Description>
          </rdf:RDF>
        </annotation>
      </species>
      <species metaid="meta_M_cpd00367_e0" sboTerm="SBO:0000247" id="M_cpd00367_e0" name="Cytidine_e0" compartment="e0" hasOnlySubstanceUnits="false" boundaryCondition="false" constant="false" fbc:charge="0" fbc:chemicalFormula="C9H13N3O5">
        <annotation>
          <rdf:RDF xmlns:rdf="http://www.w3.org/1999/02/22-rdf-syntax-ns#" xmlns:dcterms="http://purl.org/dc/terms/" xmlns:vCard="http://www.w3.org/2001/vcard-rdf/3.0#" xmlns:vCard4="http://www.w3.org/2006/vcard/ns#" xmlns:bqbiol="http://biomodels.net/biology-qualifiers/" xmlns:bqmodel="http://biomodels.net/model-qualifiers/">
            <rdf:Description rdf:about="#meta_M_cpd00367_e0">
              <bqbiol:is>
                <rdf:Bag>
                  <rdf:li rdf:resource="https://identifiers.org/seed.compound/cpd00367"/>
                  <rdf:li rdf:resource="https://identifiers.org/inchi/InChI=1S/C9H13N3O5/c10-5-1-2-12(9(16)11-5)8-7(15)6(14)4(3-13)17-8/h1-2,4,6-8,13-15H,3H2,(H2,10,11,16)/t4-,6-,7-,8-/m1/s1"/>
                  <rdf:li rdf:resource="https://identifiers.org/inchikey/UHDGCWIWMRVCDJ-XVFCMESISA-N"/>
                  <rdf:li rdf:resource="https://identifiers.org/bigg.metabolite/cytd"/>
                  <rdf:li rdf:resource="https://identifiers.org/kegg.compound/C00475"/>
                  <rdf:li rdf:resource="https://identifiers.org/metanetx.chemical/MNXM338"/>
                  <rdf:li rdf:resource="https://identifiers.org/biocyc/META:CYTIDINE"/>
                </rdf:Bag>
              </bqbiol:is>
            </rdf:Description>
          </rdf:RDF>
        </annotation>
      </species>
      <species metaid="meta_M_cpd00367_c0" sboTerm="SBO:0000247" id="M_cpd00367_c0" name="Cytidine_c0" compartment="c0" hasOnlySubstanceUnits="false" boundaryCondition="false" constant="false" fbc:charge="0" fbc:chemicalFormula="C9H13N3O5">
        <annotation>
          <rdf:RDF xmlns:rdf="http://www.w3.org/1999/02/22-rdf-syntax-ns#" xmlns:dcterms="http://purl.org/dc/terms/" xmlns:vCard="http://www.w3.org/2001/vcard-rdf/3.0#" xmlns:vCard4="http://www.w3.org/2006/vcard/ns#" xmlns:bqbiol="http://biomodels.net/biology-qualifiers/" xmlns:bqmodel="http://biomodels.net/model-qualifiers/">
            <rdf:Description rdf:about="#meta_M_cpd00367_c0">
              <bqbiol:is>
                <rdf:Bag>
                  <rdf:li rdf:resource="https://identifiers.org/seed.compound/cpd00367"/>
                  <rdf:li rdf:resource="https://identifiers.org/inchi/InChI=1S/C9H13N3O5/c10-5-1-2-12(9(16)11-5)8-7(15)6(14)4(3-13)17-8/h1-2,4,6-8,13-15H,3H2,(H2,10,11,16)/t4-,6-,7-,8-/m1/s1"/>
                  <rdf:li rdf:resource="https://identifiers.org/inchikey/UHDGCWIWMRVCDJ-XVFCMESISA-N"/>
                  <rdf:li rdf:resource="https://identifiers.org/bigg.metabolite/cytd"/>
                  <rdf:li rdf:resource="https://identifiers.org/kegg.compound/C00475"/>
                  <rdf:li rdf:resource="https://identifiers.org/metanetx.chemical/MNXM338"/>
                  <rdf:li rdf:resource="https://identifiers.org/biocyc/META:CYTIDINE"/>
                </rdf:Bag>
              </bqbiol:is>
            </rdf:Description>
          </rdf:RDF>
        </annotation>
      </species>
      <species metaid="meta_M_cpd15557_c0" sboTerm="SBO:0000247" id="M_cpd15557_c0" name="phosphatidylserine dioctadecanoyl_c0" compartment="c0" hasOnlySubstanceUnits="false" boundaryCondition="false" constant="false" fbc:charge="-2" fbc:chemicalFormula="C42H80NO10P">
        <annotation>
          <rdf:RDF xmlns:rdf="http://www.w3.org/1999/02/22-rdf-syntax-ns#" xmlns:dcterms="http://purl.org/dc/terms/" xmlns:vCard="http://www.w3.org/2001/vcard-rdf/3.0#" xmlns:vCard4="http://www.w3.org/2006/vcard/ns#" xmlns:bqbiol="http://biomodels.net/biology-qualifiers/" xmlns:bqmodel="http://biomodels.net/model-qualifiers/">
            <rdf:Description rdf:about="#meta_M_cpd15557_c0">
              <bqbiol:is>
                <rdf:Bag>
                  <rdf:li rdf:resource="https://identifiers.org/seed.compound/cpd15557"/>
                  <rdf:li rdf:resource="https://identifiers.org/bigg.metabolite/ps180"/>
                  <rdf:li rdf:resource="https://identifiers.org/metanetx.chemical/MNXM75116"/>
                </rdf:Bag>
              </bqbiol:is>
            </rdf:Description>
          </rdf:RDF>
        </annotation>
      </species>
      <species metaid="meta_M_cpd15533_c0" sboTerm="SBO:0000247" id="M_cpd15533_c0" name="phosphatidylethanolamine dioctadecanoyl_c0" compartment="c0" hasOnlySubstanceUnits="false" boundaryCondition="false" constant="false" fbc:charge="0" fbc:chemicalFormula="C41H82NO8P">
        <annotation>
          <rdf:RDF xmlns:rdf="http://www.w3.org/1999/02/22-rdf-syntax-ns#" xmlns:dcterms="http://purl.org/dc/terms/" xmlns:vCard="http://www.w3.org/2001/vcard-rdf/3.0#" xmlns:vCard4="http://www.w3.org/2006/vcard/ns#" xmlns:bqbiol="http://biomodels.net/biology-qualifiers/" xmlns:bqmodel="http://biomodels.net/model-qualifiers/">
            <rdf:Description rdf:about="#meta_M_cpd15533_c0">
              <bqbiol:is>
                <rdf:Bag>
                  <rdf:li rdf:resource="https://identifiers.org/seed.compound/cpd15533"/>
                  <rdf:li rdf:resource="https://identifiers.org/bigg.metabolite/pe180"/>
                  <rdf:li rdf:resource="https://identifiers.org/metanetx.chemical/MNXM31536"/>
                </rdf:Bag>
              </bqbiol:is>
            </rdf:Description>
          </rdf:RDF>
        </annotation>
      </species>
      <species metaid="meta_M_cpd00286_c0" sboTerm="SBO:0000247" id="M_cpd00286_c0" name="Undecaprenylphosphate_c0" compartment="c0" hasOnlySubstanceUnits="false" boundaryCondition="false" constant="false" fbc:charge="-2" fbc:chemicalFormula="C55H89O4P">
        <annotation>
          <rdf:RDF xmlns:rdf="http://www.w3.org/1999/02/22-rdf-syntax-ns#" xmlns:dcterms="http://purl.org/dc/terms/" xmlns:vCard="http://www.w3.org/2001/vcard-rdf/3.0#" xmlns:vCard4="http://www.w3.org/2006/vcard/ns#" xmlns:bqbiol="http://biomodels.net/biology-qualifiers/" xmlns:bqmodel="http://biomodels.net/model-qualifiers/">
            <rdf:Description rdf:about="#meta_M_cpd00286_c0">
              <bqbiol:is>
                <rdf:Bag>
                  <rdf:li rdf:resource="https://identifiers.org/seed.compound/cpd00286"/>
                  <rdf:li rdf:resource="https://identifiers.org/inchi/InChI=1S/C55H91O4P/c1-45(2)23-13-24-46(3)25-14-26-47(4)27-15-28-48(5)29-16-30-49(6)31-17-32-50(7)33-18-34-51(8)35-19-36-52(9)37-20-38-53(10)39-21-40-54(11)41-22-42-55(12)43-44-59-60(56,57)58/h23,25,27,29,31,33,35,37,39,41,43H,13-22,24,26,28,30,32,34,36,38,40,42,44H2,1-12H3,(H2,56,57,58)/p-2/b46-25+,47-27+,48-29+,49-31+,50-33+,51-35+,52-37+,53-39+,54-41+,55-43+"/>
                  <rdf:li rdf:resource="https://identifiers.org/inchikey/UFPHFKCTOZIAFY-RDQGWRCRSA-L"/>
                  <rdf:li rdf:resource="https://identifiers.org/bigg.metabolite/udcpp"/>
                  <rdf:li rdf:resource="https://identifiers.org/kegg.compound/C00348"/>
                  <rdf:li rdf:resource="https://identifiers.org/metanetx.chemical/MNXM251"/>
                  <rdf:li rdf:resource="https://identifiers.org/biocyc/META:UNDECAPRENYL-P"/>
                </rdf:Bag>
              </bqbiol:is>
            </rdf:Description>
          </rdf:RDF>
        </annotation>
      </species>
      <species metaid="meta_M_cpd02862_c0" sboTerm="SBO:0000247" id="M_cpd02862_c0" name="UDPMurAc(oyl-L-Ala-D-gamma-Glu-L-Lys-D-Ala-D-Ala)_c0" compartment="c0" hasOnlySubstanceUnits="false" boundaryCondition="false" constant="false" fbc:charge="-3" fbc:chemicalFormula="C40H62N9O26P2">
        <annotation>
          <rdf:RDF xmlns:rdf="http://www.w3.org/1999/02/22-rdf-syntax-ns#" xmlns:dcterms="http://purl.org/dc/terms/" xmlns:vCard="http://www.w3.org/2001/vcard-rdf/3.0#" xmlns:vCard4="http://www.w3.org/2006/vcard/ns#" xmlns:bqbiol="http://biomodels.net/biology-qualifiers/" xmlns:bqmodel="http://biomodels.net/model-qualifiers/">
            <rdf:Description rdf:about="#meta_M_cpd02862_c0">
              <bqbiol:is>
                <rdf:Bag>
                  <rdf:li rdf:resource="https://identifiers.org/seed.compound/cpd02862"/>
                  <rdf:li rdf:resource="https://identifiers.org/inchi/InChI=1S/C40H65N9O26P2/c1-16(32(57)44-18(3)37(61)62)43-35(60)21(8-6-7-12-41)46-25(52)10-9-22(38(63)64)47-33(58)17(2)42-34(59)19(4)71-31-27(45-20(5)51)39(73-23(14-50)29(31)55)74-77(68,69)75-76(66,67)70-15-24-28(54)30(56)36(72-24)49-13-11-26(53)48-40(49)65/h11,13,16-19,21-24,27-31,36,39,50,54-56H,6-10,12,14-15,41H2,1-5H3,(H,42,59)(H,43,60)(H,44,57)(H,45,51)(H,46,52)(H,47,58)(H,61,62)(H,63,64)(H,66,67)(H,68,69)(H,48,53,65)/p-3/t16-,17+,18-,19-,21+,22-,23-,24-,27-,28-,29-,30-,31-,36-,39-/m1/s1"/>
                  <rdf:li rdf:resource="https://identifiers.org/inchikey/PFMVORMCVGOQKR-XNCOKRRHSA-K"/>
                  <rdf:li rdf:resource="https://identifiers.org/bigg.metabolite/uGgla"/>
                  <rdf:li rdf:resource="https://identifiers.org/bigg.metabolite/uAgla"/>
                  <rdf:li rdf:resource="https://identifiers.org/kegg.compound/C04702"/>
                  <rdf:li rdf:resource="https://identifiers.org/metanetx.chemical/MNXM7865"/>
                  <rdf:li rdf:resource="https://identifiers.org/biocyc/META:C3"/>
                </rdf:Bag>
              </bqbiol:is>
            </rdf:Description>
          </rdf:RDF>
        </annotation>
      </species>
      <species metaid="meta_M_cpd00091_c0" sboTerm="SBO:0000247" id="M_cpd00091_c0" name="UMP_c0" compartment="c0" hasOnlySubstanceUnits="false" boundaryCondition="false" constant="false" fbc:charge="-2" fbc:chemicalFormula="C9H11N2O9P">
        <annotation>
          <rdf:RDF xmlns:rdf="http://www.w3.org/1999/02/22-rdf-syntax-ns#" xmlns:dcterms="http://purl.org/dc/terms/" xmlns:vCard="http://www.w3.org/2001/vcard-rdf/3.0#" xmlns:vCard4="http://www.w3.org/2006/vcard/ns#" xmlns:bqbiol="http://biomodels.net/biology-qualifiers/" xmlns:bqmodel="http://biomodels.net/model-qualifiers/">
            <rdf:Description rdf:about="#meta_M_cpd00091_c0">
              <bqbiol:is>
                <rdf:Bag>
                  <rdf:li rdf:resource="https://identifiers.org/seed.compound/cpd00091"/>
                  <rdf:li rdf:resource="https://identifiers.org/inchi/InChI=1S/C9H13N2O9P/c12-5-1-2-11(9(15)10-5)8-7(14)6(13)4(20-8)3-19-21(16,17)18/h1-2,4,6-8,13-14H,3H2,(H,10,12,15)(H2,16,17,18)/p-2/t4-,6-,7-,8-/m1/s1"/>
                  <rdf:li rdf:resource="https://identifiers.org/inchikey/DJJCXFVJDGTHFX-XVFCMESISA-L"/>
                  <rdf:li rdf:resource="https://identifiers.org/bigg.metabolite/ump"/>
                  <rdf:li rdf:resource="https://identifiers.org/kegg.compound/C00105"/>
                  <rdf:li rdf:resource="https://identifiers.org/metanetx.chemical/MNXM80"/>
                  <rdf:li rdf:resource="https://identifiers.org/biocyc/META:UMP"/>
                </rdf:Bag>
              </bqbiol:is>
            </rdf:Description>
          </rdf:RDF>
        </annotation>
      </species>
      <species metaid="meta_M_cpd02948_c0" sboTerm="SBO:0000247" id="M_cpd02948_c0" name="MurAc(oyl-L-Ala-D-gamma-Glu-L-Lys-D-Ala-D-Ala)-diphospho- undecaprenol_c0" compartment="c0" hasOnlySubstanceUnits="false" boundaryCondition="false" constant="false" fbc:charge="-3" fbc:chemicalFormula="C86H140N7O21P2">
        <annotation>
          <rdf:RDF xmlns:rdf="http://www.w3.org/1999/02/22-rdf-syntax-ns#" xmlns:dcterms="http://purl.org/dc/terms/" xmlns:vCard="http://www.w3.org/2001/vcard-rdf/3.0#" xmlns:vCard4="http://www.w3.org/2006/vcard/ns#" xmlns:bqbiol="http://biomodels.net/biology-qualifiers/" xmlns:bqmodel="http://biomodels.net/model-qualifiers/">
            <rdf:Description rdf:about="#meta_M_cpd02948_c0">
              <bqbiol:is>
                <rdf:Bag>
                  <rdf:li rdf:resource="https://identifiers.org/seed.compound/cpd02948"/>
                  <rdf:li rdf:resource="https://identifiers.org/inchi/InChI=1S/C86H143N7O21P2/c1-57(2)30-20-31-58(3)32-21-33-59(4)34-22-35-60(5)36-23-37-61(6)38-24-39-62(7)40-25-41-63(8)42-26-43-64(9)44-27-45-65(10)46-28-47-66(11)48-29-49-67(12)53-55-110-115(106,107)114-116(108,109)113-86-77(91-72(17)95)79(78(97)75(56-94)112-86)111-71(16)82(100)88-69(14)81(99)93-74(85(104)105)51-52-76(96)92-73(50-18-19-54-87)83(101)89-68(13)80(98)90-70(15)84(102)103/h30,32,34,36,38,40,42,44,46,48,53,68-71,73-75,77-79,86,94,97H,18-29,31,33,35,37,39,41,43,45,47,49-52,54-56,87H2,1-17H3,(H,88,100)(H,89,101)(H,90,98)(H,91,95)(H,92,96)(H,93,99)(H,102,103)(H,104,105)(H,106,107)(H,108,109)/p-3/b58-32+,59-34+,60-36-,61-38-,62-40-,63-42-,64-44-,65-46-,66-48-,67-53-/t68-,69+,70-,71-,73+,74-,75-,77-,78-,79-,86-/m1/s1"/>
                  <rdf:li rdf:resource="https://identifiers.org/inchikey/SULOOAFLXMQJSF-OGDYFQGPSA-K"/>
                  <rdf:li rdf:resource="https://identifiers.org/bigg.metabolite/uaGgla"/>
                  <rdf:li rdf:resource="https://identifiers.org/kegg.compound/C04851"/>
                  <rdf:li rdf:resource="https://identifiers.org/metanetx.chemical/MNXM1955"/>
                </rdf:Bag>
              </bqbiol:is>
            </rdf:Description>
          </rdf:RDF>
        </annotation>
      </species>
      <species metaid="meta_M_cpd00299_c0" sboTerm="SBO:0000247" id="M_cpd00299_c0" name="dUMP_c0" compartment="c0" hasOnlySubstanceUnits="false" boundaryCondition="false" constant="false" fbc:charge="-2" fbc:chemicalFormula="C9H11N2O8P">
        <annotation>
          <rdf:RDF xmlns:rdf="http://www.w3.org/1999/02/22-rdf-syntax-ns#" xmlns:dcterms="http://purl.org/dc/terms/" xmlns:vCard="http://www.w3.org/2001/vcard-rdf/3.0#" xmlns:vCard4="http://www.w3.org/2006/vcard/ns#" xmlns:bqbiol="http://biomodels.net/biology-qualifiers/" xmlns:bqmodel="http://biomodels.net/model-qualifiers/">
            <rdf:Description rdf:about="#meta_M_cpd00299_c0">
              <bqbiol:is>
                <rdf:Bag>
                  <rdf:li rdf:resource="https://identifiers.org/seed.compound/cpd00299"/>
                  <rdf:li rdf:resource="https://identifiers.org/inchi/InChI=1S/C9H13N2O8P/c12-5-3-8(11-2-1-7(13)10-9(11)14)19-6(5)4-18-20(15,16)17/h1-2,5-6,8,12H,3-4H2,(H,10,13,14)(H2,15,16,17)/p-2/t5-,6+,8+/m0/s1"/>
                  <rdf:li rdf:resource="https://identifiers.org/inchikey/JSRLJPSBLDHEIO-SHYZEUOFSA-L"/>
                  <rdf:li rdf:resource="https://identifiers.org/bigg.metabolite/dump"/>
                  <rdf:li rdf:resource="https://identifiers.org/kegg.compound/C00365"/>
                  <rdf:li rdf:resource="https://identifiers.org/metanetx.chemical/MNXM234"/>
                  <rdf:li rdf:resource="https://identifiers.org/biocyc/META:DUMP"/>
                </rdf:Bag>
              </bqbiol:is>
            </rdf:Description>
          </rdf:RDF>
        </annotation>
      </species>
      <species metaid="meta_M_cpd02857_c0" sboTerm="SBO:0000247" id="M_cpd02857_c0" name="DAHP_c0" compartment="c0" hasOnlySubstanceUnits="false" boundaryCondition="false" constant="false" fbc:charge="-3" fbc:chemicalFormula="C7H10O10P">
        <annotation>
          <rdf:RDF xmlns:rdf="http://www.w3.org/1999/02/22-rdf-syntax-ns#" xmlns:dcterms="http://purl.org/dc/terms/" xmlns:vCard="http://www.w3.org/2001/vcard-rdf/3.0#" xmlns:vCard4="http://www.w3.org/2006/vcard/ns#" xmlns:bqbiol="http://biomodels.net/biology-qualifiers/" xmlns:bqmodel="http://biomodels.net/model-qualifiers/">
            <rdf:Description rdf:about="#meta_M_cpd02857_c0">
              <bqbiol:is>
                <rdf:Bag>
                  <rdf:li rdf:resource="https://identifiers.org/seed.compound/cpd02857"/>
                  <rdf:li rdf:resource="https://identifiers.org/inchi/InChI=1S/C7H13O10P/c8-3(1-4(9)7(12)13)6(11)5(10)2-17-18(14,15)16/h3,5-6,8,10-11H,1-2H2,(H,12,13)(H2,14,15,16)/p-3/t3-,5-,6+/m1/s1"/>
                  <rdf:li rdf:resource="https://identifiers.org/inchikey/PJWIPEXIFFQAQZ-PUFIMZNGSA-K"/>
                  <rdf:li rdf:resource="https://identifiers.org/bigg.metabolite/2dda7p"/>
                  <rdf:li rdf:resource="https://identifiers.org/kegg.compound/C04691"/>
                  <rdf:li rdf:resource="https://identifiers.org/metanetx.chemical/MNXM1219"/>
                  <rdf:li rdf:resource="https://identifiers.org/biocyc/META:3-DEOXY-D-ARABINO-HEPTULOSONATE-7-P"/>
                </rdf:Bag>
              </bqbiol:is>
            </rdf:Description>
          </rdf:RDF>
        </annotation>
      </species>
      <species metaid="meta_M_cpd00699_c0" sboTerm="SBO:0000247" id="M_cpd00699_c0" name="5-Dehydroquinate_c0" compartment="c0" hasOnlySubstanceUnits="false" boundaryCondition="false" constant="false" fbc:charge="-1" fbc:chemicalFormula="C7H9O6">
        <annotation>
          <rdf:RDF xmlns:rdf="http://www.w3.org/1999/02/22-rdf-syntax-ns#" xmlns:dcterms="http://purl.org/dc/terms/" xmlns:vCard="http://www.w3.org/2001/vcard-rdf/3.0#" xmlns:vCard4="http://www.w3.org/2006/vcard/ns#" xmlns:bqbiol="http://biomodels.net/biology-qualifiers/" xmlns:bqmodel="http://biomodels.net/model-qualifiers/">
            <rdf:Description rdf:about="#meta_M_cpd00699_c0">
              <bqbiol:is>
                <rdf:Bag>
                  <rdf:li rdf:resource="https://identifiers.org/seed.compound/cpd00699"/>
                  <rdf:li rdf:resource="https://identifiers.org/inchi/InChI=1S/C7H10O6/c8-3-1-7(13,6(11)12)2-4(9)5(3)10/h3,5,8,10,13H,1-2H2,(H,11,12)/p-1/t3-,5+,7-/m1/s1"/>
                  <rdf:li rdf:resource="https://identifiers.org/inchikey/WVMWZWGZRAXUBK-SYTVJDICSA-M"/>
                  <rdf:li rdf:resource="https://identifiers.org/bigg.metabolite/3dhq"/>
                  <rdf:li rdf:resource="https://identifiers.org/kegg.compound/C00944"/>
                  <rdf:li rdf:resource="https://identifiers.org/metanetx.chemical/MNXM478"/>
                  <rdf:li rdf:resource="https://identifiers.org/biocyc/META:DEHYDROQUINATE"/>
                </rdf:Bag>
              </bqbiol:is>
            </rdf:Description>
          </rdf:RDF>
        </annotation>
      </species>
      <species metaid="meta_M_cpd11468_c0" sboTerm="SBO:0000247" id="M_cpd11468_c0" name="Dodecanoyl-ACP_c0" compartment="c0" hasOnlySubstanceUnits="false" boundaryCondition="false" constant="false" fbc:charge="-2" fbc:chemicalFormula="C23H44N2O8PRS">
        <annotation>
          <rdf:RDF xmlns:rdf="http://www.w3.org/1999/02/22-rdf-syntax-ns#" xmlns:dcterms="http://purl.org/dc/terms/" xmlns:vCard="http://www.w3.org/2001/vcard-rdf/3.0#" xmlns:vCard4="http://www.w3.org/2006/vcard/ns#" xmlns:bqbiol="http://biomodels.net/biology-qualifiers/" xmlns:bqmodel="http://biomodels.net/model-qualifiers/">
            <rdf:Description rdf:about="#meta_M_cpd11468_c0">
              <bqbiol:is>
                <rdf:Bag>
                  <rdf:li rdf:resource="https://identifiers.org/seed.compound/cpd11468"/>
                  <rdf:li rdf:resource="https://identifiers.org/bigg.metabolite/ddcaACP"/>
                  <rdf:li rdf:resource="https://identifiers.org/kegg.compound/C05223"/>
                  <rdf:li rdf:resource="https://identifiers.org/metanetx.chemical/MNXM5723"/>
                  <rdf:li rdf:resource="https://identifiers.org/biocyc/META:Dodecanoyl-ACPs"/>
                </rdf:Bag>
              </bqbiol:is>
            </rdf:Description>
          </rdf:RDF>
        </annotation>
      </species>
      <species metaid="meta_M_cpd11469_c0" sboTerm="SBO:0000247" id="M_cpd11469_c0" name="(2E)-Dodecenoyl-[acp]_c0" compartment="c0" hasOnlySubstanceUnits="false" boundaryCondition="false" constant="false" fbc:charge="-2" fbc:chemicalFormula="C23H41N2O8PRS">
        <annotation>
          <rdf:RDF xmlns:rdf="http://www.w3.org/1999/02/22-rdf-syntax-ns#" xmlns:dcterms="http://purl.org/dc/terms/" xmlns:vCard="http://www.w3.org/2001/vcard-rdf/3.0#" xmlns:vCard4="http://www.w3.org/2006/vcard/ns#" xmlns:bqbiol="http://biomodels.net/biology-qualifiers/" xmlns:bqmodel="http://biomodels.net/model-qualifiers/">
            <rdf:Description rdf:about="#meta_M_cpd11469_c0">
              <bqbiol:is>
                <rdf:Bag>
                  <rdf:li rdf:resource="https://identifiers.org/seed.compound/cpd11469"/>
                  <rdf:li rdf:resource="https://identifiers.org/bigg.metabolite/tddec2eACP"/>
                  <rdf:li rdf:resource="https://identifiers.org/kegg.compound/C05758"/>
                  <rdf:li rdf:resource="https://identifiers.org/metanetx.chemical/MNXM23842"/>
                  <rdf:li rdf:resource="https://identifiers.org/biocyc/META:Dodec-2-enoyl-ACPs"/>
                </rdf:Bag>
              </bqbiol:is>
            </rdf:Description>
          </rdf:RDF>
        </annotation>
      </species>
      <species metaid="meta_M_cpd00058_e0" sboTerm="SBO:0000247" id="M_cpd00058_e0" name="Cu2+_e0" compartment="e0" hasOnlySubstanceUnits="false" boundaryCondition="false" constant="false" fbc:charge="2" fbc:chemicalFormula="Cu">
        <annotation>
          <rdf:RDF xmlns:rdf="http://www.w3.org/1999/02/22-rdf-syntax-ns#" xmlns:dcterms="http://purl.org/dc/terms/" xmlns:vCard="http://www.w3.org/2001/vcard-rdf/3.0#" xmlns:vCard4="http://www.w3.org/2006/vcard/ns#" xmlns:bqbiol="http://biomodels.net/biology-qualifiers/" xmlns:bqmodel="http://biomodels.net/model-qualifiers/">
            <rdf:Description rdf:about="#meta_M_cpd00058_e0">
              <bqbiol:is>
                <rdf:Bag>
                  <rdf:li rdf:resource="https://identifiers.org/seed.compound/cpd00058"/>
                  <rdf:li rdf:resource="https://identifiers.org/inchi/InChI=1S/Cu/q+2"/>
                  <rdf:li rdf:resource="https://identifiers.org/inchikey/JPVYNHNXODAKFH-UHFFFAOYSA-N"/>
                  <rdf:li rdf:resource="https://identifiers.org/bigg.metabolite/cu2"/>
                  <rdf:li rdf:resource="https://identifiers.org/metanetx.chemical/MNXM632"/>
                  <rdf:li rdf:resource="https://identifiers.org/biocyc/META:CU+2"/>
                </rdf:Bag>
              </bqbiol:is>
            </rdf:Description>
          </rdf:RDF>
        </annotation>
      </species>
      <species metaid="meta_M_cpd00058_c0" sboTerm="SBO:0000247" id="M_cpd00058_c0" name="Cu2+_c0" compartment="c0" hasOnlySubstanceUnits="false" boundaryCondition="false" constant="false" fbc:charge="2" fbc:chemicalFormula="Cu">
        <annotation>
          <rdf:RDF xmlns:rdf="http://www.w3.org/1999/02/22-rdf-syntax-ns#" xmlns:dcterms="http://purl.org/dc/terms/" xmlns:vCard="http://www.w3.org/2001/vcard-rdf/3.0#" xmlns:vCard4="http://www.w3.org/2006/vcard/ns#" xmlns:bqbiol="http://biomodels.net/biology-qualifiers/" xmlns:bqmodel="http://biomodels.net/model-qualifiers/">
            <rdf:Description rdf:about="#meta_M_cpd00058_c0">
              <bqbiol:is>
                <rdf:Bag>
                  <rdf:li rdf:resource="https://identifiers.org/seed.compound/cpd00058"/>
                  <rdf:li rdf:resource="https://identifiers.org/inchi/InChI=1S/Cu/q+2"/>
                  <rdf:li rdf:resource="https://identifiers.org/inchikey/JPVYNHNXODAKFH-UHFFFAOYSA-N"/>
                  <rdf:li rdf:resource="https://identifiers.org/bigg.metabolite/cu2"/>
                  <rdf:li rdf:resource="https://identifiers.org/metanetx.chemical/MNXM632"/>
                  <rdf:li rdf:resource="https://identifiers.org/biocyc/META:CU+2"/>
                </rdf:Bag>
              </bqbiol:is>
            </rdf:Description>
          </rdf:RDF>
        </annotation>
      </species>
      <species metaid="meta_M_cpd00087_c0" sboTerm="SBO:0000247" id="M_cpd00087_c0" name="Tetrahydrofolate_c0" compartment="c0" hasOnlySubstanceUnits="false" boundaryCondition="false" constant="false" fbc:charge="-2" fbc:chemicalFormula="C19H21N7O6">
        <annotation>
          <rdf:RDF xmlns:rdf="http://www.w3.org/1999/02/22-rdf-syntax-ns#" xmlns:dcterms="http://purl.org/dc/terms/" xmlns:vCard="http://www.w3.org/2001/vcard-rdf/3.0#" xmlns:vCard4="http://www.w3.org/2006/vcard/ns#" xmlns:bqbiol="http://biomodels.net/biology-qualifiers/" xmlns:bqmodel="http://biomodels.net/model-qualifiers/">
            <rdf:Description rdf:about="#meta_M_cpd00087_c0">
              <bqbiol:is>
                <rdf:Bag>
                  <rdf:li rdf:resource="https://identifiers.org/seed.compound/cpd00087"/>
                  <rdf:li rdf:resource="https://identifiers.org/inchi/InChI=1S/C19H23N7O6/c20-19-25-15-14(17(30)26-19)23-11(8-22-15)7-21-10-3-1-9(2-4-10)16(29)24-12(18(31)32)5-6-13(27)28/h1-4,11-12,21,23H,5-8H2,(H,24,29)(H,27,28)(H,31,32)(H4,20,22,25,26,30)/p-2/t11-,12-/m0/s1"/>
                  <rdf:li rdf:resource="https://identifiers.org/inchikey/MSTNYGQPCMXVAQ-RYUDHWBXSA-L"/>
                  <rdf:li rdf:resource="https://identifiers.org/bigg.metabolite/thf"/>
                  <rdf:li rdf:resource="https://identifiers.org/kegg.compound/C00101"/>
                  <rdf:li rdf:resource="https://identifiers.org/metanetx.chemical/MNXM89609"/>
                  <rdf:li rdf:resource="https://identifiers.org/metanetx.chemical/MNXM79"/>
                  <rdf:li rdf:resource="https://identifiers.org/biocyc/META:THF"/>
                </rdf:Bag>
              </bqbiol:is>
            </rdf:Description>
          </rdf:RDF>
        </annotation>
      </species>
      <species metaid="meta_M_cpd15687_c0" sboTerm="SBO:0000247" id="M_cpd15687_c0" name="CDP-1,2-dianteisopentadecanoylglycerol_c0" compartment="c0" hasOnlySubstanceUnits="false" boundaryCondition="false" constant="false" fbc:charge="-2" fbc:chemicalFormula="C42H75N3O15P2">
        <annotation>
          <rdf:RDF xmlns:rdf="http://www.w3.org/1999/02/22-rdf-syntax-ns#" xmlns:dcterms="http://purl.org/dc/terms/" xmlns:vCard="http://www.w3.org/2001/vcard-rdf/3.0#" xmlns:vCard4="http://www.w3.org/2006/vcard/ns#" xmlns:bqbiol="http://biomodels.net/biology-qualifiers/" xmlns:bqmodel="http://biomodels.net/model-qualifiers/">
            <rdf:Description rdf:about="#meta_M_cpd15687_c0">
              <bqbiol:is>
                <rdf:Bag>
                  <rdf:li rdf:resource="https://identifiers.org/seed.compound/cpd15687"/>
                  <rdf:li rdf:resource="https://identifiers.org/metanetx.chemical/MNXM8378"/>
                </rdf:Bag>
              </bqbiol:is>
            </rdf:Description>
          </rdf:RDF>
        </annotation>
      </species>
      <species metaid="meta_M_cpd15693_c0" sboTerm="SBO:0000247" id="M_cpd15693_c0" name="Dianteisopentadecanoylphosphatidylserine_c0" compartment="c0" hasOnlySubstanceUnits="false" boundaryCondition="false" constant="false" fbc:charge="-2" fbc:chemicalFormula="C36H68NO10P">
        <annotation>
          <rdf:RDF xmlns:rdf="http://www.w3.org/1999/02/22-rdf-syntax-ns#" xmlns:dcterms="http://purl.org/dc/terms/" xmlns:vCard="http://www.w3.org/2001/vcard-rdf/3.0#" xmlns:vCard4="http://www.w3.org/2006/vcard/ns#" xmlns:bqbiol="http://biomodels.net/biology-qualifiers/" xmlns:bqmodel="http://biomodels.net/model-qualifiers/">
            <rdf:Description rdf:about="#meta_M_cpd15693_c0">
              <bqbiol:is>
                <rdf:Bag>
                  <rdf:li rdf:resource="https://identifiers.org/seed.compound/cpd15693"/>
                  <rdf:li rdf:resource="https://identifiers.org/metanetx.chemical/MNXM11361"/>
                </rdf:Bag>
              </bqbiol:is>
            </rdf:Description>
          </rdf:RDF>
        </annotation>
      </species>
      <species metaid="meta_M_cpd11549_c0" sboTerm="SBO:0000247" id="M_cpd11549_c0" name="4-methyl-pentanoyl-ACP_c0" compartment="c0" hasOnlySubstanceUnits="false" boundaryCondition="false" constant="false" fbc:charge="-1" fbc:chemicalFormula="C17H31N2O8PRS">
        <annotation>
          <rdf:RDF xmlns:rdf="http://www.w3.org/1999/02/22-rdf-syntax-ns#" xmlns:dcterms="http://purl.org/dc/terms/" xmlns:vCard="http://www.w3.org/2001/vcard-rdf/3.0#" xmlns:vCard4="http://www.w3.org/2006/vcard/ns#" xmlns:bqbiol="http://biomodels.net/biology-qualifiers/" xmlns:bqmodel="http://biomodels.net/model-qualifiers/">
            <rdf:Description rdf:about="#meta_M_cpd11549_c0">
              <bqbiol:is>
                <rdf:Bag>
                  <rdf:li rdf:resource="https://identifiers.org/seed.compound/cpd11549"/>
                  <rdf:li rdf:resource="https://identifiers.org/metanetx.chemical/MNXM8148"/>
                </rdf:Bag>
              </bqbiol:is>
            </rdf:Description>
          </rdf:RDF>
        </annotation>
      </species>
      <species metaid="meta_M_cpd11550_c0" sboTerm="SBO:0000247" id="M_cpd11550_c0" name="6-methyl-3-oxo-heptanoyl-ACP_c0" compartment="c0" hasOnlySubstanceUnits="false" boundaryCondition="false" constant="false" fbc:charge="-1" fbc:chemicalFormula="C19H33N2O9PRS">
        <annotation>
          <rdf:RDF xmlns:rdf="http://www.w3.org/1999/02/22-rdf-syntax-ns#" xmlns:dcterms="http://purl.org/dc/terms/" xmlns:vCard="http://www.w3.org/2001/vcard-rdf/3.0#" xmlns:vCard4="http://www.w3.org/2006/vcard/ns#" xmlns:bqbiol="http://biomodels.net/biology-qualifiers/" xmlns:bqmodel="http://biomodels.net/model-qualifiers/">
            <rdf:Description rdf:about="#meta_M_cpd11550_c0">
              <bqbiol:is>
                <rdf:Bag>
                  <rdf:li rdf:resource="https://identifiers.org/seed.compound/cpd11550"/>
                  <rdf:li rdf:resource="https://identifiers.org/metanetx.chemical/MNXM10369"/>
                </rdf:Bag>
              </bqbiol:is>
            </rdf:Description>
          </rdf:RDF>
        </annotation>
      </species>
      <species metaid="meta_M_cpd00126_c0" sboTerm="SBO:0000247" id="M_cpd00126_c0" name="GMP_c0" compartment="c0" hasOnlySubstanceUnits="false" boundaryCondition="false" constant="false" fbc:charge="-2" fbc:chemicalFormula="C10H12N5O8P">
        <annotation>
          <rdf:RDF xmlns:rdf="http://www.w3.org/1999/02/22-rdf-syntax-ns#" xmlns:dcterms="http://purl.org/dc/terms/" xmlns:vCard="http://www.w3.org/2001/vcard-rdf/3.0#" xmlns:vCard4="http://www.w3.org/2006/vcard/ns#" xmlns:bqbiol="http://biomodels.net/biology-qualifiers/" xmlns:bqmodel="http://biomodels.net/model-qualifiers/">
            <rdf:Description rdf:about="#meta_M_cpd00126_c0">
              <bqbiol:is>
                <rdf:Bag>
                  <rdf:li rdf:resource="https://identifiers.org/seed.compound/cpd00126"/>
[truncated: 2,833,312 more chars]
